# Supplementary material for: Basis Set Limit of CCSD(T) Energies: Explicit Correlation Versus Density-Based Basis-Set Correction
Source: J Chem Theory Comput. 2023 Nov 11;19(22):8210–22. doi: 10.1021/acs.jctc.3c00979 (PMC10688194; doi:10.1021/acs.jctc.3c00979)
Supplement: Supplementary file 1 — ct3c00979_si_001.zip [file ct3c00979_si_001.zip]

Archive with 5 entries (4 files):
- SI/
- SI/SI_denscorr_A24_corrE.xlsx
- SI/SI_denscorr_A24_totalE.xlsx
- SI/SI_denscorr_KAW_corrE.xlsx
- SI/SI_denscorr_KAW_totalE.xlsx
