# Supplementary material for: Basis Set Limit of CCSD(T) Energies: Explicit Correlation Versus Density-Based Basis-Set Correction
Source: J Chem Theory Comput. 2023 Nov 11;19(22):8210–22. doi: 10.1021/acs.jctc.3c00979 (PMC10688194; doi:10.1021/acs.jctc.3c00979)
Supplement: Supplementary file 1 — ct3c00979_si_001.zip [file ct3c00979_si_001.zip › SI/SI_denscorr_A24_corrE.xlsx]

## Sheet: aug-cc-pVDZ
2625.5	MP2 correlation energy (a.u.)	CCSD correlation energy (a.u.)	(T) correction (a.u.)	CCSD(T) correlation energy (a.u.)	MP2-F12 correlation energy (a.u.)	CCSD(F12*) correlation energy (a.u.)	MP2-F12 + (CCSD - MP2) correlation energy (a.u.)	(T+) correction for CCSD(F12*) (a.u.)	CCSD(F12*)(T+) correlation energy (a.u.)	MP2-F12 + [CCSD(T) – MP2] correlation energy (a.u.)	PBE correlation energy (a.u.)	P86 correlation energy (a.u.)	PW91 correlation energy (a.u.)	PBE + MP2 correlation energy (a.u.)	P86 + MP2 correlation energy (a.u.)	PW91 + MP2 correlation energy (a.u.)	PBE + CCSD correlation energy (a.u.)	P86 + CCSD correlation energy (a.u.)	PW91 + CCSD correlation energy (a.u.)	PBE + CCSD(T) correlation energy (a.u.)	P86 + CCSD(T) correlation energy (a.u.)	PW91 + CCSD(T) correlation energy (a.u.)	Error, MP2 correlation energy	Error, CCSD correlation energy	Error, CCSD(T) correlation energy	Error, MP2-F12 correlation energy	Error, CCSD(F12*) correlation energy	Error, MP2-F12 + (CCSD - MP2) correlation energy	Error, CCSD(F12*)(T+) correlation energy	Error, MP2-F12 + [CCSD(T) - MP2] correlation energy	Error, MP2 + PBE correlation energy	Error, CCSD + PBE correlation energy	Error, CCSD(T) + PBE correlation energy	Error, MP2 + P86 correlation energy	Error, CCSD + P86 correlation energy	Error, CCSD(T) + P86 correlation energy	Error, MP2 + PW91 correlation energy	Error, CCSD + PW91 correlation energy	Error, CCSD(T) + PW91 correlation energy
Monomer 1
water-ammonia	-0.219878	-0.227758	-0.00525846	-0.233017	-0.293035	-0.287205	-0.300915	-0.00650989	-0.293714	-0.306173	-0.0686499	-0.0695474	-0.0690886	-0.288528	-0.289426	-0.288967	-0.296408	-0.297306	-0.296847	-0.301667	-0.302564	-0.302105
water dimer	-0.219663	-0.227554	-0.0052402	-0.232794	-0.292849	-0.287047	-0.30074	-0.00649033	-0.293537	-0.30598	-0.0687024	-0.0696024	-0.0691411	-0.288366	-0.289266	-0.288804	-0.296257	-0.297157	-0.296695	-0.301497	-0.302397	-0.301935
HCN dimer	-0.294849	-0.303234	-0.0133996	-0.316634	-0.379724	-0.369303	-0.388109	-0.0157046	-0.385007	-0.401509	-0.0729695	-0.0738095	-0.0732979	-0.367818	-0.368658	-0.368147	-0.376204	-0.377044	-0.376532	-0.389604	-0.390444	-0.389932
HF dimer	-0.22243	-0.226261	-0.00415367	-0.230415	-0.30741	-0.297656	-0.311241	-0.00543596	-0.303092	-0.315394	-0.0862969	-0.0875661	-0.0870711	-0.308727	-0.309996	-0.309501	-0.312558	-0.313827	-0.313332	-0.316712	-0.317981	-0.317486
ammonia dimer	-0.199393	-0.214558	-0.00547404	-0.220032	-0.259704	-0.262078	-0.274869	-0.00658558	-0.268664	-0.280344	-0.0531594	-0.0536974	-0.0533785	-0.252553	-0.253091	-0.252772	-0.267718	-0.268256	-0.267937	-0.273192	-0.27373	-0.273411
HF-methane	-0.167839	-0.191301	-0.00449544	-0.195796	-0.215877	-0.227741	-0.239339	-0.00537376	-0.233115	-0.243834	-0.0404128	-0.0407161	-0.0405263	-0.208252	-0.208555	-0.208366	-0.231713	-0.232017	-0.231827	-0.236209	-0.236512	-0.236322
ammonia-methane	-0.199363	-0.214527	-0.0054722	-0.219999	-0.259687	-0.262063	-0.274851	-0.00658401	-0.268647	-0.280323	-0.0531751	-0.0536779	-0.0533943	-0.252538	-0.253041	-0.252757	-0.267702	-0.268205	-0.267921	-0.273174	-0.273677	-0.273393
water-methane	-0.219419	-0.227322	-0.00521963	-0.232542	-0.292639	-0.286868	-0.300543	-0.00646829	-0.293336	-0.305762	-0.068763	-0.0696129	-0.0692016	-0.288182	-0.289032	-0.288621	-0.296085	-0.296935	-0.296524	-0.301305	-0.302155	-0.301744
formaldehyde dimer	-0.333584	-0.348003	-0.0120595	-0.360063	-0.438777	-0.43158	-0.453196	-0.0145708	-0.44615	-0.465255	-0.0948163	-0.0959813	-0.09535	-0.428401	-0.429566	-0.428934	-0.442819	-0.443984	-0.443353	-0.454879	-0.456044	-0.455413
water-ethene	-0.284863	-0.314206	-0.0111811	-0.325387	-0.367188	-0.377439	-0.396532	-0.0132523	-0.390691	-0.407713	-0.0684746	-0.069058	-0.0686764	-0.353337	-0.353921	-0.353539	-0.382681	-0.383264	-0.382883	-0.393862	-0.394445	-0.394064
formaldehyde-ethene	-0.284783	-0.314136	-0.0111665	-0.325302	-0.367127	-0.37739	-0.39648	-0.013237	-0.390627	-0.407646	-0.0684988	-0.0690515	-0.0687007	-0.353282	-0.353835	-0.353484	-0.382634	-0.383187	-0.382836	-0.393801	-0.394354	-0.394003
ethyne dimer	-0.263556	-0.279739	-0.0123363	-0.292075	-0.339785	-0.338732	-0.355968	-0.0144954	-0.353228	-0.368304	-0.0627177	-0.0633111	-0.0629294	-0.326273	-0.326867	-0.326485	-0.342456	-0.34305	-0.342668	-0.354793	-0.355386	-0.355004
ammonia-ethene	-0.199365	-0.214529	-0.00547161	-0.220001	-0.259686	-0.262061	-0.27485	-0.00658323	-0.268644	-0.280321	-0.0531722	-0.0537129	-0.0533914	-0.252538	-0.253078	-0.252757	-0.267701	-0.268242	-0.26792	-0.273173	-0.273713	-0.273392
ethene dimer	-0.28477	-0.314111	-0.0111623	-0.325274	-0.36713	-0.377383	-0.396472	-0.0132331	-0.390616	-0.407634	-0.0685134	-0.069099	-0.0687154	-0.353283	-0.353869	-0.353485	-0.382625	-0.383211	-0.382827	-0.393787	-0.394373	-0.393989
methane-ethene	-0.284754	-0.314096	-0.0111598	-0.325255	-0.367118	-0.377373	-0.39646	-0.0132305	-0.390603	-0.40762	-0.0685198	-0.0690792	-0.0687218	-0.353273	-0.353833	-0.353475	-0.382615	-0.383175	-0.382817	-0.393775	-0.394335	-0.393977
borane-methane	-0.167826	-0.191285	-0.00449375	-0.195779	-0.215871	-0.227732	-0.239329	-0.00537206	-0.233104	-0.243823	-0.0404213	-0.0407211	-0.0405348	-0.208248	-0.208547	-0.208361	-0.231706	-0.232006	-0.23182	-0.2362	-0.2365	-0.236313
methane-ethane	-0.167795	-0.191245	-0.00448952	-0.195734	-0.215857	-0.227712	-0.239306	-0.00536784	-0.23308	-0.243796	-0.0404434	-0.0407441	-0.040557	-0.208239	-0.208539	-0.208352	-0.231688	-0.231989	-0.231802	-0.236178	-0.236478	-0.236291
methane-ethane	-0.167791	-0.191239	-0.00448892	-0.195728	-0.215855	-0.227709	-0.239304	-0.00536726	-0.233077	-0.243793	-0.0404469	-0.0407539	-0.0405605	-0.208238	-0.208545	-0.208351	-0.231686	-0.231993	-0.2318	-0.236175	-0.236482	-0.236289
methane dimer	-0.16779	-0.191238	-0.00448881	-0.195727	-0.215855	-0.227709	-0.239303	-0.00536714	-0.233076	-0.243792	-0.0404476	-0.0407541	-0.0405612	-0.208238	-0.208544	-0.208351	-0.231686	-0.231992	-0.231799	-0.236174	-0.236481	-0.236288
Ar-methane	-0.167789	-0.191236	-0.00448863	-0.195725	-0.215855	-0.227708	-0.239302	-0.00536697	-0.233075	-0.243791	-0.0404485	-0.0405873	-0.0405621	-0.208237	-0.208376	-0.208351	-0.231685	-0.231824	-0.231799	-0.236174	-0.236312	-0.236287
Ar-ethene	-0.154316	-0.166636	-0.00252587	-0.169162	-0.233877	-0.235751	-0.246197	-0.00353322	-0.239284	-0.248722	-0.0756385	-0.0769863	-0.0764873	-0.229955	-0.231302	-0.230803	-0.242274	-0.243622	-0.243123	-0.2448	-0.246148	-0.245649
ethene-ethyne	-0.284741	-0.314082	-0.0111575	-0.325239	-0.367111	-0.377365	-0.396452	-0.0132282	-0.390593	-0.407609	-0.0685259	-0.0690864	-0.068728	-0.353267	-0.353827	-0.353469	-0.382608	-0.383168	-0.38281	-0.393765	-0.394326	-0.393967
ethene dimer	-0.284741	-0.314082	-0.0111575	-0.325239	-0.367111	-0.377365	-0.396452	-0.0132282	-0.390593	-0.407609	-0.0685259	-0.0690864	-0.068728	-0.353267	-0.353827	-0.353469	-0.382608	-0.383168	-0.38281	-0.393765	-0.394326	-0.393967
ethyne dimer	-0.263487	-0.279676	-0.0123267	-0.292003	-0.339735	-0.338692	-0.355924	-0.0144859	-0.353178	-0.368251	-0.0627386	-0.0633674	-0.0629505	-0.326226	-0.326854	-0.326437	-0.342415	-0.343044	-0.342627	-0.354742	-0.35537	-0.354953
Monomer 2
water-ammonia	-0.199354	-0.214517	-0.00546962	-0.219986	-0.259675	-0.262049	-0.274837	-0.00658102	-0.26863	-0.280307	-0.0531752	-0.053703	-0.0533944	-0.25253	-0.253057	-0.252749	-0.267692	-0.26822	-0.267911	-0.273161	-0.273689	-0.273381
water dimer	-0.219481	-0.227382	-0.00522471	-0.232607	-0.29269	-0.286912	-0.300592	-0.00647374	-0.293385	-0.305817	-0.0687453	-0.0696382	-0.069184	-0.288226	-0.289119	-0.288665	-0.296128	-0.297021	-0.296566	-0.301352	-0.302245	-0.301791
HCN dimer	-0.295423	-0.303714	-0.0134743	-0.317188	-0.380192	-0.36965	-0.388483	-0.0157802	-0.38543	-0.401958	-0.0728378	-0.0737749	-0.0731655	-0.36826	-0.369198	-0.368588	-0.376552	-0.377489	-0.37688	-0.390026	-0.390963	-0.390354
HF dimer	-0.222591	-0.226406	-0.00416514	-0.230571	-0.307554	-0.297773	-0.31137	-0.00544913	-0.303222	-0.315535	-0.0862696	-0.0875527	-0.0870438	-0.30886	-0.310143	-0.309635	-0.312676	-0.313959	-0.31345	-0.316841	-0.318124	-0.317615
ammonia dimer	-0.199393	-0.214558	-0.00547404	-0.220032	-0.259704	-0.262078	-0.274869	-0.00658558	-0.268664	-0.280344	-0.0531594	-0.0536974	-0.0533785	-0.252553	-0.253091	-0.252772	-0.267718	-0.268256	-0.267937	-0.273192	-0.27373	-0.273411
HF-methane	-0.222394	-0.226229	-0.00415109	-0.23038	-0.307377	-0.297629	-0.311212	-0.00543299	-0.303062	-0.315363	-0.0863031	-0.0875998	-0.0870773	-0.308697	-0.309994	-0.309471	-0.312532	-0.313828	-0.313306	-0.316683	-0.317979	-0.317457
ammonia-methane	-0.167817	-0.191274	-0.0044926	-0.195766	-0.215864	-0.227725	-0.239321	-0.00537086	-0.233096	-0.243814	-0.0404259	-0.0407316	-0.0405395	-0.208243	-0.208548	-0.208356	-0.2317	-0.232005	-0.231813	-0.236192	-0.236498	-0.236306
water-methane	-0.167802	-0.191254	-0.00449053	-0.195745	-0.215859	-0.227716	-0.239311	-0.00536884	-0.233085	-0.243802	-0.0404377	-0.0407491	-0.0405513	-0.20824	-0.208552	-0.208354	-0.231692	-0.232003	-0.231806	-0.236183	-0.236494	-0.236296
formaldehyde dimer	-0.333557	-0.347989	-0.0120554	-0.360044	-0.438765	-0.431582	-0.453197	-0.0145663	-0.446148	-0.465252	-0.0948224	-0.0959611	-0.0953561	-0.42838	-0.429519	-0.428914	-0.442811	-0.44395	-0.443345	-0.454867	-0.456006	-0.455401
water-ethene	-0.219552	-0.227448	-0.00523077	-0.232679	-0.292753	-0.286965	-0.30065	-0.00648022	-0.293445	-0.305881	-0.0687297	-0.069621	-0.0691683	-0.288281	-0.289173	-0.28872	-0.296178	-0.297069	-0.296617	-0.301409	-0.3023	-0.301848
formaldehyde-ethene	-0.333343	-0.347818	-0.0120249	-0.359843	-0.438566	-0.431436	-0.45304	-0.0145339	-0.44597	-0.465065	-0.0948489	-0.096007	-0.0953826	-0.428192	-0.42935	-0.428726	-0.442667	-0.443825	-0.443201	-0.454692	-0.45585	-0.455225
ethyne dimer	-0.263637	-0.279815	-0.0123474	-0.292163	-0.339842	-0.338781	-0.356021	-0.0145065	-0.353288	-0.368368	-0.0626912	-0.0632129	-0.0629028	-0.326328	-0.32685	-0.32654	-0.342506	-0.343028	-0.342718	-0.354854	-0.355376	-0.355065
ammonia-ethene	-0.284786	-0.314131	-0.0111668	-0.325298	-0.367136	-0.377392	-0.396481	-0.0132376	-0.39063	-0.407648	-0.0685043	-0.0690714	-0.0687063	-0.35329	-0.353857	-0.353492	-0.382635	-0.383202	-0.382837	-0.393802	-0.394369	-0.394004
ethene dimer	-0.284758	-0.314091	-0.0111588	-0.32525	-0.367132	-0.377377	-0.396465	-0.0132299	-0.390607	-0.407624	-0.0685261	-0.0690868	-0.0687281	-0.353284	-0.353845	-0.353486	-0.382617	-0.383178	-0.382819	-0.393776	-0.394337	-0.393978
methane-ethene	-0.167798	-0.191248	-0.00448989	-0.195738	-0.215858	-0.227713	-0.239308	-0.0053682	-0.233081	-0.243798	-0.0404413	-0.0407457	-0.0405549	-0.208239	-0.208543	-0.208353	-0.231689	-0.231994	-0.231803	-0.236179	-0.236484	-0.236293
borane-methane	-0.0952539	-0.119441	-0.00176463	-0.121206	-0.123836	-0.139505	-0.148023	-0.0021426	-0.141648	-0.149788	-0.022635	-0.022779	-0.0227145	-0.117889	-0.118033	-0.117968	-0.142076	-0.14222	-0.142156	-0.143841	-0.143985	-0.14392
methane-ethane	-0.313322	-0.350214	-0.009707	-0.359921	-0.403779	-0.419569	-0.440671	-0.0116684	-0.431237	-0.450378	-0.0752638	-0.0755314	-0.0754643	-0.388586	-0.388854	-0.388787	-0.425478	-0.425745	-0.425678	-0.435185	-0.435452	-0.435385
methane-ethane	-0.313324	-0.350216	-0.00970718	-0.359923	-0.403779	-0.419569	-0.44067	-0.0116685	-0.431238	-0.450378	-0.0752612	-0.075817	-0.0754617	-0.388586	-0.389141	-0.388786	-0.425477	-0.426033	-0.425678	-0.435185	-0.43574	-0.435385
methane dimer	-0.16779	-0.191238	-0.00448881	-0.195727	-0.215855	-0.227709	-0.239303	-0.00536714	-0.233076	-0.243792	-0.0404476	-0.0407541	-0.0405612	-0.208238	-0.208544	-0.208351	-0.231686	-0.231992	-0.231799	-0.236174	-0.236481	-0.236288
Ar-methane	-0.154316	-0.166636	-0.00252587	-0.169162	-0.233877	-0.235751	-0.246197	-0.00353322	-0.239284	-0.248722	-0.0756385	-0.0769863	-0.0764873	-0.229955	-0.231302	-0.230803	-0.242274	-0.243622	-0.243123	-0.2448	-0.246148	-0.245649
Ar-ethene	-0.284746	-0.314088	-0.0111583	-0.325246	-0.367114	-0.377368	-0.396455	-0.013229	-0.390597	-0.407614	-0.068523	-0.0690824	-0.0687251	-0.353269	-0.353828	-0.353471	-0.382611	-0.38317	-0.382813	-0.393769	-0.394328	-0.393971
ethene-ethyne	-0.263487	-0.279676	-0.0123267	-0.292003	-0.339735	-0.338692	-0.355924	-0.0144859	-0.353178	-0.368251	-0.0627386	-0.0633674	-0.0629505	-0.326226	-0.326854	-0.326437	-0.342415	-0.343044	-0.342627	-0.354742	-0.35537	-0.354953
ethene dimer	-0.284741	-0.314082	-0.0111575	-0.325239	-0.367111	-0.377365	-0.396452	-0.0132282	-0.390593	-0.407609	-0.0685259	-0.0690864	-0.068728	-0.353267	-0.353827	-0.353469	-0.382608	-0.383168	-0.38281	-0.393765	-0.394326	-0.393967
ethyne dimer	-0.263487	-0.279676	-0.0123267	-0.292003	-0.339735	-0.338692	-0.355924	-0.0144859	-0.353178	-0.368251	-0.0627386	-0.0633674	-0.0629505	-0.326226	-0.326854	-0.326437	-0.342415	-0.343044	-0.342627	-0.354742	-0.35537	-0.354953
Dimer
water-ammonia	-0.422533	-0.444807	-0.0112989	-0.456106	-0.556081	-0.551925	-0.578356	-0.0137892	-0.565714	-0.589655	-0.121464	-0.122889	-0.122108	-0.543997	-0.545421	-0.544641	-0.566271	-0.567696	-0.566916	-0.57757	-0.578995	-0.578214
water dimer	-0.441309	-0.456715	-0.0109001	-0.467616	-0.587688	-0.575772	-0.603095	-0.0135023	-0.589274	-0.613995	-0.136983	-0.138753	-0.137844	-0.578292	-0.580062	-0.579153	-0.593699	-0.595468	-0.59456	-0.604599	-0.606369	-0.60546
HCN dimer	-0.592122	-0.608163	-0.0271754	-0.635338	-0.761315	-0.739873	-0.777355	-0.0318541	-0.771727	-0.804531	-0.144875	-0.146559	-0.145522	-0.736997	-0.738681	-0.737644	-0.753037	-0.754721	-0.753684	-0.780213	-0.781897	-0.78086
HF dimer	-0.446009	-0.453557	-0.00864117	-0.462198	-0.61611	-0.596513	-0.623659	-0.0112978	-0.607811	-0.6323	-0.172104	-0.174649	-0.173631	-0.618113	-0.620658	-0.61964	-0.625661	-0.628206	-0.627188	-0.634302	-0.636847	-0.63583
ammonia dimer	-0.401465	-0.431327	-0.0113533	-0.44268	-0.522143	-0.52644	-0.552005	-0.0136582	-0.540098	-0.563359	-0.106084	-0.107154	-0.106517	-0.507549	-0.508619	-0.507982	-0.537411	-0.538481	-0.537844	-0.548765	-0.549835	-0.549198
HF-methane	-0.392557	-0.419572	-0.00903086	-0.428603	-0.525557	-0.527401	-0.552573	-0.0112868	-0.538688	-0.561603	-0.126075	-0.127659	-0.126947	-0.518632	-0.520216	-0.519504	-0.545648	-0.547231	-0.54652	-0.554678	-0.556262	-0.55555
ammonia-methane	-0.368671	-0.407134	-0.0101964	-0.41733	-0.476814	-0.490924	-0.515277	-0.0122283	-0.503152	-0.525474	-0.0932429	-0.0940627	-0.0935722	-0.461913	-0.462733	-0.462243	-0.500377	-0.501197	-0.500706	-0.510573	-0.511393	-0.510903
water-methane	-0.388474	-0.419708	-0.00989839	-0.429606	-0.509577	-0.515549	-0.540811	-0.012065	-0.527614	-0.550709	-0.108853	-0.110054	-0.1094	-0.497326	-0.498528	-0.497873	-0.52856	-0.529762	-0.529107	-0.538459	-0.53966	-0.539006
formaldehyde dimer	-0.670283	-0.698415	-0.0248998	-0.723315	-0.880935	-0.865789	-0.909067	-0.0301072	-0.895896	-0.933966	-0.189204	-0.191508	-0.190258	-0.859487	-0.861791	-0.860541	-0.887618	-0.889922	-0.888673	-0.912518	-0.914822	-0.913572
water-ethene	-0.507826	-0.544303	-0.0169614	-0.561264	-0.66303	-0.666736	-0.699506	-0.0204012	-0.687137	-0.716468	-0.136599	-0.138038	-0.137229	-0.644425	-0.645864	-0.645056	-0.680902	-0.68234	-0.681532	-0.697863	-0.699302	-0.698494
formaldehyde-ethene	-0.621131	-0.664437	-0.0236646	-0.688102	-0.808454	-0.811058	-0.851759	-0.0283359	-0.839394	-0.875424	-0.162744	-0.164495	-0.163474	-0.783876	-0.785626	-0.784606	-0.827181	-0.828932	-0.827911	-0.850846	-0.852596	-0.851576
ethyne dimer	-0.529765	-0.561571	-0.0250971	-0.586668	-0.681567	-0.678947	-0.713372	-0.029485	-0.708432	-0.738469	-0.124594	-0.125751	-0.125012	-0.65436	-0.655517	-0.654777	-0.686165	-0.687322	-0.686582	-0.711262	-0.712419	-0.71168
ammonia-ethene	-0.487041	-0.530983	-0.0170668	-0.54805	-0.629296	-0.641371	-0.673238	-0.0203292	-0.6617	-0.690305	-0.12111	-0.122202	-0.121525	-0.60815	-0.609243	-0.608566	-0.652092	-0.653185	-0.652508	-0.669159	-0.670252	-0.669575
ethene dimer	-0.573674	-0.631592	-0.0228943	-0.654486	-0.737852	-0.757585	-0.79577	-0.0271252	-0.78471	-0.818664	-0.13621	-0.137311	-0.136609	-0.709884	-0.710985	-0.710283	-0.767802	-0.768903	-0.768201	-0.790696	-0.791797	-0.791095
methane-ethene	-0.454467	-0.506971	-0.0159101	-0.522881	-0.584531	-0.606361	-0.637034	-0.018903	-0.625264	-0.652944	-0.10852	-0.109388	-0.108833	-0.562988	-0.563855	-0.5633	-0.615491	-0.616358	-0.615804	-0.631401	-0.632269	-0.631714
borane-methane	-0.267336	-0.314493	-0.00675887	-0.321252	-0.343928	-0.370959	-0.391085	-0.00811154	-0.37907	-0.397844	-0.0625954	-0.0628355	-0.0627847	-0.329932	-0.330172	-0.330121	-0.377088	-0.377329	-0.377278	-0.383847	-0.384087	-0.384036
methane-ethane	-0.484116	-0.544138	-0.0145526	-0.55869	-0.622207	-0.649562	-0.682229	-0.0174494	-0.667012	-0.696781	-0.114996	-0.115756	-0.115306	-0.599112	-0.599872	-0.599422	-0.659133	-0.659893	-0.659444	-0.673686	-0.674446	-0.673996
methane-ethane	-0.483386	-0.543534	-0.0144716	-0.558006	-0.621476	-0.648967	-0.681625	-0.0173543	-0.666321	-0.696096	-0.115093	-0.115935	-0.115404	-0.598479	-0.599321	-0.59879	-0.658627	-0.65947	-0.658938	-0.673099	-0.673941	-0.67341
methane dimer	-0.337513	-0.384237	-0.00920024	-0.393437	-0.433372	-0.456927	-0.480096	-0.0109942	-0.467921	-0.489296	-0.0804217	-0.0810164	-0.0806465	-0.417935	-0.41853	-0.41816	-0.464658	-0.465253	-0.464883	-0.473859	-0.474453	-0.474083
Ar-methane	-0.323398	-0.359023	-0.00714922	-0.366172	-0.450974	-0.46453	-0.486599	-0.00908052	-0.473611	-0.493748	-0.115724	-0.11736	-0.116678	-0.439122	-0.440758	-0.440076	-0.474747	-0.476383	-0.475701	-0.481896	-0.483532	-0.48285
Ar-ethene	-0.440371	-0.481792	-0.0138184	-0.49561	-0.602337	-0.614169	-0.643758	-0.0169614	-0.631131	-0.657576	-0.143934	-0.145843	-0.144979	-0.584305	-0.586214	-0.58535	-0.625726	-0.627635	-0.626771	-0.639544	-0.641453	-0.64059
ethene-ethyne	-0.553183	-0.597694	-0.0240723	-0.621766	-0.711645	-0.71966	-0.756155	-0.0283896	-0.748049	-0.780227	-0.130726	-0.131874	-0.131135	-0.683909	-0.685057	-0.684318	-0.728419	-0.729567	-0.728829	-0.752492	-0.75364	-0.752901
ethene dimer	-0.575086	-0.632817	-0.0229963	-0.655813	-0.739527	-0.758899	-0.797257	-0.0272359	-0.786135	-0.820254	-0.136384	-0.137499	-0.136783	-0.711471	-0.712585	-0.71187	-0.769201	-0.770315	-0.7696	-0.792197	-0.793311	-0.792596
ethyne dimer	-0.531562	-0.562838	-0.0251619	-0.588	-0.684016	-0.68065	-0.715292	-0.0295579	-0.710208	-0.740454	-0.124988	-0.126178	-0.125408	-0.656551	-0.65774	-0.65697	-0.687827	-0.689016	-0.688246	-0.712989	-0.714178	-0.713408
Interaction energies (kJ/mol)
water-ammonia	-8.66411	-6.64841	-1.49859	-8.14699	-8.85137	-7.01325	-6.83566	-1.83334	-8.84658	-8.33425				-7.71598	-7.71456	-7.68058	-5.70028	-5.69885	-5.66487	-7.19886	-7.19744	-7.16346	0.080509	0.14779	0.134031	0.106746	0.217049	0.0394654	0.565558	0.0532238	1.02864	1.09592	1.08216	1.03006	1.09735	1.08359	1.06404	1.13132	1.11757
water dimer	-5.68391	-4.67026	-1.14268	-5.81294	-5.64101	-4.76156	-4.62736	-1.41323	-6.17479	-5.77004				-4.46486	-4.40373	-4.42145	-3.45121	-3.39008	-3.4078	-4.59389	-4.53276	-4.55048	0.0338896	0.00845429	0.128498	0.0767879	0.0997572	0.034444	0.49035	0.0855994	1.25294	1.21059	1.09055	1.31407	1.27172	1.15168	1.29635	1.254	1.13396
HCN dimer	-4.85834	-3.18758	-0.791613	-3.97919	-3.67368	-2.41579	-2.00292	-0.969692	-3.38548	-2.79454				-2.41032	-2.16601	-2.38598	-0.739559	-0.495254	-0.715219	-1.53117	-1.28687	-1.50683	1.62116	1.27351	1.53891	0.436502	0.501724	0.088855	0.9452	0.354252	0.826863	1.17451	0.909112	1.07117	1.41881	1.15342	0.851203	1.19885	0.933452
HF dimer	-2.59389	-2.33597	-0.846359	-3.18233	-3.00986	-2.84667	-2.75193	-1.08351	-3.93018	-3.59829				-1.37936	-1.36073	-1.32392	-1.12143	-1.1028	-1.066	-1.96779	-1.94916	-1.91236	0.558592	0.431012	0.257229	0.142627	0.0796874	0.0150464	0.490622	0.158737	1.77313	1.64555	1.47176	1.79176	1.66418	1.49039	1.82856	1.70098	1.5272
ammonia dimer	-7.03326	-5.8034	-1.06394	-6.86734	-7.18063	-5.99513	-5.95076	-1.27862	-7.27375	-7.01471				-6.41771	-6.40179	-6.40383	-5.18785	-5.17192	-5.17397	-6.25179	-6.23587	-6.23791	0.00607656	0.0224565	0.0614641	0.141291	0.169281	0.124911	0.344948	0.0859035	0.621627	0.638007	0.677015	0.637548	0.653928	0.692935	0.635507	0.651887	0.690894
HF-methane	-6.10171	-5.36462	-1.00907	-6.37369	-6.04649	-5.33295	-5.30941	-1.26042	-6.59337	-6.31847				-4.41954	-4.37712	-4.3783	-3.68246	-3.64003	-3.64121	-4.69152	-4.6491	-4.65028	0.206692	0.340576	0.391559	0.151475	0.308905	0.285359	0.611237	0.336342	1.47547	1.34159	1.29061	1.5179	1.38401	1.33303	1.51672	1.38283	1.33185
ammonia-methane	-3.91413	-3.50186	-0.608081	-4.10995	-3.31377	-2.98339	-2.90151	-0.717902	-3.70129	-3.50959				-2.97382	-3.0038	-2.96496	-2.56155	-2.59153	-2.5527	-3.16963	-3.19961	-3.16078	0.826323	0.762716	0.830223	0.225966	0.244241	0.162359	0.421569	0.229866	0.113991	0.177598	0.11009	0.0840115	0.147618	0.0801111	0.122845	0.186452	0.118945
water-methane	-3.28798	-2.96916	-0.494186	-3.46334	-2.82984	-2.53281	-2.51102	-0.598163	-3.13097	-3.00521				-2.37437	-2.47928	-2.36014	-2.05555	-2.16046	-2.04131	-2.54973	-2.65464	-2.5355	0.633049	0.624579	0.683342	0.174916	0.188234	0.166446	0.350973	0.225209	0.280561	0.289031	0.230268	0.175652	0.184122	0.12536	0.294794	0.303263	0.244501
formaldehyde dimer	-8.2471	-6.36061	-2.06051	-8.42113	-8.90696	-6.89847	-7.02048	-2.5469	-9.44538	-9.08099				-7.10491	-7.10581	-7.0701	-5.21842	-5.21933	-5.18362	-7.27894	-7.27984	-7.24413	0.607194	0.355745	0.222439	0.052669	0.182113	0.304118	0.801809	0.437425	1.74938	1.49794	1.36463	1.74848	1.49703	1.36373	1.78419	1.53274	1.39944
water-ethene	-8.95835	-6.95311	-1.44286	-8.39597	-8.10885	-6.12411	-6.1036	-1.75574	-7.87986	-7.54646				-7.36919	-7.27429	-7.34238	-5.36395	-5.26905	-5.33713	-6.80681	-6.71191	-6.77999	1.07124	1.21606	1.41355	0.221736	0.387062	0.366554	0.897438	0.564046	0.517921	0.373104	0.175612	0.612819	0.468002	0.27051	0.544735	0.399917	0.202426
formaldehyde-ethene	-7.88917	-6.52036	-1.24248	-7.76285	-7.24907	-5.8573	-5.88027	-1.48323	-7.34053	-7.12275				-6.30448	-6.40861	-6.28983	-4.93567	-5.03981	-4.92103	-6.17816	-6.28229	-6.16351	0.917555	1.04234	1.1639	0.277462	0.379269	0.402243	0.741578	0.523806	0.667134	0.542353	0.42079	0.563	0.438219	0.316656	0.681778	0.556996	0.435433
ethyne dimer	-6.75461	-5.29485	-1.08535	-6.38021	-5.09322	-3.76386	-3.63347	-1.26825	-5.03211	-4.71883				-4.61592	-4.72646	-4.60043	-3.15617	-3.26671	-3.14068	-4.24153	-4.35207	-4.22604	2.04168	1.96259	2.26315	0.380302	0.431592	0.301207	0.915048	0.601765	0.0969983	0.176094	0.124465	0.0135419	0.0655537	0.235005	0.112488	0.191584	0.108975
ammonia-ethene	-7.5864	-6.0991	-1.12459	-7.22369	-6.4964	-5.03723	-5.0091	-1.33479	-6.37202	-6.13368				-6.09804	-6.05821	-6.08393	-4.61074	-4.57091	-4.59662	-5.73532	-5.6955	-5.72121	1.36302	1.43916	1.61957	0.273021	0.377293	0.349162	0.767901	0.529565	0.12534	0.0491993	0.131204	0.165169	0.0890274	0.0913756	0.139453	0.0633117	0.117091
ethene dimer	-10.8866	-8.89828	-1.50499	-10.4033	-9.4273	-7.41486	-7.43897	-1.73859	-9.15345	-8.94396				-8.70912	-8.58881	-8.69584	-6.72079	-6.60048	-6.70751	-8.22578	-8.10547	-8.2125	1.88598	2.03564	2.18706	0.426672	0.552221	0.576332	0.937247	0.727758	0.291507	0.141847	0.00957924	0.411819	0.262159	0.110732	0.304786	0.155126	0.00369947
methane-ethene	-5.03048	-4.27135	-0.683837	-4.95518	-4.08201	-3.34683	-3.32289	-0.798806	-4.14564	-4.00672				-3.87323	-3.88296	-3.86589	-3.1141	-3.12383	-3.10676	-3.79793	-3.80766	-3.7906	1.22463	1.26163	1.39327	0.276168	0.337112	0.313167	0.583719	0.444806	0.0673802	0.104379	0.236017	0.0771095	0.114108	0.245747	0.0600425	0.0970413	0.22868
borane-methane	-11.174	-9.88999	-1.31402	-11.204	-11.0842	-9.7692	-9.80014	-1.56712	-11.3363	-11.1142				-9.96402	-9.42938	-9.95408	-8.67999	-8.14535	-8.67006	-9.99401	-9.45937	-9.98408	0.252052	0.362695	0.0972934	0.162199	0.241898	0.272842	0.2296	0.00744027	0.957945	0.847302	1.1127	1.49259	1.38195	1.64735	0.967884	0.857241	1.12264
methane-ethane	-7.87225	-7.03345	-0.934933	-7.96838	-6.75028	-5.99053	-5.91148	-1.08476	-7.0753	-6.84641				-6.00426	-6.50803	-5.99503	-5.16545	-5.66923	-5.15623	-6.10039	-6.60416	-6.09117	1.50465	1.48619	1.47973	0.382684	0.44328	0.364226	0.586645	0.357763	0.363341	0.381799	0.388263	0.140431	0.121973	0.11551	0.372563	0.391021	0.397484
methane-ethane	-5.96106	-5.45756	-0.723348	-6.18091	-4.83687	-4.43317	-4.33337	-0.836307	-5.26947	-5.05672				-4.34684	-4.29262	-4.33865	-3.84335	-3.78913	-3.83515	-4.5667	-4.51248	-4.5585	1.42284	1.382	1.40495	0.298645	0.357602	0.257806	0.493508	0.280753	0.191379	0.232218	0.20927	0.245598	0.286437	0.26349	0.199576	0.240415	0.217468
methane dimer	-5.07493	-4.62252	-0.58451	-5.20703	-4.36335	-3.96235	-3.91094	-0.682456	-4.64481	-4.49545				-3.83194	-3.78358	-3.82572	-3.37952	-3.33117	-3.37331	-3.96403	-3.91568	-3.95782	1.00492	0.987906	0.987269	0.293343	0.32774	0.276327	0.425047	0.275689	0.238072	0.255088	0.255725	0.286429	0.303445	0.304083	0.244285	0.261301	0.261938
Ar-methane	-3.39398	-3.02057	-0.353699	-3.37427	-3.262	-2.81356	-2.88858	-0.473462	-3.28703	-3.24228				-2.44172	-2.83396	-2.41882	-2.06831	-2.46055	-2.04541	-2.42201	-2.81425	-2.39911	0.103653	0.15284	0.0386138	0.235636	0.0541645	0.0208565	0.0486276	0.0933698	1.05591	0.799421	0.913647	0.663672	0.407179	0.521405	1.07881	0.822316	0.936542
Ar-ethene	-3.43672	-2.80498	-0.352368	-3.15735	-3.53503	-2.7575	-2.90329	-0.52296	-3.28046	-3.25565				-2.83993	-2.84426	-2.8246	-2.20818	-2.21252	-2.19285	-2.56055	-2.56489	-2.54522	0.475762	0.130153	0.290747	0.377454	0.177632	0.0318453	0.167635	0.19244	1.07256	0.726947	0.887541	1.06822	0.722613	0.883207	1.08788	0.742276	0.90287
ethene-ethyne	-13.0103	-10.3327	-1.54406	-11.8768	-12.6003	-9.45978	-9.92278	-1.77353	-11.2333	-11.4668				-11.5955	-11.4878	-11.5839	-8.91794	-8.81027	-8.90634	-10.462	-10.3543	-10.4504	0.703991	1.26701	1.17915	0.294042	0.394061	0.857059	0.535666	0.769199	0.710805	0.147787	0.235648	0.818472	0.255454	0.343315	0.722403	0.159386	0.247246
ethene dimer	-14.7158	-12.2167	-1.78861	-14.0053	-13.93	-10.9446	-11.4309	-2.04639	-12.991	-13.2195				-12.9627	-12.9459	-12.9502	-10.4636	-10.4468	-10.4511	-12.2522	-12.2354	-12.2397	1.29499	1.85983	1.81994	0.509202	0.587751	1.07404	0.805643	1.03415	0.458086	0.106756	0.0668639	0.474876	0.0899661	0.050074	0.47057	0.094272	0.0543799
ethyne dimer	-12.0465	-9.1517	-1.33509	-10.4868	-11.9381	-8.57761	-9.04324	-1.53876	-10.1164	-10.3783				-10.7634	-10.5849	-10.7519	-7.86859	-7.69007	-7.85709	-9.20368	-9.02516	-9.19217	0.30485	0.866939	0.715859	0.196394	0.292847	0.758483	0.345437	0.607403	0.978255	0.416166	0.567246	1.15677	0.594686	0.745765	0.989761	0.427672	0.578751
MAE																							0.839387	0.892492	0.929239	0.254747	0.305521	0.310131	0.562625	0.374021	0.704801	0.5988	0.581699	0.731715	0.621648	0.609102	0.723801	0.616759	0.596393
RMS																							1.02834	1.08686	1.15655	0.280584	0.336627	0.40867	0.613704	0.451734	0.867934	0.768497	0.741704	0.91405	0.815543	0.793681	0.889898	0.790538	0.762562
MAX																							2.04168	2.03564	2.26315	0.509202	0.587751	1.07404	0.9452	1.03415	1.77313	1.64555	1.47176	1.79176	1.66418	1.64735	1.82856	1.70098	1.5272
																							Conventional			F12					PBE			P86			PW91

## Sheet: aug-cc-pVDZ CP
2625.5	MP2 correlation energy (a.u.)	CCSD correlation energy (a.u.)	(T) correction (a.u.)	CCSD(T) correlation energy (a.u.)	MP2-F12 correlation energy (a.u.)	CCSD(F12*) correlation energy (a.u.)	MP2-F12 + (CCSD - MP2) correlation energy (a.u.)	(T+) correction for CCSD(F12*) (a.u.)	CCSD(F12*)(T+) correlation energy (a.u.)	MP2-F12 + [CCSD(T) – MP2] correlation energy (a.u.)	PBE correlation energy (a.u.)	P86 correlation energy (a.u.)	PW91 correlation energy (a.u.)	PBE + MP2 correlation energy (a.u.)	P86 + MP2 correlation energy (a.u.)	PW91 + MP2 correlation energy (a.u.)	PBE + CCSD correlation energy (a.u.)	P86 + CCSD correlation energy (a.u.)	PW91 + CCSD correlation energy (a.u.)	PBE + CCSD(T) correlation energy (a.u.)	P86 + CCSD(T) correlation energy (a.u.)	PW91 + CCSD(T) correlation energy (a.u.)	Error, MP2 correlation energy	Error, CCSD correlation energy	Error, CCSD(T) correlation energy	Error, MP2-F12 correlation energy	Error, CCSD(F12*) correlation energy	Error, MP2-F12 + (CCSD - MP2) correlation energy	Error, CCSD(F12*)(T+) correlation energy	Error, MP2-F12 + [CCSD(T) - MP2] correlation energy	Error, MP2 + PBE correlation energy	Error, CCSD + PBE correlation energy	Error, CCSD(T) + PBE correlation energy	Error, MP2 + P86 correlation energy	Error, CCSD + P86 correlation energy	Error, CCSD(T) + P86 correlation energy	Error, MP2 + PW91 correlation energy	Error, CCSD + PW91 correlation energy	Error, CCSD(T) + PW91 correlation energy
Monomer 1
water-ammonia	-0.200115	-0.215193	-0.00557401	-0.220767	-0.259768	-0.262158	-0.274847	-0.00669972	-0.268858	-0.280421	-0.0525208	-0.0530511	-0.0527339	-0.252635	-0.253166	-0.252849	-0.267714	-0.268244	-0.267927	-0.273288	-0.273818	-0.273501
water dimer	-0.220099	-0.227972	-0.00533342	-0.233306	-0.292735	-0.286984	-0.300608	-0.00660621	-0.29359	-0.305942	-0.0680725	-0.0689312	-0.0685005	-0.288172	-0.289031	-0.2886	-0.296045	-0.296903	-0.296473	-0.301378	-0.302237	-0.301806
HCN dimer	-0.295801	-0.304053	-0.0135293	-0.317582	-0.380238	-0.369701	-0.388489	-0.015844	-0.385545	-0.402018	-0.0724577	-0.0732882	-0.0727824	-0.368259	-0.36909	-0.368584	-0.376511	-0.377341	-0.376835	-0.39004	-0.39087	-0.390365
HF dimer	-0.22289	-0.226703	-0.00423716	-0.23094	-0.307689	-0.297911	-0.311503	-0.0055431	-0.303454	-0.31574	-0.0858463	-0.0871207	-0.0866113	-0.308736	-0.310011	-0.309501	-0.312549	-0.313824	-0.313314	-0.316787	-0.318061	-0.317552
ammonia dimer	-0.199724	-0.214852	-0.00552108	-0.220374	-0.259748	-0.26213	-0.274876	-0.00663926	-0.26877	-0.280397	-0.0528779	-0.0534188	-0.0530944	-0.252602	-0.253143	-0.252819	-0.26773	-0.268271	-0.267947	-0.273251	-0.273792	-0.273468
HF-methane	-0.222864	-0.226707	-0.00426482	-0.230972	-0.307551	-0.297819	-0.311394	-0.00558079	-0.3034	-0.315659	-0.0856673	-0.0869249	-0.0864274	-0.308531	-0.309789	-0.309292	-0.312374	-0.313632	-0.313134	-0.316639	-0.317897	-0.317399
ammonia-methane	-0.168014	-0.191447	-0.00451125	-0.195958	-0.215902	-0.227766	-0.239335	-0.00539032	-0.233156	-0.243847	-0.0402481	-0.0405516	-0.0403607	-0.208262	-0.208565	-0.208374	-0.231695	-0.231999	-0.231808	-0.236206	-0.23651	-0.236319
water-methane	-0.167985	-0.191416	-0.00450795	-0.195924	-0.215894	-0.227754	-0.239326	-0.00538694	-0.233141	-0.243834	-0.0402765	-0.0406107	-0.0403892	-0.208261	-0.208595	-0.208374	-0.231693	-0.232027	-0.231805	-0.236201	-0.236535	-0.236313
formaldehyde dimer	-0.334107	-0.348496	-0.0121259	-0.360622	-0.438842	-0.431682	-0.453231	-0.0146457	-0.446327	-0.465357	-0.0942458	-0.0967175	-0.0947735	-0.428353	-0.430824	-0.42888	-0.442742	-0.445214	-0.44327	-0.454868	-0.45734	-0.455396
water-ethene	-0.219958	-0.227826	-0.00530039	-0.233127	-0.292829	-0.28705	-0.300697	-0.00656511	-0.293615	-0.305998	-0.0682881	-0.0691752	-0.06872	-0.288246	-0.289133	-0.288678	-0.296114	-0.297001	-0.296546	-0.301415	-0.302302	-0.301847
formaldehyde-ethene	-0.333687	-0.348132	-0.0120687	-0.360201	-0.438623	-0.431508	-0.453069	-0.0145836	-0.446092	-0.465137	-0.0944849	-0.0956269	-0.0950152	-0.428172	-0.429314	-0.428702	-0.442617	-0.443759	-0.443147	-0.454686	-0.455828	-0.455216
ethyne dimer	-0.263975	-0.280116	-0.0123835	-0.292499	-0.339904	-0.338838	-0.356044	-0.0145432	-0.353381	-0.368428	-0.0623074	-0.0628803	-0.0625172	-0.326283	-0.326856	-0.326492	-0.342423	-0.342996	-0.342633	-0.354807	-0.35538	-0.355017
ammonia-ethene	-0.285439	-0.314736	-0.011274	-0.32601	-0.367241	-0.377516	-0.396537	-0.0133606	-0.390876	-0.407811	-0.0680383	-0.0685929	-0.0682374	-0.353477	-0.354032	-0.353676	-0.382774	-0.383329	-0.382973	-0.394048	-0.394603	-0.394247
ethene dimer	-0.285118	-0.314412	-0.0111961	-0.325608	-0.367194	-0.377442	-0.396488	-0.0132671	-0.39071	-0.407684	-0.0681642	-0.0686991	-0.0683646	-0.353282	-0.353817	-0.353482	-0.382576	-0.383111	-0.382777	-0.393772	-0.394307	-0.393973
methane-ethene	-0.168003	-0.191429	-0.00450962	-0.195939	-0.215897	-0.227757	-0.239323	-0.00538899	-0.233146	-0.243833	-0.0402509	-0.0405549	-0.0403636	-0.208253	-0.208557	-0.208366	-0.23168	-0.231984	-0.231793	-0.236189	-0.236493	-0.236302
borane-methane	-0.0956697	-0.119814	-0.00179431	-0.121608	-0.123919	-0.139607	-0.148063	-0.00217556	-0.141782	-0.149857	-0.0223633	-0.0224938	-0.0224409	-0.118033	-0.118163	-0.118111	-0.142177	-0.142308	-0.142255	-0.143971	-0.144102	-0.144049
methane-ethane	-0.313757	-0.350601	-0.00974953	-0.360351	-0.403855	-0.419654	-0.4407	-0.0117121	-0.431366	-0.450449	-0.0748668	-0.0753601	-0.0750656	-0.388623	-0.389117	-0.388822	-0.425468	-0.425961	-0.425667	-0.435217	-0.435711	-0.435416
methane-ethane	-0.31371	-0.35056	-0.00974697	-0.360307	-0.403833	-0.419634	-0.440683	-0.0117102	-0.431344	-0.450429	-0.0749194	-0.0754909	-0.0751183	-0.38863	-0.389201	-0.388829	-0.425479	-0.426051	-0.425678	-0.435226	-0.435798	-0.435425
methane dimer	-0.168082	-0.191498	-0.00451487	-0.196013	-0.215924	-0.227783	-0.23934	-0.00539499	-0.233178	-0.243855	-0.0401894	-0.0405048	-0.0403017	-0.208271	-0.208587	-0.208384	-0.231688	-0.232003	-0.2318	-0.236202	-0.236518	-0.236315
Ar-methane	-0.154535	-0.166863	-0.00254751	-0.169411	-0.233898	-0.235785	-0.246226	-0.00356304	-0.239348	-0.248774	-0.0753185	-0.0766529	-0.0761588	-0.229853	-0.231188	-0.230694	-0.242182	-0.243516	-0.243022	-0.24473	-0.246064	-0.24557
Ar-ethene	-0.284829	-0.314159	-0.0111685	-0.325328	-0.367132	-0.377385	-0.396463	-0.0132406	-0.390626	-0.407631	-0.0684453	-0.069003	-0.068647	-0.353274	-0.353832	-0.353476	-0.382605	-0.383162	-0.382806	-0.393773	-0.394331	-0.393975
ethene-ethyne	-0.26388	-0.280034	-0.0123834	-0.292417	-0.339812	-0.338769	-0.355966	-0.0145533	-0.353323	-0.36835	-0.0623653	-0.0629161	-0.0625747	-0.326245	-0.326796	-0.326455	-0.342399	-0.34295	-0.342609	-0.354783	-0.355334	-0.354992
ethene dimer	-0.285255	-0.314548	-0.0112286	-0.325777	-0.367218	-0.377478	-0.396512	-0.0133089	-0.390787	-0.40774	-0.0680875	-0.0686299	-0.0682872	-0.353342	-0.353885	-0.353542	-0.382636	-0.383178	-0.382836	-0.393865	-0.394407	-0.394064
ethyne dimer	-0.263833	-0.279993	-0.0123753	-0.292368	-0.339803	-0.338761	-0.355963	-0.0145431	-0.353304	-0.368338	-0.0624034	-0.0629765	-0.0626131	-0.326236	-0.326809	-0.326446	-0.342396	-0.342969	-0.342606	-0.354772	-0.355345	-0.354981
Monomer 2
water-ammonia	-0.22027	-0.228122	-0.00532337	-0.233445	-0.293114	-0.287292	-0.300966	-0.00658843	-0.293881	-0.306289	-0.0681942	-0.0690436	-0.068626	-0.288464	-0.289314	-0.288896	-0.296316	-0.297165	-0.296748	-0.301639	-0.302489	-0.302071
water dimer	-0.219982	-0.227848	-0.00529314	-0.233141	-0.292919	-0.287121	-0.300785	-0.00655487	-0.293676	-0.306078	-0.0683311	-0.0692226	-0.0687643	-0.288313	-0.289204	-0.288746	-0.296179	-0.29707	-0.296612	-0.301472	-0.302364	-0.301905
HCN dimer	-0.295527	-0.303885	-0.0134735	-0.317358	-0.379766	-0.369381	-0.388124	-0.0157797	-0.385161	-0.401598	-0.072048	-0.0728729	-0.0723698	-0.367575	-0.3684	-0.367897	-0.375933	-0.376758	-0.376255	-0.389406	-0.390231	-0.389728
HF dimer	-0.22283	-0.226668	-0.00423745	-0.230906	-0.307469	-0.29774	-0.311307	-0.00554426	-0.303285	-0.315545	-0.0857472	-0.0869784	-0.0865088	-0.308577	-0.309808	-0.309338	-0.312416	-0.313647	-0.313177	-0.316653	-0.317884	-0.317415
ammonia dimer	-0.199724	-0.214852	-0.00552108	-0.220374	-0.259748	-0.26213	-0.274876	-0.00663926	-0.26877	-0.280397	-0.0528779	-0.0534188	-0.0530944	-0.252602	-0.253143	-0.252819	-0.26773	-0.268271	-0.267947	-0.273251	-0.273792	-0.273468
HF-methane	-0.168196	-0.191616	-0.00452567	-0.196141	-0.215963	-0.227833	-0.239382	-0.00540619	-0.23324	-0.243908	-0.0401164	-0.0404208	-0.0402283	-0.208312	-0.208617	-0.208424	-0.231732	-0.232037	-0.231844	-0.236258	-0.236562	-0.23637
ammonia-methane	-0.199713	-0.21484	-0.0055208	-0.220361	-0.259742	-0.262124	-0.274868	-0.00664055	-0.268764	-0.280389	-0.0528712	-0.0534156	-0.0530878	-0.252585	-0.253129	-0.252801	-0.267711	-0.268255	-0.267928	-0.273232	-0.273776	-0.273448
water-methane	-0.219686	-0.227574	-0.0052609	-0.232835	-0.292689	-0.28692	-0.300578	-0.00652072	-0.29344	-0.305839	-0.0684791	-0.0693702	-0.0689129	-0.288165	-0.289056	-0.288599	-0.296053	-0.296945	-0.296487	-0.301314	-0.302205	-0.301748
formaldehyde dimer	-0.334306	-0.348695	-0.0121774	-0.360872	-0.438886	-0.431731	-0.453275	-0.014707	-0.446438	-0.465452	-0.0941838	-0.0954839	-0.0947101	-0.428489	-0.429789	-0.429016	-0.442879	-0.444179	-0.443405	-0.455056	-0.456356	-0.455582
water-ethene	-0.285635	-0.314916	-0.0113069	-0.326223	-0.367306	-0.377579	-0.396587	-0.0133947	-0.390974	-0.407894	-0.0679348	-0.068483	-0.0681333	-0.353569	-0.354118	-0.353768	-0.38285	-0.383399	-0.383049	-0.394157	-0.394706	-0.394356
formaldehyde-ethene	-0.285387	-0.314688	-0.0112576	-0.325945	-0.367243	-0.377515	-0.396544	-0.013341	-0.390856	-0.407802	-0.0680166	-0.068569	-0.0682159	-0.353403	-0.353956	-0.353602	-0.382704	-0.383257	-0.382904	-0.393962	-0.394514	-0.394161
ethyne dimer	-0.264401	-0.280524	-0.0124689	-0.292993	-0.339906	-0.338864	-0.356028	-0.0146442	-0.353508	-0.368497	-0.0620908	-0.0626598	-0.0622979	-0.326492	-0.327061	-0.326699	-0.342615	-0.343184	-0.342822	-0.355084	-0.355652	-0.355291
ammonia-ethene	-0.199657	-0.214786	-0.00551004	-0.220296	-0.259734	-0.262111	-0.274863	-0.00662723	-0.268738	-0.280373	-0.052879	-0.0534066	-0.0530957	-0.252536	-0.253064	-0.252753	-0.267665	-0.268193	-0.267882	-0.273175	-0.273703	-0.273392
ethene dimer	-0.285523	-0.31481	-0.0112817	-0.326092	-0.367267	-0.37754	-0.396554	-0.0133687	-0.390909	-0.407836	-0.0679275	-0.068471	-0.068126	-0.353451	-0.353994	-0.353649	-0.382738	-0.383281	-0.382936	-0.394019	-0.394563	-0.394218
methane-ethene	-0.285198	-0.314506	-0.0112302	-0.325736	-0.367205	-0.377466	-0.396512	-0.0133127	-0.390779	-0.407742	-0.0681871	-0.0687578	-0.0683872	-0.353385	-0.353956	-0.353586	-0.382693	-0.383263	-0.382893	-0.393923	-0.394494	-0.394123
borane-methane	-0.168272	-0.191679	-0.0045347	-0.196213	-0.215977	-0.227847	-0.239384	-0.00541592	-0.233263	-0.243918	-0.0400444	-0.0403345	-0.040156	-0.208317	-0.208607	-0.208428	-0.231723	-0.232013	-0.231835	-0.236258	-0.236548	-0.236369
methane-ethane	-0.168223	-0.191624	-0.00452824	-0.196152	-0.215958	-0.22782	-0.239358	-0.00540927	-0.233229	-0.243886	-0.0400582	-0.0403178	-0.0401699	-0.208281	-0.208541	-0.208393	-0.231682	-0.231942	-0.231794	-0.23621	-0.23647	-0.236322
methane-ethane	-0.168158	-0.191566	-0.00452151	-0.196087	-0.215943	-0.227803	-0.239351	-0.0054021	-0.233206	-0.243872	-0.0401231	-0.0404213	-0.0402351	-0.208281	-0.208579	-0.208393	-0.231689	-0.231987	-0.231801	-0.236211	-0.236509	-0.236323
methane dimer	-0.168082	-0.191498	-0.00451487	-0.196013	-0.215924	-0.227783	-0.23934	-0.00539499	-0.233178	-0.243855	-0.0401894	-0.0405048	-0.0403017	-0.208271	-0.208587	-0.208384	-0.231688	-0.232003	-0.2318	-0.236202	-0.236518	-0.236315
Ar-methane	-0.167892	-0.191327	-0.00449831	-0.195825	-0.21588	-0.227735	-0.239315	-0.00537753	-0.233112	-0.243813	-0.0403551	-0.0406543	-0.0404682	-0.208247	-0.208546	-0.20836	-0.231682	-0.231981	-0.231795	-0.23618	-0.23648	-0.236293
Ar-ethene	-0.154451	-0.166771	-0.00253762	-0.169309	-0.233885	-0.235766	-0.246205	-0.00355079	-0.239317	-0.248742	-0.0754282	-0.076766	-0.0762714	-0.229879	-0.231217	-0.230723	-0.242199	-0.243537	-0.243043	-0.244737	-0.246075	-0.24558
ethene-ethyne	-0.285185	-0.314488	-0.0112203	-0.325708	-0.367205	-0.377464	-0.396508	-0.0133	-0.390764	-0.407728	-0.0681642	-0.0687484	-0.0683643	-0.353349	-0.353933	-0.353549	-0.382652	-0.383236	-0.382852	-0.393873	-0.394457	-0.394073
ethene dimer	-0.285255	-0.314548	-0.0112286	-0.325777	-0.367218	-0.377478	-0.396512	-0.0133089	-0.390787	-0.40774	-0.0680875	-0.0686299	-0.0682872	-0.353342	-0.353885	-0.353542	-0.382636	-0.383178	-0.382836	-0.393865	-0.394407	-0.394064
ethyne dimer	-0.263833	-0.279993	-0.0123753	-0.292368	-0.339803	-0.338761	-0.355963	-0.0145431	-0.353304	-0.368338	-0.0624034	-0.0629765	-0.0626131	-0.326236	-0.326809	-0.326446	-0.342396	-0.342969	-0.342606	-0.354772	-0.355345	-0.354981
Dimer
water-ammonia	-0.422533	-0.444807	-0.0112989	-0.456106	-0.556081	-0.551925	-0.578356	-0.0137892	-0.565714	-0.589655	-0.121464	-0.122889	-0.122108	-0.543997	-0.545421	-0.544641	-0.566271	-0.567696	-0.566916	-0.57757	-0.578995	-0.578214
water dimer	-0.441309	-0.456715	-0.0109001	-0.467616	-0.587688	-0.575772	-0.603095	-0.0135023	-0.589274	-0.613995	-0.136983	-0.138753	-0.137844	-0.578292	-0.580062	-0.579153	-0.593699	-0.595468	-0.59456	-0.604599	-0.606369	-0.60546
HCN dimer	-0.592122	-0.608163	-0.0271754	-0.635338	-0.761315	-0.739873	-0.777355	-0.0318541	-0.771727	-0.804531	-0.144875	-0.146559	-0.145522	-0.736997	-0.738681	-0.737644	-0.753037	-0.754721	-0.753684	-0.780213	-0.781897	-0.78086
HF dimer	-0.446009	-0.453557	-0.00864117	-0.462198	-0.61611	-0.596513	-0.623659	-0.0112978	-0.607811	-0.6323	-0.172104	-0.174649	-0.173631	-0.618113	-0.620658	-0.61964	-0.625661	-0.628206	-0.627188	-0.634302	-0.636847	-0.63583
ammonia dimer	-0.401465	-0.431327	-0.0113533	-0.44268	-0.522143	-0.52644	-0.552005	-0.0136582	-0.540098	-0.563359	-0.106084	-0.107154	-0.106517	-0.507549	-0.508619	-0.507982	-0.537411	-0.538481	-0.537844	-0.548765	-0.549835	-0.549198
HF-methane	-0.392557	-0.419572	-0.00903086	-0.428603	-0.525557	-0.527401	-0.552573	-0.0112868	-0.538688	-0.561603	-0.126075	-0.127659	-0.126947	-0.518632	-0.520216	-0.519504	-0.545648	-0.547231	-0.54652	-0.554678	-0.556262	-0.55555
ammonia-methane	-0.368671	-0.407134	-0.0101964	-0.41733	-0.476814	-0.490924	-0.515277	-0.0122283	-0.503152	-0.525474	-0.0932429	-0.0940627	-0.0935722	-0.461913	-0.462733	-0.462243	-0.500377	-0.501197	-0.500706	-0.510573	-0.511393	-0.510903
water-methane	-0.388474	-0.419708	-0.00989839	-0.429606	-0.509577	-0.515549	-0.540811	-0.012065	-0.527614	-0.550709	-0.108853	-0.110054	-0.1094	-0.497326	-0.498528	-0.497873	-0.52856	-0.529762	-0.529107	-0.538459	-0.53966	-0.539006
formaldehyde dimer	-0.670283	-0.698415	-0.0248998	-0.723315	-0.880935	-0.865789	-0.909067	-0.0301072	-0.895896	-0.933966	-0.189204	-0.191508	-0.190258	-0.859487	-0.861791	-0.860541	-0.887618	-0.889922	-0.888673	-0.912518	-0.914822	-0.913572
water-ethene	-0.507826	-0.544303	-0.0169614	-0.561264	-0.66303	-0.666736	-0.699506	-0.0204012	-0.687137	-0.716468	-0.136599	-0.138038	-0.137229	-0.644425	-0.645864	-0.645056	-0.680902	-0.68234	-0.681532	-0.697863	-0.699302	-0.698494
formaldehyde-ethene	-0.621131	-0.664437	-0.0236646	-0.688102	-0.808454	-0.811058	-0.851759	-0.0283359	-0.839394	-0.875424	-0.162744	-0.164495	-0.163474	-0.783876	-0.785626	-0.784606	-0.827181	-0.828932	-0.827911	-0.850846	-0.852596	-0.851576
ethyne dimer	-0.529765	-0.561571	-0.0250971	-0.586668	-0.681567	-0.678947	-0.713372	-0.029485	-0.708432	-0.738469	-0.124594	-0.125751	-0.125012	-0.65436	-0.655517	-0.654777	-0.686165	-0.687322	-0.686582	-0.711262	-0.712419	-0.71168
ammonia-ethene	-0.487041	-0.530983	-0.0170668	-0.54805	-0.629296	-0.641371	-0.673238	-0.0203292	-0.6617	-0.690305	-0.12111	-0.122202	-0.121525	-0.60815	-0.609243	-0.608566	-0.652092	-0.653185	-0.652508	-0.669159	-0.670252	-0.669575
ethene dimer	-0.573674	-0.631592	-0.0228943	-0.654486	-0.737852	-0.757585	-0.79577	-0.0271252	-0.78471	-0.818664	-0.13621	-0.137311	-0.136609	-0.709884	-0.710985	-0.710283	-0.767802	-0.768903	-0.768201	-0.790696	-0.791797	-0.791095
methane-ethene	-0.454467	-0.506971	-0.0159101	-0.522881	-0.584531	-0.606361	-0.637034	-0.018903	-0.625264	-0.652944	-0.10852	-0.109388	-0.108833	-0.562988	-0.563855	-0.5633	-0.615491	-0.616358	-0.615804	-0.631401	-0.632269	-0.631714
borane-methane	-0.267336	-0.314493	-0.00675887	-0.321252	-0.343928	-0.370959	-0.391085	-0.00811154	-0.37907	-0.397844	-0.0625954	-0.0628355	-0.0627847	-0.329932	-0.330172	-0.330121	-0.377088	-0.377329	-0.377278	-0.383847	-0.384087	-0.384036
methane-ethane	-0.484116	-0.544138	-0.0145526	-0.55869	-0.622207	-0.649562	-0.682229	-0.0174494	-0.667012	-0.696781	-0.114996	-0.115756	-0.115306	-0.599112	-0.599872	-0.599422	-0.659133	-0.659893	-0.659444	-0.673686	-0.674446	-0.673996
methane-ethane	-0.483386	-0.543534	-0.0144716	-0.558006	-0.621476	-0.648967	-0.681625	-0.0173543	-0.666321	-0.696096	-0.115093	-0.115935	-0.115404	-0.598479	-0.599321	-0.59879	-0.658627	-0.65947	-0.658938	-0.673099	-0.673941	-0.67341
methane dimer	-0.337513	-0.384237	-0.00920024	-0.393437	-0.433372	-0.456927	-0.480096	-0.0109942	-0.467921	-0.489296	-0.0804217	-0.0810164	-0.0806465	-0.417935	-0.41853	-0.41816	-0.464658	-0.465253	-0.464883	-0.473859	-0.474453	-0.474083
Ar-methane	-0.323398	-0.359023	-0.00714922	-0.366172	-0.450974	-0.46453	-0.486599	-0.00908052	-0.473611	-0.493748	-0.115724	-0.11736	-0.116678	-0.439122	-0.440758	-0.440076	-0.474747	-0.476383	-0.475701	-0.481896	-0.483532	-0.48285
Ar-ethene	-0.440371	-0.481792	-0.0138184	-0.49561	-0.602337	-0.614169	-0.643758	-0.0169614	-0.631131	-0.657576	-0.143934	-0.145843	-0.144979	-0.584305	-0.586214	-0.58535	-0.625726	-0.627635	-0.626771	-0.639544	-0.641453	-0.64059
ethene-ethyne	-0.553183	-0.597694	-0.0240723	-0.621766	-0.711645	-0.71966	-0.756155	-0.0283896	-0.748049	-0.780227	-0.130726	-0.131874	-0.131135	-0.683909	-0.685057	-0.684318	-0.728419	-0.729567	-0.728829	-0.752492	-0.75364	-0.752901
ethene dimer	-0.575086	-0.632817	-0.0229963	-0.655813	-0.739527	-0.758899	-0.797257	-0.0272359	-0.786135	-0.820254	-0.136384	-0.137499	-0.136783	-0.711471	-0.712585	-0.71187	-0.769201	-0.770315	-0.7696	-0.792197	-0.793311	-0.792596
ethyne dimer	-0.531562	-0.562838	-0.0251619	-0.588	-0.684016	-0.68065	-0.715292	-0.0295579	-0.710208	-0.740454	-0.124988	-0.126178	-0.125408	-0.656551	-0.65774	-0.65697	-0.687827	-0.689016	-0.688246	-0.712989	-0.714178	-0.713408
Interaction energies (kJ/mol)
water-ammonia	-5.63936	-3.91802	-1.05407	-4.97209	-8.39722	-6.49688	-6.67588	-1.31548	-7.81236	-7.72995				-7.60603	-7.72421	-7.60424	-5.88469	-6.00287	-5.8829	-6.93876	-7.05694	-6.93697	3.10526	2.87817	3.30893	0.347402	0.299315	0.120318	0.46866	0.551075	1.13859	0.91151	1.34227	1.02041	0.793328	1.22408	1.14038	0.913295	1.34405
water dimer	-3.22372	-2.35097	-0.718263	-3.06923	-5.33951	-4.37453	-4.46676	-0.89597	-5.2705	-5.18502				-4.74603	-4.79697	-4.74512	-3.87328	-3.92422	-3.87237	-4.59154	-4.64248	-4.59063	2.49408	2.31084	2.61521	0.378291	0.287267	0.195046	0.413933	0.49942	0.971771	0.788526	1.0929	0.92083	0.737585	1.04196	0.972676	0.789431	1.0938
HCN dimer	-2.08462	-0.590372	-0.453233	-1.04361	-3.44264	-2.0765	-1.94839	-0.604993	-2.68149	-2.40163				-3.05404	-3.12909	-3.05482	-1.55979	-1.63484	-1.56058	-2.01303	-2.08808	-2.01381	1.15256	1.3237	1.39668	0.205457	0.162428	0.0343254	0.241205	0.0386568	0.183143	0.354275	0.427257	0.108092	0.279223	0.352206	0.182361	0.353492	0.426474
HF dimer	-0.758933	-0.487232	-0.437298	-0.92453	-2.5001	-2.26147	-2.2284	-0.552451	-2.81392	-2.6657				-2.09906	-2.20321	-2.10093	-1.82736	-1.93151	-1.82923	-2.26466	-2.36881	-2.26652	2.39355	2.27975	2.51502	0.652387	0.505504	0.53858	0.625629	0.773858	1.05342	0.939615	1.17489	0.949275	0.835468	1.07075	1.05156	0.937751	1.17303
ammonia dimer	-5.29342	-4.25927	-0.816935	-5.07621	-6.94962	-5.72069	-5.91547	-0.996742	-6.71743	-6.7324				-6.15612	-6.12472	-6.1557	-5.12197	-5.09057	-5.12155	-5.93891	-5.90751	-5.93849	1.74592	1.56658	1.85259	0.0897235	0.105165	0.0896182	0.211375	0.196399	0.88322	0.703878	0.989895	0.914623	0.735282	1.0213	0.883639	0.704297	0.990314
HF-methane	-3.93041	-3.28105	-0.631085	-3.91214	-5.36499	-4.59144	-4.71564	-0.787218	-5.37866	-5.34672				-4.69554	-4.75309	-4.6954	-4.04619	-4.10374	-4.04605	-4.67727	-4.73482	-4.67714	1.96461	1.74299	2.06999	0.530027	0.432606	0.30841	0.603472	0.63541	1.19948	0.977861	1.30486	1.14193	0.920309	1.24731	1.19961	0.977996	1.305
ammonia-methane	-2.47714	-2.22427	-0.431497	-2.65576	-3.07302	-2.7161	-2.82014	-0.518373	-3.23447	-3.25164				-2.80157	-2.72802	-2.80217	-2.54869	-2.47514	-2.54929	-2.98019	-2.90664	-2.98079	0.610665	0.514883	0.62396	0.0147883	0.0230494	0.0809937	0.0452508	0.0280832	0.286241	0.190459	0.299536	0.359786	0.264004	0.373081	0.285637	0.189855	0.298932
water-methane	-2.10934	-1.88236	-0.340119	-2.22248	-2.60821	-2.29731	-2.38123	-0.412997	-2.7103	-2.72135				-2.3645	-2.30099	-2.36509	-2.13752	-2.07402	-2.13811	-2.47764	-2.41414	-2.47823	0.545593	0.46222	0.557524	0.0467213	0.0472701	0.0366516	0.0696972	0.0586527	0.290426	0.207053	0.302357	0.353934	0.270561	0.365865	0.289838	0.206465	0.301769
formaldehyde dimer	-4.91131	-3.21281	-1.56603	-4.77884	-8.42118	-6.23749	-6.72268	-1.98097	-8.21846	-8.28871				-6.94349	-3.09004	-6.94404	-5.24499	-1.39154	-5.24554	-6.81102	-2.95756	-6.81157	3.94298	3.50354	3.86473	0.433111	0.478867	0.00632624	0.425102	0.354857	1.9108	1.47137	1.83255	5.76426	5.32482	5.686	1.91025	1.47082	1.832
water-ethene	-5.86601	-4.09882	-0.929625	-5.02845	-7.59959	-5.53325	-5.8324	-1.15885	-6.6921	-6.76203				-6.85349	-6.86208	-6.853	-5.08631	-5.09489	-5.08582	-6.01593	-6.02452	-6.01544	2.02111	1.63823	1.95397	0.287524	0.203805	0.095353	0.290319	0.22039	1.03362	0.650742	0.966485	1.02504	0.642158	0.957902	1.03411	0.651233	0.966976
formaldehyde-ethene	-5.40371	-4.24628	-0.888182	-5.13446	-6.79382	-5.34079	-5.6364	-1.07997	-6.42075	-6.52458				-6.04075	-6.18778	-6.04177	-4.88332	-5.03036	-4.88434	-5.77151	-5.91854	-5.77252	1.56791	1.23175	1.46449	0.177788	0.137237	0.15837	0.178192	0.074369	0.930861	0.594702	0.827441	0.783828	0.447669	0.680408	0.929844	0.593686	0.826425
ethyne dimer	-3.64669	-2.44419	-0.64264	-3.08683	-4.61506	-3.26902	-3.41256	-0.781267	-4.05029	-4.0552				-4.16135	-4.20175	-4.16312	-2.95885	-2.99926	-2.96062	-3.60149	-3.6419	-3.60326	1.06623	0.888072	1.03023	0.0978659	0.0632457	0.080295	0.0667734	0.0618603	0.551577	0.373416	0.515572	0.511169	0.333008	0.475163	0.549802	0.371641	0.513797
ammonia-ethene	-5.10559	-3.83587	-0.74232	-4.57819	-6.09445	-4.58033	-4.82472	-0.896484	-5.47681	-5.56704				-5.61058	-5.63765	-5.61051	-4.34086	-4.36792	-4.34079	-5.08318	-5.11024	-5.08311	1.11779	0.824066	1.02593	0.128934	0.0796069	0.164789	0.127307	0.0370751	0.612801	0.319078	0.520942	0.585734	0.292011	0.493875	0.612868	0.319145	0.521009
ethene dimer	-7.96375	-6.222	-1.09356	-7.31556	-8.90527	-6.83105	-7.16351	-1.28478	-8.11583	-8.25708				-8.27471	-8.33304	-8.27484	-6.53295	-6.59129	-6.53308	-7.62652	-7.68485	-7.62664	1.03688	0.640642	0.900639	0.095358	0.0315861	0.300877	0.100368	0.0408801	0.725921	0.329686	0.589683	0.667585	0.27135	0.531347	0.725794	0.329559	0.589556
methane-ethene	-3.32487	-2.72021	-0.447294	-3.1675	-3.75317	-2.98753	-3.14851	-0.528589	-3.51611	-3.59581				-3.54096	-3.5222	-3.54111	-2.93631	-2.91755	-2.93646	-3.3836	-3.36484	-3.38375	0.480981	0.289507	0.394412	0.052677	0.0221922	0.138797	0.0458019	0.0338918	0.264886	0.0734123	0.178318	0.283643	0.0921689	0.197074	0.264736	0.0732623	0.178168
borane-methane	-8.9119	-7.87795	-1.12859	-9.00654	-10.5861	-9.20231	-9.55212	-1.36542	-10.5677	-10.6807				-9.40489	-8.93087	-9.4049	-8.37094	-7.89692	-8.37094	-9.49953	-9.02551	-9.49954	2.01006	1.64935	2.10018	0.335893	0.324987	0.0248228	0.538991	0.426005	1.51707	1.15636	1.60718	1.9911	1.63038	2.08121	1.51707	1.15635	1.60718
methane-ethane	-5.60828	-5.02174	-0.721601	-5.74334	-6.28563	-5.48323	-5.69908	-0.861171	-6.3444	-6.42068				-5.79392	-5.81308	-5.79425	-5.20738	-5.22654	-5.20771	-5.92898	-5.94814	-5.92931	0.759314	0.525514	0.745309	0.0819707	0.0640229	0.151829	0.144247	0.0679653	0.573678	0.339878	0.559673	0.554513	0.320713	0.540508	0.573348	0.339548	0.559343
methane-ethane	-3.98498	-3.69748	-0.53334	-4.23082	-4.46529	-4.01688	-4.1778	-0.635388	-4.65227	-4.71114				-4.11811	-4.04581	-4.11843	-3.83062	-3.75832	-3.83094	-4.36396	-4.29166	-4.36428	0.553244	0.378083	0.545144	0.0729277	0.0586886	0.102234	0.123702	0.0648269	0.420107	0.244945	0.412006	0.492412	0.31725	0.484311	0.41979	0.244629	0.41169
methane dimer	-3.542	-3.25656	-0.447633	-3.70419	-4.00283	-3.57116	-3.71739	-0.536218	-4.10738	-4.16503				-3.65476	-3.5596	-3.65507	-3.36932	-3.27416	-3.36963	-3.81695	-3.72179	-3.81726	0.528011	0.378052	0.515566	0.0671794	0.0634536	0.0827798	0.112383	0.0547346	0.415253	0.265294	0.402808	0.510413	0.360454	0.497969	0.414941	0.264982	0.402496
Ar-methane	-2.54985	-2.18515	-0.271471	-2.45662	-3.14225	-2.65185	-2.77755	-0.367414	-3.01926	-3.04902				-2.683	-2.68923	-2.68378	-2.31829	-2.32453	-2.31908	-2.58977	-2.596	-2.59055	0.947779	0.682576	0.879031	0.355379	0.21588	0.0901761	0.316391	0.286631	0.814636	0.549433	0.745888	0.808406	0.543203	0.739658	0.813853	0.54865	0.745105
Ar-ethene	-2.86505	-2.26125	-0.294778	-2.55603	-3.46601	-2.67276	-2.86221	-0.446247	-3.11901	-3.15699				-3.02444	-3.05918	-3.0248	-2.42064	-2.45538	-2.421	-2.71542	-2.75015	-2.71578	1.04743	0.67388	0.892065	0.446473	0.262371	0.0729204	0.329087	0.291105	0.888046	0.514493	0.732678	0.853306	0.479754	0.697939	0.887683	0.51413	0.732315
ethene-ethyne	-10.8128	-8.3266	-1.23027	-9.55687	-12.1503	-8.99549	-9.66415	-1.40831	-10.4038	-10.8944				-11.3279	-11.3626	-11.3279	-8.84175	-8.87638	-8.8417	-10.072	-10.1066	-10.072	1.4935	0.739122	1.14078	0.155949	0.0702279	0.598426	0.293841	0.196768	0.978352	0.223977	0.625635	0.943713	0.189338	0.590997	0.978398	0.224023	0.625681
ethene dimer	-12.0165	-9.76587	-1.41559	-11.1815	-13.3666	-10.3527	-11.116	-1.62295	-11.9757	-12.5316				-12.5655	-12.6435	-12.5653	-10.3148	-10.3929	-10.3147	-11.7304	-11.8085	-11.7303	1.40431	0.59098	1.00389	0.0542084	0.00411261	0.759126	0.209656	0.346221	0.855348	0.0420139	0.454919	0.777287	0.0360477	0.376858	0.855498	0.0421632	0.455069
ethyne dimer	-10.2301	-7.48862	-1.07989	-8.5685	-11.5808	-8.21547	-8.83929	-1.23855	-9.45401	-9.91917				-10.707	-10.8215	-10.7069	-7.96552	-8.07997	-7.96535	-9.04541	-9.15985	-9.04524	1.51154	0.796142	1.20242	0.160875	0.0692938	0.554527	0.316915	0.148245	1.03464	0.319238	0.72552	0.920195	0.204793	0.611075	1.03481	0.319405	0.725687
MAE																							1.47922	1.18786	1.44161	0.219538	0.167174	0.1994	0.262429	0.228641	0.813912	0.52255	0.776303	0.968395	0.680037	0.930785	0.813687	0.522325	0.776078
RMS																							1.70742	1.45364	1.69943	0.279216	0.223504	0.283485	0.313868	0.311502	0.908824	0.632214	0.884181	1.43929	1.23019	1.41765	0.908704	0.632076	0.884071
MAX																							3.94298	3.50354	3.86473	0.652387	0.505504	0.759126	0.625629	0.773858	1.9108	1.47137	1.83255	5.76426	5.32482	5.686	1.91025	1.47082	1.832
																							Conventional			F12					PBE			P86			PW91

## Sheet: aug-cc-pVTZ
2625.5	MP2 correlation energy (a.u.)	CCSD correlation energy (a.u.)	(T) correction (a.u.)	CCSD(T) correlation energy (a.u.)	MP2-F12 correlation energy (a.u.)	CCSD(F12*) correlation energy (a.u.)	MP2-F12 + (CCSD - MP2) correlation energy (a.u.)	(T+) correction for CCSD(F12*) (a.u.)	CCSD(F12*)(T+) correlation energy (a.u.)	MP2-F12 + [CCSD(T) – MP2] correlation energy (a.u.)	PBE correlation energy (a.u.)	P86 correlation energy (a.u.)	PW91 correlation energy (a.u.)	PBE + MP2 correlation energy (a.u.)	P86 + MP2 correlation energy (a.u.)	PW91 + MP2 correlation energy (a.u.)	PBE + CCSD correlation energy (a.u.)	P86 + CCSD correlation energy (a.u.)	PW91 + CCSD correlation energy (a.u.)	PBE + CCSD(T) correlation energy (a.u.)	P86 + CCSD(T) correlation energy (a.u.)	PW91 + CCSD(T) correlation energy (a.u.)	Error, MP2 correlation energy	Error, CCSD correlation energy	Error, CCSD(T) correlation energy	Error, MP2-F12 correlation energy	Error, CCSD(F12*) correlation energy	Error, MP2-F12 + (CCSD - MP2) correlation energy	Error, CCSD(F12*)(T+) correlation energy	Error, MP2-F12 + [CCSD(T) - MP2] correlation energy	Error, MP2 + PBE correlation energy	Error, CCSD + PBE correlation energy	Error, CCSD(T) + PBE correlation energy	Error, MP2 + P86 correlation energy	Error, CCSD + P86 correlation energy	Error, CCSD(T) + P86 correlation energy	Error, MP2 + PW91 correlation energy	Error, CCSD + PW91 correlation energy	Error, CCSD(T) + PW91 correlation energy
Monomer 1
water-ammonia	-0.268799	-0.27364	-0.00869152	-0.282331	-0.297634	-0.293809	-0.302475	-0.00932126	-0.30313	-0.311166	-0.0286614	-0.0288274	-0.028751	-0.29746	-0.297626	-0.29755	-0.302301	-0.302467	-0.302391	-0.310992	-0.311158	-0.311082
water dimer	-0.268607	-0.273469	-0.00866649	-0.282135	-0.297452	-0.293653	-0.302313	-0.00929548	-0.302949	-0.31098	-0.0286837	-0.0288504	-0.0287732	-0.297291	-0.297458	-0.29738	-0.302152	-0.302319	-0.302242	-0.310819	-0.310986	-0.310908
HCN dimer	-0.35062	-0.354004	-0.0185091	-0.372513	-0.383884	-0.37532	-0.387267	-0.0195529	-0.394873	-0.405776	-0.0293997	-0.0295209	-0.0294623	-0.38002	-0.380141	-0.380083	-0.383404	-0.383525	-0.383466	-0.401913	-0.402034	-0.401975
HF dimer	-0.279894	-0.281245	-0.00753476	-0.28878	-0.314821	-0.307426	-0.316172	-0.00820264	-0.315629	-0.323707	-0.0373814	-0.0375937	-0.0375554	-0.317276	-0.317488	-0.317449	-0.318627	-0.318839	-0.318801	-0.326162	-0.326374	-0.326336
ammonia dimer	-0.240252	-0.252098	-0.00834946	-0.260447	-0.262747	-0.266641	-0.274593	-0.00885353	-0.275494	-0.282942	-0.0205954	-0.020673	-0.0206333	-0.260847	-0.260925	-0.260885	-0.272693	-0.272771	-0.272731	-0.281043	-0.28112	-0.281081
HF-methane	-0.200838	-0.220933	-0.00655844	-0.227492	-0.218108	-0.231222	-0.238204	-0.00691544	-0.238138	-0.244762	-0.0146633	-0.0146941	-0.0146799	-0.215501	-0.215532	-0.215518	-0.235597	-0.235627	-0.235613	-0.242155	-0.242186	-0.242172
ammonia-methane	-0.240236	-0.252083	-0.00834634	-0.26043	-0.262732	-0.266629	-0.27458	-0.00885038	-0.275479	-0.282926	-0.0206006	-0.0206779	-0.0206385	-0.260837	-0.260914	-0.260874	-0.272684	-0.272761	-0.272722	-0.28103	-0.281108	-0.281068
water-methane	-0.268389	-0.273275	-0.00863814	-0.281913	-0.297245	-0.293477	-0.302131	-0.00926629	-0.302743	-0.310769	-0.0287096	-0.0288731	-0.028799	-0.297099	-0.297263	-0.297188	-0.301985	-0.302148	-0.302074	-0.310623	-0.310786	-0.310712
formaldehyde dimer	-0.402948	-0.412237	-0.0175218	-0.429759	-0.444567	-0.440292	-0.453856	-0.01868	-0.458972	-0.471378	-0.0392872	-0.0394844	-0.0393983	-0.442235	-0.442432	-0.442346	-0.451524	-0.451722	-0.451636	-0.469046	-0.469243	-0.469157
water-ethene	-0.339974	-0.363928	-0.0155595	-0.379488	-0.37083	-0.382886	-0.394785	-0.0164259	-0.399312	-0.410344	-0.0257812	-0.0258348	-0.0258127	-0.365755	-0.365809	-0.365787	-0.389709	-0.389763	-0.389741	-0.405269	-0.405322	-0.4053
formaldehyde-ethene	-0.339908	-0.363875	-0.0155432	-0.379418	-0.370769	-0.382839	-0.394736	-0.0164093	-0.399248	-0.41028	-0.0257903	-0.025844	-0.0258218	-0.365699	-0.365752	-0.36573	-0.389666	-0.389719	-0.389697	-0.405209	-0.405262	-0.40524
ethyne dimer	-0.314319	-0.325738	-0.0169806	-0.342719	-0.343493	-0.343829	-0.354912	-0.0179121	-0.361741	-0.371893	-0.024012	-0.0240742	-0.0240465	-0.338331	-0.338393	-0.338365	-0.34975	-0.349812	-0.349784	-0.366731	-0.366793	-0.366765
ammonia-ethene	-0.240233	-0.252079	-0.00834608	-0.260425	-0.26273	-0.266625	-0.274576	-0.0088501	-0.275475	-0.282922	-0.0205999	-0.0206764	-0.0206378	-0.260833	-0.260909	-0.260871	-0.272679	-0.272756	-0.272717	-0.281025	-0.281102	-0.281063
ethene dimer	-0.339906	-0.363863	-0.015539	-0.379402	-0.370774	-0.382834	-0.394731	-0.0164052	-0.399239	-0.41027	-0.0257967	-0.02585	-0.0258281	-0.365703	-0.365756	-0.365734	-0.38966	-0.389713	-0.389691	-0.405199	-0.405252	-0.40523
methane-ethene	-0.339894	-0.363852	-0.0155361	-0.379388	-0.370762	-0.382824	-0.394721	-0.0164023	-0.399226	-0.410257	-0.0257988	-0.0258524	-0.0258303	-0.365692	-0.365746	-0.365724	-0.389651	-0.389705	-0.389682	-0.405187	-0.405241	-0.405218
borane-methane	-0.20083	-0.220923	-0.00655655	-0.22748	-0.218102	-0.231214	-0.238195	-0.00691351	-0.238127	-0.244752	-0.0146661	-0.0146951	-0.0146827	-0.215496	-0.215525	-0.215513	-0.23559	-0.235619	-0.235606	-0.242146	-0.242175	-0.242163
methane-ethane	-0.200812	-0.220899	-0.0065518	-0.227451	-0.218088	-0.231194	-0.238175	-0.0069087	-0.238102	-0.244726	-0.0146735	-0.0147061	-0.0146901	-0.215486	-0.215518	-0.215502	-0.235573	-0.235605	-0.235589	-0.242125	-0.242157	-0.242141
methane-ethane	-0.20081	-0.220896	-0.00655114	-0.227447	-0.218086	-0.231191	-0.238172	-0.00690804	-0.238099	-0.244723	-0.0146747	-0.0147052	-0.0146913	-0.215485	-0.215515	-0.215501	-0.235571	-0.235601	-0.235587	-0.242122	-0.242153	-0.242139
methane dimer	-0.20081	-0.220896	-0.00655101	-0.227447	-0.218086	-0.231191	-0.238172	-0.00690791	-0.238099	-0.244723	-0.0146749	-0.0147066	-0.0146915	-0.215485	-0.215516	-0.215501	-0.23557	-0.235602	-0.235587	-0.242121	-0.242153	-0.242138
Ar-methane	-0.200809	-0.220895	-0.00655082	-0.227445	-0.218086	-0.23119	-0.238171	-0.00690771	-0.238098	-0.244722	-0.0146752	-0.0147003	-0.0146918	-0.215484	-0.215509	-0.215501	-0.23557	-0.235595	-0.235586	-0.242121	-0.242146	-0.242137
Ar-ethene	-0.210883	-0.228465	-0.00734702	-0.235812	-0.241477	-0.247514	-0.259059	-0.00764358	-0.255158	-0.266406	-0.0367708	-0.0372363	-0.03702	-0.247654	-0.248119	-0.247903	-0.265236	-0.265701	-0.265485	-0.272583	-0.273048	-0.272832
ethene-ethyne	-0.339885	-0.363843	-0.0155336	-0.379377	-0.370755	-0.382816	-0.394713	-0.0163997	-0.399216	-0.410247	-0.025801	-0.02586	-0.0258325	-0.365686	-0.365745	-0.365717	-0.389644	-0.389703	-0.389676	-0.405178	-0.405237	-0.405209
ethene dimer	-0.339885	-0.363843	-0.0155336	-0.379377	-0.370755	-0.382816	-0.394713	-0.0163997	-0.399216	-0.410247	-0.025801	-0.02586	-0.0258325	-0.365686	-0.365745	-0.365717	-0.389644	-0.389703	-0.389676	-0.405178	-0.405237	-0.405209
ethyne dimer	-0.314265	-0.325693	-0.01697	-0.342663	-0.343443	-0.34379	-0.354872	-0.0179014	-0.361692	-0.371842	-0.0240197	-0.024082	-0.0240543	-0.338284	-0.338347	-0.338319	-0.349713	-0.349775	-0.349748	-0.366683	-0.366745	-0.366718
Monomer 2
water-ammonia	-0.240219	-0.252064	-0.00834402	-0.260408	-0.262717	-0.266611	-0.274562	-0.00884799	-0.275459	-0.282907	-0.0206014	-0.0206793	-0.0206393	-0.26082	-0.260898	-0.260858	-0.272666	-0.272744	-0.272704	-0.28101	-0.281088	-0.281048
water dimer	-0.268439	-0.27332	-0.00864555	-0.281965	-0.297294	-0.293518	-0.302174	-0.00927396	-0.302792	-0.31082	-0.0287027	-0.0288592	-0.0287922	-0.297142	-0.297298	-0.297231	-0.302022	-0.302179	-0.302112	-0.310668	-0.310824	-0.310757
HCN dimer	-0.351115	-0.35438	-0.0185936	-0.372973	-0.384349	-0.375657	-0.387613	-0.0196384	-0.395295	-0.406207	-0.0293471	-0.0294675	-0.0294096	-0.380463	-0.380583	-0.380525	-0.383727	-0.383847	-0.383789	-0.40232	-0.402441	-0.402383
HF dimer	-0.280044	-0.281373	-0.00755155	-0.288925	-0.314964	-0.307543	-0.316293	-0.00822024	-0.315764	-0.323845	-0.0373682	-0.0376298	-0.0375422	-0.317412	-0.317673	-0.317586	-0.318741	-0.319003	-0.318915	-0.326293	-0.326554	-0.326467
ammonia dimer	-0.240252	-0.252098	-0.00834946	-0.260447	-0.262747	-0.266641	-0.274593	-0.00885353	-0.275494	-0.282942	-0.0205954	-0.020673	-0.0206333	-0.260847	-0.260925	-0.260885	-0.272693	-0.272771	-0.272731	-0.281043	-0.28112	-0.281081
HF-methane	-0.27986	-0.281217	-0.00753097	-0.288748	-0.314789	-0.3074	-0.316145	-0.00819867	-0.315598	-0.323676	-0.0373844	-0.0378262	-0.0375584	-0.317245	-0.317687	-0.317419	-0.318601	-0.319043	-0.318775	-0.326132	-0.326574	-0.326306
ammonia-methane	-0.200823	-0.220915	-0.00655521	-0.227471	-0.218095	-0.231206	-0.238188	-0.00691214	-0.238118	-0.244743	-0.0146676	-0.0147048	-0.0146842	-0.215491	-0.215528	-0.215507	-0.235583	-0.23562	-0.2356	-0.242138	-0.242175	-0.242155
water-methane	-0.200816	-0.220905	-0.00655293	-0.227458	-0.21809	-0.231198	-0.238179	-0.00690984	-0.238108	-0.244732	-0.0146716	-0.0147022	-0.0146882	-0.215488	-0.215518	-0.215504	-0.235576	-0.235607	-0.235593	-0.242129	-0.24216	-0.242146
formaldehyde dimer	-0.402926	-0.41223	-0.0175176	-0.429747	-0.444557	-0.440296	-0.453861	-0.0186759	-0.458972	-0.471378	-0.0392951	-0.039493	-0.0394062	-0.442221	-0.442419	-0.442332	-0.451525	-0.451723	-0.451636	-0.469042	-0.46924	-0.469154
water-ethene	-0.268507	-0.27338	-0.00865355	-0.282033	-0.297357	-0.293572	-0.30223	-0.00928217	-0.302854	-0.310883	-0.0286954	-0.0288561	-0.0287849	-0.297203	-0.297363	-0.297292	-0.302075	-0.302236	-0.302165	-0.310729	-0.310889	-0.310818
formaldehyde-ethene	-0.402719	-0.412071	-0.0174814	-0.429552	-0.444358	-0.440151	-0.45371	-0.0186391	-0.45879	-0.471191	-0.0393087	-0.0395039	-0.0394197	-0.442028	-0.442223	-0.442139	-0.45138	-0.451575	-0.451491	-0.468861	-0.469056	-0.468972
ethyne dimer	-0.314381	-0.325791	-0.0169929	-0.342784	-0.34355	-0.343875	-0.354959	-0.0179246	-0.3618	-0.371952	-0.0240024	-0.0240648	-0.024037	-0.338384	-0.338446	-0.338418	-0.349793	-0.349856	-0.349828	-0.366786	-0.366849	-0.366821
ammonia-ethene	-0.339916	-0.363875	-0.0155438	-0.379419	-0.370779	-0.382841	-0.394739	-0.0164099	-0.399251	-0.410282	-0.0257924	-0.0258459	-0.0258239	-0.365708	-0.365762	-0.365739	-0.389668	-0.389721	-0.389699	-0.405212	-0.405265	-0.405243
ethene dimer	-0.339904	-0.363854	-0.0155354	-0.379389	-0.370777	-0.382829	-0.394726	-0.0164017	-0.399231	-0.410262	-0.025802	-0.0258556	-0.0258334	-0.365706	-0.36576	-0.365737	-0.389656	-0.389709	-0.389687	-0.405191	-0.405245	-0.405222
methane-ethene	-0.200813	-0.220901	-0.00655221	-0.227453	-0.218088	-0.231195	-0.238176	-0.00690911	-0.238104	-0.244728	-0.0146728	-0.0147087	-0.0146894	-0.215486	-0.215522	-0.215503	-0.235574	-0.23561	-0.23559	-0.242126	-0.242162	-0.242143
borane-methane	-0.114679	-0.136287	-0.0026105	-0.138898	-0.125243	-0.141812	-0.14685	-0.0027676	-0.144579	-0.149461	-0.00809013	-0.00811766	-0.00810092	-0.122769	-0.122797	-0.12278	-0.144377	-0.144405	-0.144388	-0.146988	-0.147015	-0.146999
methane-ethane	-0.374996	-0.4059	-0.0139728	-0.419873	-0.407818	-0.425855	-0.438723	-0.0147692	-0.440624	-0.452695	-0.0276728	-0.0277287	-0.0277021	-0.402668	-0.402724	-0.402698	-0.433573	-0.433629	-0.433602	-0.447545	-0.447601	-0.447575
methane-ethane	-0.374995	-0.4059	-0.0139728	-0.419872	-0.407817	-0.425854	-0.438722	-0.0147692	-0.440623	-0.452695	-0.0276722	-0.0277261	-0.0277015	-0.402667	-0.402721	-0.402696	-0.433572	-0.433626	-0.433601	-0.447545	-0.447599	-0.447574
methane dimer	-0.20081	-0.220896	-0.00655101	-0.227447	-0.218086	-0.231191	-0.238172	-0.00690791	-0.238099	-0.244723	-0.0146749	-0.0147066	-0.0146915	-0.215485	-0.215516	-0.215501	-0.23557	-0.235602	-0.235587	-0.242121	-0.242153	-0.242138
Ar-methane	-0.210883	-0.228465	-0.00734702	-0.235812	-0.241477	-0.247514	-0.259059	-0.00764358	-0.255158	-0.266406	-0.0367708	-0.0372363	-0.03702	-0.247654	-0.248119	-0.247903	-0.265236	-0.265701	-0.265485	-0.272583	-0.273048	-0.272832
Ar-ethene	-0.339888	-0.363847	-0.0155345	-0.379381	-0.370757	-0.382819	-0.394716	-0.0164006	-0.39922	-0.410251	-0.0258	-0.0258537	-0.0258315	-0.365688	-0.365742	-0.365719	-0.389647	-0.3897	-0.389678	-0.405181	-0.405235	-0.405213
ethene-ethyne	-0.314265	-0.325693	-0.01697	-0.342663	-0.343443	-0.34379	-0.354872	-0.0179014	-0.361692	-0.371842	-0.0240197	-0.024082	-0.0240543	-0.338284	-0.338347	-0.338319	-0.349713	-0.349775	-0.349748	-0.366683	-0.366745	-0.366718
ethene dimer	-0.339885	-0.363843	-0.0155336	-0.379377	-0.370755	-0.382816	-0.394713	-0.0163997	-0.399216	-0.410247	-0.025801	-0.02586	-0.0258325	-0.365686	-0.365745	-0.365717	-0.389644	-0.389703	-0.389676	-0.405178	-0.405237	-0.405209
ethyne dimer	-0.314265	-0.325693	-0.01697	-0.342663	-0.343443	-0.34379	-0.354872	-0.0179014	-0.361692	-0.371842	-0.0240197	-0.024082	-0.0240543	-0.338284	-0.338347	-0.338319	-0.349713	-0.349775	-0.349748	-0.366683	-0.366745	-0.366718
Dimer
water-ammonia	-0.5125	-0.528488	-0.0176012	-0.546089	-0.563729	-0.563112	-0.579717	-0.0187687	-0.581881	-0.597318	-0.0491559	-0.0493897	-0.0492791	-0.561656	-0.56189	-0.561779	-0.577644	-0.577877	-0.577767	-0.595245	-0.595479	-0.595368
water dimer	-0.539421	-0.548816	-0.0177138	-0.56653	-0.596933	-0.589036	-0.606328	-0.0189968	-0.608033	-0.624041	-0.057202	-0.0575163	-0.0573756	-0.596623	-0.596938	-0.596797	-0.606018	-0.606332	-0.606192	-0.623732	-0.624046	-0.623905
HCN dimer	-0.703475	-0.709591	-0.0373387	-0.74693	-0.769613	-0.751895	-0.77573	-0.0394252	-0.79132	-0.813068	-0.0584078	-0.0586399	-0.0585283	-0.761883	-0.762115	-0.762003	-0.767999	-0.768231	-0.76812	-0.805338	-0.80557	-0.805458
HF dimer	-0.561243	-0.563876	-0.0153471	-0.579223	-0.630896	-0.616053	-0.633529	-0.016708	-0.632761	-0.648876	-0.0745032	-0.0750276	-0.0748434	-0.635746	-0.636271	-0.636086	-0.63838	-0.638904	-0.63872	-0.653727	-0.654251	-0.654067
ammonia dimer	-0.483301	-0.506542	-0.0171143	-0.523656	-0.528223	-0.535564	-0.551465	-0.0181431	-0.553707	-0.568579	-0.0411053	-0.0412592	-0.0411797	-0.524406	-0.52456	-0.52448	-0.547647	-0.547801	-0.547722	-0.564761	-0.564915	-0.564836
HF-methane	-0.483142	-0.504328	-0.0144557	-0.518783	-0.53512	-0.540593	-0.556306	-0.0155043	-0.556097	-0.570761	-0.0518	-0.0520966	-0.0519862	-0.534942	-0.535239	-0.535128	-0.556128	-0.556424	-0.556314	-0.570583	-0.57088	-0.57077
ammonia-methane	-0.442358	-0.474167	-0.0151093	-0.489276	-0.482042	-0.498927	-0.51385	-0.015979	-0.514906	-0.528959	-0.035191	-0.0352954	-0.0352449	-0.477549	-0.477654	-0.477603	-0.509357	-0.509462	-0.509411	-0.524467	-0.524571	-0.524521
water-methane	-0.470369	-0.495226	-0.0153674	-0.510594	-0.51638	-0.525616	-0.541238	-0.016361	-0.541977	-0.556605	-0.043262	-0.043451	-0.0433668	-0.513631	-0.51382	-0.513736	-0.538488	-0.538677	-0.538593	-0.553856	-0.554045	-0.55396
formaldehyde dimer	-0.809321	-0.827148	-0.0357837	-0.862932	-0.892559	-0.883234	-0.910386	-0.0381462	-0.92138	-0.94617	-0.0784642	-0.0788774	-0.0786821	-0.887785	-0.888198	-0.888003	-0.905612	-0.906026	-0.90583	-0.941396	-0.941809	-0.941614
water-ethene	-0.611863	-0.63989	-0.024704	-0.664594	-0.671277	-0.678771	-0.699303	-0.026222	-0.704993	-0.724007	-0.0542475	-0.0544583	-0.0543657	-0.666111	-0.666321	-0.666229	-0.694137	-0.694348	-0.694256	-0.718841	-0.719052	-0.71896
formaldehyde-ethene	-0.745533	-0.77829	-0.0334602	-0.81175	-0.817846	-0.82516	-0.850603	-0.0355014	-0.860662	-0.884063	-0.0649352	-0.0651893	-0.0650761	-0.810469	-0.810723	-0.81061	-0.843225	-0.84348	-0.843366	-0.876686	-0.87694	-0.876826
ethyne dimer	-0.630852	-0.653122	-0.0342919	-0.687414	-0.688929	-0.689072	-0.711199	-0.0361598	-0.725232	-0.745491	-0.0478166	-0.047938	-0.0478844	-0.678668	-0.67879	-0.678736	-0.700938	-0.70106	-0.701006	-0.73523	-0.735352	-0.735298
ammonia-ethene	-0.582837	-0.618039	-0.0242632	-0.642302	-0.635952	-0.651334	-0.671154	-0.0256456	-0.67698	-0.695417	-0.0462177	-0.0463382	-0.0462858	-0.629054	-0.629175	-0.629122	-0.664256	-0.664377	-0.664324	-0.68852	-0.68864	-0.688588
ethene dimer	-0.683621	-0.730691	-0.0316005	-0.762291	-0.745073	-0.768386	-0.792143	-0.0333478	-0.801733	-0.823743	-0.0513716	-0.0514776	-0.0514335	-0.734992	-0.735098	-0.735054	-0.782062	-0.782168	-0.782124	-0.813663	-0.813769	-0.813725
methane-ethene	-0.542354	-0.586089	-0.0223074	-0.608397	-0.590342	-0.61522	-0.634077	-0.023537	-0.638757	-0.656385	-0.0403607	-0.0404521	-0.0404082	-0.582715	-0.582806	-0.582762	-0.62645	-0.626541	-0.626498	-0.648758	-0.648849	-0.648805
borane-methane	-0.319866	-0.361024	-0.00974848	-0.370772	-0.347556	-0.376725	-0.388714	-0.0102902	-0.387015	-0.398462	-0.0226155	-0.0226793	-0.022642	-0.342482	-0.342545	-0.342508	-0.383639	-0.383703	-0.383666	-0.393388	-0.393452	-0.393414
methane-ethane	-0.578506	-0.629173	-0.0208796	-0.650052	-0.628379	-0.659232	-0.679046	-0.0220449	-0.681277	-0.699926	-0.0421522	-0.0422266	-0.0421974	-0.620658	-0.620733	-0.620704	-0.671325	-0.6714	-0.67137	-0.692205	-0.692279	-0.69225
methane-ethane	-0.577741	-0.628547	-0.0207865	-0.649333	-0.627666	-0.65865	-0.678472	-0.0219482	-0.680599	-0.699259	-0.0421946	-0.0422775	-0.0422399	-0.619935	-0.620018	-0.619981	-0.670742	-0.670824	-0.670787	-0.691528	-0.691611	-0.691573
methane dimer	-0.403322	-0.443323	-0.0133238	-0.456647	-0.437748	-0.463807	-0.477749	-0.0140462	-0.477853	-0.491073	-0.0292299	-0.0292922	-0.0292626	-0.432552	-0.432615	-0.432585	-0.472553	-0.472615	-0.472586	-0.485877	-0.485939	-0.485909
Ar-methane	-0.41304	-0.450515	-0.0140587	-0.464573	-0.460797	-0.479749	-0.498272	-0.0147196	-0.494469	-0.51233	-0.0512424	-0.0517456	-0.0515053	-0.464283	-0.464786	-0.464546	-0.501757	-0.50226	-0.50202	-0.515816	-0.516319	-0.516079
Ar-ethene	-0.552234	-0.593466	-0.0230572	-0.616523	-0.61362	-0.631399	-0.654852	-0.0242297	-0.655629	-0.67791	-0.062424	-0.0629395	-0.0627024	-0.614658	-0.615174	-0.614937	-0.65589	-0.656406	-0.656169	-0.678947	-0.679463	-0.679226
ethene-ethyne	-0.658965	-0.693167	-0.0331068	-0.726274	-0.718933	-0.730114	-0.753135	-0.034924	-0.765038	-0.786242	-0.0496992	-0.0498148	-0.0497645	-0.708664	-0.70878	-0.708729	-0.742867	-0.742982	-0.742932	-0.775973	-0.776089	-0.776039
ethene dimer	-0.685096	-0.731897	-0.0317511	-0.763648	-0.746688	-0.769658	-0.793489	-0.0335057	-0.803164	-0.82524	-0.0514463	-0.051563	-0.0515084	-0.736543	-0.736659	-0.736605	-0.783343	-0.78346	-0.783405	-0.815094	-0.815211	-0.815156
ethyne dimer	-0.633023	-0.654622	-0.0344753	-0.689097	-0.691387	-0.690765	-0.712985	-0.0363577	-0.727122	-0.747461	-0.0479478	-0.0480722	-0.0480163	-0.680971	-0.681096	-0.68104	-0.702569	-0.702694	-0.702638	-0.737045	-0.737169	-0.737113
Interaction energies (kJ/mol)
water-ammonia	-9.14181	-7.30904	-1.48523	-8.79427	-8.8683	-7.06736	-7.03554	-1.57377	-8.64113	-8.52077				-8.86121	-8.83461	-8.8502	-7.02844	-7.00185	-7.01743	-8.51367	-8.48708	-8.50266	0.397184	0.512847	0.513249	0.12368	0.271164	0.239343	0.360104	0.239744	0.116585	0.232248	0.232649	0.0899901	0.205653	0.206055	0.105574	0.221236	0.221638
water dimer	-6.23529	-5.32371	-1.05488	-6.37859	-5.74308	-4.89641	-4.8315	-1.12199	-6.0184	-5.88638				-5.75104	-5.72762	-5.7371	-4.83946	-4.81604	-4.82552	-5.89435	-5.87092	-5.8804	0.517494	0.661907	0.694154	0.0252856	0.234606	0.169699	0.333962	0.201946	0.0332481	0.177662	0.209908	0.00982275	0.154236	0.186483	0.019305	0.163719	0.195965
HCN dimer	-4.566	-3.17137	-0.619593	-3.79096	-3.6242	-2.40954	-2.22957	-0.614063	-3.0236	-2.84917				-3.67578	-3.65107	-3.66375	-2.28116	-2.25644	-2.26912	-2.90075	-2.87604	-2.88871	1.32882	1.2573	1.35068	0.387022	0.495467	0.315505	0.583315	0.408883	0.438604	0.367088	0.460466	0.413892	0.342376	0.435754	0.426567	0.35505	0.448428
HF dimer	-3.42702	-3.30286	-0.684573	-3.98743	-2.91555	-2.84393	-2.79139	-0.748501	-3.59243	-3.47596				-2.78017	-2.9128	-2.75993	-2.65601	-2.78864	-2.63576	-3.34058	-3.47321	-3.32034	0.274536	0.535881	0.547877	0.236937	0.0769523	0.0244073	0.152877	0.0364039	0.372315	0.11097	0.0989736	0.239682	0.0216624	0.033659	0.39256	0.131215	0.119218
ammonia dimer	-7.3424	-6.16043	-1.09049	-7.25091	-7.16592	-5.99334	-5.98395	-1.14481	-7.13815	-7.07443				-7.11777	-7.11439	-7.11436	-5.9358	-5.93242	-5.93239	-7.02629	-7.02291	-7.02288	0.303055	0.334574	0.32211	0.126575	0.167492	0.158094	0.209349	0.14563	0.0784301	0.109949	0.0974849	0.0750474	0.106566	0.0941022	0.0750166	0.106535	0.0940713
HF-methane	-6.41602	-5.71747	-0.961801	-6.67927	-5.83609	-5.174	-5.13754	-1.02434	-6.19835	-6.09934				-5.76537	-5.30345	-5.75425	-5.06682	-4.6049	-5.0557	-6.02862	-5.56671	-6.01751	0.521003	0.693425	0.697142	0.0589269	0.149957	0.113495	0.216216	0.117212	0.12965	0.0427723	0.0464888	0.591564	0.419142	0.415426	0.140764	0.031658	0.0353745
ammonia-methane	-3.41104	-3.06553	-0.545565	-3.6111	-3.18737	-2.8674	-2.84186	-0.56851	-3.43591	-3.38742				-3.20843	-3.18198	-3.20694	-2.86292	-2.83647	-2.86143	-3.40849	-3.38203	-3.40699	0.323235	0.326384	0.331376	0.0995567	0.128255	0.102706	0.156191	0.107698	0.120626	0.123776	0.128767	0.0941677	0.0973174	0.102309	0.119129	0.122279	0.12727
water-methane	-3.05508	-2.74768	-0.462951	-3.21063	-2.74322	-2.47152	-2.43583	-0.485296	-2.95681	-2.89878				-2.74227	-2.72876	-2.73902	-2.43487	-2.42137	-2.43163	-2.89783	-2.88432	-2.89458	0.400148	0.403103	0.430631	0.0882955	0.126941	0.091251	0.176814	0.118779	0.0873411	0.0902966	0.117824	0.0738322	0.0767877	0.104315	0.0840921	0.0870476	0.114575
formaldehyde dimer	-9.04992	-7.03958	-1.95425	-8.99383	-9.01719	-6.94663	-7.00685	-2.07502	-9.02164	-8.9611				-8.73972	-8.78745	-8.72865	-6.72939	-6.77711	-6.71831	-8.68364	-8.73136	-8.67256	0.195624	0.323222	0.350264	0.162895	0.23027	0.290493	0.378079	0.317535	0.11457	0.013028	0.0400697	0.0668446	0.0607533	0.087795	0.125646	0.00195218	0.0289939
water-ethene	-8.87971	-6.77932	-1.28882	-8.06814	-8.11096	-6.07143	-6.01057	-1.34932	-7.42076	-7.29938				-8.27824	-8.26902	-8.27092	-6.17785	-6.16863	-6.17053	-7.46667	-7.45745	-7.45935	0.992601	1.04227	1.08572	0.223847	0.334384	0.273519	0.43834	0.316966	0.391128	0.4408	0.484248	0.381907	0.431579	0.475026	0.383808	0.43348	0.476927
formaldehyde-ethene	-7.62924	-6.15445	-1.14334	-7.29779	-7.13719	-5.69846	-5.6624	-1.18937	-6.88783	-6.80574				-7.19918	-7.21301	-7.19506	-5.72438	-5.73821	-5.72026	-6.86773	-6.88156	-6.86361	0.657632	0.676424	0.698848	0.165578	0.220438	0.184371	0.288887	0.206795	0.227564	0.246357	0.268781	0.241395	0.260188	0.282612	0.223444	0.242237	0.26466
ethyne dimer	-5.64779	-4.18209	-0.835843	-5.01794	-4.95164	-3.59122	-3.48594	-0.848396	-4.43961	-4.32178				-5.12843	-5.12006	-5.12501	-3.66273	-3.65437	-3.65931	-4.49857	-4.49021	-4.49515	0.934869	0.849828	0.900877	0.238714	0.258951	0.153673	0.322552	0.204721	0.415502	0.330462	0.38151	0.407142	0.322101	0.373149	0.412083	0.327042	0.37809
ammonia-ethene	-7.05813	-5.47204	-0.980155	-6.4522	-6.41448	-4.90565	-4.8284	-1.01245	-5.9181	-5.80855				-6.59973	-6.57467	-6.5963	-5.01365	-4.98858	-5.01021	-5.9938	-5.96874	-5.99037	0.834749	0.812108	0.848078	0.191103	0.245713	0.168461	0.313982	0.204431	0.376352	0.353711	0.389681	0.351288	0.328647	0.364617	0.372919	0.350278	0.386248
ethene dimer	-10.0049	-7.80785	-1.38133	-9.18918	-9.247	-7.14777	-7.04995	-1.42034	-8.56811	-8.43128				-9.40878	-9.40628	-9.40617	-7.21174	-7.20923	-7.20913	-8.59307	-8.59057	-8.59046	1.00427	0.945213	0.972983	0.246366	0.285133	0.187311	0.351911	0.215081	0.408152	0.349098	0.376868	0.405652	0.346597	0.374367	0.405544	0.34649	0.37426
methane-ethene	-4.32437	-3.50819	-0.575196	-4.08339	-3.91535	-3.15506	-3.09917	-0.592352	-3.74742	-3.67437				-4.03328	-4.03807	-4.03191	-3.21711	-3.22189	-3.21574	-3.7923	-3.79709	-3.79093	0.518523	0.498477	0.521473	0.1095	0.145346	0.0894533	0.185498	0.11245	0.227436	0.20739	0.230387	0.23222	0.212174	0.23517	0.226064	0.206017	0.229014
borane-methane	-11.4389	-10.0116	-1.52654	-11.5381	-11.0584	-9.71262	-9.63105	-1.59911	-11.3117	-11.1576				-11.0694	-11.0883	-11.0671	-9.6421	-9.66098	-9.63981	-11.1686	-11.1875	-11.1664	0.516916	0.484272	0.431393	0.136393	0.185321	0.103749	0.205014	0.0508697	0.147452	0.114807	0.0619285	0.166332	0.133687	0.0808085	0.145158	0.112514	0.059635
methane-ethane	-7.08427	-6.23236	-0.932045	-7.16441	-6.49377	-5.73254	-5.64187	-0.963593	-6.69613	-6.57391				-6.57463	-6.53781	-6.57287	-5.72273	-5.68591	-5.72097	-6.65477	-6.61795	-6.65301	0.716669	0.685107	0.675755	0.126173	0.185288	0.0946112	0.207485	0.08526	0.207037	0.175475	0.166123	0.170215	0.138653	0.129302	0.205276	0.173714	0.164363
methane-ethane	-5.08175	-4.59769	-0.689233	-5.28693	-4.62672	-4.21368	-4.14266	-0.711609	-4.92529	-4.83189				-4.68191	-4.67767	-4.68042	-4.19785	-4.19361	-4.19636	-4.88708	-4.88284	-4.88559	0.543532	0.522127	0.510958	0.0884985	0.138115	0.0670926	0.149322	0.0559243	0.143685	0.122279	0.111111	0.139452	0.118046	0.106878	0.142199	0.120794	0.109625
methane dimer	-4.47077	-4.02196	-0.582371	-4.60433	-4.13803	-3.74152	-3.68922	-0.604753	-4.34627	-4.27159				-4.15592	-4.15318	-4.15474	-3.70711	-3.70436	-3.70593	-4.28948	-4.28674	-4.2883	0.400763	0.387349	0.384572	0.0680178	0.106907	0.0546039	0.126513	0.0518272	0.0859116	0.0724977	0.0697211	0.0831662	0.0697522	0.0669756	0.0847327	0.0713188	0.0685422
Ar-methane	-3.53981	-3.03268	-0.422305	-3.45499	-3.24259	-2.74299	-2.73547	-0.441835	-3.18483	-3.15777				-3.0053	-3.03834	-2.99762	-2.49818	-2.53121	-2.4905	-2.92048	-2.95352	-2.91281	0.0421732	0.164954	0.119333	0.255042	0.124734	0.132262	0.150824	0.177882	0.492331	0.36955	0.415171	0.459297	0.336516	0.382137	0.500007	0.377227	0.422847
Ar-ethene	-3.84215	-3.03137	-0.461191	-3.49256	-3.64034	-2.79852	-2.82956	-0.487101	-3.28562	-3.29076				-3.45669	-3.44681	-3.45069	-2.64592	-2.63603	-2.63991	-3.10711	-3.09722	-3.1011	0.0703395	0.0962395	0.0444681	0.272146	0.136615	0.105567	0.162478	0.157338	0.455794	0.289215	0.340986	0.465677	0.299098	0.35087	0.461797	0.295218	0.34699
ethene-ethyne	-12.6434	-9.53299	-1.58361	-11.1166	-12.4304	-9.2096	-9.31998	-1.63532	-10.8449	-10.9036				-12.3243	-12.3096	-12.3223	-9.21384	-9.19913	-9.21183	-10.7974	-10.7827	-10.7954	0.337174	0.467269	0.418956	0.124164	0.143882	0.254259	0.147283	0.205945	0.0180205	0.148115	0.0998019	0.00331267	0.133407	0.0850941	0.0160091	0.146104	0.0977905
ethene dimer	-13.9857	-11.0546	-1.79548	-12.8501	-13.5982	-10.5695	-10.6672	-1.85425	-12.4238	-12.4627				-13.5767	-13.5734	-13.5744	-10.6457	-10.6424	-10.6434	-12.4412	-12.4379	-12.4389	0.564842	0.6978	0.664786	0.177414	0.212684	0.310371	0.238434	0.277357	0.155889	0.288847	0.255832	0.152632	0.285589	0.252575	0.153595	0.286552	0.253538
ethyne dimer	-11.7999	-8.49267	-1.40535	-9.89802	-11.8157	-8.35976	-8.50843	-1.45668	-9.81644	-9.91378				-11.5593	-11.5587	-11.5577	-8.25209	-8.25147	-8.25047	-9.65744	-9.65682	-9.65582	0.0582691	0.207915	0.127097	0.0740212	0.0750012	0.223667	0.0455134	0.142849	0.182316	0.0326707	0.113488	0.182939	0.0332935	0.114111	0.183933	0.0342874	0.115105
MAE																							0.518934	0.566083	0.568449	0.15859	0.194984	0.162832	0.245873	0.173314	0.226081	0.200378	0.216595	0.229061	0.205576	0.222483	0.225218	0.197665	0.213882
RMS																							0.608224	0.62963	0.645357	0.178859	0.215187	0.182356	0.272613	0.196416	0.26941	0.23409	0.257274	0.280674	0.239774	0.261745	0.269515	0.231773	0.254856
MAX																							1.32882	1.2573	1.35068	0.387022	0.495467	0.315505	0.583315	0.408883	0.492331	0.4408	0.484248	0.591564	0.431579	0.475026	0.500007	0.43348	0.476927
																							Conventional			F12					PBE			P86			PW91

## Sheet: aug-cc-pVTZ CP
2625.5	MP2 correlation energy (a.u.)	CCSD correlation energy (a.u.)	(T) correction (a.u.)	CCSD(T) correlation energy (a.u.)	MP2-F12 correlation energy (a.u.)	CCSD(F12*) correlation energy (a.u.)	MP2-F12 + (CCSD - MP2) correlation energy (a.u.)	(T+) correction for CCSD(F12*) (a.u.)	CCSD(F12*)(T+) correlation energy (a.u.)	MP2-F12 + [CCSD(T) – MP2] correlation energy (a.u.)	PBE correlation energy (a.u.)	P86 correlation energy (a.u.)	PW91 correlation energy (a.u.)	PBE + MP2 correlation energy (a.u.)	P86 + MP2 correlation energy (a.u.)	PW91 + MP2 correlation energy (a.u.)	PBE + CCSD correlation energy (a.u.)	P86 + CCSD correlation energy (a.u.)	PW91 + CCSD correlation energy (a.u.)	PBE + CCSD(T) correlation energy (a.u.)	P86 + CCSD(T) correlation energy (a.u.)	PW91 + CCSD(T) correlation energy (a.u.)	Error, MP2 correlation energy	Error, CCSD correlation energy	Error, CCSD(T) correlation energy	Error, MP2-F12 correlation energy	Error, CCSD(F12*) correlation energy	Error, MP2-F12 + (CCSD - MP2) correlation energy	Error, CCSD(F12*)(T+) correlation energy	Error, MP2-F12 + [CCSD(T) - MP2] correlation energy	Error, MP2 + PBE correlation energy	Error, CCSD + PBE correlation energy	Error, CCSD(T) + PBE correlation energy	Error, MP2 + P86 correlation energy	Error, CCSD + P86 correlation energy	Error, CCSD(T) + P86 correlation energy	Error, MP2 + PW91 correlation energy	Error, CCSD + PW91 correlation energy	Error, CCSD(T) + PW91 correlation energy
Monomer 1
water-ammonia	-0.240535	-0.252324	-0.00836523	-0.26069	-0.262762	-0.266664	-0.274551	-0.00886487	-0.275529	-0.282916	-0.0204091	-0.0204834	-0.0204459	-0.260944	-0.261018	-0.260981	-0.272733	-0.272808	-0.27277	-0.281099	-0.281173	-0.281135
water dimer	-0.268798	-0.273647	-0.00867361	-0.282321	-0.297341	-0.293585	-0.30219	-0.00930112	-0.302887	-0.310864	-0.0284648	-0.0286244	-0.0285517	-0.297263	-0.297423	-0.29735	-0.302112	-0.302272	-0.302199	-0.310786	-0.310946	-0.310873
HCN dimer	-0.351435	-0.35467	-0.018613	-0.373283	-0.384389	-0.375716	-0.387624	-0.0196465	-0.395362	-0.406237	-0.0291264	-0.0292421	-0.0291867	-0.380561	-0.380677	-0.380621	-0.383796	-0.383912	-0.383856	-0.402409	-0.402525	-0.402469
HF dimer	-0.280282	-0.281611	-0.00756804	-0.289179	-0.315001	-0.307599	-0.31633	-0.00823715	-0.315836	-0.323898	-0.0371763	-0.0372437	-0.0373474	-0.317458	-0.317525	-0.317629	-0.318787	-0.318854	-0.318958	-0.326355	-0.326422	-0.326526
ammonia dimer	-0.240423	-0.252241	-0.00836097	-0.260602	-0.262772	-0.266671	-0.27459	-0.00886266	-0.275533	-0.282951	-0.0204855	-0.0205612	-0.0205228	-0.260908	-0.260984	-0.260946	-0.272727	-0.272803	-0.272764	-0.281088	-0.281164	-0.281125
HF-methane	-0.280174	-0.281534	-0.00755286	-0.289087	-0.31483	-0.307471	-0.31619	-0.00822233	-0.315693	-0.323743	-0.0371259	-0.0373884	-0.037296	-0.317299	-0.317562	-0.31747	-0.31866	-0.318922	-0.31883	-0.326213	-0.326475	-0.326383
ammonia-methane	-0.200899	-0.220979	-0.00655974	-0.227539	-0.218106	-0.231221	-0.238186	-0.00691544	-0.238137	-0.244746	-0.0146123	-0.0146435	-0.0146286	-0.215511	-0.215542	-0.215527	-0.235592	-0.235623	-0.235608	-0.242151	-0.242183	-0.242168
water-methane	-0.200893	-0.22097	-0.00655744	-0.227527	-0.2181	-0.231213	-0.238178	-0.00691304	-0.238126	-0.244735	-0.0146133	-0.0146453	-0.0146297	-0.215506	-0.215538	-0.215522	-0.235583	-0.235615	-0.235599	-0.242141	-0.242172	-0.242157
formaldehyde dimer	-0.403207	-0.412477	-0.017538	-0.430015	-0.44459	-0.440342	-0.45386	-0.0186914	-0.459033	-0.471398	-0.0390842	-0.039287	-0.0391935	-0.442291	-0.442494	-0.442401	-0.451561	-0.451764	-0.451671	-0.469099	-0.469302	-0.469209
water-ethene	-0.268777	-0.273629	-0.00867236	-0.282301	-0.297394	-0.293624	-0.302246	-0.00929924	-0.302923	-0.310919	-0.0284898	-0.0286368	-0.0285773	-0.297266	-0.297413	-0.297354	-0.302118	-0.302265	-0.302206	-0.310791	-0.310938	-0.310878
formaldehyde-ethene	-0.402903	-0.412233	-0.0174956	-0.429728	-0.444383	-0.440184	-0.453713	-0.0186502	-0.458834	-0.471208	-0.0391761	-0.039383	-0.0392861	-0.442079	-0.442286	-0.442189	-0.451409	-0.451616	-0.451519	-0.468904	-0.469111	-0.469014
ethyne dimer	-0.314569	-0.325957	-0.017005	-0.342962	-0.343575	-0.343907	-0.354963	-0.0179307	-0.361838	-0.371968	-0.0238726	-0.0239328	-0.0239064	-0.338442	-0.338502	-0.338475	-0.34983	-0.34989	-0.349864	-0.366835	-0.366895	-0.366869
ammonia-ethene	-0.340191	-0.364102	-0.0155649	-0.379667	-0.370822	-0.382889	-0.394733	-0.0164259	-0.399315	-0.410298	-0.0256583	-0.0257102	-0.0256892	-0.365849	-0.365901	-0.36588	-0.38976	-0.389812	-0.389791	-0.405325	-0.405377	-0.405356
ethene dimer	-0.340072	-0.363989	-0.015547	-0.379536	-0.3708	-0.382857	-0.394718	-0.0164096	-0.399266	-0.410265	-0.0256901	-0.0257428	-0.0257212	-0.365762	-0.365815	-0.365793	-0.389679	-0.389732	-0.389711	-0.405227	-0.405279	-0.405258
methane-ethene	-0.200889	-0.220964	-0.00655688	-0.227521	-0.218099	-0.23121	-0.238174	-0.00691267	-0.238123	-0.244731	-0.0146184	-0.0146482	-0.0146348	-0.215508	-0.215538	-0.215524	-0.235583	-0.235613	-0.235599	-0.24214	-0.24217	-0.242156
borane-methane	-0.114906	-0.136462	-0.0026224	-0.139084	-0.125273	-0.141852	-0.146829	-0.00277724	-0.14463	-0.149452	-0.00799104	-0.00802644	-0.00800132	-0.122897	-0.122932	-0.122907	-0.144453	-0.144488	-0.144463	-0.147075	-0.147111	-0.147085
methane-ethane	-0.375171	-0.406048	-0.0139838	-0.420032	-0.407841	-0.425885	-0.438717	-0.0147768	-0.440662	-0.452701	-0.0275607	-0.0276143	-0.0275897	-0.402732	-0.402786	-0.402761	-0.433609	-0.433662	-0.433638	-0.447593	-0.447646	-0.447622
methane-ethane	-0.375132	-0.406016	-0.0139813	-0.419998	-0.407834	-0.425878	-0.438719	-0.0147749	-0.440653	-0.4527	-0.0275831	-0.0276372	-0.0276121	-0.402715	-0.402769	-0.402744	-0.433599	-0.433653	-0.433628	-0.447581	-0.447635	-0.44761
methane dimer	-0.200913	-0.220984	-0.00655726	-0.227541	-0.2181	-0.231212	-0.238171	-0.00691265	-0.238125	-0.244728	-0.0146072	-0.0146369	-0.0146235	-0.21552	-0.21555	-0.215537	-0.235591	-0.235621	-0.235607	-0.242148	-0.242178	-0.242165
Ar-methane	-0.211063	-0.228631	-0.00735852	-0.23599	-0.241492	-0.247535	-0.25906	-0.00765318	-0.255188	-0.266419	-0.0365654	-0.0370244	-0.0368117	-0.247629	-0.248088	-0.247875	-0.265196	-0.265655	-0.265443	-0.272555	-0.273014	-0.272801
Ar-ethene	-0.339937	-0.363889	-0.0155387	-0.379427	-0.370768	-0.382832	-0.39472	-0.0164042	-0.399236	-0.410258	-0.0257775	-0.0258319	-0.0258089	-0.365715	-0.365769	-0.365746	-0.389666	-0.389721	-0.389698	-0.405205	-0.405259	-0.405236
ethene-ethyne	-0.314418	-0.325809	-0.016983	-0.342792	-0.343473	-0.343814	-0.354863	-0.0179115	-0.361725	-0.371846	-0.0239201	-0.0239815	-0.0239543	-0.338339	-0.3384	-0.338373	-0.349729	-0.34979	-0.349763	-0.366712	-0.366773	-0.366746
ethene dimer	-0.340093	-0.364013	-0.0155501	-0.379563	-0.370789	-0.382856	-0.394709	-0.0164128	-0.399269	-0.410259	-0.0256848	-0.0257373	-0.0257159	-0.365778	-0.36583	-0.365809	-0.389697	-0.38975	-0.389728	-0.405247	-0.4053	-0.405279
ethyne dimer	-0.314385	-0.325786	-0.01698	-0.342766	-0.343465	-0.343809	-0.354866	-0.017909	-0.361718	-0.371846	-0.0239408	-0.0240024	-0.023975	-0.338325	-0.338387	-0.33836	-0.349726	-0.349788	-0.349761	-0.366706	-0.366768	-0.366741
Monomer 2
water-ammonia	-0.269107	-0.273926	-0.00871246	-0.282639	-0.297674	-0.293867	-0.302494	-0.00933933	-0.303206	-0.311207	-0.0284297	-0.0285967	-0.0285167	-0.297536	-0.297703	-0.297623	-0.302356	-0.302523	-0.302443	-0.311069	-0.311236	-0.311156
water dimer	-0.268872	-0.273715	-0.00868424	-0.282399	-0.297488	-0.293703	-0.302331	-0.00931065	-0.303014	-0.311015	-0.0284849	-0.0286439	-0.0285722	-0.297356	-0.297516	-0.297444	-0.3022	-0.302359	-0.302287	-0.310884	-0.311043	-0.310971
HCN dimer	-0.350954	-0.354296	-0.0185307	-0.372827	-0.383919	-0.375364	-0.387261	-0.0195632	-0.394927	-0.405792	-0.0291112	-0.0292186	-0.0291715	-0.380065	-0.380172	-0.380125	-0.383407	-0.383515	-0.383468	-0.401938	-0.402046	-0.401999
HF dimer	-0.280241	-0.281598	-0.00755583	-0.289154	-0.314843	-0.307486	-0.3162	-0.00822541	-0.315711	-0.323756	-0.0370984	-0.0373651	-0.037268	-0.31734	-0.317606	-0.317509	-0.318696	-0.318963	-0.318866	-0.326252	-0.326519	-0.326422
ammonia dimer	-0.240423	-0.252241	-0.00836097	-0.260602	-0.262772	-0.266671	-0.27459	-0.00886266	-0.275533	-0.282951	-0.0204855	-0.0205612	-0.0205228	-0.260908	-0.260984	-0.260946	-0.272727	-0.272803	-0.272764	-0.281088	-0.281164	-0.281125
HF-methane	-0.200996	-0.221062	-0.00656858	-0.22763	-0.218129	-0.231248	-0.238194	-0.00692348	-0.238172	-0.244763	-0.0145591	-0.0145899	-0.0145753	-0.215555	-0.215586	-0.215571	-0.235621	-0.235651	-0.235637	-0.242189	-0.24222	-0.242205
ammonia-methane	-0.240353	-0.252183	-0.00835437	-0.260537	-0.262751	-0.266652	-0.274581	-0.00885695	-0.275509	-0.282935	-0.0205307	-0.0206039	-0.0205682	-0.260884	-0.260957	-0.260921	-0.272714	-0.272787	-0.272751	-0.281068	-0.281141	-0.281106
water-methane	-0.268535	-0.273404	-0.00865301	-0.282057	-0.297269	-0.293505	-0.302138	-0.009281	-0.302786	-0.310791	-0.028609	-0.0287675	-0.0286973	-0.297144	-0.297303	-0.297232	-0.302013	-0.302172	-0.302102	-0.310666	-0.310825	-0.310755
formaldehyde dimer	-0.40332	-0.41256	-0.0175543	-0.430114	-0.444618	-0.440358	-0.453858	-0.0187068	-0.459064	-0.471412	-0.0390444	-0.0392341	-0.0391534	-0.442365	-0.442554	-0.442474	-0.451604	-0.451794	-0.451713	-0.469159	-0.469349	-0.469268
water-ethene	-0.340325	-0.364219	-0.0155858	-0.379804	-0.370885	-0.382947	-0.394779	-0.0164451	-0.399392	-0.410364	-0.0256072	-0.0256598	-0.025638	-0.365933	-0.365985	-0.365964	-0.389826	-0.389878	-0.389857	-0.405412	-0.405464	-0.405442
formaldehyde-ethene	-0.340165	-0.364087	-0.0155626	-0.37965	-0.370811	-0.382885	-0.394733	-0.0164239	-0.399309	-0.410296	-0.0256613	-0.0257138	-0.0256923	-0.365826	-0.365879	-0.365857	-0.389749	-0.389801	-0.38978	-0.405311	-0.405364	-0.405342
ethyne dimer	-0.314595	-0.325952	-0.0170016	-0.342954	-0.343539	-0.343867	-0.354896	-0.0179261	-0.361793	-0.371897	-0.0238619	-0.0239238	-0.0238958	-0.338457	-0.338519	-0.338491	-0.349814	-0.349876	-0.349848	-0.366815	-0.366877	-0.366849
ammonia-ethene	-0.240398	-0.252221	-0.00835674	-0.260578	-0.262754	-0.266656	-0.274577	-0.00885808	-0.275514	-0.282934	-0.0204845	-0.0205599	-0.0205217	-0.260883	-0.260958	-0.26092	-0.272706	-0.272781	-0.272743	-0.281063	-0.281138	-0.2811
ethene dimer	-0.340212	-0.364114	-0.0155622	-0.379676	-0.370823	-0.382889	-0.394725	-0.0164226	-0.399312	-0.410287	-0.0256364	-0.0256886	-0.0256673	-0.365849	-0.365901	-0.365879	-0.38975	-0.389803	-0.389781	-0.405313	-0.405365	-0.405344
methane-ethene	-0.34007	-0.363997	-0.0155504	-0.379548	-0.370791	-0.382856	-0.394719	-0.0164138	-0.39927	-0.410269	-0.0257116	-0.0257643	-0.0257427	-0.365781	-0.365834	-0.365813	-0.389709	-0.389761	-0.38974	-0.405259	-0.405312	-0.40529
borane-methane	-0.200997	-0.221061	-0.00656671	-0.227628	-0.218124	-0.231244	-0.238188	-0.00692136	-0.238166	-0.244755	-0.0145555	-0.0145854	-0.0145718	-0.215552	-0.215582	-0.215568	-0.235617	-0.235647	-0.235633	-0.242184	-0.242214	-0.2422
methane-ethane	-0.20098	-0.221042	-0.0065619	-0.227604	-0.21811	-0.231227	-0.238172	-0.0069164	-0.238143	-0.244734	-0.0145654	-0.014597	-0.0145817	-0.215546	-0.215577	-0.215562	-0.235608	-0.235639	-0.235624	-0.24217	-0.242201	-0.242186
methane-ethane	-0.200936	-0.221003	-0.00655878	-0.227562	-0.218103	-0.231216	-0.238171	-0.00691387	-0.23813	-0.244729	-0.0145927	-0.0146228	-0.014609	-0.215528	-0.215559	-0.215545	-0.235596	-0.235626	-0.235612	-0.242155	-0.242185	-0.242171
methane dimer	-0.200913	-0.220984	-0.00655726	-0.227541	-0.2181	-0.231212	-0.238171	-0.00691265	-0.238125	-0.244728	-0.0146072	-0.0146369	-0.0146235	-0.21552	-0.21555	-0.215537	-0.235591	-0.235621	-0.235607	-0.242148	-0.242178	-0.242165
Ar-methane	-0.200839	-0.22092	-0.0065525	-0.227472	-0.21809	-0.231197	-0.238171	-0.00690893	-0.238105	-0.244723	-0.0146544	-0.0146846	-0.014671	-0.215493	-0.215523	-0.21551	-0.235574	-0.235604	-0.235591	-0.242127	-0.242157	-0.242143
Ar-ethene	-0.211015	-0.228586	-0.00735556	-0.235941	-0.241486	-0.247528	-0.259057	-0.00765076	-0.255178	-0.266412	-0.0366202	-0.0370809	-0.0368672	-0.247636	-0.248096	-0.247883	-0.265206	-0.265667	-0.265453	-0.272562	-0.273022	-0.272809
ethene-ethyne	-0.340067	-0.363993	-0.0155486	-0.379542	-0.370786	-0.382852	-0.394712	-0.0164119	-0.399264	-0.410261	-0.0257065	-0.0257604	-0.0257377	-0.365774	-0.365828	-0.365805	-0.3897	-0.389753	-0.389731	-0.405248	-0.405302	-0.405279
ethene dimer	-0.340093	-0.364013	-0.0155501	-0.379563	-0.370789	-0.382856	-0.394709	-0.0164128	-0.399269	-0.410259	-0.0256848	-0.0257373	-0.0257159	-0.365778	-0.36583	-0.365809	-0.389697	-0.38975	-0.389728	-0.405247	-0.4053	-0.405279
ethyne dimer	-0.314385	-0.325786	-0.01698	-0.342766	-0.343465	-0.343809	-0.354866	-0.017909	-0.361718	-0.371846	-0.0239408	-0.0240024	-0.023975	-0.338325	-0.338387	-0.33836	-0.349726	-0.349788	-0.349761	-0.366706	-0.366768	-0.366741
Dimer
water-ammonia	-0.5125	-0.528488	-0.0176012	-0.546089	-0.563729	-0.563112	-0.579717	-0.0187687	-0.581881	-0.597318	-0.0491559	-0.0493897	-0.0492791	-0.561656	-0.56189	-0.561779	-0.577644	-0.577877	-0.577767	-0.595245	-0.595479	-0.595368
water dimer	-0.539421	-0.548816	-0.0177138	-0.56653	-0.596933	-0.589036	-0.606328	-0.0189968	-0.608033	-0.624041	-0.057202	-0.0575163	-0.0573756	-0.596623	-0.596938	-0.596797	-0.606018	-0.606332	-0.606192	-0.623732	-0.624046	-0.623905
HCN dimer	-0.703475	-0.709591	-0.0373387	-0.74693	-0.769613	-0.751895	-0.77573	-0.0394252	-0.79132	-0.813068	-0.0584078	-0.0586399	-0.0585283	-0.761883	-0.762115	-0.762003	-0.767999	-0.768231	-0.76812	-0.805338	-0.80557	-0.805458
HF dimer	-0.561243	-0.563876	-0.0153471	-0.579223	-0.630896	-0.616053	-0.633529	-0.016708	-0.632761	-0.648876	-0.0745032	-0.0750276	-0.0748434	-0.635746	-0.636271	-0.636086	-0.63838	-0.638904	-0.63872	-0.653727	-0.654251	-0.654067
ammonia dimer	-0.483301	-0.506542	-0.0171143	-0.523656	-0.528223	-0.535564	-0.551465	-0.0181431	-0.553707	-0.568579	-0.0411053	-0.0412592	-0.0411797	-0.524406	-0.52456	-0.52448	-0.547647	-0.547801	-0.547722	-0.564761	-0.564915	-0.564836
HF-methane	-0.483142	-0.504328	-0.0144557	-0.518783	-0.53512	-0.540593	-0.556306	-0.0155043	-0.556097	-0.570761	-0.0518	-0.0520966	-0.0519862	-0.534942	-0.535239	-0.535128	-0.556128	-0.556424	-0.556314	-0.570583	-0.57088	-0.57077
ammonia-methane	-0.442358	-0.474167	-0.0151093	-0.489276	-0.482042	-0.498927	-0.51385	-0.015979	-0.514906	-0.528959	-0.035191	-0.0352954	-0.0352449	-0.477549	-0.477654	-0.477603	-0.509357	-0.509462	-0.509411	-0.524467	-0.524571	-0.524521
water-methane	-0.470369	-0.495226	-0.0153674	-0.510594	-0.51638	-0.525616	-0.541238	-0.016361	-0.541977	-0.556605	-0.043262	-0.043451	-0.0433668	-0.513631	-0.51382	-0.513736	-0.538488	-0.538677	-0.538593	-0.553856	-0.554045	-0.55396
formaldehyde dimer	-0.809321	-0.827148	-0.0357837	-0.862932	-0.892559	-0.883234	-0.910386	-0.0381462	-0.92138	-0.94617	-0.0784642	-0.0788774	-0.0786821	-0.887785	-0.888198	-0.888003	-0.905612	-0.906026	-0.90583	-0.941396	-0.941809	-0.941614
water-ethene	-0.611863	-0.63989	-0.024704	-0.664594	-0.671277	-0.678771	-0.699303	-0.026222	-0.704993	-0.724007	-0.0542475	-0.0544583	-0.0543657	-0.666111	-0.666321	-0.666229	-0.694137	-0.694348	-0.694256	-0.718841	-0.719052	-0.71896
formaldehyde-ethene	-0.745533	-0.77829	-0.0334602	-0.81175	-0.817846	-0.82516	-0.850603	-0.0355014	-0.860662	-0.884063	-0.0649352	-0.0651893	-0.0650761	-0.810469	-0.810723	-0.81061	-0.843225	-0.84348	-0.843366	-0.876686	-0.87694	-0.876826
ethyne dimer	-0.630852	-0.653122	-0.0342919	-0.687414	-0.688929	-0.689072	-0.711199	-0.0361598	-0.725232	-0.745491	-0.0478166	-0.047938	-0.0478844	-0.678668	-0.67879	-0.678736	-0.700938	-0.70106	-0.701006	-0.73523	-0.735352	-0.735298
ammonia-ethene	-0.582837	-0.618039	-0.0242632	-0.642302	-0.635952	-0.651334	-0.671154	-0.0256456	-0.67698	-0.695417	-0.0462177	-0.0463382	-0.0462858	-0.629054	-0.629175	-0.629122	-0.664256	-0.664377	-0.664324	-0.68852	-0.68864	-0.688588
ethene dimer	-0.683621	-0.730691	-0.0316005	-0.762291	-0.745073	-0.768386	-0.792143	-0.0333478	-0.801733	-0.823743	-0.0513716	-0.0514776	-0.0514335	-0.734992	-0.735098	-0.735054	-0.782062	-0.782168	-0.782124	-0.813663	-0.813769	-0.813725
methane-ethene	-0.542354	-0.586089	-0.0223074	-0.608397	-0.590342	-0.61522	-0.634077	-0.023537	-0.638757	-0.656385	-0.0403607	-0.0404521	-0.0404082	-0.582715	-0.582806	-0.582762	-0.62645	-0.626541	-0.626498	-0.648758	-0.648849	-0.648805
borane-methane	-0.319866	-0.361024	-0.00974848	-0.370772	-0.347556	-0.376725	-0.388714	-0.0102902	-0.387015	-0.398462	-0.0226155	-0.0226793	-0.022642	-0.342482	-0.342545	-0.342508	-0.383639	-0.383703	-0.383666	-0.393388	-0.393452	-0.393414
methane-ethane	-0.578506	-0.629173	-0.0208796	-0.650052	-0.628379	-0.659232	-0.679046	-0.0220449	-0.681277	-0.699926	-0.0421522	-0.0422266	-0.0421974	-0.620658	-0.620733	-0.620704	-0.671325	-0.6714	-0.67137	-0.692205	-0.692279	-0.69225
methane-ethane	-0.577741	-0.628547	-0.0207865	-0.649333	-0.627666	-0.65865	-0.678472	-0.0219482	-0.680599	-0.699259	-0.0421946	-0.0422775	-0.0422399	-0.619935	-0.620018	-0.619981	-0.670742	-0.670824	-0.670787	-0.691528	-0.691611	-0.691573
methane dimer	-0.403322	-0.443323	-0.0133238	-0.456647	-0.437748	-0.463807	-0.477749	-0.0140462	-0.477853	-0.491073	-0.0292299	-0.0292922	-0.0292626	-0.432552	-0.432615	-0.432585	-0.472553	-0.472615	-0.472586	-0.485877	-0.485939	-0.485909
Ar-methane	-0.41304	-0.450515	-0.0140587	-0.464573	-0.460797	-0.479749	-0.498272	-0.0147196	-0.494469	-0.51233	-0.0512424	-0.0517456	-0.0515053	-0.464283	-0.464786	-0.464546	-0.501757	-0.50226	-0.50202	-0.515816	-0.516319	-0.516079
Ar-ethene	-0.552234	-0.593466	-0.0230572	-0.616523	-0.61362	-0.631399	-0.654852	-0.0242297	-0.655629	-0.67791	-0.062424	-0.0629395	-0.0627024	-0.614658	-0.615174	-0.614937	-0.65589	-0.656406	-0.656169	-0.678947	-0.679463	-0.679226
ethene-ethyne	-0.658965	-0.693167	-0.0331068	-0.726274	-0.718933	-0.730114	-0.753135	-0.034924	-0.765038	-0.786242	-0.0496992	-0.0498148	-0.0497645	-0.708664	-0.70878	-0.708729	-0.742867	-0.742982	-0.742932	-0.775973	-0.776089	-0.776039
ethene dimer	-0.685096	-0.731897	-0.0317511	-0.763648	-0.746688	-0.769658	-0.793489	-0.0335057	-0.803164	-0.82524	-0.0514463	-0.051563	-0.0515084	-0.736543	-0.736659	-0.736605	-0.783343	-0.78346	-0.783405	-0.815094	-0.815211	-0.815156
ethyne dimer	-0.633023	-0.654622	-0.0344753	-0.689097	-0.691387	-0.690765	-0.712985	-0.0363577	-0.727122	-0.747461	-0.0479478	-0.0480722	-0.0480163	-0.680971	-0.681096	-0.68104	-0.702569	-0.702694	-0.702638	-0.737045	-0.737169	-0.737113
Interaction energies (kJ/mol)
water-ammonia	-7.50474	-5.8729	-1.37457	-7.24748	-8.64635	-6.77771	-7.01451	-1.48203	-8.25974	-8.38909				-8.33732	-8.31772	-8.33594	-6.70548	-6.68588	-6.70411	-8.08005	-8.06045	-8.07868	1.23988	0.923292	1.03355	0.098271	0.0184857	0.218317	0.0212852	0.108063	0.407307	0.090719	0.200973	0.426907	0.110319	0.220573	0.408679	0.0920916	0.202345
water dimer	-4.5984	-3.81654	-0.934572	-4.75111	-5.5236	-4.58797	-4.74174	-1.01087	-5.59884	-5.67631				-5.26069	-5.24925	-5.25935	-4.47882	-4.46738	-4.47749	-5.41339	-5.40195	-5.41206	1.11939	0.845264	0.933328	0.194194	0.0738364	0.0799353	0.0855984	0.00812846	0.457109	0.18298	0.271044	0.468551	0.194422	0.282486	0.458446	0.184316	0.27238
HCN dimer	-2.85321	-1.6422	-0.511899	-2.1541	-3.42799	-2.1401	-2.21698	-0.566001	-2.7061	-2.72888				-3.29995	-3.32372	-3.29974	-2.08894	-2.11271	-2.08872	-2.60084	-2.62461	-2.60062	0.383968	0.271868	0.286184	0.19081	0.226029	0.30291	0.265815	0.288594	0.0627737	0.174874	0.160558	0.0865405	0.198641	0.184325	0.0625559	0.174656	0.16034
HF dimer	-1.89089	-1.75338	-0.585969	-2.33935	-2.75991	-2.54106	-2.6224	-0.644305	-3.18537	-3.20837				-2.49065	-2.99066	-2.48944	-2.35314	-2.85315	-2.35193	-2.93911	-3.43912	-2.93789	1.2616	1.0136	1.10021	0.392572	0.225917	0.144575	0.254188	0.231182	0.661833	0.413836	0.500443	0.161829	0.0861685	0.000438638	0.66305	0.415052	0.50166
ammonia dimer	-6.4452	-5.40601	-1.03005	-6.43607	-7.03571	-5.83574	-5.99653	-1.09684	-6.93258	-7.02658				-6.79749	-6.80417	-6.79716	-5.7583	-5.76498	-5.75797	-6.78835	-6.79503	-6.78802	0.59414	0.419837	0.492735	0.00362911	0.00989018	0.170673	0.00377586	0.0977755	0.241855	0.0675527	0.140451	0.235175	0.0608728	0.133771	0.242185	0.0678822	0.14078
HF-methane	-5.17852	-4.54807	-0.877704	-5.42578	-5.67366	-4.91902	-5.04321	-0.941097	-5.86012	-5.92092				-5.48048	-5.48901	-5.48007	-4.85003	-4.85856	-4.84962	-5.72774	-5.73626	-5.72732	0.716497	0.475976	0.556356	0.221356	0.105024	0.0191651	0.122012	0.0612153	0.414534	0.174012	0.254393	0.406009	0.165487	0.245868	0.41495	0.174429	0.254809
ammonia-methane	-2.9049	-2.63613	-0.512581	-3.14871	-3.11038	-2.76738	-2.84161	-0.542588	-3.30997	-3.35419				-3.03098	-3.03116	-3.03105	-2.76222	-2.7624	-2.76228	-3.2748	-3.27498	-3.27486	0.182912	0.103016	0.131009	0.0225666	0.0282289	0.102463	0.0302427	0.0744698	0.0568278	0.0230681	0.00492464	0.0566458	0.0232501	0.00474267	0.0567621	0.0231339	0.00485891
water-methane	-2.47151	-2.23773	-0.412067	-2.6498	-2.65342	-2.35984	-2.41964	-0.438278	-2.79812	-2.8317				-2.57582	-2.57204	-2.57585	-2.34204	-2.33826	-2.34207	-2.7541	-2.75032	-2.75414	0.183415	0.106845	0.130202	0.00151009	0.0152663	0.0750593	0.0181207	0.0517029	0.0791094	0.00253995	0.0258963	0.0828918	0.00632239	0.0296788	0.0790765	0.00250703	0.0258634
formaldehyde dimer	-7.33434	-5.54289	-1.8152	-7.35808	-8.79532	-6.65304	-7.00387	-1.96382	-8.61686	-8.81906				-8.2155	-8.26966	-8.21444	-6.42405	-6.4782	-6.42299	-8.23925	-8.2934	-8.23819	1.51995	1.17347	1.28548	0.0589733	0.0633197	0.287509	0.0267103	0.175497	0.638789	0.292307	0.404319	0.584636	0.238153	0.350166	0.639851	0.293368	0.405381
water-ethene	-7.24921	-5.36291	-1.17053	-6.53344	-7.86899	-5.77692	-5.98269	-1.25428	-7.0312	-7.15322				-7.6444	-7.67365	-7.64394	-5.75811	-5.78736	-5.75764	-6.92864	-6.95788	-6.92817	0.637904	0.374138	0.448976	0.0181267	0.0398658	0.24564	0.0487764	0.170801	0.242711	0.0210553	0.0537834	0.213462	0.0503046	0.0245341	0.243175	0.0205914	0.0542473
formaldehyde-ethene	-6.47285	-5.17307	-1.05522	-6.22828	-6.96359	-5.49056	-5.66381	-1.12185	-6.61242	-6.71902				-6.7296	-6.71586	-6.72959	-5.42982	-5.41608	-5.42981	-6.48503	-6.47129	-6.48503	0.498765	0.304959	0.370663	0.00802572	0.0125358	0.18578	0.01347	0.120077	0.242016	0.0482102	0.113914	0.255757	0.0619506	0.127654	0.242019	0.0482131	0.113917
ethyne dimer	-4.43033	-3.18359	-0.748968	-3.93256	-4.76576	-3.40672	-3.51902	-0.795465	-4.20219	-4.26799				-4.64569	-4.64392	-4.64593	-3.39896	-3.39719	-3.3992	-4.14793	-4.14616	-4.14817	0.282596	0.148671	0.184498	0.0528324	0.0744555	0.186757	0.0851253	0.150931	0.0672285	0.0666963	0.0308697	0.0690015	0.0649233	0.0290967	0.0669908	0.066934	0.0311074
ammonia-ethene	-5.90115	-4.50321	-0.89668	-5.3999	-6.23758	-4.69923	-4.83964	-0.94953	-5.64876	-5.73632				-6.09784	-6.07994	-6.09775	-4.6999	-4.682	-4.69981	-5.59658	-5.57868	-5.59649	0.322228	0.156721	0.204225	0.0141987	0.0392957	0.179706	0.0446413	0.132202	0.125539	0.0399686	0.00753563	0.143438	0.0220691	0.0254352	0.125632	0.0398752	0.00762898
ethene dimer	-8.75969	-6.79249	-1.28979	-8.08228	-9.05654	-6.93082	-7.08935	-1.35374	-8.28456	-8.37914				-8.87789	-8.88109	-8.8779	-6.91069	-6.91389	-6.9107	-8.20049	-8.20368	-8.2005	0.240945	0.0701495	0.133918	0.0559142	0.0681818	0.22671	0.0683636	0.162941	0.122739	0.0480563	0.0157127	0.119545	0.0512507	0.0125182	0.122729	0.0480665	0.0157025
methane-ethene	-3.66219	-2.96115	-0.525615	-3.48677	-3.81093	-3.02897	-3.10989	-0.552718	-3.58169	-3.6355				-3.74273	-3.76594	-3.74273	-3.04168	-3.0649	-3.04169	-3.5673	-3.59051	-3.56731	0.143652	0.0485653	0.0751498	0.00508342	0.019253	0.10017	0.0197724	0.0735854	0.0631206	0.0319658	0.00538133	0.039909	0.0551774	0.028593	0.063111	0.0319754	0.00539089
borane-methane	-10.4066	-9.19099	-1.46862	-10.6596	-10.9198	-9.52506	-9.70414	-1.55319	-11.0783	-11.1728				-10.5877	-10.5836	-10.5876	-9.37205	-9.36799	-9.372	-10.8407	-10.8366	-10.8406	0.515325	0.336302	0.447102	0.00218154	0.0022394	0.176841	0.0284664	0.0660419	0.334272	0.155249	0.266049	0.338332	0.159309	0.270109	0.334321	0.155298	0.266097
methane-ethane	-6.18129	-5.46749	-0.876598	-6.34409	-6.37615	-5.5655	-5.66235	-0.923195	-6.48869	-6.53895				-6.24957	-6.22162	-6.24962	-5.53577	-5.50783	-5.53582	-6.41237	-6.38442	-6.41242	0.186308	0.0797639	0.144562	0.00855625	0.0182448	0.115101	4.39163e-05	0.0503026	0.118024	0.01148	0.0762781	0.145973	0.0394289	0.104227	0.117978	0.0114332	0.0762312
methane-ethane	-4.39366	-4.01018	-0.6468	-4.65698	-4.5388	-4.08471	-4.15532	-0.681244	-4.76596	-4.80212				-4.44292	-4.43936	-4.44297	-4.05944	-4.05588	-4.05949	-4.70624	-4.70268	-4.70629	0.144564	0.0653869	0.118988	0.000581231	0.00914646	0.0797584	0.0100108	0.0261572	0.0953007	0.0161236	0.0697248	0.0988611	0.0196839	0.0732851	0.0952539	0.0160767	0.0696779
methane dimer	-3.92873	-3.55887	-0.549588	-4.10846	-4.06463	-3.63135	-3.69477	-0.579826	-4.21117	-4.24435				-3.96968	-3.97703	-3.96973	-3.59982	-3.60717	-3.59987	-4.14941	-4.15676	-4.14945	0.141276	0.0757379	0.111298	0.00538314	0.00326488	0.0601548	0.00858652	0.0245945	0.10033	0.0347925	0.0703527	0.0929804	0.0274425	0.0630028	0.100284	0.0347457	0.0703059
Ar-methane	-2.98866	-2.53035	-0.387723	-2.91807	-3.19103	-2.67157	-2.73272	-0.413431	-3.08501	-3.12044				-3.0479	-3.08479	-3.0481	-2.58959	-2.62648	-2.58979	-2.97731	-3.0142	-2.97751	0.508971	0.33738	0.417583	0.3066	0.196153	0.135008	0.250648	0.215211	0.449731	0.27814	0.358343	0.412843	0.241252	0.321455	0.449534	0.277943	0.358146
Ar-ethene	-3.36462	-2.60386	-0.427805	-3.03166	-3.58574	-2.73093	-2.82498	-0.458799	-3.18973	-3.25278				-3.43356	-3.43463	-3.43368	-2.6728	-2.67387	-2.67292	-3.10061	-3.10167	-3.10072	0.547867	0.331273	0.416431	0.326745	0.2042	0.110151	0.258364	0.195309	0.478923	0.262329	0.347487	0.477858	0.261264	0.346422	0.478806	0.262212	0.34737
ethene-ethyne	-11.7599	-8.83627	-1.51004	-10.3463	-12.2703	-9.05349	-9.34669	-1.57711	-10.6306	-10.8567				-11.9503	-11.9514	-11.9502	-9.02664	-9.02775	-9.02661	-10.5367	-10.5378	-10.5366	0.546365	0.229448	0.35133	0.0359485	0.0122302	0.280968	0.0670471	0.159087	0.355999	0.039082	0.160964	0.354889	0.0379726	0.159854	0.356032	0.0391154	0.160997
ethene dimer	-12.8936	-10.1649	-1.70884	-11.8737	-13.4155	-10.361	-10.6868	-1.7854	-12.1464	-12.3956				-13.0947	-13.1254	-13.0947	-10.3661	-10.3968	-10.366	-12.0749	-12.1056	-12.0748	0.527252	0.191941	0.311599	0.00536124	0.00420012	0.32995	0.0388987	0.210292	0.326099	0.00921223	0.110445	0.295372	0.039939	0.0797185	0.326161	0.00914992	0.110508
ethyne dimer	-11.1689	-8.00887	-1.35268	-9.36155	-11.6998	-8.2623	-8.53977	-1.41663	-9.67893	-9.89244				-11.3429	-11.3459	-11.3429	-8.18292	-8.18588	-8.18288	-9.53559	-9.53855	-9.53556	0.572765	0.275888	0.409378	0.0418687	0.0224599	0.255008	0.0919924	0.121518	0.398721	0.101844	0.235334	0.39576	0.0988832	0.232373	0.398754	0.101877	0.235367
MAE																							0.542439	0.348312	0.420615	0.0863037	0.0621552	0.169513	0.0775814	0.123987	0.272537	0.107754	0.161882	0.248465	0.096437	0.139597	0.272764	0.107956	0.16213
RMS																							0.661315	0.46885	0.535884	0.144536	0.0955728	0.188873	0.115795	0.143404	0.328506	0.152806	0.212613	0.294568	0.124052	0.180977	0.328873	0.153125	0.212954
MAX																							1.51995	1.17347	1.28548	0.392572	0.226029	0.32995	0.265815	0.288594	0.661833	0.413836	0.500443	0.584636	0.261264	0.350166	0.66305	0.415052	0.50166
																							Conventional			F12					PBE			P86			PW91

## Sheet: aug-cc-pVQZ
	HF energy (a.u.)	MP2 correlation energy (a.u.)	CCSD correlation energy (a.u.)	(T) correction (a.u.)	CCSD(T) correlation energy (a.u.)
Monomer 1
water-ammonia	-76.0654	-0.286368	-0.288779	-0.00943564	-0.298214
water dimer	-76.0657	-0.286186	-0.288619	-0.00940977	-0.298029
HCN dimer	-92.9142	-0.370327	-0.369746	-0.0196476	-0.389393
HF dimer	-100.068	-0.301328	-0.300825	-0.00830146	-0.309127
ammonia dimer	-56.2239	-0.253846	-0.263015	-0.00896932	-0.271984
HF-methane	-40.2161	-0.211153	-0.22865	-0.00701701	-0.235667
ammonia-methane	-56.2239	-0.253833	-0.263003	-0.00896628	-0.271969
water-methane	-76.0659	-0.28598	-0.28844	-0.00938049	-0.29782
formaldehyde dimer	-113.921	-0.427862	-0.433044	-0.0187661	-0.45181
water-ethene	-78.0691	-0.358449	-0.378087	-0.0165462	-0.394633
formaldehyde-ethene	-78.0692	-0.358387	-0.378038	-0.0165296	-0.394568
ethyne dimer	-76.854	-0.331666	-0.339148	-0.0179913	-0.357139
ammonia-ethene	-56.2239	-0.253829	-0.262998	-0.00896594	-0.271964
ethene dimer	-78.0692	-0.358389	-0.37803	-0.0165254	-0.394556
methane-ethene	-78.0692	-0.358377	-0.37802	-0.0165226	-0.394543
borane-methane	-40.2161	-0.211146	-0.228641	-0.00701509	-0.235656
methane-ethane	-40.2162	-0.211131	-0.22862	-0.00701032	-0.23563
methane-ethane	-40.2162	-0.211129	-0.228617	-0.00700967	-0.235627
methane dimer	-40.2162	-0.211129	-0.228617	-0.00700954	-0.235626
Ar-methane	-40.2162	-0.211128	-0.228616	-0.00700934	-0.235625
Ar-ethene	-526.817	-0.2321	-0.249861	-0.00877237	-0.258633
ethene-ethyne	-78.0692	-0.358369	-0.378012	-0.0165201	-0.394532
ethene dimer	-78.0692	-0.358369	-0.378012	-0.0165201	-0.394532
ethyne dimer	-76.8541	-0.331614	-0.339107	-0.0179806	-0.357087
Monomer 2
water-ammonia	-56.2239	-0.253816	-0.262984	-0.00896378	-0.271948
water dimer	-76.0659	-0.286027	-0.288481	-0.00938812	-0.297869
HCN dimer	-92.9138	-0.370805	-0.370098	-0.0197335	-0.389831
HF dimer	-100.068	-0.30147	-0.300944	-0.00831897	-0.309263
ammonia dimer	-56.2239	-0.253846	-0.263015	-0.00896932	-0.271984
HF-methane	-100.068	-0.301296	-0.300799	-0.00829751	-0.309096
ammonia-methane	-40.2162	-0.211139	-0.228633	-0.00701372	-0.235647
water-methane	-40.2162	-0.211134	-0.228624	-0.00701145	-0.235636
formaldehyde dimer	-113.921	-0.427847	-0.433045	-0.0187623	-0.451807
water-ethene	-76.0658	-0.286092	-0.288537	-0.00939641	-0.297933
formaldehyde-ethene	-113.921	-0.427645	-0.432894	-0.0187251	-0.451619
ethyne dimer	-76.854	-0.331725	-0.339197	-0.0180038	-0.3572
ammonia-ethene	-78.0692	-0.358396	-0.378039	-0.0165302	-0.39457
ethene dimer	-78.0692	-0.358389	-0.378024	-0.0165219	-0.394546
methane-ethene	-40.2162	-0.211132	-0.228621	-0.00701072	-0.235632
borane-methane	-26.4021	-0.121	-0.14063	-0.00281648	-0.143447
methane-ethane	-79.2652	-0.394456	-0.420633	-0.0149232	-0.435556
methane-ethane	-79.2652	-0.394455	-0.420633	-0.0149232	-0.435556
methane dimer	-40.2162	-0.211129	-0.228617	-0.00700954	-0.235626
Ar-methane	-526.817	-0.2321	-0.249861	-0.00877237	-0.258633
Ar-ethene	-78.0692	-0.358372	-0.378015	-0.0165209	-0.394536
ethene-ethyne	-76.8541	-0.331614	-0.339107	-0.0179806	-0.357087
ethene dimer	-78.0692	-0.358369	-0.378012	-0.0165201	-0.394532
ethyne dimer	-76.8541	-0.331614	-0.339107	-0.0179806	-0.357087
Dimer
water-ammonia	-132.297	-0.543628	-0.55446	-0.0189702	-0.573431
water dimer	-152.137	-0.574488	-0.578986	-0.0191944	-0.598181
HCN dimer	-185.835	-0.742696	-0.74085	-0.0396073	-0.780457
HF dimer	-200.143	-0.604021	-0.602903	-0.0168738	-0.619777
ammonia dimer	-112.45	-0.51045	-0.52831	-0.0183602	-0.54667
HF-methane	-140.285	-0.514801	-0.531488	-0.015679	-0.547167
ammonia-methane	-96.4401	-0.466215	-0.492735	-0.0161883	-0.508923
water-methane	-116.282	-0.498195	-0.518017	-0.0165629	-0.53458
formaldehyde dimer	-227.846	-0.859158	-0.868728	-0.038271	-0.906999
water-ethene	-154.136	-0.647719	-0.668961	-0.026427	-0.695388
formaldehyde-ethene	-191.99	-0.788815	-0.813126	-0.035688	-0.848814
ethyne dimer	-153.709	-0.665368	-0.679749	-0.0363069	-0.716056
ammonia-ethene	-134.293	-0.614732	-0.642922	-0.0258632	-0.668785
ethene dimer	-156.137	-0.720398	-0.758814	-0.033571	-0.792385
methane-ethene	-118.285	-0.571039	-0.607852	-0.0237474	-0.6316
borane-methane	-66.6164	-0.336392	-0.372955	-0.0104283	-0.383383
methane-ethane	-119.48	-0.608124	-0.65145	-0.0222876	-0.673737
methane-ethane	-119.481	-0.607404	-0.65087	-0.0221954	-0.673066
methane dimer	-80.4317	-0.423869	-0.458662	-0.0142418	-0.472903
Ar-methane	-567.032	-0.44455	-0.479579	-0.0159519	-0.495531
Ar-ethene	-604.885	-0.591916	-0.628981	-0.0254775	-0.654459
ethene-ethyne	-154.918	-0.694762	-0.72066	-0.0351179	-0.755778
ethene dimer	-156.132	-0.721984	-0.76009	-0.0337354	-0.793826
ethyne dimer	-153.703	-0.667752	-0.681424	-0.0365177	-0.717942

## Sheet: aug-cc-pV5Z
	HF energy (a.u.)	MP2 correlation energy (a.u.)	CCSD correlation energy (a.u.)	(T) correction (a.u.)	CCSD(T) correlation energy (a.u.)
Monomer 1
water-ammonia	-76.0667	-0.293366	-0.293841	-0.00971575	-0.303557
water dimer	-76.067	-0.293186	-0.293685	-0.00968945	-0.303375
HCN dimer	-92.9154	-0.378117	-0.374943	-0.0200591	-0.395003
HF dimer	-100.07	-0.310123	-0.307711	-0.00861069	-0.316322
ammonia dimer	-56.2248	-0.259028	-0.266427	-0.00917645	-0.275603
HF-methane	-40.2168	-0.214941	-0.230929	-0.00715452	-0.238083
ammonia-methane	-56.2248	-0.259015	-0.266416	-0.00917334	-0.275589
water-methane	-76.0672	-0.292982	-0.293508	-0.00965967	-0.303168
formaldehyde dimer	-113.922	-0.437793	-0.440038	-0.0192278	-0.459266
water-ethene	-78.0702	-0.365261	-0.382323	-0.0168609	-0.399184
formaldehyde-ethene	-78.0703	-0.365199	-0.382276	-0.0168442	-0.39912
ethyne dimer	-76.855	-0.33821	-0.343271	-0.0183312	-0.361602
ammonia-ethene	-56.2248	-0.259011	-0.266411	-0.00917302	-0.275584
ethene dimer	-78.0703	-0.365202	-0.38227	-0.0168401	-0.39911
methane-ethene	-78.0703	-0.365191	-0.382259	-0.0168372	-0.399097
borane-methane	-40.2169	-0.214935	-0.23092	-0.00715258	-0.238073
methane-ethane	-40.2169	-0.214921	-0.2309	-0.00714778	-0.238047
methane-ethane	-40.2169	-0.214919	-0.230897	-0.00714712	-0.238044
methane dimer	-40.2169	-0.214919	-0.230897	-0.00714699	-0.238044
Ar-methane	-40.2169	-0.214919	-0.230896	-0.00714679	-0.238043
Ar-ethene	-526.817	-0.241211	-0.25688	-0.00942362	-0.266303
ethene-ethyne	-78.0703	-0.365183	-0.382252	-0.0168346	-0.399087
ethene dimer	-78.0703	-0.365183	-0.382252	-0.0168346	-0.399087
ethyne dimer	-76.855	-0.33816	-0.343231	-0.0183204	-0.361552
Monomer 2
water-ammonia	-56.2248	-0.258998	-0.266397	-0.00917085	-0.275568
water dimer	-76.0672	-0.293029	-0.293549	-0.00966748	-0.303217
HCN dimer	-92.9149	-0.378586	-0.375286	-0.0201456	-0.395431
HF dimer	-100.07	-0.310264	-0.307828	-0.00862855	-0.316457
ammonia dimer	-56.2248	-0.259028	-0.266427	-0.00917645	-0.275603
HF-methane	-100.07	-0.310091	-0.307684	-0.00860667	-0.316291
ammonia-methane	-40.2169	-0.214928	-0.230913	-0.00715119	-0.238064
water-methane	-40.2169	-0.214923	-0.230904	-0.00714891	-0.238053
formaldehyde dimer	-113.922	-0.437781	-0.440042	-0.0192242	-0.459266
water-ethene	-76.0671	-0.293092	-0.293604	-0.00967587	-0.30328
formaldehyde-ethene	-113.923	-0.437581	-0.439894	-0.0191866	-0.45908
ethyne dimer	-76.8549	-0.338268	-0.343318	-0.0183437	-0.361661
ammonia-ethene	-78.0703	-0.365208	-0.382278	-0.0168448	-0.399123
ethene dimer	-78.0703	-0.365205	-0.382265	-0.0168366	-0.399101
methane-ethene	-40.2169	-0.214921	-0.230901	-0.00714818	-0.238049
borane-methane	-26.4025	-0.123249	-0.141805	-0.00287615	-0.144681
methane-ethane	-79.2664	-0.401693	-0.425088	-0.0152144	-0.440302
methane-ethane	-79.2664	-0.401692	-0.425087	-0.0152144	-0.440302
methane dimer	-40.2169	-0.214919	-0.230897	-0.00714699	-0.238044
Ar-methane	-526.817	-0.241211	-0.25688	-0.00942362	-0.266303
Ar-ethene	-78.0703	-0.365186	-0.382255	-0.0168355	-0.399091
ethene-ethyne	-76.855	-0.33816	-0.343231	-0.0183204	-0.361552
ethene dimer	-78.0703	-0.365183	-0.382252	-0.0168346	-0.399087
ethyne dimer	-76.855	-0.33816	-0.343231	-0.0183204	-0.361552
Dimer
water-ammonia	-132.299	-0.555753	-0.562883	-0.0194548	-0.582338
water dimer	-152.14	-0.588442	-0.589066	-0.01975	-0.608816
HCN dimer	-185.837	-0.758105	-0.7511	-0.0404183	-0.791519
HF dimer	-200.147	-0.6216	-0.616634	-0.017494	-0.634128
ammonia dimer	-112.452	-0.520776	-0.535104	-0.0187737	-0.553878
HF-methane	-140.288	-0.527333	-0.540591	-0.0161259	-0.556717
ammonia-methane	-96.4416	-0.475153	-0.4984	-0.0165317	-0.514932
water-methane	-116.284	-0.508953	-0.525336	-0.0169771	-0.542313
formaldehyde dimer	-227.849	-0.878986	-0.882679	-0.0391904	-0.921869
water-ethene	-154.139	-0.661446	-0.67819	-0.0270163	-0.705207
formaldehyde-ethene	-191.993	-0.8055	-0.824311	-0.036461	-0.860772
ethyne dimer	-153.711	-0.678366	-0.687927	-0.0369803	-0.724907
ammonia-ethene	-134.295	-0.62666	-0.65052	-0.0263813	-0.676901
ethene dimer	-156.139	-0.733934	-0.767223	-0.0341964	-0.80142
methane-ethene	-118.287	-0.581603	-0.61434	-0.0241976	-0.638538
borane-methane	-66.6175	-0.342388	-0.376381	-0.0106278	-0.387009
methane-ethane	-119.482	-0.619097	-0.658143	-0.0227184	-0.680862
methane-ethane	-119.483	-0.618387	-0.657572	-0.0226261	-0.680198
methane dimer	-80.4331	-0.43142	-0.463201	-0.0145168	-0.477717
Ar-methane	-567.034	-0.457456	-0.488873	-0.0167445	-0.505618
Ar-ethene	-604.887	-0.607863	-0.640246	-0.0264488	-0.666695
ethene-ethyne	-154.92	-0.708078	-0.728981	-0.0357744	-0.764756
ethene dimer	-156.135	-0.735547	-0.768511	-0.0343651	-0.802876
ethyne dimer	-153.705	-0.680819	-0.689646	-0.037202	-0.726848

## Sheet: aug-cc-pV(Q,5)Z
2625.5	HF energy (a.u.)	MP2 correlation energy (a.u.)	CCSD correlation energy (a.u.)	(T) correction (a.u.)	CCSD(T) correlation energy (a.u.)
Monomer 1
water-ammonia	-76.0667	-0.300708	-0.299153	-0.0100096	-0.309163
water dimer	-76.067	-0.30053	-0.299	-0.00998289	-0.308983
HCN dimer	-92.9154	-0.38629	-0.380397	-0.0204908	-0.400888
HF dimer	-100.07	-0.319351	-0.314935	-0.00893514	-0.32387
ammonia dimer	-56.2248	-0.264465	-0.270007	-0.00939377	-0.279401
HF-methane	-40.2168	-0.218916	-0.23332	-0.00729879	-0.240618
ammonia-methane	-56.2248	-0.264452	-0.269996	-0.0093906	-0.279387
water-methane	-76.0672	-0.300329	-0.298826	-0.00995259	-0.308779
formaldehyde dimer	-113.922	-0.448212	-0.447376	-0.0197122	-0.467088
water-ethene	-78.0702	-0.372407	-0.386768	-0.0171911	-0.40396
formaldehyde-ethene	-78.0703	-0.372346	-0.386722	-0.0171742	-0.403896
ethyne dimer	-76.855	-0.345076	-0.347597	-0.0186877	-0.366284
ammonia-ethene	-56.2248	-0.264448	-0.269992	-0.00939028	-0.279382
ethene dimer	-78.0703	-0.372351	-0.386718	-0.0171702	-0.403888
methane-ethene	-78.0703	-0.37234	-0.386708	-0.0171673	-0.403875
borane-methane	-40.2169	-0.21891	-0.233311	-0.00729684	-0.240608
methane-ethane	-40.2169	-0.218897	-0.233292	-0.00729199	-0.240584
methane-ethane	-40.2169	-0.218896	-0.23329	-0.00729134	-0.240581
methane dimer	-40.2169	-0.218896	-0.233289	-0.0072912	-0.240581
Ar-methane	-40.2169	-0.218895	-0.233289	-0.007291	-0.24058
Ar-ethene	-526.817	-0.25077	-0.264244	-0.0101069	-0.274351
ethene-ethyne	-78.0703	-0.372333	-0.3867	-0.0171647	-0.403865
ethene dimer	-78.0703	-0.372333	-0.3867	-0.0171647	-0.403865
ethyne dimer	-76.855	-0.345028	-0.347559	-0.0186769	-0.366236
Monomer 2
water-ammonia	-56.2248	-0.264436	-0.269978	-0.0093881	-0.279366
water dimer	-76.0672	-0.300375	-0.298867	-0.00996058	-0.308827
HCN dimer	-92.9149	-0.38675	-0.380729	-0.0205779	-0.401307
HF dimer	-100.07	-0.319491	-0.315051	-0.00895336	-0.324004
ammonia dimer	-56.2248	-0.264465	-0.270007	-0.00939377	-0.279401
HF-methane	-100.07	-0.319319	-0.314909	-0.00893103	-0.32384
ammonia-methane	-40.2169	-0.218904	-0.233304	-0.00729543	-0.240599
water-methane	-40.2169	-0.218899	-0.233296	-0.00729313	-0.240589
formaldehyde dimer	-113.922	-0.448204	-0.447383	-0.0197088	-0.467091
water-ethene	-76.0671	-0.300438	-0.29892	-0.00996907	-0.308889
formaldehyde-ethene	-113.923	-0.448005	-0.447238	-0.0196708	-0.466908
ethyne dimer	-76.8549	-0.345132	-0.347642	-0.0187003	-0.366342
ammonia-ethene	-78.0703	-0.372356	-0.386724	-0.0171749	-0.403899
ethene dimer	-78.0703	-0.372355	-0.386714	-0.0171668	-0.403881
methane-ethene	-40.2169	-0.218898	-0.233293	-0.0072924	-0.240586
borane-methane	-26.4025	-0.125609	-0.143037	-0.00293876	-0.145975
methane-ethane	-79.2664	-0.409286	-0.429761	-0.0155199	-0.445281
methane-ethane	-79.2664	-0.409285	-0.429761	-0.0155199	-0.445281
methane dimer	-40.2169	-0.218896	-0.233289	-0.0072912	-0.240581
Ar-methane	-526.817	-0.25077	-0.264244	-0.0101069	-0.274351
Ar-ethene	-78.0703	-0.372335	-0.386703	-0.0171656	-0.403869
ethene-ethyne	-76.855	-0.345028	-0.347559	-0.0186769	-0.366236
ethene dimer	-78.0703	-0.372333	-0.3867	-0.0171647	-0.403865
ethyne dimer	-76.855	-0.345028	-0.347559	-0.0186769	-0.366236
Dimer
water-ammonia	-132.299	-0.568474	-0.57172	-0.0199633	-0.591683
water dimer	-152.14	-0.603083	-0.599642	-0.020333	-0.619975
HCN dimer	-185.837	-0.774273	-0.761855	-0.0412691	-0.803124
HF dimer	-200.147	-0.640043	-0.63104	-0.0181447	-0.649185
ammonia dimer	-112.452	-0.53161	-0.542233	-0.0192076	-0.561441
HF-methane	-140.288	-0.540481	-0.550142	-0.0165947	-0.566737
ammonia-methane	-96.4416	-0.484531	-0.504343	-0.0168919	-0.521235
water-methane	-116.284	-0.520239	-0.533016	-0.0174116	-0.550427
formaldehyde dimer	-227.849	-0.899789	-0.897316	-0.0401551	-0.937471
water-ethene	-154.139	-0.675849	-0.687874	-0.0276345	-0.715508
formaldehyde-ethene	-191.993	-0.823006	-0.836046	-0.0372719	-0.873318
ethyne dimer	-153.711	-0.692004	-0.696507	-0.0376869	-0.734194
ammonia-ethene	-134.295	-0.639175	-0.658491	-0.0269248	-0.685416
ethene dimer	-156.139	-0.748135	-0.776045	-0.0348525	-0.810898
methane-ethene	-118.287	-0.592687	-0.621147	-0.02467	-0.645817
borane-methane	-66.6175	-0.348679	-0.379977	-0.0108372	-0.390814
methane-ethane	-119.482	-0.630608	-0.665166	-0.0231705	-0.688337
methane-ethane	-119.483	-0.62991	-0.664603	-0.023078	-0.687681
methane dimer	-80.4331	-0.439342	-0.467963	-0.0148053	-0.482768
Ar-methane	-567.034	-0.470997	-0.498625	-0.0175761	-0.516201
Ar-ethene	-604.887	-0.624595	-0.652065	-0.0274679	-0.679533
ethene-ethyne	-154.92	-0.722048	-0.737712	-0.0364632	-0.774175
ethene dimer	-156.135	-0.749777	-0.777345	-0.0350259	-0.812371
ethyne dimer	-153.705	-0.694528	-0.698273	-0.0379199	-0.736193
Interaction energies (kJ/mol)
water-ammonia	-18.9251	-8.74462	-6.7962	-1.48483	-8.28102
water dimer	-15.3463	-5.7178	-4.6618	-1.02264	-5.68444
HCN dimer	-17.2029	-3.23718	-1.91407	-0.526215	-2.44028
HF dimer	-16.017	-3.15249	-2.76698	-0.672576	-3.43955
ammonia dimer	-6.17309	-7.03934	-5.82585	-1.10295	-6.9288
HF-methane	-1.08017	-5.89502	-5.02405	-0.958085	-5.98213
ammonia-methane	0.115551	-3.08781	-2.73915	-0.540574	-3.27972
water-methane	0.0296765	-2.65493	-2.34458	-0.435424	-2.78
formaldehyde dimer	-10.3654	-8.85429	-6.71636	-1.92721	-8.64357
water-ethene	-3.66489	-7.88711	-5.73705	-1.24537	-6.98242
formaldehyde-ethene	-0.132683	-6.97161	-5.47803	-1.12092	-6.59895
ethyne dimer	-2.16166	-4.71292	-3.33227	-0.784795	-4.11706
ammonia-ethene	-0.0896974	-6.22338	-4.65994	-0.944184	-5.60412
ethene dimer	3.75145	-9.00063	-6.86264	-1.35356	-8.2162
methane-ethene	1.49082	-3.80585	-3.00972	-0.552199	-3.56192
borane-methane	4.92308	-10.922	-9.5273	-1.57942	-11.1067
methane-ethane	3.04689	-6.3676	-5.54725	-0.941396	-6.48865
methane-ethane	2.24764	-4.53822	-4.07557	-0.700401	-4.77597
methane dimer	2.01414	-4.07001	-3.63461	-0.585148	-4.21976
Ar-methane	1.48062	-3.49763	-2.86773	-0.467926	-3.33565
Ar-ethene	1.79857	-3.91249	-2.93513	-0.512963	-3.44809
ethene-ethyne	14.2015	-12.3063	-9.06572	-1.63192	-10.6976
ethene dimer	16.1779	-13.4208	-10.3568	-1.8285	-12.1853
ethyne dimer	14.517	-11.7417	-8.28476	-1.48617	-9.77093

## Sheet: cc-pVDZ-F12
2625.5	MP2 correlation energy (a.u.)	CCSD correlation energy (a.u.)	(T) correction (a.u.)	CCSD(T) correlation energy (a.u.)	MP2-F12 correlation energy (a.u.)	CCSD(F12*) correlation energy (a.u.)	MP2-F12 + (CCSD - MP2) correlation energy (a.u.)	(T+) correction for CCSD(F12*) (a.u.)	CCSD(F12*)(T+) correlation energy (a.u.)	MP2-F12 + [CCSD(T) – MP2] correlation energy (a.u.)	PBE correlation energy (a.u.)	P86 correlation energy (a.u.)	PW91 correlation energy (a.u.)	PBE + MP2 correlation energy (a.u.)	P86 + MP2 correlation energy (a.u.)	PW91 + MP2 correlation energy (a.u.)	PBE + CCSD correlation energy (a.u.)	P86 + CCSD correlation energy (a.u.)	PW91 + CCSD correlation energy (a.u.)	PBE + CCSD(T) correlation energy (a.u.)	P86 + CCSD(T) correlation energy (a.u.)	PW91 + CCSD(T) correlation energy (a.u.)	Error, MP2 correlation energy	Error, CCSD correlation energy	Error, CCSD(T) correlation energy	Error, MP2-F12 correlation energy	Error, CCSD(F12*) correlation energy	Error, MP2-F12 + (CCSD - MP2) correlation energy	Error, CCSD(F12*)(T+) correlation energy	Error, MP2-F12 + [CCSD(T) - MP2] correlation energy	Error, MP2 + PBE correlation energy	Error, CCSD + PBE correlation energy	Error, CCSD(T) + PBE correlation energy	Error, MP2 + P86 correlation energy	Error, CCSD + P86 correlation energy	Error, CCSD(T) + P86 correlation energy	Error, MP2 + PW91 correlation energy	Error, CCSD + PW91 correlation energy	Error, CCSD(T) + PW91 correlation energy
Monomer 1
water-ammonia	-0.241571	-0.247022	-0.00714465	-0.254167	-0.296204	-0.290662	-0.301656	-0.00831875	-0.298981	-0.3088	-0.0479806	-0.0484386	-0.0482307	-0.289551	-0.290009	-0.289802	-0.295003	-0.295461	-0.295253	-0.302148	-0.302605	-0.302398
water dimer	-0.241375	-0.246845	-0.00712261	-0.253967	-0.296021	-0.290506	-0.301491	-0.00829502	-0.298801	-0.308614	-0.0480116	-0.0484707	-0.0482616	-0.289386	-0.289846	-0.289636	-0.294856	-0.295315	-0.295106	-0.301979	-0.302438	-0.302229
HCN dimer	-0.325073	-0.329753	-0.0167665	-0.34652	-0.383425	-0.372983	-0.388105	-0.0187098	-0.391693	-0.404872	-0.0455723	-0.0460606	-0.0457397	-0.370645	-0.371134	-0.370813	-0.375326	-0.375814	-0.375493	-0.392092	-0.392581	-0.39226
HF dimer	-0.249789	-0.251019	-0.00607746	-0.257097	-0.312574	-0.303324	-0.313804	-0.007244	-0.310568	-0.319882	-0.0613759	-0.0620612	-0.0618666	-0.311164	-0.31185	-0.311655	-0.312395	-0.31308	-0.312886	-0.318472	-0.319158	-0.318963
ammonia dimer	-0.218123	-0.230949	-0.00707061	-0.23802	-0.261763	-0.264179	-0.274589	-0.00806945	-0.272248	-0.281659	-0.0344501	-0.03472	-0.0345666	-0.252573	-0.252843	-0.25269	-0.265399	-0.265669	-0.265516	-0.27247	-0.27274	-0.272587
HF-methane	-0.18328	-0.204631	-0.00570306	-0.210334	-0.21749	-0.229189	-0.238841	-0.00644034	-0.235629	-0.244544	-0.0252013	-0.0253986	-0.0252594	-0.208482	-0.208679	-0.20854	-0.229832	-0.230029	-0.22989	-0.235535	-0.235733	-0.235593
ammonia-methane	-0.218104	-0.230932	-0.00706798	-0.238	-0.261748	-0.264167	-0.274576	-0.00806671	-0.272233	-0.281644	-0.0344555	-0.034718	-0.034572	-0.252559	-0.252822	-0.252676	-0.265387	-0.26565	-0.265504	-0.272455	-0.272718	-0.272572
water-methane	-0.241152	-0.246643	-0.00709767	-0.253741	-0.295814	-0.290329	-0.301305	-0.00826816	-0.298598	-0.308402	-0.0480473	-0.048509	-0.0482972	-0.289199	-0.289661	-0.289449	-0.29469	-0.295152	-0.29494	-0.301788	-0.30225	-0.302038
formaldehyde dimer	-0.366288	-0.376816	-0.0153575	-0.392173	-0.443213	-0.436289	-0.453741	-0.0175711	-0.453861	-0.469098	-0.0642774	-0.0648448	-0.0645775	-0.430566	-0.431133	-0.430866	-0.441093	-0.441661	-0.441393	-0.456451	-0.457018	-0.456751
water-ethene	-0.31147	-0.337305	-0.0139053	-0.35121	-0.369866	-0.379835	-0.3957	-0.0156285	-0.395463	-0.409606	-0.0427391	-0.0429999	-0.0428377	-0.354209	-0.35447	-0.354308	-0.380044	-0.380305	-0.380142	-0.393949	-0.39421	-0.394048
formaldehyde-ethene	-0.311411	-0.337256	-0.0138896	-0.351146	-0.369804	-0.379787	-0.39565	-0.0156116	-0.395399	-0.409539	-0.0427451	-0.043009	-0.0428437	-0.354156	-0.35442	-0.354255	-0.380001	-0.380265	-0.3801	-0.393891	-0.394155	-0.393989
ethyne dimer	-0.290744	-0.303587	-0.015417	-0.319004	-0.342696	-0.341316	-0.35554	-0.017179	-0.358495	-0.370957	-0.0382835	-0.0385615	-0.0383869	-0.329027	-0.329305	-0.329131	-0.341871	-0.342149	-0.341974	-0.357288	-0.357566	-0.357391
ammonia-ethene	-0.218103	-0.23093	-0.00706762	-0.237997	-0.261745	-0.264163	-0.274572	-0.00806628	-0.272229	-0.281639	-0.034455	-0.0347176	-0.0345714	-0.252558	-0.252821	-0.252675	-0.265385	-0.265647	-0.265501	-0.272452	-0.272715	-0.272569
ethene dimer	-0.311406	-0.337241	-0.0138854	-0.351126	-0.369809	-0.379782	-0.395644	-0.0156075	-0.395389	-0.409529	-0.0427518	-0.043012	-0.0428504	-0.354158	-0.354418	-0.354256	-0.379993	-0.380253	-0.380091	-0.393878	-0.394138	-0.393977
methane-ethene	-0.311395	-0.337231	-0.0138827	-0.351113	-0.369797	-0.379772	-0.395633	-0.0156045	-0.395376	-0.409516	-0.0427537	-0.0430138	-0.0428523	-0.354148	-0.354408	-0.354247	-0.379984	-0.380245	-0.380083	-0.393867	-0.394127	-0.393966
borane-methane	-0.183274	-0.204623	-0.0057013	-0.210324	-0.217484	-0.22918	-0.238832	-0.00643841	-0.235619	-0.244534	-0.0252041	-0.0253644	-0.0252622	-0.208478	-0.208638	-0.208536	-0.229827	-0.229987	-0.229885	-0.235528	-0.235688	-0.235586
methane-ethane	-0.18326	-0.204602	-0.00569685	-0.210299	-0.21747	-0.229161	-0.238812	-0.00643356	-0.235594	-0.244509	-0.0252116	-0.0253579	-0.0252697	-0.208471	-0.208618	-0.208529	-0.229813	-0.22996	-0.229872	-0.23551	-0.235657	-0.235568
methane-ethane	-0.183258	-0.204599	-0.00569623	-0.210295	-0.217468	-0.229158	-0.238809	-0.00643289	-0.235591	-0.244506	-0.0252129	-0.0253722	-0.025271	-0.208471	-0.20863	-0.208529	-0.229812	-0.229971	-0.22987	-0.235508	-0.235668	-0.235566
methane dimer	-0.183258	-0.204599	-0.0056961	-0.210295	-0.217468	-0.229158	-0.238809	-0.00643275	-0.235591	-0.244505	-0.0252131	-0.0253526	-0.0252712	-0.208471	-0.20861	-0.208529	-0.229812	-0.229951	-0.22987	-0.235508	-0.235647	-0.235566
Ar-methane	-0.183257	-0.204598	-0.00569592	-0.210294	-0.217468	-0.229157	-0.238808	-0.00643255	-0.23559	-0.244504	-0.0252135	-0.0253616	-0.0252716	-0.208471	-0.208619	-0.208529	-0.229811	-0.22996	-0.22987	-0.235507	-0.235655	-0.235565
Ar-ethene	-0.173908	-0.188001	-0.00377367	-0.191774	-0.246586	-0.250377	-0.260679	-0.00492451	-0.255301	-0.264453	-0.0607787	-0.0620472	-0.0614078	-0.234686	-0.235955	-0.235315	-0.248779	-0.250048	-0.249409	-0.252553	-0.253822	-0.253182
ethene-ethyne	-0.311386	-0.337222	-0.0138803	-0.351102	-0.369789	-0.379764	-0.395625	-0.0156019	-0.395366	-0.409505	-0.0427557	-0.0430155	-0.0428543	-0.354142	-0.354402	-0.354241	-0.379978	-0.380237	-0.380076	-0.393858	-0.394118	-0.393957
ethene dimer	-0.311386	-0.337222	-0.0138803	-0.351102	-0.369789	-0.379764	-0.395625	-0.0156019	-0.395366	-0.409505	-0.0427557	-0.0430155	-0.0428543	-0.354142	-0.354402	-0.354241	-0.379978	-0.380237	-0.380076	-0.393858	-0.394118	-0.393957
ethyne dimer	-0.290691	-0.303543	-0.0154068	-0.31895	-0.342646	-0.341277	-0.355498	-0.0171683	-0.358445	-0.370905	-0.0382903	-0.0382503	-0.0383938	-0.328982	-0.328942	-0.329085	-0.341834	-0.341794	-0.341937	-0.35724	-0.3572	-0.357344
Monomer 2
water-ammonia	-0.218092	-0.230917	-0.00706562	-0.237983	-0.261733	-0.26415	-0.274558	-0.0080641	-0.272214	-0.281624	-0.0344569	-0.0346588	-0.0345733	-0.252549	-0.252751	-0.252665	-0.265374	-0.265576	-0.26549	-0.27244	-0.272641	-0.272556
water dimer	-0.241206	-0.246692	-0.0071037	-0.253796	-0.295862	-0.29037	-0.301348	-0.00827464	-0.298645	-0.308452	-0.0480375	-0.0485338	-0.0482875	-0.289243	-0.289739	-0.289493	-0.29473	-0.295226	-0.29498	-0.301833	-0.30233	-0.302083
HCN dimer	-0.325557	-0.330126	-0.0168479	-0.346974	-0.383895	-0.373325	-0.388464	-0.018795	-0.39212	-0.405312	-0.045526	-0.0458942	-0.0456932	-0.371083	-0.371451	-0.37125	-0.375652	-0.376021	-0.37582	-0.3925	-0.392868	-0.392667
HF dimer	-0.24994	-0.25115	-0.00609234	-0.257242	-0.312719	-0.303442	-0.313929	-0.00726053	-0.310702	-0.320021	-0.0613575	-0.0620886	-0.0618483	-0.311297	-0.312028	-0.311788	-0.312507	-0.313238	-0.312998	-0.3186	-0.319331	-0.31909
ammonia dimer	-0.218123	-0.230949	-0.00707061	-0.23802	-0.261763	-0.264179	-0.274589	-0.00806945	-0.272248	-0.281659	-0.0344501	-0.03472	-0.0345666	-0.252573	-0.252843	-0.25269	-0.265399	-0.265669	-0.265516	-0.27247	-0.27274	-0.272587
HF-methane	-0.249754	-0.25099	-0.00607411	-0.257064	-0.312541	-0.303297	-0.313776	-0.00724027	-0.310537	-0.31985	-0.06138	-0.0620796	-0.0618707	-0.311134	-0.311834	-0.311625	-0.31237	-0.313069	-0.31286	-0.318444	-0.319143	-0.318934
ammonia-methane	-0.183268	-0.204616	-0.00570007	-0.210316	-0.217477	-0.229173	-0.238825	-0.00643707	-0.23561	-0.244525	-0.0252055	-0.0253458	-0.0252636	-0.208474	-0.208614	-0.208532	-0.229821	-0.229961	-0.229879	-0.235521	-0.235661	-0.235579
water-methane	-0.183263	-0.204606	-0.00569791	-0.210304	-0.217472	-0.229165	-0.238816	-0.00643472	-0.2356	-0.244514	-0.0252097	-0.0253543	-0.0252678	-0.208472	-0.208617	-0.20853	-0.229816	-0.229961	-0.229874	-0.235514	-0.235659	-0.235572
formaldehyde dimer	-0.366255	-0.376797	-0.0153522	-0.392149	-0.443199	-0.43629	-0.453741	-0.0175656	-0.453856	-0.469093	-0.0642869	-0.064839	-0.064587	-0.430542	-0.431094	-0.430842	-0.441084	-0.441636	-0.441384	-0.456436	-0.456988	-0.456736
water-ethene	-0.241273	-0.246752	-0.00711118	-0.253863	-0.295926	-0.290425	-0.301406	-0.0082827	-0.298707	-0.308517	-0.0480277	-0.0484261	-0.0482777	-0.289301	-0.289699	-0.289551	-0.29478	-0.295178	-0.29503	-0.301891	-0.302289	-0.302141
formaldehyde-ethene	-0.366053	-0.376639	-0.0153191	-0.391958	-0.443	-0.436145	-0.453586	-0.0175308	-0.453676	-0.468906	-0.0643015	-0.0648736	-0.0646015	-0.430354	-0.430927	-0.430654	-0.44094	-0.441513	-0.44124	-0.45626	-0.456832	-0.45656
ethyne dimer	-0.290804	-0.303639	-0.0154289	-0.319068	-0.342754	-0.341363	-0.355589	-0.0171916	-0.358555	-0.371018	-0.0382751	-0.0385417	-0.0383785	-0.329079	-0.329346	-0.329183	-0.341914	-0.342181	-0.342018	-0.357343	-0.35761	-0.357447
ammonia-ethene	-0.311416	-0.337254	-0.0138901	-0.351145	-0.369814	-0.37979	-0.395652	-0.0156122	-0.395402	-0.409542	-0.0427481	-0.0430066	-0.0428467	-0.354164	-0.354423	-0.354263	-0.380003	-0.380261	-0.380101	-0.393893	-0.394151	-0.393991
ethene dimer	-0.311402	-0.337229	-0.0138819	-0.351111	-0.369812	-0.379777	-0.395639	-0.015604	-0.395381	-0.409521	-0.0427575	-0.0429988	-0.0428561	-0.354159	-0.3544	-0.354258	-0.379986	-0.380228	-0.380085	-0.393868	-0.39411	-0.393967
methane-ethene	-0.183261	-0.204603	-0.00569723	-0.210301	-0.217471	-0.229162	-0.238813	-0.00643398	-0.235596	-0.244511	-0.0252109	-0.025357	-0.025269	-0.208472	-0.208618	-0.20853	-0.229814	-0.22996	-0.229872	-0.235512	-0.235658	-0.23557
borane-methane	-0.104757	-0.127331	-0.0023288	-0.129659	-0.124903	-0.140395	-0.147477	-0.00263938	-0.143034	-0.149806	-0.0137816	-0.0138901	-0.0138215	-0.118538	-0.118647	-0.118578	-0.141112	-0.141221	-0.141152	-0.143441	-0.14355	-0.143481
methane-ethane	-0.341695	-0.37483	-0.0121993	-0.387029	-0.406585	-0.422103	-0.43972	-0.0138489	-0.435952	-0.45192	-0.0476653	-0.0479306	-0.0477637	-0.38936	-0.389626	-0.389459	-0.422495	-0.422761	-0.422594	-0.434695	-0.43496	-0.434793
methane-ethane	-0.341695	-0.37483	-0.0121994	-0.387029	-0.406584	-0.422103	-0.43972	-0.0138489	-0.435952	-0.451919	-0.0476648	-0.0479306	-0.0477632	-0.389359	-0.389625	-0.389458	-0.422495	-0.422761	-0.422593	-0.434694	-0.43496	-0.434793
methane dimer	-0.183258	-0.204599	-0.0056961	-0.210295	-0.217468	-0.229158	-0.238809	-0.00643275	-0.235591	-0.244505	-0.0252131	-0.0253526	-0.0252712	-0.208471	-0.20861	-0.208529	-0.229812	-0.229951	-0.22987	-0.235508	-0.235647	-0.235566
Ar-methane	-0.173908	-0.188001	-0.00377367	-0.191774	-0.246586	-0.250377	-0.260679	-0.00492451	-0.255301	-0.264453	-0.0607787	-0.0620472	-0.0614078	-0.234686	-0.235955	-0.235315	-0.248779	-0.250048	-0.249409	-0.252553	-0.253822	-0.253182
Ar-ethene	-0.311389	-0.337225	-0.0138811	-0.351107	-0.369792	-0.379767	-0.395628	-0.0156028	-0.39537	-0.409509	-0.0427547	-0.0430141	-0.0428533	-0.354144	-0.354403	-0.354243	-0.37998	-0.38024	-0.380079	-0.393861	-0.394121	-0.39396
ethene-ethyne	-0.290691	-0.303543	-0.0154068	-0.31895	-0.342646	-0.341277	-0.355498	-0.0171683	-0.358445	-0.370905	-0.0382903	-0.0382503	-0.0383938	-0.328982	-0.328942	-0.329085	-0.341834	-0.341794	-0.341937	-0.35724	-0.3572	-0.357344
ethene dimer	-0.311386	-0.337222	-0.0138803	-0.351102	-0.369789	-0.379764	-0.395625	-0.0156019	-0.395366	-0.409505	-0.0427557	-0.0430155	-0.0428543	-0.354142	-0.354402	-0.354241	-0.379978	-0.380237	-0.380076	-0.393858	-0.394118	-0.393957
ethyne dimer	-0.290691	-0.303543	-0.0154068	-0.31895	-0.342646	-0.341277	-0.355498	-0.0171683	-0.358445	-0.370905	-0.0382903	-0.0382503	-0.0383938	-0.328982	-0.328942	-0.329085	-0.341834	-0.341794	-0.341937	-0.35724	-0.3572	-0.357344
Dimer
water-ammonia	-0.462693	-0.480247	-0.0147193	-0.494967	-0.561336	-0.557461	-0.57889	-0.0169732	-0.574434	-0.59361	-0.0825645	-0.0834163	-0.0829244	-0.545257	-0.546109	-0.545617	-0.562812	-0.563664	-0.563172	-0.577531	-0.578383	-0.577891
water dimer	-0.484548	-0.495131	-0.014594	-0.509725	-0.594068	-0.582668	-0.604651	-0.0170015	-0.59967	-0.619245	-0.0960261	-0.0973914	-0.096517	-0.580574	-0.581939	-0.581065	-0.591157	-0.592522	-0.591648	-0.605751	-0.607116	-0.606242
HCN dimer	-0.651873	-0.660604	-0.0337977	-0.694402	-0.768584	-0.747097	-0.777315	-0.0377132	-0.784811	-0.811112	-0.090922	-0.0917462	-0.0912506	-0.742795	-0.74362	-0.743124	-0.751526	-0.75235	-0.751855	-0.785323	-0.786148	-0.785652
HF dimer	-0.500491	-0.502841	-0.012397	-0.515238	-0.626238	-0.607606	-0.628588	-0.0147789	-0.622385	-0.640985	-0.12271	-0.124109	-0.12368	-0.623201	-0.6246	-0.624172	-0.625551	-0.626949	-0.626521	-0.637947	-0.639346	-0.638918
ammonia dimer	-0.438679	-0.463874	-0.0145101	-0.478384	-0.526281	-0.530617	-0.551476	-0.0165623	-0.547179	-0.565986	-0.06895	-0.0694698	-0.0691805	-0.507629	-0.508149	-0.50786	-0.532824	-0.533343	-0.533054	-0.547334	-0.547853	-0.547564
HF-methane	-0.435006	-0.45734	-0.0120714	-0.469412	-0.53209	-0.534259	-0.554425	-0.0140209	-0.54828	-0.566496	-0.0864407	-0.0874864	-0.0869837	-0.521446	-0.522492	-0.521989	-0.543781	-0.544827	-0.544324	-0.555853	-0.556898	-0.556396
ammonia-methane	-0.402546	-0.43658	-0.0129574	-0.449537	-0.480491	-0.494445	-0.514525	-0.014718	-0.509163	-0.527482	-0.0596435	-0.0600576	-0.059817	-0.462189	-0.462603	-0.462363	-0.496223	-0.496637	-0.496397	-0.509181	-0.509595	-0.509354
water-methane	-0.425452	-0.452176	-0.0129527	-0.465128	-0.51435	-0.520431	-0.541073	-0.0148834	-0.535314	-0.554026	-0.0731821	-0.0737823	-0.0734878	-0.498635	-0.499235	-0.49894	-0.525358	-0.525958	-0.525663	-0.53831	-0.538911	-0.538616
formaldehyde dimer	-0.734997	-0.755379	-0.031356	-0.786735	-0.889735	-0.875043	-0.910118	-0.0358916	-0.910934	-0.941474	-0.128755	-0.12993	-0.129349	-0.863752	-0.864927	-0.864346	-0.884134	-0.885309	-0.884728	-0.91549	-0.916665	-0.916084
water-ethene	-0.55557	-0.586132	-0.0214404	-0.607572	-0.668856	-0.672497	-0.699417	-0.0244021	-0.696899	-0.720857	-0.0907052	-0.0914151	-0.0910492	-0.646276	-0.646986	-0.64662	-0.676837	-0.677547	-0.677181	-0.698277	-0.698987	-0.698621
formaldehyde-ethene	-0.67986	-0.715804	-0.0295719	-0.745376	-0.815469	-0.81803	-0.851413	-0.0335556	-0.851586	-0.880985	-0.107001	-0.107836	-0.107397	-0.786861	-0.787696	-0.787257	-0.822805	-0.823641	-0.823201	-0.852377	-0.853212	-0.852773
ethyne dimer	-0.58332	-0.608497	-0.0311248	-0.639622	-0.68735	-0.684035	-0.712527	-0.0346842	-0.718719	-0.743651	-0.0764683	-0.0770301	-0.0766729	-0.659788	-0.66035	-0.659993	-0.684965	-0.685527	-0.68517	-0.71609	-0.716652	-0.716294
ammonia-ethene	-0.531815	-0.569936	-0.0212756	-0.591211	-0.633974	-0.645769	-0.672095	-0.0240379	-0.669807	-0.69337	-0.0771259	-0.0776222	-0.0773388	-0.608941	-0.609438	-0.609154	-0.647062	-0.647558	-0.647275	-0.668337	-0.668833	-0.66855
ethene dimer	-0.626165	-0.677118	-0.0282077	-0.705325	-0.743036	-0.762193	-0.79399	-0.0316969	-0.793889	-0.822197	-0.0853432	-0.0858726	-0.0855383	-0.711508	-0.712037	-0.711703	-0.762461	-0.76299	-0.762656	-0.790669	-0.791198	-0.790864
methane-ethene	-0.496086	-0.543004	-0.019763	-0.562767	-0.588724	-0.610095	-0.635642	-0.0222419	-0.632337	-0.655405	-0.0679015	-0.06831	-0.0680572	-0.563987	-0.564396	-0.564143	-0.610906	-0.611314	-0.611061	-0.630669	-0.631077	-0.630824
borane-methane	-0.291923	-0.335398	-0.00851751	-0.343916	-0.346526	-0.373194	-0.390002	-0.00962691	-0.382821	-0.398519	-0.0388827	-0.0390276	-0.0389784	-0.330805	-0.33095	-0.330901	-0.374281	-0.374426	-0.374377	-0.382799	-0.382944	-0.382894
methane-ethane	-0.527343	-0.581567	-0.0181931	-0.59976	-0.62646	-0.653377	-0.680683	-0.0206135	-0.67399	-0.698877	-0.0727298	-0.0731441	-0.072885	-0.600073	-0.600487	-0.600228	-0.654296	-0.654711	-0.654452	-0.672489	-0.672904	-0.672645
methane-ethane	-0.526653	-0.580996	-0.0181135	-0.599109	-0.625758	-0.652805	-0.680101	-0.0205244	-0.67333	-0.698214	-0.0727583	-0.0731785	-0.0729138	-0.599411	-0.599831	-0.599567	-0.653754	-0.654174	-0.653909	-0.671867	-0.672288	-0.672023
methane dimer	-0.367994	-0.410547	-0.0115724	-0.422119	-0.436466	-0.459687	-0.479019	-0.0130678	-0.472755	-0.490591	-0.0503359	-0.0506284	-0.0504514	-0.41833	-0.418622	-0.418445	-0.460883	-0.461175	-0.460998	-0.472455	-0.472747	-0.47257
Ar-methane	-0.358178	-0.393456	-0.00958141	-0.403037	-0.465311	-0.480586	-0.500588	-0.0115082	-0.492094	-0.510169	-0.085886	-0.0872823	-0.0865693	-0.444064	-0.445461	-0.444748	-0.479342	-0.480738	-0.480025	-0.488923	-0.490319	-0.489606
Ar-ethene	-0.486435	-0.526116	-0.0177815	-0.543898	-0.61777	-0.631211	-0.657451	-0.020699	-0.65191	-0.675233	-0.103457	-0.104984	-0.104182	-0.589892	-0.591419	-0.590617	-0.629573	-0.6311	-0.630298	-0.647355	-0.648882	-0.648079
ethene-ethyne	-0.606437	-0.644091	-0.0298044	-0.673895	-0.717168	-0.724534	-0.754822	-0.0333419	-0.757876	-0.784626	-0.0809855	-0.0814752	-0.0811857	-0.687422	-0.687912	-0.687623	-0.725076	-0.725566	-0.725276	-0.75488	-0.75537	-0.755081
ethene dimer	-0.627639	-0.678373	-0.0283447	-0.706718	-0.744706	-0.763501	-0.79544	-0.0318435	-0.795344	-0.823785	-0.0853963	-0.0859459	-0.0855914	-0.713035	-0.713585	-0.71323	-0.76377	-0.764319	-0.763965	-0.792114	-0.792664	-0.792309
ethyne dimer	-0.585473	-0.610049	-0.0312771	-0.641326	-0.68986	-0.685786	-0.714435	-0.0348541	-0.72064	-0.745712	-0.076558	-0.0770663	-0.0767634	-0.662031	-0.66254	-0.662237	-0.686607	-0.687115	-0.686812	-0.717884	-0.718392	-0.718089
Interaction energies (kJ/mol)
water-ammonia	-7.95512	-6.05961	-1.33648	-7.39608	-8.92296	-6.95607	-7.02744	-1.55003	-8.5061	-8.36392				-8.28851	-8.79247	-8.271	-6.39299	-6.89695	-6.37548	-7.72947	-8.23343	-7.71196	0.789498	0.736591	0.88494	0.178341	0.159876	0.231247	0.225077	0.0828987	0.456109	0.403203	0.551552	0.0478473	0.100754	0.0475949	0.47362	0.420713	0.569062
water dimer	-5.16501	-4.18635	-0.965234	-5.15158	-5.73436	-4.70574	-4.7557	-1.13382	-5.83955	-5.72093				-5.10457	-6.18076	-5.08088	-4.12591	-5.2021	-4.10222	-5.09114	-6.16733	-5.06745	0.552785	0.475452	0.532854	0.0165611	0.0439336	0.0938941	0.155114	0.0364917	0.613228	0.535895	0.593298	0.462965	0.540298	0.482895	0.636915	0.559582	0.616985
HCN dimer	-3.26377	-1.90114	-0.481176	-2.38232	-3.31788	-2.0722	-1.95525	-0.547137	-2.61934	-2.43643				-2.80073	-2.71609	-2.78526	-1.4381	-1.35347	-1.42264	-1.91928	-1.83464	-1.90381	0.0265891	0.012926	0.0579649	0.0807012	0.158132	0.041186	0.179054	0.00385285	0.436453	0.475968	0.521007	0.521086	0.560601	0.60564	0.451917	0.491432	0.536471
HF dimer	-2.0041	-1.76363	-0.596456	-2.36009	-2.48457	-2.20606	-2.2441	-0.720487	-2.92655	-2.84056				-1.94253	-1.89664	-1.91358	-1.70206	-1.65617	-1.67311	-2.29851	-2.25263	-2.26956	1.14838	1.00335	1.07947	0.667912	0.560918	0.522877	0.513007	0.598997	1.20996	1.06492	1.14104	1.25584	1.11081	1.18693	1.23891	1.09387	1.16999
ammonia dimer	-6.38765	-5.18493	-0.968595	-6.15352	-7.23647	-5.93275	-6.03375	-1.11163	-7.04437	-7.00234				-6.51837	-6.46591	-6.51208	-5.31565	-5.26319	-5.30936	-6.28424	-6.23178	-6.27795	0.651694	0.640926	0.775282	0.197126	0.106895	0.207894	0.11557	0.0735369	0.520974	0.510206	0.644562	0.573433	0.562665	0.697021	0.527264	0.516496	0.650853
HF-methane	-5.17526	-4.51576	-0.772439	-5.2882	-5.40553	-4.65548	-4.74602	-0.893433	-5.54891	-5.51846				-4.80596	-5.1971	-4.79091	-4.14646	-4.5376	-4.1314	-4.9189	-5.31004	-4.90384	0.719755	0.508287	0.693933	0.489491	0.36857	0.278023	0.433222	0.463669	1.08906	0.877589	1.06323	0.697916	0.486448	0.672094	1.10411	0.892643	1.07829
ammonia-methane	-3.08111	-2.71047	-0.497111	-3.20758	-3.32264	-2.90291	-2.95201	-0.562456	-3.46537	-3.44912				-3.03499	-3.06481	-3.03244	-2.66436	-2.69417	-2.6618	-3.16147	-3.19128	-3.15891	0.00670321	0.0286808	0.0721439	0.234835	0.163765	0.212857	0.185647	0.169394	0.0528158	0.0747934	0.118257	0.023003	0.0449806	0.0884437	0.0553692	0.0773468	0.12081
water-methane	-2.72441	-2.43158	-0.412407	-2.84399	-2.79219	-2.45903	-2.49935	-0.473955	-2.93299	-2.91176				-2.5279	-2.51171	-2.52185	-2.23507	-2.21887	-2.22901	-2.64748	-2.63128	-2.64142	0.0694861	0.0870019	0.0639853	0.137259	0.114457	0.154775	0.152988	0.131759	0.127024	0.109508	0.132525	0.143219	0.125703	0.14872	0.133082	0.115566	0.138583
formaldehyde dimer	-6.44143	-4.63779	-1.69683	-6.33463	-8.72494	-6.46607	-6.9213	-1.98216	-8.44823	-8.61813				-6.94258	-7.08835	-6.92692	-5.13894	-5.28471	-5.12328	-6.83577	-6.98154	-6.82012	2.41286	2.07857	2.30894	0.129356	0.250287	0.204943	0.195334	0.0254334	1.91172	1.57742	1.80779	1.76595	1.43165	1.66202	1.92737	1.59307	1.82345
water-ethene	-7.42294	-5.44694	-1.1128	-6.55974	-8.04415	-5.87398	-6.06816	-1.28876	-7.16274	-7.18096				-7.26109	-7.3944	-7.24936	-5.28509	-5.4184	-5.27336	-6.39789	-6.5312	-6.38616	0.464177	0.290112	0.42268	0.15704	0.136928	0.331105	0.180323	0.198537	0.626022	0.451957	0.584526	0.492715	0.31865	0.451218	0.637752	0.463687	0.596255
formaldehyde-ethene	-6.29138	-5.01308	-0.95335	-5.96643	-6.99468	-5.5069	-5.71638	-1.08495	-6.59185	-6.66973				-6.17098	-6.1694	-6.1647	-4.89268	-4.8911	-4.8864	-5.84603	-5.84445	-5.83975	0.680231	0.464945	0.632516	0.0230641	0.0288749	0.23835	0.00709412	0.0707792	0.800637	0.585351	0.752922	0.802214	0.586928	0.754499	0.80691	0.591624	0.759195
ethyne dimer	-4.65246	-3.33461	-0.732201	-4.06681	-4.98744	-3.56047	-3.66959	-0.823258	-4.38373	-4.40179				-4.4155	-4.46027	-4.40943	-3.09765	-3.14242	-3.09158	-3.82985	-3.87462	-3.82379	0.0604647	0.00234271	0.0502511	0.274516	0.228204	0.337324	0.266667	0.28473	0.297421	0.234614	0.287208	0.252658	0.18985	0.242444	0.303489	0.240681	0.293275
ammonia-ethene	-6.02785	-4.59855	-0.834555	-5.43311	-6.3416	-4.76945	-4.9123	-0.94353	-5.71298	-5.74686				-5.82521	-5.75997	-5.81947	-4.39592	-4.33068	-4.39018	-5.23047	-5.16523	-5.22473	0.195532	0.0613828	0.171012	0.11822	0.109513	0.252369	0.108858	0.142739	0.398166	0.264018	0.373647	0.463407	0.329259	0.438888	0.403909	0.26976	0.37939
ethene dimer	-8.81445	-6.95204	-1.15626	-8.10829	-8.96924	-6.91487	-7.10683	-1.27441	-8.18928	-8.26308				-8.37813	-8.45177	-8.37283	-6.51572	-6.58935	-6.51042	-7.67197	-7.74561	-7.66668	0.186181	0.0893998	0.107906	0.0313887	0.0522346	0.244192	0.0269158	0.0468864	0.6225	0.346919	0.544225	0.548865	0.273284	0.47059	0.627795	0.352215	0.54952
methane-ethene	-3.75563	-3.07186	-0.480658	-3.55252	-3.8238	-3.04997	-3.14003	-0.534132	-3.5841	-3.62069				-3.59003	-3.59582	-3.58747	-2.90625	-2.91205	-2.9037	-3.38691	-3.39271	-3.38436	0.050215	0.0621401	0.00940091	0.0179573	0.0402494	0.130312	0.0221826	0.0587714	0.215821	0.103466	0.175007	0.210025	0.0976701	0.169211	0.218375	0.10602	0.177561
borane-methane	-10.2185	-9.0452	-1.27969	-10.3249	-10.8687	-9.50035	-9.69536	-1.44171	-10.9421	-10.9751				-9.94816	-9.62284	-9.94214	-8.77483	-8.44951	-8.76881	-10.0545	-9.7292	-10.0485	0.703431	0.482095	0.781828	0.0532694	0.0269446	0.168067	0.164659	0.131666	0.973806	0.75247	1.0522	1.29912	1.07779	1.37752	0.979821	0.758485	1.05822
methane-ethane	-6.27086	-5.60517	-0.779459	-6.38463	-6.31423	-5.54699	-5.64854	-0.869111	-6.4161	-6.428				-5.88447	-5.89179	-5.88111	-5.21878	-5.2261	-5.21542	-5.99824	-6.00556	-5.99488	0.0967399	0.0579145	0.104022	0.0533706	0.000268599	0.101284	0.072553	0.0606531	0.483125	0.328471	0.490408	0.475807	0.321152	0.483089	0.486488	0.331834	0.493771
methane-ethane	-4.46318	-4.11244	-0.572174	-4.68461	-4.47708	-4.05405	-4.12633	-0.637012	-4.69106	-4.69851				-4.14976	-4.13693	-4.14718	-3.79901	-3.78619	-3.79643	-4.37119	-4.35836	-4.36861	0.0750406	0.0368698	0.0913576	0.0611422	0.0215174	0.0507681	0.0849067	0.0774592	0.388464	0.276554	0.404781	0.401289	0.289379	0.417606	0.391044	0.279133	0.407361
methane dimer	-3.88049	-3.54226	-0.473204	-4.01546	-4.01604	-3.59901	-3.6778	-0.531197	-4.13021	-4.151				-3.64331	-3.67881	-3.64131	-3.30508	-3.34057	-3.30307	-3.77828	-3.81378	-3.77628	0.189515	0.0923543	0.204298	0.0539742	0.0356041	0.0431865	0.0895548	0.0687571	0.426696	0.329536	0.441479	0.3912	0.294039	0.405983	0.428699	0.331538	0.443481
Ar-methane	-2.66071	-2.25024	-0.293584	-2.54383	-3.30018	-2.76153	-2.88971	-0.396698	-3.15823	-3.18329				-2.38195	-2.32869	-2.37158	-1.97148	-1.91822	-1.96111	-2.26506	-2.21181	-2.2547	0.83692	0.617486	0.791828	0.197452	0.1062	0.0219823	0.177427	0.152359	1.11568	0.896248	1.07059	1.16894	0.949504	1.12385	1.12605	0.906615	1.08096
Ar-ethene	-2.98836	-2.33687	-0.332729	-2.6696	-3.65428	-2.80215	-3.00279	-0.450789	-3.25294	-3.33552				-2.78787	-2.78523	-2.77936	-2.13637	-2.13374	-2.12787	-2.4691	-2.46646	-2.4606	0.924124	0.59826	0.778494	0.258203	0.132982	0.0676605	0.195156	0.112573	1.12462	0.798757	0.978991	1.12726	0.801395	0.981629	1.13313	0.807264	0.987498
ethene-ethyne	-11.4456	-8.73048	-1.35812	-10.0886	-12.4248	-9.17129	-9.7097	-1.50091	-10.6722	-11.0678				-11.2867	-11.9953	-11.2818	-8.57158	-9.28024	-8.56666	-9.9297	-10.6384	-9.92479	0.86069	0.335239	0.609038	0.118526	0.105565	0.643978	0.0254468	0.370178	1.0196	0.494145	0.767945	0.310937	0.214515	0.0592848	1.02451	0.499061	0.77286
ethene dimer	-12.7764	-10.3169	-1.53355	-11.8504	-13.461	-10.4304	-11.0016	-1.67924	-12.1096	-12.5351				-12.4741	-12.553	-12.4685	-10.0146	-10.0935	-10.009	-11.5481	-11.627	-11.5425	0.644433	0.0399541	0.334905	0.0402374	0.0735269	0.644716	0.0757296	0.349765	0.94674	0.342261	0.637213	0.867832	0.263353	0.558305	0.952359	0.34788	0.642832
ethyne dimer	-10.7407	-7.77648	-1.21691	-8.99339	-11.9909	-8.4871	-9.02676	-1.35862	-9.84572	-10.2437				-10.6813	-12.2258	-10.6773	-7.71715	-9.26157	-7.71315	-8.93407	-10.4785	-8.93007	1.00099	0.508282	0.777536	0.249293	0.202343	0.741997	0.0747946	0.472743	1.06031	0.567607	0.836861	0.484101	0.976806	0.707552	1.06431	0.571606	0.840859
MAE																							0.556102	0.38794	0.514024	0.159968	0.134491	0.248541	0.155303	0.17436	0.704873	0.516745	0.66547	0.616151	0.497811	0.593043	0.713883	0.525755	0.67448
RMS																							0.764672	0.593247	0.71513	0.220371	0.181874	0.317453	0.195033	0.235948	0.820771	0.616892	0.764847	0.749459	0.618933	0.722491	0.829944	0.626621	0.774303
MAX																							2.41286	2.07857	2.30894	0.667912	0.560918	0.741997	0.513007	0.598997	1.91172	1.57742	1.80779	1.76595	1.43165	1.66202	1.92737	1.59307	1.82345
																							Conventional			F12					PBE			P86			PW91

## Sheet: cc-pVDZ-F12 CP
2625.5	MP2 correlation energy (a.u.)	CCSD correlation energy (a.u.)	(T) correction (a.u.)	CCSD(T) correlation energy (a.u.)	MP2-F12 correlation energy (a.u.)	CCSD(F12*) correlation energy (a.u.)	MP2-F12 + (CCSD - MP2) correlation energy (a.u.)	(T+) correction for CCSD(F12*) (a.u.)	CCSD(F12*)(T+) correlation energy (a.u.)	MP2-F12 + [CCSD(T) – MP2] correlation energy (a.u.)	PBE correlation energy (a.u.)	P86 correlation energy (a.u.)	PW91 correlation energy (a.u.)	PBE + MP2 correlation energy (a.u.)	P86 + MP2 correlation energy (a.u.)	PW91 + MP2 correlation energy (a.u.)	PBE + CCSD correlation energy (a.u.)	P86 + CCSD correlation energy (a.u.)	PW91 + CCSD correlation energy (a.u.)	PBE + CCSD(T) correlation energy (a.u.)	P86 + CCSD(T) correlation energy (a.u.)	PW91 + CCSD(T) correlation energy (a.u.)	Error, MP2 correlation energy	Error, CCSD correlation energy	Error, CCSD(T) correlation energy	Error, MP2-F12 correlation energy	Error, CCSD(F12*) correlation energy	Error, MP2-F12 + (CCSD - MP2) correlation energy	Error, CCSD(F12*)(T+) correlation energy	Error, MP2-F12 + [CCSD(T) - MP2] correlation energy	Error, MP2 + PBE correlation energy	Error, CCSD + PBE correlation energy	Error, CCSD(T) + PBE correlation energy	Error, MP2 + P86 correlation energy	Error, CCSD + P86 correlation energy	Error, CCSD(T) + P86 correlation energy	Error, MP2 + PW91 correlation energy	Error, CCSD + PW91 correlation energy	Error, CCSD(T) + PW91 correlation energy
Monomer 1
water-ammonia	-0.218579	-0.231345	-0.00712675	-0.238471	-0.261873	-0.264283	-0.274639	-0.00812642	-0.27241	-0.281766	-0.0342267	-0.0344827	-0.03434	-0.252806	-0.253062	-0.252919	-0.265571	-0.265827	-0.265684	-0.272698	-0.272954	-0.272811
water dimer	-0.241645	-0.247099	-0.00717022	-0.254269	-0.295972	-0.290483	-0.301426	-0.00834962	-0.298832	-0.308596	-0.0477509	-0.0482055	-0.0479947	-0.289396	-0.28985	-0.28964	-0.29485	-0.295304	-0.295094	-0.30202	-0.302475	-0.302264
HCN dimer	-0.325729	-0.330296	-0.0168608	-0.347157	-0.383905	-0.373344	-0.388471	-0.0188014	-0.392145	-0.405332	-0.0453399	-0.0456339	-0.0455042	-0.371069	-0.371363	-0.371234	-0.375636	-0.37593	-0.3758	-0.392497	-0.392791	-0.392661
HF dimer	-0.250084	-0.251303	-0.00610743	-0.25741	-0.312674	-0.303403	-0.313893	-0.0072786	-0.310682	-0.320001	-0.0611789	-0.0618602	-0.0616654	-0.311263	-0.311944	-0.311749	-0.312481	-0.313163	-0.312968	-0.318589	-0.31927	-0.319075
ammonia dimer	-0.218311	-0.231113	-0.00709927	-0.238213	-0.261821	-0.264234	-0.274623	-0.00809999	-0.272334	-0.281723	-0.0343419	-0.034606	-0.0344571	-0.252653	-0.252917	-0.252768	-0.265455	-0.265719	-0.265571	-0.272555	-0.272819	-0.27267
HF-methane	-0.249911	-0.251154	-0.00609109	-0.257245	-0.312495	-0.303258	-0.313737	-0.00726139	-0.310519	-0.319828	-0.0611725	-0.0616703	-0.0616583	-0.311083	-0.311581	-0.311569	-0.312326	-0.312824	-0.312812	-0.318417	-0.318915	-0.318903
ammonia-methane	-0.183341	-0.204685	-0.00570593	-0.210391	-0.217487	-0.229189	-0.238831	-0.00644235	-0.235631	-0.244537	-0.02515	-0.0252896	-0.0252076	-0.208491	-0.208631	-0.208549	-0.229835	-0.229975	-0.229893	-0.235541	-0.235681	-0.235599
water-methane	-0.183336	-0.204676	-0.00570398	-0.21038	-0.217483	-0.229181	-0.238823	-0.00644024	-0.235621	-0.244527	-0.0251533	-0.0252985	-0.0252109	-0.208489	-0.208634	-0.208547	-0.229829	-0.229974	-0.229887	-0.235533	-0.235678	-0.235591
formaldehyde dimer	-0.366641	-0.377152	-0.0154166	-0.392569	-0.443299	-0.436389	-0.45381	-0.0176307	-0.45402	-0.469227	-0.0640431	-0.0646176	-0.0643396	-0.430684	-0.431258	-0.43098	-0.441195	-0.44177	-0.441492	-0.456612	-0.457187	-0.456909
water-ethene	-0.241488	-0.246951	-0.00714317	-0.254094	-0.295981	-0.290476	-0.301444	-0.00831876	-0.298795	-0.308587	-0.0478265	-0.0483613	-0.0480732	-0.289315	-0.28985	-0.289561	-0.294777	-0.295312	-0.295024	-0.30192	-0.302455	-0.302167
formaldehyde-ethene	-0.366287	-0.376852	-0.015358	-0.39221	-0.443064	-0.436206	-0.45363	-0.0175698	-0.453776	-0.468988	-0.0641811	-0.0647576	-0.0644794	-0.430468	-0.431044	-0.430766	-0.441034	-0.44161	-0.441332	-0.456392	-0.456968	-0.45669
ethyne dimer	-0.290881	-0.303714	-0.0154349	-0.319149	-0.342763	-0.341375	-0.355595	-0.0171961	-0.358571	-0.37103	-0.0381877	-0.0384315	-0.0382903	-0.329069	-0.329313	-0.329171	-0.341901	-0.342145	-0.342004	-0.357336	-0.35758	-0.357439
ammonia-ethene	-0.311587	-0.337404	-0.0139103	-0.351314	-0.369861	-0.379835	-0.395678	-0.0156323	-0.395468	-0.409589	-0.0426452	-0.0429078	-0.0427429	-0.354232	-0.354495	-0.35433	-0.380049	-0.380312	-0.380147	-0.39396	-0.394222	-0.394057
ethene dimer	-0.311617	-0.337428	-0.013904	-0.351332	-0.369844	-0.379819	-0.395656	-0.0156221	-0.395441	-0.40956	-0.0426293	-0.04285	-0.0427269	-0.354247	-0.354467	-0.354344	-0.380058	-0.380279	-0.380155	-0.393962	-0.394182	-0.394059
methane-ethene	-0.183347	-0.204687	-0.00570486	-0.210392	-0.217483	-0.229182	-0.238823	-0.00644114	-0.235623	-0.244528	-0.0251519	-0.025314	-0.0252095	-0.208499	-0.208661	-0.208556	-0.229839	-0.230001	-0.229896	-0.235543	-0.235706	-0.235601
borane-methane	-0.10493	-0.127499	-0.00234047	-0.129839	-0.124936	-0.140445	-0.147504	-0.00265127	-0.143096	-0.149845	-0.0136672	-0.0137618	-0.0137058	-0.118598	-0.118692	-0.118636	-0.141166	-0.141261	-0.141205	-0.143506	-0.143601	-0.143545
methane-ethane	-0.341847	-0.374978	-0.0122128	-0.387191	-0.406597	-0.42213	-0.439728	-0.0138606	-0.43599	-0.45194	-0.0475632	-0.0478336	-0.0476609	-0.389411	-0.389681	-0.389508	-0.422541	-0.422812	-0.422639	-0.434754	-0.435024	-0.434852
methane-ethane	-0.3418	-0.374931	-0.0122101	-0.387141	-0.406593	-0.422122	-0.439724	-0.0138587	-0.43598	-0.451934	-0.0475925	-0.0478127	-0.0476904	-0.389392	-0.389613	-0.38949	-0.422524	-0.422744	-0.422622	-0.434734	-0.434954	-0.434832
methane dimer	-0.183344	-0.204685	-0.00570508	-0.21039	-0.21748	-0.229178	-0.23882	-0.00644115	-0.235619	-0.244525	-0.0251535	-0.0252964	-0.0252112	-0.208498	-0.208641	-0.208556	-0.229838	-0.229981	-0.229896	-0.235543	-0.235686	-0.235601
Ar-methane	-0.174003	-0.188101	-0.00379362	-0.191895	-0.246652	-0.250439	-0.26075	-0.00495276	-0.255392	-0.264544	-0.060654	-0.0619146	-0.0612792	-0.234657	-0.235917	-0.235282	-0.248755	-0.250016	-0.24938	-0.252549	-0.253809	-0.253174
Ar-ethene	-0.311426	-0.337257	-0.0138859	-0.351143	-0.369805	-0.379779	-0.395636	-0.0156079	-0.395387	-0.409522	-0.0427331	-0.0429933	-0.0428315	-0.354159	-0.354419	-0.354257	-0.37999	-0.38025	-0.380088	-0.393876	-0.394136	-0.393974
ethene-ethyne	-0.290904	-0.30372	-0.0154442	-0.319164	-0.342769	-0.341367	-0.355584	-0.017208	-0.358575	-0.371029	-0.0381858	-0.0385327	-0.0382882	-0.32909	-0.329437	-0.329192	-0.341906	-0.342252	-0.342008	-0.35735	-0.357697	-0.357452
ethene dimer	-0.311584	-0.337407	-0.0139008	-0.351307	-0.369837	-0.379815	-0.39566	-0.015621	-0.395436	-0.409561	-0.0426266	-0.0428849	-0.0427241	-0.35421	-0.354468	-0.354308	-0.380033	-0.380292	-0.380131	-0.393934	-0.394192	-0.394032
ethyne dimer	-0.290855	-0.303679	-0.0154355	-0.319114	-0.342742	-0.341347	-0.355566	-0.0171986	-0.358546	-0.371001	-0.0382145	-0.0386757	-0.0383171	-0.329069	-0.32953	-0.329172	-0.341893	-0.342354	-0.341996	-0.357328	-0.35779	-0.357431
Monomer 2
water-ammonia	-0.241826	-0.24727	-0.00717338	-0.254443	-0.29624	-0.290703	-0.301685	-0.00834994	-0.299053	-0.308858	-0.0477194	-0.0481728	-0.0479655	-0.289545	-0.289998	-0.289791	-0.294989	-0.295443	-0.295235	-0.302163	-0.302616	-0.302409
water dimer	-0.241599	-0.247064	-0.00714773	-0.254211	-0.296052	-0.290541	-0.301517	-0.00832218	-0.298864	-0.308664	-0.0477844	-0.0482407	-0.0480307	-0.289383	-0.289839	-0.289629	-0.294848	-0.295304	-0.295094	-0.301996	-0.302452	-0.302242
HCN dimer	-0.325364	-0.330035	-0.0167885	-0.346823	-0.383444	-0.373014	-0.388115	-0.0187252	-0.391739	-0.404904	-0.0452877	-0.0456849	-0.0454515	-0.370652	-0.371049	-0.370815	-0.375323	-0.37572	-0.375487	-0.392111	-0.392508	-0.392275
HF dimer	-0.250093	-0.251318	-0.00613257	-0.25745	-0.312621	-0.303379	-0.313846	-0.00730773	-0.310687	-0.319979	-0.0610853	-0.0618432	-0.0615676	-0.311178	-0.311936	-0.311661	-0.312403	-0.313161	-0.312886	-0.318536	-0.319294	-0.319018
ammonia dimer	-0.218311	-0.231113	-0.00709927	-0.238213	-0.261821	-0.264234	-0.274623	-0.00809999	-0.272334	-0.281723	-0.0343419	-0.034606	-0.0344571	-0.252653	-0.252917	-0.252768	-0.265455	-0.265719	-0.265571	-0.272555	-0.272819	-0.27267
HF-methane	-0.183489	-0.204833	-0.00572088	-0.210554	-0.21751	-0.229226	-0.238854	-0.00645649	-0.235682	-0.244575	-0.0250314	-0.0251728	-0.0250883	-0.20852	-0.208661	-0.208577	-0.229864	-0.230006	-0.229921	-0.235585	-0.235727	-0.235642
ammonia-methane	-0.218267	-0.231065	-0.00709585	-0.238161	-0.261848	-0.264245	-0.274647	-0.00809711	-0.272342	-0.281743	-0.0344018	-0.0346581	-0.0345176	-0.252669	-0.252925	-0.252785	-0.265467	-0.265724	-0.265583	-0.272563	-0.272819	-0.272679
water-methane	-0.241329	-0.246805	-0.00712657	-0.253931	-0.295885	-0.290391	-0.30136	-0.00830144	-0.298692	-0.308487	-0.0479547	-0.0484004	-0.0482026	-0.289284	-0.28973	-0.289532	-0.294759	-0.295205	-0.295007	-0.301886	-0.302332	-0.302134
formaldehyde dimer	-0.366581	-0.377087	-0.015404	-0.392491	-0.443277	-0.436358	-0.453784	-0.017619	-0.453977	-0.469188	-0.0640504	-0.0646236	-0.0643471	-0.430631	-0.431204	-0.430928	-0.441138	-0.441711	-0.441434	-0.456542	-0.457115	-0.456838
water-ethene	-0.311771	-0.337566	-0.0139438	-0.35151	-0.369952	-0.379917	-0.395748	-0.0156669	-0.395584	-0.409691	-0.0425762	-0.0428211	-0.0426734	-0.354347	-0.354592	-0.354445	-0.380143	-0.380387	-0.38024	-0.394086	-0.394331	-0.394184
formaldehyde-ethene	-0.311582	-0.337416	-0.0139091	-0.351325	-0.369837	-0.379828	-0.395671	-0.0156302	-0.395458	-0.40958	-0.0426345	-0.042897	-0.0427321	-0.354216	-0.354479	-0.354314	-0.38005	-0.380313	-0.380148	-0.393959	-0.394222	-0.394057
ethyne dimer	-0.291053	-0.303845	-0.0154688	-0.319314	-0.342852	-0.341433	-0.355644	-0.0172321	-0.358666	-0.371113	-0.0381316	-0.0384009	-0.0382333	-0.329184	-0.329454	-0.329286	-0.341976	-0.342246	-0.342078	-0.357445	-0.357714	-0.357547
ammonia-ethene	-0.218284	-0.231094	-0.00709234	-0.238186	-0.261801	-0.264216	-0.274611	-0.00809171	-0.272308	-0.281703	-0.0343311	-0.0345941	-0.0344462	-0.252615	-0.252878	-0.25273	-0.265425	-0.265688	-0.26554	-0.272517	-0.27278	-0.272632
ethene dimer	-0.311585	-0.337407	-0.0139033	-0.35131	-0.369846	-0.379824	-0.395668	-0.0156244	-0.395449	-0.409572	-0.0426275	-0.0428881	-0.0427251	-0.354212	-0.354473	-0.35431	-0.380035	-0.380295	-0.380132	-0.393938	-0.394198	-0.394035
methane-ethene	-0.311499	-0.337323	-0.0138952	-0.351218	-0.369827	-0.379801	-0.395652	-0.015617	-0.395418	-0.409547	-0.0426906	-0.042948	-0.0427887	-0.354189	-0.354447	-0.354287	-0.380014	-0.380271	-0.380112	-0.393909	-0.394166	-0.394007
borane-methane	-0.183465	-0.204807	-0.0057197	-0.210527	-0.217508	-0.229221	-0.23885	-0.00645586	-0.235677	-0.244569	-0.0250748	-0.0252288	-0.0251319	-0.20854	-0.208694	-0.208597	-0.229882	-0.230036	-0.229939	-0.235602	-0.235756	-0.235659
methane-ethane	-0.183403	-0.204742	-0.00571189	-0.210454	-0.217491	-0.229195	-0.23883	-0.006448	-0.235643	-0.244542	-0.025117	-0.02527	-0.0251744	-0.20852	-0.208673	-0.208577	-0.229859	-0.230012	-0.229917	-0.235571	-0.235724	-0.235629
methane-ethane	-0.183382	-0.204724	-0.00570874	-0.210432	-0.217484	-0.229187	-0.238825	-0.0064444	-0.235631	-0.244534	-0.0251308	-0.0252795	-0.0251884	-0.208513	-0.208662	-0.208571	-0.229854	-0.230003	-0.229912	-0.235563	-0.235712	-0.235621
methane dimer	-0.183344	-0.204685	-0.00570508	-0.21039	-0.21748	-0.229178	-0.23882	-0.00644115	-0.235619	-0.244525	-0.0251535	-0.0252964	-0.0252112	-0.208498	-0.208641	-0.208556	-0.229838	-0.229981	-0.229896	-0.235543	-0.235686	-0.235601
Ar-methane	-0.183288	-0.204629	-0.00569851	-0.210328	-0.217469	-0.229163	-0.23881	-0.00643476	-0.235598	-0.244508	-0.0251895	-0.0253415	-0.0252474	-0.208477	-0.208629	-0.208535	-0.229818	-0.22997	-0.229876	-0.235517	-0.235669	-0.235575
Ar-ethene	-0.173988	-0.188083	-0.00379254	-0.191876	-0.246656	-0.250438	-0.260751	-0.00495204	-0.25539	-0.264544	-0.060674	-0.0619336	-0.0612999	-0.234662	-0.235922	-0.235288	-0.248757	-0.250017	-0.249383	-0.25255	-0.25381	-0.253176
ethene-ethyne	-0.311529	-0.337354	-0.0138954	-0.351249	-0.369824	-0.379801	-0.395649	-0.0156162	-0.395417	-0.409544	-0.0426627	-0.0429089	-0.0427606	-0.354191	-0.354438	-0.354289	-0.380016	-0.380263	-0.380114	-0.393912	-0.394158	-0.39401
ethene dimer	-0.311584	-0.337407	-0.0139008	-0.351307	-0.369837	-0.379815	-0.39566	-0.015621	-0.395436	-0.409561	-0.0426266	-0.0428849	-0.0427241	-0.35421	-0.354468	-0.354308	-0.380033	-0.380292	-0.380131	-0.393934	-0.394192	-0.394032
ethyne dimer	-0.290855	-0.303679	-0.0154355	-0.319114	-0.342742	-0.341347	-0.355566	-0.0171986	-0.358546	-0.371001	-0.0382145	-0.0386755	-0.0383171	-0.329069	-0.32953	-0.329172	-0.341893	-0.342354	-0.341996	-0.357328	-0.357789	-0.357431
Dimer
water-ammonia	-0.462693	-0.480247	-0.0147193	-0.494967	-0.561336	-0.557461	-0.57889	-0.0169732	-0.574434	-0.59361	-0.0825645	-0.0834163	-0.0829244	-0.545257	-0.546109	-0.545617	-0.562812	-0.563664	-0.563172	-0.577531	-0.578383	-0.577891
water dimer	-0.484548	-0.495131	-0.014594	-0.509725	-0.594068	-0.582668	-0.604651	-0.0170015	-0.59967	-0.619245	-0.0960261	-0.0973914	-0.096517	-0.580574	-0.581939	-0.581065	-0.591157	-0.592522	-0.591648	-0.605751	-0.607116	-0.606242
HCN dimer	-0.651873	-0.660604	-0.0337977	-0.694402	-0.768584	-0.747097	-0.777315	-0.0377132	-0.784811	-0.811112	-0.090922	-0.0917462	-0.0912506	-0.742795	-0.74362	-0.743124	-0.751526	-0.75235	-0.751855	-0.785323	-0.786148	-0.785652
HF dimer	-0.500491	-0.502841	-0.012397	-0.515238	-0.626238	-0.607606	-0.628588	-0.0147789	-0.622385	-0.640985	-0.12271	-0.124109	-0.12368	-0.623201	-0.6246	-0.624172	-0.625551	-0.626949	-0.626521	-0.637947	-0.639346	-0.638918
ammonia dimer	-0.438679	-0.463874	-0.0145101	-0.478384	-0.526281	-0.530617	-0.551476	-0.0165623	-0.547179	-0.565986	-0.06895	-0.0694698	-0.0691805	-0.507629	-0.508149	-0.50786	-0.532824	-0.533343	-0.533054	-0.547334	-0.547853	-0.547564
HF-methane	-0.435006	-0.45734	-0.0120714	-0.469412	-0.53209	-0.534259	-0.554425	-0.0140209	-0.54828	-0.566496	-0.0864407	-0.0874864	-0.0869837	-0.521446	-0.522492	-0.521989	-0.543781	-0.544827	-0.544324	-0.555853	-0.556898	-0.556396
ammonia-methane	-0.402546	-0.43658	-0.0129574	-0.449537	-0.480491	-0.494445	-0.514525	-0.014718	-0.509163	-0.527482	-0.0596435	-0.0600576	-0.059817	-0.462189	-0.462603	-0.462363	-0.496223	-0.496637	-0.496397	-0.509181	-0.509595	-0.509354
water-methane	-0.425452	-0.452176	-0.0129527	-0.465128	-0.51435	-0.520431	-0.541073	-0.0148834	-0.535314	-0.554026	-0.0731821	-0.0737823	-0.0734878	-0.498635	-0.499235	-0.49894	-0.525358	-0.525958	-0.525663	-0.53831	-0.538911	-0.538616
formaldehyde dimer	-0.734997	-0.755379	-0.031356	-0.786735	-0.889735	-0.875043	-0.910118	-0.0358916	-0.910934	-0.941474	-0.128755	-0.12993	-0.129349	-0.863752	-0.864927	-0.864346	-0.884134	-0.885309	-0.884728	-0.91549	-0.916665	-0.916084
water-ethene	-0.55557	-0.586132	-0.0214404	-0.607572	-0.668856	-0.672497	-0.699417	-0.0244021	-0.696899	-0.720857	-0.0907052	-0.0914151	-0.0910492	-0.646276	-0.646986	-0.64662	-0.676837	-0.677547	-0.677181	-0.698277	-0.698987	-0.698621
formaldehyde-ethene	-0.67986	-0.715804	-0.0295719	-0.745376	-0.815469	-0.81803	-0.851413	-0.0335556	-0.851586	-0.880985	-0.107001	-0.107836	-0.107397	-0.786861	-0.787696	-0.787257	-0.822805	-0.823641	-0.823201	-0.852377	-0.853212	-0.852773
ethyne dimer	-0.58332	-0.608497	-0.0311248	-0.639622	-0.68735	-0.684035	-0.712527	-0.0346842	-0.718719	-0.743651	-0.0764683	-0.0770301	-0.0766729	-0.659788	-0.66035	-0.659993	-0.684965	-0.685527	-0.68517	-0.71609	-0.716652	-0.716294
ammonia-ethene	-0.531815	-0.569936	-0.0212756	-0.591211	-0.633974	-0.645769	-0.672095	-0.0240379	-0.669807	-0.69337	-0.0771259	-0.0776222	-0.0773388	-0.608941	-0.609438	-0.609154	-0.647062	-0.647558	-0.647275	-0.668337	-0.668833	-0.66855
ethene dimer	-0.626165	-0.677118	-0.0282077	-0.705325	-0.743036	-0.762193	-0.79399	-0.0316969	-0.793889	-0.822197	-0.0853432	-0.0858726	-0.0855383	-0.711508	-0.712037	-0.711703	-0.762461	-0.76299	-0.762656	-0.790669	-0.791198	-0.790864
methane-ethene	-0.496086	-0.543004	-0.019763	-0.562767	-0.588724	-0.610095	-0.635642	-0.0222419	-0.632337	-0.655405	-0.0679015	-0.06831	-0.0680572	-0.563987	-0.564396	-0.564143	-0.610906	-0.611314	-0.611061	-0.630669	-0.631077	-0.630824
borane-methane	-0.291923	-0.335398	-0.00851751	-0.343916	-0.346526	-0.373194	-0.390002	-0.00962691	-0.382821	-0.398519	-0.0388827	-0.0390276	-0.0389784	-0.330805	-0.33095	-0.330901	-0.374281	-0.374426	-0.374377	-0.382799	-0.382944	-0.382894
methane-ethane	-0.527343	-0.581567	-0.0181931	-0.59976	-0.62646	-0.653377	-0.680683	-0.0206135	-0.67399	-0.698877	-0.0727298	-0.0731441	-0.072885	-0.600073	-0.600487	-0.600228	-0.654296	-0.654711	-0.654452	-0.672489	-0.672904	-0.672645
methane-ethane	-0.526653	-0.580996	-0.0181135	-0.599109	-0.625758	-0.652805	-0.680101	-0.0205244	-0.67333	-0.698214	-0.0727583	-0.0731785	-0.0729138	-0.599411	-0.599831	-0.599567	-0.653754	-0.654174	-0.653909	-0.671867	-0.672288	-0.672023
methane dimer	-0.367994	-0.410547	-0.0115724	-0.422119	-0.436466	-0.459687	-0.479019	-0.0130678	-0.472755	-0.490591	-0.0503359	-0.0506284	-0.0504514	-0.41833	-0.418622	-0.418445	-0.460883	-0.461175	-0.460998	-0.472455	-0.472747	-0.47257
Ar-methane	-0.358178	-0.393456	-0.00958141	-0.403037	-0.465311	-0.480586	-0.500588	-0.0115082	-0.492094	-0.510169	-0.085886	-0.0872823	-0.0865693	-0.444064	-0.445461	-0.444748	-0.479342	-0.480738	-0.480025	-0.488923	-0.490319	-0.489606
Ar-ethene	-0.486435	-0.526116	-0.0177815	-0.543898	-0.61777	-0.631211	-0.657451	-0.020699	-0.65191	-0.675233	-0.103457	-0.104984	-0.104182	-0.589892	-0.591419	-0.590617	-0.629573	-0.6311	-0.630298	-0.647355	-0.648882	-0.648079
ethene-ethyne	-0.606437	-0.644091	-0.0298044	-0.673895	-0.717168	-0.724534	-0.754822	-0.0333419	-0.757876	-0.784626	-0.0809855	-0.0814752	-0.0811857	-0.687422	-0.687912	-0.687623	-0.725076	-0.725566	-0.725276	-0.75488	-0.75537	-0.755081
ethene dimer	-0.627639	-0.678373	-0.0283447	-0.706718	-0.744706	-0.763501	-0.79544	-0.0318435	-0.795344	-0.823785	-0.0853963	-0.0859459	-0.0855914	-0.713035	-0.713585	-0.71323	-0.76377	-0.764319	-0.763965	-0.792114	-0.792664	-0.792309
ethyne dimer	-0.585473	-0.610049	-0.0312771	-0.641326	-0.68986	-0.685786	-0.714435	-0.0348541	-0.72064	-0.745712	-0.076558	-0.0770663	-0.0767634	-0.662031	-0.66254	-0.662237	-0.686607	-0.687115	-0.686812	-0.717884	-0.718392	-0.718089
Interaction energies (kJ/mol)
water-ammonia	-6.00822	-4.28688	-1.10055	-5.38743	-8.45979	-6.49644	-6.73845	-1.30452	-7.80096	-7.83901				-7.63176	-8.00565	-7.63327	-5.91042	-6.28431	-5.91193	-7.01098	-7.38486	-7.01248	2.7364	2.50932	2.89359	0.284828	0.299759	0.057743	0.480064	0.442017	1.11286	0.885774	1.27005	0.738971	0.511886	0.89616	1.11136	0.884271	1.26855
water dimer	-3.42421	-2.54293	-0.724646	-3.26758	-5.36702	-4.3176	-4.48574	-0.865655	-5.18326	-5.21039				-4.71295	-5.90568	-4.7147	-3.83167	-5.0244	-3.83342	-4.55632	-5.74905	-4.55807	2.29359	2.11887	2.41686	0.350776	0.3442	0.17606	0.501181	0.47405	1.00485	0.830131	1.12812	0.187886	0.362603	0.0646127	1.0031	0.828379	1.12637
HCN dimer	-2.04841	-0.716702	-0.389523	-1.10623	-3.24313	-1.94194	-1.91142	-0.489914	-2.43186	-2.30094				-2.82126	-3.17048	-2.82273	-1.48955	-1.83877	-1.49101	-1.87907	-2.22829	-1.88054	1.18877	1.19737	1.33406	0.00594867	0.0278733	0.00265206	0.00842785	0.139345	0.415923	0.424523	0.561216	0.0666982	0.0752989	0.211992	0.414453	0.423054	0.559746
HF dimer	-0.826325	-0.578111	-0.412159	-0.99027	-2.47588	-2.16117	-2.22766	-0.505704	-2.66688	-2.63982				-1.99662	-1.89072	-2.0008	-1.7484	-1.64251	-1.75258	-2.16056	-2.05467	-2.16474	2.32616	2.18887	2.44928	0.676608	0.605806	0.539314	0.772678	0.79973	1.15587	1.01857	1.27899	1.26176	1.12447	1.38489	1.15169	1.0144	1.27481
ammonia dimer	-5.40081	-4.32354	-0.818113	-5.14166	-6.92864	-5.64361	-5.85137	-0.951298	-6.59491	-6.66948				-6.09968	-6.07778	-6.09998	-5.02242	-5.00051	-5.02272	-5.84053	-5.81863	-5.84083	1.63853	1.50231	1.78715	0.110706	0.182238	0.0255159	0.333891	0.259323	0.939658	0.803437	1.08828	0.961559	0.825338	1.11018	0.939357	0.803135	1.08797
HF-methane	-4.2171	-3.55415	-0.68107	-4.23522	-5.47536	-4.66128	-4.81241	-0.795608	-5.45689	-5.49348				-4.83886	-5.90616	-4.83949	-4.17591	-5.24321	-4.17654	-4.85698	-5.92428	-4.85761	1.67792	1.4699	1.74691	0.419656	0.362766	0.211635	0.525243	0.488651	1.05616	0.848138	1.12515	0.011142	0.219163	0.0578521	1.05553	0.847504	1.12452
ammonia-methane	-2.46094	-2.17731	-0.408583	-2.5859	-3.03358	-2.65683	-2.74996	-0.468796	-3.12563	-3.15854				-2.70171	-2.74953	-2.702	-2.41809	-2.4659	-2.41838	-2.82667	-2.87449	-2.82696	0.626871	0.561834	0.693825	0.0542286	0.0823174	0.0108081	0.154095	0.121183	0.386095	0.321059	0.45305	0.338281	0.273244	0.405235	0.385808	0.320771	0.452763
water-methane	-2.06701	-1.82488	-0.320618	-2.1455	-2.57867	-2.25579	-2.33654	-0.372102	-2.62789	-2.65716				-2.26183	-2.28584	-2.26217	-2.0197	-2.04371	-2.02004	-2.34032	-2.36433	-2.34066	0.587917	0.519694	0.6345	0.0762603	0.0887863	0.00803673	0.152108	0.122843	0.393103	0.32488	0.439686	0.369088	0.300864	0.41567	0.392757	0.324533	0.439339
formaldehyde dimer	-4.66117	-2.99131	-1.4057	-4.39701	-8.29528	-6.02644	-6.62542	-1.68519	-7.71163	-8.03112				-6.39843	-6.47023	-6.40123	-4.72857	-4.80037	-4.73137	-6.13427	-6.20607	-6.13707	4.19313	3.72505	4.24656	0.559014	0.689923	0.0909343	0.931941	0.612447	2.45586	1.98779	2.5093	2.38407	1.91599	2.4375	2.45306	1.98498	2.5065
water-ethene	-6.06718	-4.23876	-0.927884	-5.16665	-7.67164	-5.52416	-5.84322	-1.09311	-6.61727	-6.7711				-6.86146	-6.67841	-6.86177	-5.03304	-4.84999	-5.03335	-5.96093	-5.77787	-5.96123	1.81993	1.49829	1.81577	0.215475	0.212888	0.106167	0.365145	0.211317	1.02565	0.704009	1.02149	1.2087	0.88706	1.20454	1.02534	0.703701	1.02119
formaldehyde-ethene	-5.22902	-4.03379	-0.80002	-4.83381	-6.74061	-5.24057	-5.54539	-0.93378	-6.17435	-6.34541				-5.71507	-5.70591	-5.71564	-4.51985	-4.51068	-4.52042	-5.31987	-5.3107	-5.32044	1.7426	1.44423	1.76513	0.230998	0.237454	0.0673658	0.424595	0.253535	1.25654	0.958177	1.27908	1.26571	0.967342	1.28824	1.25597	0.957604	1.2785
ethyne dimer	-3.6389	-2.46344	-0.580544	-3.04398	-4.55446	-3.22031	-3.37899	-0.672098	-3.89241	-3.95953				-4.03028	-4.15813	-4.03083	-2.85481	-2.98267	-2.85536	-3.43535	-3.56321	-3.4359	1.07402	0.868831	1.07308	0.158466	0.111958	0.0467244	0.224655	0.157527	0.682646	0.477455	0.681706	0.554788	0.349598	0.553849	0.682096	0.476906	0.681157
ammonia-ethene	-5.10382	-3.77487	-0.716637	-4.4915	-6.07006	-4.50953	-4.7411	-0.823946	-5.33347	-5.45774				-5.49666	-5.41962	-5.49678	-4.1677	-4.09066	-4.16783	-4.88434	-4.8073	-4.88446	1.11956	0.885069	1.11262	0.153322	0.15041	0.0811658	0.270648	0.146381	0.726721	0.492233	0.71978	0.80376	0.569272	0.796819	0.726597	0.492109	0.719656
ethene dimer	-7.77825	-5.99183	-1.05128	-7.04311	-8.78534	-6.69408	-6.99892	-1.18236	-7.87644	-8.05019				-8.00498	-8.13133	-8.00505	-6.21856	-6.3449	-6.21863	-7.26984	-7.39618	-7.26991	1.22238	0.870805	1.17309	0.215293	0.168555	0.136278	0.339757	0.166005	0.995648	0.644077	0.94636	0.869304	0.517733	0.820016	0.995577	0.644006	0.946289
methane-ethene	-3.25682	-2.61079	-0.427896	-3.03869	-3.71174	-2.92139	-3.06571	-0.482682	-3.40407	-3.49361				-3.41173	-3.38259	-3.41181	-2.7657	-2.73657	-2.76578	-3.1936	-3.16446	-3.19367	0.549029	0.398927	0.52323	0.0941087	0.0883279	0.0559929	0.157845	0.0683103	0.394115	0.244013	0.368316	0.423252	0.27315	0.397453	0.394041	0.243939	0.368242
borane-methane	-9.2597	-8.11903	-1.20073	-9.31976	-10.7195	-9.26062	-9.5788	-1.3647	-10.6253	-10.7795				-9.62929	-9.35708	-9.62907	-8.48861	-8.21641	-8.4884	-9.68935	-9.41714	-9.68913	1.66226	1.40827	1.78696	0.202492	0.266679	0.051502	0.481406	0.327187	1.29268	1.03868	1.41737	1.56488	1.31089	1.68958	1.29289	1.0389	1.41759
methane-ethane	-5.49466	-4.84741	-0.704681	-5.55209	-6.22766	-5.38748	-5.58041	-0.80047	-6.18795	-6.28509				-5.62501	-5.60106	-5.62518	-4.97775	-4.9538	-4.97792	-5.68243	-5.65848	-5.6826	0.872935	0.699849	0.936564	0.139935	0.15977	0.033151	0.300696	0.203564	0.742588	0.569502	0.806217	0.766542	0.593455	0.83017	0.74242	0.569334	0.806049
methane-ethane	-3.8609	-3.5203	-0.511154	-4.03145	-4.41303	-3.93136	-4.07243	-0.580951	-4.51231	-4.58358				-3.95286	-4.08736	-3.95301	-3.61225	-3.74676	-3.61241	-4.12341	-4.25791	-4.12356	0.677318	0.555266	0.744513	0.125189	0.144211	0.00313727	0.26366	0.192384	0.585365	0.463313	0.65256	0.450858	0.328807	0.518054	0.585208	0.463156	0.652404
methane dimer	-3.42633	-3.09189	-0.426056	-3.51795	-3.95488	-3.4923	-3.62044	-0.48708	-3.97938	-4.0465				-3.50232	-3.5196	-3.50248	-3.16789	-3.18516	-3.16804	-3.59394	-3.61122	-3.5941	0.643678	0.542718	0.701809	0.11513	0.142314	0.0141691	0.240382	0.173261	0.567687	0.466727	0.625818	0.550413	0.449453	0.608544	0.567534	0.466573	0.625664
Ar-methane	-2.33048	-1.90539	-0.234396	-2.13978	-3.12368	-2.58369	-2.6986	-0.316735	-2.90043	-2.93299				-2.44209	-2.39936	-2.4426	-2.01701	-1.97427	-2.01752	-2.2514	-2.20866	-2.25191	1.16716	0.962341	1.19587	0.373948	0.284037	0.169132	0.435227	0.402661	1.05554	0.850721	1.08425	1.09828	0.89346	1.12699	1.05503	0.850211	1.08374
Ar-ethene	-2.68085	-2.03681	-0.270406	-2.30722	-3.43763	-2.61112	-2.79359	-0.365226	-2.97635	-3.064				-2.81214	-2.83049	-2.8124	-2.1681	-2.18645	-2.16836	-2.4385	-2.45685	-2.43877	1.23163	0.898319	1.14088	0.474857	0.324009	0.141542	0.471746	0.384098	1.10035	0.767034	1.00959	1.082	0.748683	0.991239	1.10008	0.766767	1.00932
ethene-ethyne	-10.5129	-7.92173	-1.22036	-9.14209	-12.0128	-8.83695	-9.42165	-1.35912	-10.1961	-10.642				-10.8724	-10.6011	-10.8726	-8.28123	-8.00991	-8.28139	-9.50159	-9.23026	-9.50175	1.79336	1.14399	1.55556	0.293444	0.228772	0.355925	0.501578	0.0556416	1.43386	0.784493	1.19606	1.70518	1.05582	1.46738	1.4337	0.784332	1.1959
ethene dimer	-11.741	-9.34691	-1.42601	-10.7729	-13.211	-10.1642	-10.8169	-1.57911	-11.7434	-12.2429				-12.1168	-12.2035	-12.1169	-9.72277	-9.80947	-9.72279	-11.1488	-11.2355	-11.1488	1.67983	1.00993	1.41242	0.209827	0.192598	0.460067	0.441991	0.0575792	1.30397	0.63408	1.03657	1.21727	0.547374	0.949862	1.30395	0.634053	1.03654
ethyne dimer	-9.88275	-7.06671	-1.06646	-8.13317	-11.4895	-8.11772	-8.67349	-1.19987	-9.31759	-9.73995				-10.2215	-9.13486	-10.2218	-7.40542	-6.31882	-7.40576	-8.47188	-7.38528	-8.47222	1.85891	1.21805	1.63776	0.252127	0.167044	0.388728	0.453337	0.0309786	1.52019	0.879336	1.29904	2.60679	1.96594	2.38564	1.51985	0.878998	1.2987
MAE																							1.51599	1.25825	1.53242	0.24136	0.231779	0.134739	0.384679	0.262084	0.983497	0.725756	0.999919	0.936966	0.71112	0.942186	0.982808	0.725067	0.99923
RMS																							1.71654	1.46199	1.7387	0.290386	0.277288	0.200773	0.431715	0.32339	1.08285	0.803975	1.09048	1.13822	0.860218	1.12452	1.08208	0.803122	1.08965
MAX																							4.19313	3.72505	4.24656	0.676608	0.689923	0.539314	0.931941	0.79973	2.45586	1.98779	2.5093	2.60679	1.96594	2.4375	2.45306	1.98498	2.5065
																							Conventional			F12					PBE			P86			PW91

## Sheet: cc-pVTZ-F12
2625.5	MP2 correlation energy (a.u.)	CCSD correlation energy (a.u.)	(T) correction (a.u.)	CCSD(T) correlation energy (a.u.)	MP2-F12 correlation energy (a.u.)	CCSD(F12*) correlation energy (a.u.)	MP2-F12 + (CCSD - MP2) correlation energy (a.u.)	(T+) correction for CCSD(F12*) (a.u.)	CCSD(F12*)(T+) correlation energy (a.u.)	MP2-F12 + [CCSD(T) – MP2] correlation energy (a.u.)	PBE correlation energy (a.u.)	P86 correlation energy (a.u.)	PW91 correlation energy (a.u.)	PBE + MP2 correlation energy (a.u.)	P86 + MP2 correlation energy (a.u.)	PW91 + MP2 correlation energy (a.u.)	PBE + CCSD correlation energy (a.u.)	P86 + CCSD correlation energy (a.u.)	PW91 + CCSD correlation energy (a.u.)	PBE + CCSD(T) correlation energy (a.u.)	P86 + CCSD(T) correlation energy (a.u.)	PW91 + CCSD(T) correlation energy (a.u.)	Error, MP2 correlation energy	Error, CCSD correlation energy	Error, CCSD(T) correlation energy	Error, MP2-F12 correlation energy	Error, CCSD(F12*) correlation energy	Error, MP2-F12 + (CCSD - MP2) correlation energy	Error, CCSD(F12*)(T+) correlation energy	Error, MP2-F12 + [CCSD(T) - MP2] correlation energy	Error, MP2 + PBE correlation energy	Error, CCSD + PBE correlation energy	Error, CCSD(T) + PBE correlation energy	Error, MP2 + P86 correlation energy	Error, CCSD + P86 correlation energy	Error, CCSD(T) + P86 correlation energy	Error, MP2 + PW91 correlation energy	Error, CCSD + PW91 correlation energy	Error, CCSD(T) + PW91 correlation energy
Monomer 1
water-ammonia	-0.273433	-0.277896	-0.00896562	-0.286861	-0.299658	-0.29604	-0.30412	-0.0095448	-0.305585	-0.313085	-0.0237082	-0.0238182	-0.023768	-0.297142	-0.297252	-0.297202	-0.301604	-0.301714	-0.301664	-0.310569	-0.310679	-0.310629
water dimer	-0.273241	-0.277723	-0.00894001	-0.286663	-0.299476	-0.295885	-0.303959	-0.00951865	-0.305403	-0.312899	-0.0237282	-0.0238475	-0.023788	-0.296969	-0.297088	-0.297029	-0.301452	-0.301571	-0.301511	-0.310392	-0.310511	-0.310451
HCN dimer	-0.358778	-0.360903	-0.0191553	-0.380059	-0.385687	-0.377341	-0.387812	-0.0200075	-0.397349	-0.406967	-0.0219435	-0.0220211	-0.0219794	-0.380722	-0.380799	-0.380758	-0.382847	-0.382924	-0.382883	-0.402002	-0.40208	-0.402038
HF dimer	-0.288725	-0.289571	-0.00788813	-0.297459	-0.318156	-0.311217	-0.319001	-0.00845638	-0.319674	-0.326889	-0.0282993	-0.0284715	-0.028414	-0.317025	-0.317197	-0.317139	-0.31787	-0.318042	-0.317985	-0.325758	-0.32593	-0.325873
ammonia dimer	-0.242921	-0.254386	-0.00857461	-0.262961	-0.263855	-0.267803	-0.27532	-0.00905062	-0.276853	-0.283895	-0.0173632	-0.0174265	-0.0173916	-0.260284	-0.260348	-0.260313	-0.271749	-0.271813	-0.271778	-0.280324	-0.280387	-0.280352
HF-methane	-0.201771	-0.221793	-0.00672278	-0.228516	-0.218686	-0.231721	-0.238709	-0.00708905	-0.23881	-0.245431	-0.0132355	-0.0132764	-0.0132512	-0.215006	-0.215047	-0.215022	-0.235029	-0.23507	-0.235044	-0.241752	-0.241792	-0.241767
ammonia-methane	-0.242904	-0.254371	-0.00857145	-0.262943	-0.263841	-0.267791	-0.275308	-0.00904745	-0.276839	-0.28388	-0.0173676	-0.0174335	-0.0173961	-0.260272	-0.260338	-0.2603	-0.271739	-0.271805	-0.271767	-0.28031	-0.280376	-0.280339
water-methane	-0.273022	-0.277528	-0.00891101	-0.286439	-0.29927	-0.295709	-0.303777	-0.00948902	-0.305198	-0.312688	-0.0237513	-0.0238628	-0.0238111	-0.296773	-0.296884	-0.296833	-0.30128	-0.301391	-0.30134	-0.310191	-0.310302	-0.310251
formaldehyde dimer	-0.411413	-0.419807	-0.0181256	-0.437932	-0.447231	-0.443224	-0.455625	-0.0191391	-0.462364	-0.47375	-0.0313019	-0.0314651	-0.03137	-0.442715	-0.442878	-0.442783	-0.451108	-0.451272	-0.451177	-0.469234	-0.469397	-0.469302
water-ethene	-0.344704	-0.367902	-0.0160294	-0.383931	-0.372024	-0.384061	-0.395223	-0.0168097	-0.400871	-0.411252	-0.0212937	-0.0213439	-0.0213173	-0.365998	-0.366048	-0.366021	-0.389196	-0.389246	-0.389219	-0.405225	-0.405275	-0.405249
formaldehyde-ethene	-0.344639	-0.36785	-0.0160128	-0.383863	-0.371963	-0.384014	-0.395174	-0.0167929	-0.400807	-0.411187	-0.0212999	-0.0213461	-0.0213235	-0.365939	-0.365985	-0.365962	-0.38915	-0.389196	-0.389173	-0.405162	-0.405209	-0.405186
ethyne dimer	-0.320344	-0.330663	-0.0175222	-0.348185	-0.344558	-0.344966	-0.354876	-0.0183026	-0.363268	-0.372399	-0.0184853	-0.0185398	-0.0185075	-0.338829	-0.338884	-0.338851	-0.349148	-0.349203	-0.34917	-0.36667	-0.366725	-0.366692
ammonia-ethene	-0.242902	-0.254367	-0.00857118	-0.262939	-0.263838	-0.267787	-0.275304	-0.00904715	-0.276834	-0.283875	-0.0173668	-0.017433	-0.0173953	-0.260269	-0.260335	-0.260297	-0.271734	-0.271801	-0.271763	-0.280305	-0.280372	-0.280334
ethene dimer	-0.344641	-0.367842	-0.0160088	-0.383851	-0.371968	-0.38401	-0.395169	-0.0167888	-0.400798	-0.411178	-0.0213031	-0.0213513	-0.0213267	-0.365944	-0.365992	-0.365968	-0.389145	-0.389193	-0.389169	-0.405154	-0.405202	-0.405178
methane-ethene	-0.344628	-0.367831	-0.0160059	-0.383837	-0.371957	-0.383999	-0.395159	-0.0167859	-0.400785	-0.411165	-0.0213049	-0.0213549	-0.0213284	-0.365933	-0.365983	-0.365957	-0.389136	-0.389186	-0.389159	-0.405141	-0.405191	-0.405165
borane-methane	-0.201763	-0.221783	-0.00672084	-0.228504	-0.218679	-0.231712	-0.2387	-0.00708709	-0.238799	-0.245421	-0.0132376	-0.0132777	-0.0132534	-0.215	-0.21504	-0.215016	-0.235021	-0.235061	-0.235036	-0.241742	-0.241782	-0.241757
methane-ethane	-0.201745	-0.221759	-0.00671603	-0.228475	-0.218665	-0.231692	-0.238679	-0.0070822	-0.238775	-0.245395	-0.0132431	-0.013283	-0.0132589	-0.214988	-0.215028	-0.215004	-0.235002	-0.235042	-0.235018	-0.241718	-0.241758	-0.241734
methane-ethane	-0.201743	-0.221756	-0.00671536	-0.228471	-0.218664	-0.23169	-0.238677	-0.00708153	-0.238772	-0.245392	-0.013244	-0.0132844	-0.0132597	-0.214987	-0.215027	-0.215002	-0.235	-0.23504	-0.235015	-0.241715	-0.241755	-0.241731
methane dimer	-0.201742	-0.221755	-0.00671523	-0.22847	-0.218664	-0.23169	-0.238677	-0.0070814	-0.238771	-0.245392	-0.0132441	-0.0132846	-0.0132599	-0.214986	-0.215027	-0.215002	-0.234999	-0.23504	-0.235015	-0.241714	-0.241755	-0.24173
Ar-methane	-0.201742	-0.221754	-0.00671503	-0.228469	-0.218663	-0.231689	-0.238676	-0.0070812	-0.23877	-0.245391	-0.0132444	-0.0132891	-0.0132601	-0.214986	-0.215031	-0.215002	-0.234998	-0.235043	-0.235014	-0.241713	-0.241758	-0.241729
Ar-ethene	-0.215494	-0.233665	-0.00789934	-0.241565	-0.251628	-0.259932	-0.269799	-0.00880684	-0.268739	-0.277699	-0.0301653	-0.0304763	-0.0302954	-0.245659	-0.24597	-0.245789	-0.263831	-0.264142	-0.263961	-0.27173	-0.272041	-0.27186
ethene-ethyne	-0.34462	-0.367822	-0.0160034	-0.383825	-0.371949	-0.383992	-0.395151	-0.0167833	-0.400775	-0.411155	-0.0213064	-0.0213573	-0.02133	-0.365926	-0.365977	-0.36595	-0.389128	-0.389179	-0.389152	-0.405132	-0.405183	-0.405155
ethene dimer	-0.34462	-0.367822	-0.0160034	-0.383825	-0.371949	-0.383992	-0.395151	-0.0167833	-0.400775	-0.411155	-0.0213064	-0.0213573	-0.02133	-0.365926	-0.365977	-0.36595	-0.389128	-0.389179	-0.389152	-0.405132	-0.405183	-0.405155
ethyne dimer	-0.320292	-0.33062	-0.0175116	-0.348132	-0.344508	-0.344927	-0.354837	-0.0182919	-0.363219	-0.372349	-0.0184898	-0.0185447	-0.018512	-0.338781	-0.338836	-0.338804	-0.34911	-0.349165	-0.349132	-0.366622	-0.366677	-0.366644
Monomer 2
water-ammonia	-0.242889	-0.254353	-0.00856908	-0.262922	-0.263826	-0.267773	-0.27529	-0.009045	-0.276818	-0.283859	-0.0173677	-0.0174361	-0.0173961	-0.260256	-0.260325	-0.260285	-0.271721	-0.271789	-0.271749	-0.28029	-0.280358	-0.280318
water dimer	-0.273073	-0.277574	-0.00891853	-0.286493	-0.299318	-0.29575	-0.30382	-0.0094967	-0.305246	-0.312738	-0.0237442	-0.0238591	-0.023804	-0.296817	-0.296932	-0.296877	-0.301319	-0.301434	-0.301378	-0.310237	-0.310352	-0.310297
HCN dimer	-0.359263	-0.361268	-0.0192405	-0.380509	-0.386152	-0.377677	-0.388157	-0.0200936	-0.397771	-0.407397	-0.0219111	-0.0219765	-0.0219469	-0.381174	-0.38124	-0.38121	-0.383179	-0.383245	-0.383215	-0.40242	-0.402485	-0.402456
HF dimer	-0.288874	-0.289697	-0.00790545	-0.297603	-0.318298	-0.311334	-0.319121	-0.00847425	-0.319808	-0.327027	-0.0282891	-0.0284639	-0.0284038	-0.317163	-0.317338	-0.317278	-0.317986	-0.318161	-0.318101	-0.325892	-0.326067	-0.326007
ammonia dimer	-0.242921	-0.254386	-0.00857461	-0.262961	-0.263855	-0.267803	-0.27532	-0.00905062	-0.276853	-0.283895	-0.0173632	-0.0174265	-0.0173916	-0.260284	-0.260348	-0.260313	-0.271749	-0.271813	-0.271778	-0.280324	-0.280387	-0.280352
HF-methane	-0.288692	-0.289542	-0.00788422	-0.297426	-0.318123	-0.311191	-0.318974	-0.00845235	-0.319643	-0.326858	-0.0283016	-0.0284733	-0.0284163	-0.316993	-0.317165	-0.317108	-0.317844	-0.318015	-0.317958	-0.325728	-0.3259	-0.325843
ammonia-methane	-0.201755	-0.221775	-0.00671947	-0.228494	-0.218673	-0.231705	-0.238692	-0.00708569	-0.238791	-0.245412	-0.0132388	-0.0132793	-0.0132545	-0.214994	-0.215035	-0.21501	-0.235014	-0.235054	-0.235029	-0.241733	-0.241774	-0.241749
water-methane	-0.201748	-0.221764	-0.00671717	-0.228481	-0.218668	-0.231697	-0.238684	-0.00708336	-0.23878	-0.245401	-0.0132417	-0.0132821	-0.0132575	-0.21499	-0.215031	-0.215006	-0.235006	-0.235046	-0.235022	-0.241723	-0.241763	-0.241739
formaldehyde dimer	-0.411402	-0.41981	-0.0181216	-0.437931	-0.447222	-0.44323	-0.45563	-0.0191349	-0.462365	-0.473751	-0.0313031	-0.0314433	-0.0313711	-0.442705	-0.442845	-0.442773	-0.451113	-0.451253	-0.451181	-0.469234	-0.469375	-0.469302
water-ethene	-0.27314	-0.277634	-0.00892678	-0.286561	-0.299382	-0.295804	-0.303875	-0.00950512	-0.305309	-0.312802	-0.0237385	-0.0238522	-0.0237983	-0.296879	-0.296992	-0.296939	-0.301372	-0.301486	-0.301432	-0.310299	-0.310413	-0.310359
formaldehyde-ethene	-0.411198	-0.419654	-0.0180852	-0.437739	-0.447023	-0.443085	-0.45548	-0.0190979	-0.462183	-0.473565	-0.0313136	-0.0314561	-0.0313817	-0.442511	-0.442654	-0.44258	-0.450968	-0.45111	-0.451036	-0.469053	-0.469196	-0.469121
ethyne dimer	-0.320404	-0.330714	-0.0175346	-0.348248	-0.344614	-0.345011	-0.354924	-0.0183151	-0.363327	-0.372458	-0.0184796	-0.0185348	-0.0185017	-0.338884	-0.338939	-0.338906	-0.349193	-0.349249	-0.349216	-0.366728	-0.366783	-0.36675
ammonia-ethene	-0.344647	-0.367851	-0.0160135	-0.383865	-0.371973	-0.384017	-0.395177	-0.0167936	-0.40081	-0.41119	-0.0213012	-0.0213493	-0.0213248	-0.365949	-0.365997	-0.365972	-0.389152	-0.3892	-0.389176	-0.405166	-0.405214	-0.405189
ethene dimer	-0.344642	-0.367836	-0.0160053	-0.383841	-0.371972	-0.384006	-0.395165	-0.0167853	-0.400791	-0.411171	-0.021306	-0.0213569	-0.0213296	-0.365948	-0.365999	-0.365972	-0.389142	-0.389193	-0.389165	-0.405147	-0.405198	-0.405171
methane-ethene	-0.201746	-0.221761	-0.00671644	-0.228477	-0.218666	-0.231694	-0.238681	-0.00708262	-0.238776	-0.245397	-0.0132426	-0.0132829	-0.0132583	-0.214988	-0.215029	-0.215004	-0.235003	-0.235043	-0.235019	-0.24172	-0.24176	-0.241735
borane-methane	-0.115388	-0.13698	-0.00271407	-0.139694	-0.125546	-0.142021	-0.147138	-0.0028733	-0.144894	-0.149852	-0.00753952	-0.00756733	-0.00754941	-0.122927	-0.122955	-0.122937	-0.144519	-0.144547	-0.144529	-0.147234	-0.147261	-0.147243
methane-ethane	-0.377849	-0.40832	-0.0143362	-0.422656	-0.408898	-0.426806	-0.439369	-0.0151142	-0.44192	-0.453705	-0.0241549	-0.0242208	-0.0241807	-0.402004	-0.40207	-0.40203	-0.432475	-0.432541	-0.432501	-0.446811	-0.446877	-0.446837
methane-ethane	-0.377849	-0.40832	-0.0143362	-0.422656	-0.408897	-0.426805	-0.439368	-0.0151142	-0.441919	-0.453704	-0.0241544	-0.0242229	-0.0241802	-0.402003	-0.402072	-0.402029	-0.432475	-0.432543	-0.4325	-0.446811	-0.446879	-0.446837
methane dimer	-0.201742	-0.221755	-0.00671523	-0.22847	-0.218664	-0.23169	-0.238677	-0.0070814	-0.238771	-0.245392	-0.0132441	-0.0132846	-0.0132599	-0.214986	-0.215027	-0.215002	-0.234999	-0.23504	-0.235015	-0.241714	-0.241755	-0.24173
Ar-methane	-0.215494	-0.233665	-0.00789934	-0.241565	-0.251628	-0.259932	-0.269799	-0.00880684	-0.268739	-0.277699	-0.0301653	-0.0304763	-0.0302954	-0.245659	-0.24597	-0.245789	-0.263831	-0.264142	-0.263961	-0.27173	-0.272041	-0.27186
Ar-ethene	-0.344623	-0.367826	-0.0160042	-0.38383	-0.371952	-0.383995	-0.395154	-0.0167842	-0.400779	-0.411159	-0.0213057	-0.0213556	-0.0213292	-0.365929	-0.365979	-0.365952	-0.389131	-0.389181	-0.389155	-0.405136	-0.405185	-0.405159
ethene-ethyne	-0.320292	-0.33062	-0.0175116	-0.348132	-0.344508	-0.344927	-0.354837	-0.0182919	-0.363219	-0.372349	-0.0184898	-0.0185447	-0.018512	-0.338781	-0.338836	-0.338804	-0.34911	-0.349165	-0.349132	-0.366622	-0.366677	-0.366644
ethene dimer	-0.34462	-0.367822	-0.0160034	-0.383825	-0.371949	-0.383992	-0.395151	-0.0167833	-0.400775	-0.411155	-0.0213064	-0.0213573	-0.02133	-0.365926	-0.365977	-0.36595	-0.389128	-0.389179	-0.389152	-0.405132	-0.405183	-0.405155
ethyne dimer	-0.320292	-0.33062	-0.0175116	-0.348132	-0.344508	-0.344927	-0.354837	-0.0182919	-0.363219	-0.372349	-0.0184898	-0.0185447	-0.018512	-0.338781	-0.338836	-0.338804	-0.34911	-0.349165	-0.349132	-0.366622	-0.366677	-0.366644
Dimer
water-ammonia	-0.519668	-0.534845	-0.0180902	-0.552935	-0.566831	-0.566433	-0.582008	-0.0191798	-0.585613	-0.600098	-0.0410335	-0.0411898	-0.0411197	-0.560701	-0.560857	-0.560787	-0.575878	-0.576035	-0.575965	-0.593969	-0.594125	-0.594055
water dimer	-0.548518	-0.557104	-0.0182491	-0.575353	-0.60095	-0.593422	-0.609536	-0.0194318	-0.612854	-0.627786	-0.0473632	-0.0475836	-0.0474803	-0.595881	-0.596101	-0.595998	-0.604467	-0.604688	-0.604584	-0.622716	-0.622937	-0.622833
HCN dimer	-0.719299	-0.722926	-0.0385919	-0.761517	-0.773117	-0.755821	-0.776744	-0.0403108	-0.796131	-0.815336	-0.0437912	-0.0439492	-0.043862	-0.76309	-0.763248	-0.763161	-0.766717	-0.766875	-0.766788	-0.805309	-0.805467	-0.805379
HF dimer	-0.578707	-0.58026	-0.0160454	-0.596305	-0.637516	-0.623534	-0.639068	-0.0172049	-0.640739	-0.655114	-0.0564707	-0.0567888	-0.0566962	-0.635178	-0.635496	-0.635403	-0.63673	-0.637049	-0.636956	-0.652776	-0.653094	-0.653001
ammonia dimer	-0.488525	-0.510989	-0.0175575	-0.528547	-0.530427	-0.537853	-0.552892	-0.0185329	-0.556386	-0.57045	-0.0347039	-0.0348309	-0.03476	-0.523228	-0.523355	-0.523285	-0.545693	-0.54582	-0.545749	-0.563251	-0.563378	-0.563307
HF-methane	-0.492734	-0.513297	-0.0149531	-0.52825	-0.538972	-0.54479	-0.559534	-0.0159071	-0.560697	-0.574487	-0.0413684	-0.041606	-0.0414966	-0.534103	-0.53434	-0.534231	-0.554665	-0.554903	-0.554793	-0.569618	-0.569856	-0.569746
ammonia-methane	-0.445868	-0.477216	-0.0154925	-0.492709	-0.483723	-0.500566	-0.515071	-0.0163454	-0.516911	-0.530563	-0.0305877	-0.0306931	-0.0306317	-0.476456	-0.476561	-0.4765	-0.507804	-0.507909	-0.507848	-0.523296	-0.523402	-0.52334
water-methane	-0.475796	-0.500198	-0.0157903	-0.515988	-0.518963	-0.528312	-0.543364	-0.0167446	-0.545056	-0.559155	-0.0369549	-0.0371061	-0.03703	-0.512751	-0.512902	-0.512826	-0.537152	-0.537304	-0.537228	-0.552943	-0.553094	-0.553018
formaldehyde dimer	-0.82593	-0.841953	-0.0369717	-0.878925	-0.897864	-0.889029	-0.913887	-0.0390499	-0.928079	-0.950859	-0.0626483	-0.0629056	-0.0627828	-0.888578	-0.888836	-0.888713	-0.904602	-0.904859	-0.904736	-0.941573	-0.941831	-0.941708
water-ethene	-0.620961	-0.647834	-0.0254288	-0.673262	-0.674462	-0.682107	-0.701334	-0.0268146	-0.708921	-0.726763	-0.0449377	-0.0451226	-0.0450198	-0.665899	-0.666084	-0.665981	-0.692771	-0.692956	-0.692853	-0.7182	-0.718385	-0.718282
formaldehyde-ethene	-0.758425	-0.789544	-0.0345088	-0.824053	-0.821659	-0.829204	-0.852778	-0.0363262	-0.86553	-0.887287	-0.052581	-0.0527695	-0.0526721	-0.811006	-0.811194	-0.811097	-0.842125	-0.842313	-0.842216	-0.876634	-0.876822	-0.876725
ethyne dimer	-0.642627	-0.662702	-0.0353664	-0.698068	-0.691089	-0.691338	-0.711164	-0.0369445	-0.728282	-0.74653	-0.0369251	-0.0370325	-0.0369691	-0.679552	-0.67966	-0.679596	-0.699627	-0.699734	-0.699671	-0.734993	-0.735101	-0.735037
ammonia-ethene	-0.589987	-0.624062	-0.0249377	-0.649	-0.638216	-0.653613	-0.672291	-0.0262115	-0.679825	-0.697229	-0.0386053	-0.0387544	-0.0386568	-0.628592	-0.628741	-0.628643	-0.662667	-0.662816	-0.662719	-0.687605	-0.687754	-0.687656
ethene dimer	-0.692732	-0.73833	-0.0325075	-0.770837	-0.747374	-0.770646	-0.792972	-0.0340885	-0.804735	-0.82548	-0.0425229	-0.0426573	-0.0425696	-0.735254	-0.735389	-0.735301	-0.780852	-0.780987	-0.780899	-0.81336	-0.813494	-0.813407
methane-ethene	-0.54785	-0.590769	-0.0229269	-0.613696	-0.592084	-0.616853	-0.635003	-0.0240825	-0.640936	-0.65793	-0.0345104	-0.0346104	-0.0345495	-0.582361	-0.582461	-0.5824	-0.62528	-0.62538	-0.625319	-0.648207	-0.648307	-0.648246
borane-methane	-0.321328	-0.362397	-0.0100086	-0.372406	-0.348393	-0.377367	-0.389462	-0.0105629	-0.38793	-0.39947	-0.0206778	-0.0207471	-0.0207028	-0.342006	-0.342075	-0.342031	-0.383075	-0.383144	-0.3831	-0.393084	-0.393153	-0.393109
methane-ethane	-0.582059	-0.63223	-0.0213899	-0.65362	-0.629985	-0.660614	-0.680156	-0.0225499	-0.683164	-0.701546	-0.03731	-0.0374158	-0.0373512	-0.619369	-0.619475	-0.61941	-0.66954	-0.669646	-0.669581	-0.69093	-0.691036	-0.690971
methane-ethane	-0.581337	-0.631644	-0.0212993	-0.652943	-0.629282	-0.660045	-0.679589	-0.0224557	-0.6825	-0.700888	-0.0373314	-0.037439	-0.0373727	-0.618668	-0.618776	-0.618709	-0.668975	-0.669083	-0.669017	-0.690275	-0.690382	-0.690316
methane dimer	-0.40503	-0.444888	-0.0136398	-0.458528	-0.438866	-0.464753	-0.478725	-0.014383	-0.479136	-0.492364	-0.0264331	-0.0265131	-0.0264644	-0.431463	-0.431543	-0.431494	-0.471321	-0.471401	-0.471352	-0.484961	-0.485041	-0.484992
Ar-methane	-0.418418	-0.456401	-0.014765	-0.471166	-0.471519	-0.492637	-0.509502	-0.0160527	-0.50869	-0.524267	-0.0433298	-0.0436782	-0.0434747	-0.461748	-0.462096	-0.461892	-0.49973	-0.500079	-0.499875	-0.514495	-0.514844	-0.51464
Ar-ethene	-0.561436	-0.602499	-0.0240692	-0.626568	-0.624954	-0.644965	-0.666016	-0.0257744	-0.67074	-0.690085	-0.0514008	-0.0517393	-0.0515536	-0.612837	-0.613176	-0.61299	-0.653899	-0.654238	-0.654052	-0.677968	-0.678307	-0.678121
ethene-ethyne	-0.669503	-0.701851	-0.0341096	-0.735961	-0.721198	-0.732403	-0.753546	-0.0356975	-0.768101	-0.787655	-0.0397726	-0.0398861	-0.0398181	-0.709276	-0.709389	-0.709321	-0.741624	-0.741737	-0.741669	-0.775733	-0.775847	-0.775779
ethene dimer	-0.694273	-0.739578	-0.0326663	-0.772245	-0.749008	-0.771928	-0.794313	-0.0342526	-0.806181	-0.826979	-0.0425614	-0.042688	-0.0426082	-0.736835	-0.736962	-0.736882	-0.78214	-0.782266	-0.782186	-0.814806	-0.814933	-0.814853
ethyne dimer	-0.644931	-0.664317	-0.0355608	-0.699878	-0.693578	-0.693062	-0.712965	-0.0371497	-0.730211	-0.748525	-0.0369772	-0.0370793	-0.0370213	-0.681908	-0.68201	-0.681952	-0.701294	-0.701396	-0.701338	-0.736855	-0.736957	-0.736899
Interaction energies (kJ/mol)
water-ammonia	-8.7836	-6.81688	-1.45854	-8.27542	-8.78832	-6.87874	-6.8216	-1.54915	-8.42789	-8.28014				-8.67234	-8.61421	-8.66687	-6.70561	-6.64748	-6.70014	-8.16415	-8.10602	-8.15869	0.0389789	0.0206808	0.00560475	0.0436983	0.0825383	0.0254003	0.146861	0.000885315	0.0722859	0.090584	0.11687	0.130416	0.148714	0.175	0.0777542	0.0960522	0.122338
water dimer	-5.78697	-4.74178	-1.02541	-5.7672	-5.65987	-4.69382	-4.61468	-1.09347	-5.78729	-5.6401				-5.50045	-5.46409	-5.49372	-4.45526	-4.4189	-4.44853	-5.48067	-5.44432	-5.47395	0.0691779	0.0799827	0.082761	0.0579248	0.0320235	0.0471199	0.102856	0.0443417	0.217351	0.206546	0.203768	0.253704	0.242899	0.240121	0.224072	0.213267	0.210489
HCN dimer	-3.29998	-1.97949	-0.515123	-2.49462	-3.35422	-2.1063	-2.03373	-0.550629	-2.65693	-2.54885				-3.13367	-3.17293	-3.13135	-1.81318	-1.85244	-1.81086	-2.3283	-2.36757	-2.32598	0.0628042	0.0654262	0.0543334	0.117037	0.192228	0.119658	0.216642	0.108566	0.10351	0.100888	0.111981	0.0642473	0.0616253	0.0727181	0.105829	0.103207	0.1143
HF dimer	-2.90817	-2.60348	-0.661243	-3.26472	-2.78757	-2.58129	-2.48289	-0.720039	-3.30133	-3.14413				-2.59906	-2.52316	-2.58921	-2.29437	-2.21847	-2.28452	-2.95561	-2.87972	-2.94576	0.244321	0.163503	0.174836	0.364911	0.185688	0.284093	0.138225	0.295426	0.55343	0.472611	0.483945	0.629322	0.548504	0.559837	0.56328	0.482462	0.493796
ammonia dimer	-7.04247	-5.82136	-1.07185	-6.89322	-7.13226	-5.90273	-5.91116	-1.13322	-7.03596	-6.98301				-6.98354	-6.98464	-6.9814	-5.76244	-5.76354	-5.76029	-6.83429	-6.83539	-6.83215	0.00312483	0.00449028	0.0355882	0.0929187	0.076882	0.0853036	0.107152	0.0542057	0.0557992	0.0634143	0.0945122	0.0546984	0.0623136	0.0934115	0.0579447	0.0655598	0.0966577
HF-methane	-5.96502	-5.14902	-0.908833	-6.05786	-5.67743	-4.93098	-4.86144	-0.960106	-5.89108	-5.77027				-5.52199	-5.58767	-5.51636	-4.706	-4.77168	-4.70037	-5.61483	-5.68051	-5.6092	0.0700023	0.124978	0.0757263	0.217585	0.0930675	0.16261	0.0910465	0.211861	0.373025	0.318049	0.367301	0.307343	0.252367	0.301619	0.378655	0.323679	0.372931
ammonia-methane	-3.17225	-2.80972	-0.529122	-3.33885	-3.17274	-2.80904	-2.81021	-0.557307	-3.36635	-3.33933				-3.12312	-3.12078	-3.12243	-2.76059	-2.75825	-2.75991	-3.28971	-3.28737	-3.28903	0.0844414	0.0705747	0.0591231	0.0849279	0.0698899	0.0710612	0.0866226	0.0596096	0.0353088	0.0214421	0.00999049	0.0329697	0.0191029	0.00765133	0.0346236	0.0207568	0.00930526
water-methane	-2.69409	-2.37605	-0.425624	-2.80168	-2.69008	-2.37863	-2.37205	-0.452213	-2.83085	-2.79768				-2.59399	-2.59207	-2.59289	-2.27595	-2.27403	-2.27486	-2.70158	-2.69966	-2.70048	0.0391575	0.0314755	0.0216759	0.0351561	0.0340559	0.0274742	0.0508452	0.0176746	0.0609436	0.0686255	0.0784251	0.0628635	0.0705454	0.080345	0.062038	0.0697199	0.0795195
formaldehyde dimer	-8.17927	-6.13631	-1.90223	-8.03854	-8.95447	-6.75962	-6.91151	-2.0371	-8.79672	-8.81374				-8.29299	-8.17198	-8.28868	-6.25003	-6.12902	-6.24572	-8.15226	-8.03125	-8.14795	0.67502	0.580043	0.605025	0.100177	0.0432611	0.195154	0.153157	0.170172	0.561303	0.466326	0.491308	0.68231	0.587333	0.612315	0.56561	0.470633	0.495615
water-ethene	-8.18464	-6.03256	-1.24092	-7.27348	-8.02321	-5.88567	-5.87113	-1.31205	-7.19773	-7.11205				-7.93656	-7.99171	-7.93316	-5.78448	-5.83963	-5.78108	-7.02539	-7.08055	-7.022	0.297529	0.295509	0.291058	0.1361	0.148624	0.13408	0.215309	0.129629	0.0494467	0.047427	0.0429759	0.104599	0.102579	0.0981281	0.0460482	0.0440285	0.0395774
formaldehyde-ethene	-6.79527	-5.35538	-1.07856	-6.43394	-7.01757	-5.52534	-5.57769	-1.14319	-6.66853	-6.65624				-6.70987	-6.70944	-6.70852	-5.26999	-5.26956	-5.26864	-6.34854	-6.34812	-6.3472	0.176347	0.122642	0.165005	0.0459556	0.0473123	0.0996606	0.0695833	0.0572972	0.261746	0.208041	0.250404	0.262172	0.208467	0.25083	0.263089	0.209384	0.251748
ethyne dimer	-4.9324	-3.47888	-0.813079	-4.29196	-5.03501	-3.57328	-3.58149	-0.858106	-4.43139	-4.39457				-4.82798	-4.82191	-4.827	-3.37446	-3.36839	-3.37348	-4.18754	-4.18147	-4.18656	0.219479	0.146617	0.174902	0.322083	0.241019	0.249221	0.31433	0.277505	0.115059	0.0421976	0.0704818	0.108989	0.0361271	0.0644113	0.114077	0.0412156	0.0694998
ammonia-ethene	-6.39982	-4.83985	-0.926996	-5.76684	-6.31256	-4.75184	-4.75258	-0.973366	-5.7252	-5.67958				-6.2351	-6.32643	-6.23363	-4.67512	-4.76645	-4.67366	-5.60212	-5.69345	-5.60065	0.176441	0.179912	0.162724	0.089176	0.0919017	0.0926474	0.121084	0.0754589	0.011717	0.0151884	0.00199999	0.103048	0.106519	0.0893305	0.0102502	0.0137216	0.00346686
ethene dimer	-9.05264	-6.96122	-1.29539	-8.25662	-9.01635	-6.90718	-6.92494	-1.35026	-8.25745	-8.22033				-8.82621	-8.91916	-8.82512	-6.73479	-6.82775	-6.7337	-8.03019	-8.12314	-8.0291	0.0520067	0.0985837	0.0404174	0.0157235	0.0445473	0.0623005	0.0412498	0.00413411	0.174424	0.127847	0.186013	0.0814689	0.0348919	0.0930582	0.175514	0.128937	0.187103
methane-ethene	-3.87587	-3.09295	-0.537099	-3.63004	-3.83759	-3.04622	-3.05467	-0.561725	-3.60795	-3.59177				-3.77854	-3.80413	-3.77803	-2.99562	-3.02121	-2.9951	-3.53272	-3.55831	-3.5322	0.0700214	0.0832278	0.068128	0.0317489	0.0365029	0.0449552	0.0460289	0.0298555	0.0273054	0.0140991	0.0291988	0.00171404	0.0114923	0.0036074	0.0278203	0.0146139	0.0297136
borane-methane	-10.9694	-9.54178	-1.50621	-11.048	-10.9423	-9.54073	-9.51468	-1.58183	-11.1226	-11.0209				-10.7085	-10.7122	-10.7069	-9.28087	-9.28457	-9.27926	-10.7871	-10.7908	-10.7855	0.0474831	0.0144823	0.0587268	0.0203827	0.0134295	0.012618	0.0158362	0.0858272	0.213429	0.246429	0.319639	0.209724	0.242725	0.315934	0.215039	0.24804	0.321249
methane-ethane	-6.47075	-5.64783	-0.886683	-6.53451	-6.35837	-5.55709	-5.53545	-0.927998	-6.48509	-6.42213				-6.23975	-6.23984	-6.23877	-5.41683	-5.41692	-5.41585	-6.30352	-6.3036	-6.30254	0.103154	0.100577	0.0458637	0.00922787	0.00983948	0.0118055	0.00355823	0.0665183	0.127844	0.130422	0.185134	0.127761	0.130339	0.185052	0.128823	0.131401	0.186114
methane-ethane	-4.58116	-4.11743	-0.650396	-4.76782	-4.51708	-4.0681	-4.05335	-0.682544	-4.75064	-4.70374				-4.40535	-4.40163	-4.40466	-3.94162	-3.9379	-3.94093	-4.59202	-4.5883	-4.59133	0.0429363	0.0418617	0.00814291	0.0211451	0.00746956	0.0222197	0.0253266	0.0722243	0.13287	0.133945	0.18395	0.136589	0.137664	0.187669	0.133558	0.134633	0.184637
methane dimer	-4.05647	-3.61812	-0.54959	-4.16771	-4.03942	-3.60694	-3.60107	-0.578117	-4.18506	-4.15066				-3.91161	-3.90916	-3.91103	-3.47326	-3.47081	-3.47268	-4.02285	-4.0204	-4.02227	0.0135393	0.0164941	0.0520523	0.0305883	0.0276691	0.0335431	0.0347001	0.0691013	0.158402	0.161357	0.196915	0.16085	0.163804	0.199363	0.158981	0.161936	0.197494
Ar-methane	-3.10399	-2.57623	-0.395554	-2.97179	-3.22369	-2.66769	-2.69593	-0.43232	-3.10001	-3.09149				-2.89422	-2.8749	-2.89171	-2.36646	-2.34714	-2.36395	-2.76202	-2.74269	-2.7595	0.393638	0.291493	0.363865	0.273938	0.200036	0.171794	0.235641	0.244166	0.603408	0.501263	0.573635	0.622736	0.520592	0.592963	0.605924	0.50378	0.576152
Ar-ethene	-3.46418	-2.64558	-0.434807	-3.08039	-3.60747	-2.72434	-2.78888	-0.48156	-3.2059	-3.22368				-3.27995	-3.22088	-3.27753	-2.46135	-2.40229	-2.45893	-2.89616	-2.83709	-2.89374	0.44831	0.28955	0.367705	0.305015	0.210795	0.146255	0.242197	0.22441	0.632539	0.473779	0.551934	0.691605	0.532845	0.611001	0.634956	0.476197	0.554352
ethene-ethyne	-12.0558	-8.94989	-1.56121	-10.5111	-12.4461	-9.14743	-9.34024	-1.63373	-10.7812	-10.9015				-11.9937	-12.014	-11.9929	-8.88783	-8.90808	-8.88704	-10.449	-10.4693	-10.4483	0.250471	0.115835	0.18655	0.139885	0.0817056	0.274521	0.0835084	0.203806	0.31253	0.177894	0.24861	0.292274	0.157638	0.228353	0.313316	0.17868	0.249395
ethene dimer	-13.2168	-10.3294	-1.73171	-12.0611	-13.4155	-10.3547	-10.5281	-1.80095	-12.1556	-12.2598				-13.0817	-13.147	-13.0808	-10.1944	-10.2596	-10.1934	-11.9261	-11.9913	-11.9251	0.204018	0.0274185	0.124204	0.00535312	0.00214821	0.171246	0.0296964	0.0744611	0.339068	0.162468	0.259253	0.273809	0.0972096	0.193995	0.340011	0.163411	0.260196
ethyne dimer	-11.414	-8.0772	-1.41157	-9.48877	-11.9768	-8.42093	-8.64008	-1.48601	-9.90694	-10.0516				-11.4075	-11.3875	-11.4069	-8.07077	-8.05076	-8.07018	-9.48234	-9.46233	-9.48174	0.327688	0.207559	0.28216	0.235188	0.136167	0.355317	0.136014	0.280716	0.334115	0.213985	0.288586	0.354124	0.233995	0.308596	0.33471	0.214581	0.289182
MAE																							0.171254	0.132205	0.146091	0.116494	0.0878667	0.120836	0.112811	0.119077	0.230286	0.186035	0.222785	0.239556	0.196262	0.231888	0.232164	0.187912	0.224785
RMS																							0.235256	0.183392	0.203969	0.158776	0.113046	0.153265	0.13884	0.150419	0.298634	0.239581	0.277895	0.317224	0.261192	0.295835	0.301008	0.242114	0.280329
MAX																							0.67502	0.580043	0.605025	0.364911	0.241019	0.355317	0.31433	0.295426	0.632539	0.501263	0.573635	0.691605	0.587333	0.612315	0.634956	0.50378	0.576152
																							Conventional			F12					PBE			P86			PW91

[truncated: 2 more sheets: cc-pVTZ-F12 CP, summary]
