# Supplementary material for: Basis Set Limit of CCSD(T) Energies: Explicit Correlation Versus Density-Based Basis-Set Correction
Source: J Chem Theory Comput. 2023 Nov 11;19(22):8210–22. doi: 10.1021/acs.jctc.3c00979 (PMC10688194; doi:10.1021/acs.jctc.3c00979)
Supplement: Supplementary file 1 — ct3c00979_si_001.zip [file ct3c00979_si_001.zip › SI/SI_denscorr_A24_totalE.xlsx]

## Sheet: aug-cc-pVDZ
2625.5	HF energy (a.u.)	MP2 energy (a.u.)	CCSD energy (a.u.)	CCSD(T) energy (a.u.)	HF energy + CABS corr. (a.u.)	MP2-F12 energy (a.u.)	CCSD(F12*) energy (a.u.)	MP2-F12 + [CCSD - MP2] energy (a.u.)	CCSD(F12*)(T+) energy (a.u.)	MP2-F12 + [CCSD(T) - MP2] energy (a.u.)	MP2 + PBE energy (a.u.)	MP2 + P86 energy (a.u.)	MP2 + PW91 energy (a.u.)	CCSD + PBE energy (a.u.)	CCSD + P86 energy (a.u.)	CCSD + PW91 energy (a.u.)	CCSD(T) + PBE energy (a.u.)	CCSD(T) + P86 energy (a.u.)	CCSD(T) + PW91 energy (a.u.)	MP2 + CABS + PBE energy (a.u.)	MP2 + CABS + P86 energy (a.u.)	MP2 + CABS + PW91 energy (a.u.)	CCSD + CABS + PBE energy (a.u.)	CCSD + CABS + P86 energy (a.u.)	CCSD + CABS + PW91 energy (a.u.)	CCSD(T) + CABS + PBE energy (a.u.)	CCSD(T) + CABS + P86 energy (a.u.)	CCSD(T) + CABS+ PW91 energy (a.u.)	Error, MP2 energy	Error, MP2-F12 energy	Error, MP2 + PBE energy	Error, MP2 + CABS + PBE, energy	Error, CCSD energy	Error, CCSD(F12*) energy	Error, MP2-F12 + [CCSD - MP2] energy	Error, CCSD + PBE energy	Error, CCSD + CABS + PBE, energy	Error, CCSD(T) energy	Error, CCSD(F12*)(T+) energy	Error, MP2-F12 + [CCSD(T) - MP2] energy	Error, CCSD(T) + PBE energy	Error, CCSD(T) + CABS + PBE, energy		Error, MP2 + CABS + PBE, energy	Error, MP2 + CABS + P86, energy	Error, MP2 + CABS + PW91, energy	Error, CCSD + CABS + PBE energy	Error, CCSD + CABS + P86 energy	Error, CCSD + CABS + PW91 energy
Monomer 1
water-ammonia	-76.0409	-76.2608	-76.2686	-76.2739	-76.0485	-76.3415	-76.3357	-76.3494	-76.3422	-76.3547	-76.3294	-76.3303	-76.3298	-76.3373	-76.3382	-76.3377	-76.3425	-76.3434	-76.343	-76.337	-76.3379	-76.3374	-76.3449	-76.3458	-76.3453	-76.3501	-76.351	-76.3506
water dimer	-76.0411	-76.2608	-76.2687	-76.2739	-76.0487	-76.3416	-76.3358	-76.3495	-76.3423	-76.3547	-76.3295	-76.3304	-76.3299	-76.3374	-76.3383	-76.3378	-76.3426	-76.3435	-76.3431	-76.3371	-76.338	-76.3375	-76.345	-76.3459	-76.3454	-76.3502	-76.3511	-76.3507
HCN dimer	-92.8871	-93.1819	-93.1903	-93.2037	-92.9003	-93.28	-93.2696	-93.2884	-93.2853	-93.3018	-93.2549	-93.2558	-93.2552	-93.2633	-93.2641	-93.2636	-93.2767	-93.2775	-93.277	-93.2679	-93.2687	-93.2682	-93.2762	-93.2771	-93.2766	-93.2896	-93.2905	-93.29
HF dimer	-100.033	-100.256	-100.26	-100.264	-100.044	-100.351	-100.341	-100.355	-100.347	-100.359	-100.342	-100.343	-100.343	-100.346	-100.347	-100.347	-100.35	-100.351	-100.351	-100.352	-100.353	-100.353	-100.356	-100.357	-100.357	-100.36	-100.361	-100.361
ammonia dimer	-56.2053	-56.4047	-56.4199	-56.4254	-56.2128	-56.4725	-56.4749	-56.4877	-56.4815	-56.4931	-56.4579	-56.4584	-56.4581	-56.4731	-56.4736	-56.4733	-56.4785	-56.4791	-56.4787	-56.4653	-56.4659	-56.4656	-56.4805	-56.481	-56.4807	-56.486	-56.4865	-56.4862
HF-methane	-40.1996	-40.3674	-40.3909	-40.3954	-40.2076	-40.4235	-40.4353	-40.4469	-40.4407	-40.4514	-40.4078	-40.4081	-40.4079	-40.4313	-40.4316	-40.4314	-40.4358	-40.4361	-40.4359	-40.4158	-40.4161	-40.416	-40.4393	-40.4396	-40.4394	-40.4438	-40.4441	-40.4439
ammonia-methane	-56.2054	-56.4047	-56.4199	-56.4254	-56.2128	-56.4725	-56.4749	-56.4877	-56.4815	-56.4931	-56.4579	-56.4584	-56.4581	-56.4731	-56.4736	-56.4733	-56.4785	-56.479	-56.4787	-56.4653	-56.4659	-56.4656	-56.4805	-56.481	-56.4807	-56.486	-56.4865	-56.4862
water-methane	-76.0413	-76.2608	-76.2687	-76.2739	-76.049	-76.3416	-76.3359	-76.3495	-76.3423	-76.3547	-76.3295	-76.3304	-76.33	-76.3374	-76.3383	-76.3379	-76.3426	-76.3435	-76.3431	-76.3371	-76.338	-76.3376	-76.345	-76.3459	-76.3455	-76.3503	-76.3511	-76.3507
formaldehyde dimer	-113.885	-114.218	-114.233	-114.245	-113.899	-114.338	-114.331	-114.352	-114.345	-114.364	-114.313	-114.314	-114.314	-114.327	-114.329	-114.328	-114.34	-114.341	-114.34	-114.327	-114.328	-114.328	-114.342	-114.343	-114.342	-114.354	-114.355	-114.354
water-ethene	-78.0434	-78.3283	-78.3576	-78.3688	-78.0558	-78.423	-78.4333	-78.4524	-78.4465	-78.4635	-78.3968	-78.3974	-78.397	-78.4261	-78.4267	-78.4263	-78.4373	-78.4379	-78.4375	-78.4091	-78.4096	-78.4093	-78.4384	-78.439	-78.4386	-78.4496	-78.4502	-78.4498
formaldehyde-ethene	-78.0435	-78.3282	-78.3576	-78.3688	-78.0559	-78.423	-78.4333	-78.4524	-78.4465	-78.4635	-78.3967	-78.3973	-78.3969	-78.4261	-78.4266	-78.4263	-78.4373	-78.4378	-78.4375	-78.409	-78.4096	-78.4093	-78.4384	-78.439	-78.4386	-78.4496	-78.4501	-78.4498
ethyne dimer	-76.8281	-77.0917	-77.1078	-77.1202	-76.8422	-77.182	-77.181	-77.1982	-77.1955	-77.2105	-77.1544	-77.155	-77.1546	-77.1706	-77.1712	-77.1708	-77.1829	-77.1835	-77.1831	-77.1684	-77.1689	-77.1686	-77.1845	-77.1851	-77.1847	-77.1969	-77.1975	-77.1971
ammonia-ethene	-56.2054	-56.4047	-56.4199	-56.4254	-56.2128	-56.4725	-56.4749	-56.4877	-56.4815	-56.4931	-56.4579	-56.4584	-56.4581	-56.4731	-56.4736	-56.4733	-56.4785	-56.4791	-56.4787	-56.4654	-56.4659	-56.4656	-56.4805	-56.4811	-56.4807	-56.486	-56.4865	-56.4862
ethene dimer	-78.0435	-78.3282	-78.3576	-78.3687	-78.0559	-78.423	-78.4333	-78.4524	-78.4465	-78.4635	-78.3968	-78.3973	-78.397	-78.4261	-78.4267	-78.4263	-78.4373	-78.4378	-78.4375	-78.4091	-78.4097	-78.4093	-78.4384	-78.439	-78.4386	-78.4496	-78.4502	-78.4498
methane-ethene	-78.0435	-78.3282	-78.3576	-78.3687	-78.0559	-78.423	-78.4333	-78.4524	-78.4465	-78.4635	-78.3968	-78.3973	-78.397	-78.4261	-78.4267	-78.4263	-78.4373	-78.4378	-78.4375	-78.4091	-78.4096	-78.4093	-78.4384	-78.439	-78.4386	-78.4496	-78.4501	-78.4498
borane-methane	-40.1996	-40.3674	-40.3909	-40.3954	-40.2076	-40.4235	-40.4353	-40.4469	-40.4407	-40.4514	-40.4078	-40.4081	-40.4079	-40.4313	-40.4316	-40.4314	-40.4358	-40.4361	-40.4359	-40.4159	-40.4162	-40.416	-40.4393	-40.4396	-40.4394	-40.4438	-40.4441	-40.4439
methane-ethane	-40.1996	-40.3674	-40.3909	-40.3954	-40.2077	-40.4235	-40.4354	-40.447	-40.4408	-40.4515	-40.4079	-40.4082	-40.408	-40.4313	-40.4316	-40.4314	-40.4358	-40.4361	-40.4359	-40.4159	-40.4162	-40.416	-40.4394	-40.4397	-40.4395	-40.4439	-40.4442	-40.444
methane-ethane	-40.1996	-40.3674	-40.3909	-40.3954	-40.2077	-40.4235	-40.4354	-40.447	-40.4408	-40.4515	-40.4079	-40.4082	-40.408	-40.4313	-40.4316	-40.4314	-40.4358	-40.4361	-40.4359	-40.4159	-40.4162	-40.416	-40.4394	-40.4397	-40.4395	-40.4439	-40.4442	-40.444
methane dimer	-40.1996	-40.3674	-40.3909	-40.3954	-40.2077	-40.4235	-40.4354	-40.447	-40.4408	-40.4515	-40.4079	-40.4082	-40.408	-40.4313	-40.4316	-40.4314	-40.4358	-40.4361	-40.4359	-40.4159	-40.4162	-40.416	-40.4394	-40.4397	-40.4395	-40.4439	-40.4442	-40.444
Ar-methane	-40.1996	-40.3674	-40.3909	-40.3954	-40.2077	-40.4235	-40.4354	-40.447	-40.4408	-40.4515	-40.4079	-40.408	-40.408	-40.4313	-40.4315	-40.4314	-40.4358	-40.4359	-40.4359	-40.4159	-40.4161	-40.416	-40.4394	-40.4395	-40.4395	-40.4439	-40.444	-40.444
Ar-ethene	-526.801	-526.955	-526.968	-526.97	-526.804	-527.038	-527.04	-527.05	-527.043	-527.053	-527.031	-527.032	-527.032	-527.043	-527.045	-527.044	-527.046	-527.047	-527.047	-527.034	-527.035	-527.035	-527.046	-527.047	-527.047	-527.049	-527.05	-527.05
ethene-ethyne	-78.0435	-78.3282	-78.3576	-78.3687	-78.0559	-78.423	-78.4333	-78.4524	-78.4465	-78.4635	-78.3968	-78.3973	-78.397	-78.4261	-78.4267	-78.4263	-78.4372	-78.4378	-78.4375	-78.4091	-78.4096	-78.4093	-78.4384	-78.439	-78.4386	-78.4496	-78.4501	-78.4498
ethene dimer	-78.0435	-78.3282	-78.3576	-78.3687	-78.0559	-78.423	-78.4333	-78.4524	-78.4465	-78.4635	-78.3968	-78.3973	-78.397	-78.4261	-78.4267	-78.4263	-78.4372	-78.4378	-78.4375	-78.4091	-78.4096	-78.4093	-78.4384	-78.439	-78.4386	-78.4496	-78.4501	-78.4498
ethyne dimer	-76.8281	-77.0916	-77.1078	-77.1201	-76.8423	-77.182	-77.181	-77.1982	-77.1955	-77.2105	-77.1544	-77.155	-77.1546	-77.1705	-77.1712	-77.1708	-77.1829	-77.1835	-77.1831	-77.1684	-77.169	-77.1686	-77.1845	-77.1852	-77.1848	-77.1969	-77.1975	-77.1971
Monomer 2
water-ammonia	-56.2054	-56.4047	-56.4199	-56.4254	-56.2128	-56.4725	-56.4749	-56.4877	-56.4815	-56.4931	-56.4579	-56.4584	-56.4581	-56.4731	-56.4736	-56.4733	-56.4785	-56.4791	-56.4787	-56.4654	-56.4659	-56.4656	-56.4805	-56.481	-56.4807	-56.486	-56.4865	-56.4862
water dimer	-76.0413	-76.2608	-76.2687	-76.2739	-76.0489	-76.3416	-76.3358	-76.3495	-76.3423	-76.3547	-76.3295	-76.3304	-76.33	-76.3374	-76.3383	-76.3379	-76.3426	-76.3435	-76.3431	-76.3371	-76.338	-76.3376	-76.345	-76.3459	-76.3455	-76.3502	-76.3511	-76.3507
HCN dimer	-92.8868	-93.1822	-93.1905	-93.204	-92.8998	-93.28	-93.2695	-93.2883	-93.2852	-93.3018	-93.2551	-93.256	-93.2554	-93.2634	-93.2643	-93.2637	-93.2768	-93.2778	-93.2772	-93.2679	-93.2688	-93.2682	-93.2761	-93.2771	-93.2765	-93.2896	-93.2906	-93.2899
HF dimer	-100.033	-100.256	-100.26	-100.264	-100.043	-100.351	-100.341	-100.355	-100.347	-100.359	-100.342	-100.343	-100.343	-100.346	-100.347	-100.347	-100.35	-100.351	-100.351	-100.352	-100.353	-100.353	-100.356	-100.357	-100.357	-100.36	-100.361	-100.361
ammonia dimer	-56.2053	-56.4047	-56.4199	-56.4254	-56.2128	-56.4725	-56.4749	-56.4877	-56.4815	-56.4931	-56.4579	-56.4584	-56.4581	-56.4731	-56.4736	-56.4733	-56.4785	-56.4791	-56.4787	-56.4653	-56.4659	-56.4656	-56.4805	-56.481	-56.4807	-56.486	-56.4865	-56.4862
HF-methane	-100.033	-100.256	-100.26	-100.264	-100.044	-100.351	-100.341	-100.355	-100.347	-100.359	-100.342	-100.343	-100.343	-100.346	-100.347	-100.347	-100.35	-100.351	-100.351	-100.352	-100.354	-100.353	-100.356	-100.357	-100.357	-100.36	-100.361	-100.361
ammonia-methane	-40.1996	-40.3674	-40.3909	-40.3954	-40.2077	-40.4235	-40.4354	-40.447	-40.4408	-40.4515	-40.4079	-40.4082	-40.408	-40.4313	-40.4316	-40.4314	-40.4358	-40.4361	-40.4359	-40.4159	-40.4162	-40.416	-40.4394	-40.4397	-40.4395	-40.4439	-40.4442	-40.444
water-methane	-40.1996	-40.3674	-40.3909	-40.3954	-40.2077	-40.4235	-40.4354	-40.447	-40.4408	-40.4515	-40.4079	-40.4082	-40.408	-40.4313	-40.4316	-40.4314	-40.4358	-40.4361	-40.4359	-40.4159	-40.4162	-40.416	-40.4394	-40.4397	-40.4395	-40.4439	-40.4442	-40.444
formaldehyde dimer	-113.885	-114.218	-114.233	-114.245	-113.899	-114.338	-114.331	-114.352	-114.345	-114.364	-114.313	-114.314	-114.314	-114.327	-114.329	-114.328	-114.34	-114.341	-114.34	-114.327	-114.328	-114.328	-114.342	-114.343	-114.342	-114.354	-114.355	-114.354
water-ethene	-76.0412	-76.2608	-76.2687	-76.2739	-76.0489	-76.3416	-76.3358	-76.3495	-76.3423	-76.3547	-76.3295	-76.3304	-76.33	-76.3374	-76.3383	-76.3379	-76.3427	-76.3435	-76.3431	-76.3371	-76.338	-76.3376	-76.345	-76.3459	-76.3455	-76.3502	-76.3511	-76.3507
formaldehyde-ethene	-113.885	-114.218	-114.233	-114.245	-113.899	-114.338	-114.331	-114.352	-114.345	-114.364	-114.313	-114.314	-114.314	-114.328	-114.329	-114.328	-114.34	-114.341	-114.34	-114.327	-114.328	-114.328	-114.342	-114.343	-114.342	-114.354	-114.355	-114.354
ethyne dimer	-76.8281	-77.0917	-77.1079	-77.1202	-76.8422	-77.182	-77.1809	-77.1982	-77.1955	-77.2105	-77.1544	-77.1549	-77.1546	-77.1706	-77.1711	-77.1708	-77.1829	-77.1834	-77.1831	-77.1683	-77.1689	-77.1686	-77.1845	-77.185	-77.1847	-77.1969	-77.1974	-77.1971
ammonia-ethene	-78.0435	-78.3282	-78.3576	-78.3688	-78.0559	-78.423	-78.4333	-78.4524	-78.4465	-78.4635	-78.3968	-78.3973	-78.397	-78.4261	-78.4267	-78.4263	-78.4373	-78.4378	-78.4375	-78.4091	-78.4096	-78.4093	-78.4384	-78.439	-78.4386	-78.4496	-78.4501	-78.4498
ethene dimer	-78.0435	-78.3282	-78.3576	-78.3687	-78.0559	-78.423	-78.4333	-78.4524	-78.4465	-78.4635	-78.3968	-78.3973	-78.397	-78.4261	-78.4266	-78.4263	-78.4372	-78.4378	-78.4374	-78.4091	-78.4096	-78.4093	-78.4384	-78.439	-78.4386	-78.4496	-78.4501	-78.4498
methane-ethene	-40.1996	-40.3674	-40.3909	-40.3954	-40.2077	-40.4235	-40.4354	-40.447	-40.4408	-40.4515	-40.4079	-40.4082	-40.408	-40.4313	-40.4316	-40.4314	-40.4358	-40.4361	-40.4359	-40.4159	-40.4162	-40.416	-40.4394	-40.4397	-40.4395	-40.4439	-40.4442	-40.444
borane-methane	-26.3912	-26.4865	-26.5107	-26.5124	-26.397	-26.5208	-26.5365	-26.545	-26.5386	-26.5468	-26.5091	-26.5093	-26.5092	-26.5333	-26.5334	-26.5334	-26.5351	-26.5352	-26.5351	-26.5149	-26.515	-26.515	-26.5391	-26.5392	-26.5392	-26.5408	-26.541	-26.5409
methane-ethane	-79.2373	-79.5506	-79.5875	-79.5972	-79.2503	-79.6541	-79.6699	-79.691	-79.6815	-79.7007	-79.6258	-79.6261	-79.626	-79.6627	-79.663	-79.6629	-79.6724	-79.6727	-79.6726	-79.6389	-79.6391	-79.6391	-79.6757	-79.676	-79.676	-79.6855	-79.6857	-79.6857
methane-ethane	-79.2373	-79.5506	-79.5875	-79.5972	-79.2503	-79.6541	-79.6699	-79.691	-79.6815	-79.7007	-79.6258	-79.6264	-79.626	-79.6627	-79.6633	-79.6629	-79.6724	-79.673	-79.6726	-79.6389	-79.6394	-79.6391	-79.6757	-79.6763	-79.676	-79.6855	-79.686	-79.6857
methane dimer	-40.1996	-40.3674	-40.3909	-40.3954	-40.2077	-40.4235	-40.4354	-40.447	-40.4408	-40.4515	-40.4079	-40.4082	-40.408	-40.4313	-40.4316	-40.4314	-40.4358	-40.4361	-40.4359	-40.4159	-40.4162	-40.416	-40.4394	-40.4397	-40.4395	-40.4439	-40.4442	-40.444
Ar-methane	-526.801	-526.955	-526.968	-526.97	-526.804	-527.038	-527.04	-527.05	-527.043	-527.053	-527.031	-527.032	-527.032	-527.043	-527.045	-527.044	-527.046	-527.047	-527.047	-527.034	-527.035	-527.035	-527.046	-527.047	-527.047	-527.049	-527.05	-527.05
Ar-ethene	-78.0435	-78.3282	-78.3576	-78.3687	-78.0559	-78.423	-78.4333	-78.4524	-78.4465	-78.4635	-78.3968	-78.3973	-78.397	-78.4261	-78.4267	-78.4263	-78.4373	-78.4378	-78.4375	-78.4091	-78.4096	-78.4093	-78.4384	-78.439	-78.4386	-78.4496	-78.4501	-78.4498
ethene-ethyne	-76.8281	-77.0916	-77.1078	-77.1201	-76.8423	-77.182	-77.181	-77.1982	-77.1955	-77.2105	-77.1544	-77.155	-77.1546	-77.1705	-77.1712	-77.1708	-77.1829	-77.1835	-77.1831	-77.1684	-77.169	-77.1686	-77.1845	-77.1852	-77.1848	-77.1969	-77.1975	-77.1971
ethene dimer	-78.0435	-78.3282	-78.3576	-78.3687	-78.0559	-78.423	-78.4333	-78.4524	-78.4465	-78.4635	-78.3968	-78.3973	-78.397	-78.4261	-78.4267	-78.4263	-78.4372	-78.4378	-78.4375	-78.4091	-78.4096	-78.4093	-78.4384	-78.439	-78.4386	-78.4496	-78.4501	-78.4498
ethyne dimer	-76.8281	-77.0916	-77.1078	-77.1201	-76.8423	-77.182	-77.181	-77.1982	-77.1955	-77.2105	-77.1544	-77.155	-77.1546	-77.1705	-77.1712	-77.1708	-77.1829	-77.1835	-77.1831	-77.1684	-77.169	-77.1686	-77.1845	-77.1852	-77.1848	-77.1969	-77.1975	-77.1971
Dimer
water-ammonia	-132.254	-132.677	-132.699	-132.71	-132.269	-132.825	-132.821	-132.847	-132.834	-132.858	-132.798	-132.799	-132.799	-132.82	-132.822	-132.821	-132.832	-132.833	-132.832	-132.813	-132.814	-132.813	-132.835	-132.836	-132.836	-132.846	-132.848	-132.847
water dimer	-152.089	-152.53	-152.545	-152.556	-152.104	-152.691	-152.679	-152.707	-152.693	-152.718	-152.667	-152.669	-152.668	-152.682	-152.684	-152.683	-152.693	-152.695	-152.694	-152.682	-152.684	-152.683	-152.697	-152.699	-152.698	-152.708	-152.71	-152.709
HCN dimer	-185.781	-186.373	-186.389	-186.416	-185.807	-186.568	-186.547	-186.584	-186.579	-186.611	-186.518	-186.52	-186.519	-186.534	-186.536	-186.535	-186.561	-186.563	-186.562	-186.543	-186.545	-186.544	-186.559	-186.561	-186.56	-186.587	-186.588	-186.587
HF dimer	-200.073	-200.519	-200.526	-200.535	-200.093	-200.709	-200.69	-200.717	-200.701	-200.726	-200.691	-200.694	-200.693	-200.699	-200.701	-200.7	-200.707	-200.71	-200.709	-200.711	-200.714	-200.713	-200.719	-200.721	-200.72	-200.727	-200.73	-200.729
ammonia dimer	-112.413	-112.815	-112.845	-112.856	-112.428	-112.95	-112.955	-112.98	-112.968	-112.991	-112.921	-112.922	-112.921	-112.951	-112.952	-112.951	-112.962	-112.963	-112.963	-112.936	-112.937	-112.936	-112.965	-112.967	-112.966	-112.977	-112.978	-112.977
HF-methane	-140.234	-140.626	-140.653	-140.662	-140.252	-140.777	-140.779	-140.804	-140.791	-140.813	-140.752	-140.754	-140.753	-140.779	-140.781	-140.78	-140.788	-140.79	-140.789	-140.77	-140.772	-140.771	-140.797	-140.799	-140.798	-140.806	-140.808	-140.807
ammonia-methane	-96.4053	-96.774	-96.8124	-96.8226	-96.4206	-96.8974	-96.9115	-96.9358	-96.9237	-96.946	-96.8672	-96.868	-96.8676	-96.9057	-96.9065	-96.906	-96.9159	-96.9167	-96.9162	-96.8825	-96.8833	-96.8828	-96.9209	-96.9218	-96.9213	-96.9311	-96.9319	-96.9315
water-methane	-116.241	-116.63	-116.661	-116.671	-116.257	-116.766	-116.772	-116.798	-116.784	-116.807	-116.739	-116.74	-116.739	-116.77	-116.771	-116.77	-116.78	-116.781	-116.78	-116.754	-116.755	-116.755	-116.785	-116.786	-116.786	-116.795	-116.796	-116.796
formaldehyde dimer	-227.774	-228.444	-228.472	-228.497	-227.802	-228.683	-228.668	-228.711	-228.698	-228.736	-228.633	-228.636	-228.634	-228.662	-228.664	-228.663	-228.686	-228.689	-228.687	-228.661	-228.664	-228.662	-228.689	-228.692	-228.691	-228.714	-228.717	-228.715
water-ethene	-154.086	-154.594	-154.631	-154.648	-154.106	-154.769	-154.773	-154.806	-154.793	-154.823	-154.731	-154.732	-154.731	-154.767	-154.769	-154.768	-154.784	-154.786	-154.785	-154.751	-154.752	-154.751	-154.787	-154.788	-154.788	-154.804	-154.805	-154.805
formaldehyde-ethene	-191.929	-192.55	-192.593	-192.617	-191.955	-192.764	-192.766	-192.807	-192.795	-192.831	-192.713	-192.714	-192.713	-192.756	-192.758	-192.757	-192.78	-192.781	-192.78	-192.739	-192.741	-192.74	-192.782	-192.784	-192.783	-192.806	-192.808	-192.807
ethyne dimer	-153.657	-154.187	-154.219	-154.244	-153.685	-154.367	-154.364	-154.399	-154.394	-154.424	-154.312	-154.313	-154.312	-154.344	-154.345	-154.344	-154.369	-154.37	-154.369	-154.339	-154.341	-154.34	-154.371	-154.372	-154.372	-154.396	-154.397	-154.397
ammonia-ethene	-134.249	-134.736	-134.78	-134.797	-134.269	-134.898	-134.91	-134.942	-134.931	-134.959	-134.857	-134.858	-134.858	-134.901	-134.902	-134.902	-134.918	-134.919	-134.919	-134.877	-134.878	-134.877	-134.921	-134.922	-134.921	-134.938	-134.939	-134.938
ethene dimer	-156.086	-156.66	-156.718	-156.74	-156.111	-156.848	-156.868	-156.906	-156.895	-156.929	-156.796	-156.797	-156.796	-156.854	-156.855	-156.854	-156.877	-156.878	-156.877	-156.82	-156.821	-156.821	-156.878	-156.879	-156.878	-156.901	-156.902	-156.901
methane-ethene	-118.243	-118.697	-118.75	-118.766	-118.263	-118.848	-118.87	-118.9	-118.888	-118.916	-118.806	-118.807	-118.806	-118.858	-118.859	-118.859	-118.874	-118.875	-118.875	-118.826	-118.827	-118.826	-118.879	-118.879	-118.879	-118.894	-118.895	-118.895
borane-methane	-66.5893	-66.8566	-66.9038	-66.9105	-66.6029	-66.9469	-66.9739	-66.994	-66.982	-67.0008	-66.9192	-66.9195	-66.9194	-66.9664	-66.9666	-66.9666	-66.9731	-66.9734	-66.9733	-66.9329	-66.9331	-66.9331	-66.98	-66.9803	-66.9802	-66.9868	-66.987	-66.987
methane-ethane	-119.436	-119.92	-119.98	-119.995	-119.457	-120.079	-120.107	-120.139	-120.124	-120.154	-120.035	-120.036	-120.036	-120.095	-120.096	-120.096	-120.11	-120.111	-120.11	-120.056	-120.057	-120.056	-120.116	-120.117	-120.116	-120.131	-120.131	-120.131
methane-ethane	-119.436	-119.92	-119.98	-119.994	-119.457	-120.079	-120.106	-120.139	-120.124	-120.153	-120.035	-120.036	-120.035	-120.095	-120.096	-120.095	-120.109	-120.11	-120.11	-120.056	-120.057	-120.056	-120.116	-120.117	-120.116	-120.13	-120.131	-120.131
methane dimer	-80.3988	-80.7364	-80.7831	-80.7923	-80.4148	-80.8481	-80.8717	-80.8949	-80.8827	-80.9041	-80.8168	-80.8174	-80.817	-80.8635	-80.8641	-80.8637	-80.8727	-80.8733	-80.8729	-80.8327	-80.8333	-80.8329	-80.8794	-80.88	-80.8796	-80.8886	-80.8892	-80.8888
Ar-methane	-567	-567.324	-567.359	-567.366	-567.011	-567.462	-567.476	-567.498	-567.485	-567.505	-567.439	-567.441	-567.44	-567.475	-567.477	-567.476	-567.482	-567.484	-567.483	-567.45	-567.452	-567.451	-567.486	-567.487	-567.487	-567.493	-567.495	-567.494
Ar-ethene	-604.844	-605.284	-605.326	-605.339	-604.859	-605.461	-605.473	-605.503	-605.49	-605.517	-605.428	-605.43	-605.429	-605.47	-605.471	-605.471	-605.483	-605.485	-605.484	-605.443	-605.445	-605.444	-605.485	-605.487	-605.486	-605.499	-605.5	-605.5
ethene-ethyne	-154.866	-155.42	-155.464	-155.488	-154.893	-155.604	-155.613	-155.649	-155.641	-155.673	-155.55	-155.552	-155.551	-155.595	-155.596	-155.595	-155.619	-155.62	-155.619	-155.576	-155.578	-155.577	-155.621	-155.622	-155.621	-155.645	-155.646	-155.645
ethene dimer	-156.081	-156.656	-156.714	-156.737	-156.106	-156.845	-156.865	-156.903	-156.892	-156.926	-156.793	-156.794	-156.793	-156.85	-156.851	-156.851	-156.873	-156.874	-156.874	-156.817	-156.818	-156.817	-156.875	-156.876	-156.875	-156.898	-156.899	-156.898
ethyne dimer	-153.651	-154.182	-154.214	-154.239	-153.679	-154.363	-154.36	-154.394	-154.389	-154.42	-154.307	-154.309	-154.308	-154.339	-154.34	-154.339	-154.364	-154.365	-154.364	-154.335	-154.336	-154.336	-154.367	-154.368	-154.367	-154.392	-154.393	-154.392
Interaction energies (kJ/mol)
water-ammonia	-20.4122	-29.0763	-27.0606	-28.5592	-19.3252	-28.1766	-26.3385	-26.1609	-28.1718	-27.6595	-28.1282	-28.1268	-28.0928	-26.1125	-26.1111	-26.0771	-27.6111	-27.6097	-27.5757	-27.0465	-27.0451	-27.0111	-25.0308	-25.0294	-24.9954	-26.5294	-26.528	-26.494	1.40663	0.506876	0.458501	0.623173	1.33935	0.617179	0.439595	0.39122	0.690454	1.35311	0.965688	0.453354	0.404978	0.676695		0.623173	0.624598	0.658578	0.690454	0.691879	0.725859
water dimer	-16.2424	-21.9263	-20.9126	-22.0553	-15.6509	-21.292	-20.4125	-20.2783	-21.8257	-21.421	-20.7072	-20.6461	-20.6638	-19.6936	-19.6324	-19.6502	-20.8363	-20.7751	-20.7928	-20.1222	-20.0611	-20.0788	-19.1086	-19.0474	-19.0652	-20.2512	-20.1901	-20.2078	0.862194	0.227877	0.356852	0.941863	0.904538	0.404422	0.270221	0.314508	0.899519	1.02458	0.795015	0.390264	0.194465	0.779475		0.941863	1.00299	0.985273	0.899519	0.96065	0.942929
HCN dimer	-18.6864	-23.5448	-21.874	-22.6656	-17.6289	-21.3026	-20.0447	-19.6318	-21.0144	-20.4234	-21.0967	-20.8524	-21.0724	-19.426	-19.1817	-19.4016	-20.2176	-19.9733	-20.1933	-20.0431	-19.7988	-20.0188	-18.3724	-18.128	-18.348	-19.164	-18.9197	-19.1396	3.10465	0.862491	0.656632	0.396993	2.75701	0.927713	0.514845	0.308985	0.744639	3.0224	1.37119	0.780242	0.574383	0.479242		0.396993	0.641297	0.421332	0.744639	0.988944	0.768979
HF dimer	-16.7085	-19.3024	-19.0444	-19.8908	-16.6257	-19.6355	-19.4724	-19.3776	-20.5559	-20.224	-18.0878	-18.0692	-18.0324	-17.8299	-17.8113	-17.7745	-18.6763	-18.6576	-18.6208	-18.006	-17.9874	-17.9506	-17.7481	-17.7295	-17.6927	-18.5945	-18.5758	-18.539	0.132883	0.466072	1.08165	1.16344	0.260464	0.688386	0.593653	0.95407	1.03586	0.434247	1.09932	0.767436	0.780287	0.86208		1.16344	1.18207	1.21888	1.03586	1.05449	1.0913
ammonia dimer	-7.12089	-14.1542	-12.9243	-13.9882	-6.46954	-13.6502	-12.4647	-12.4203	-13.7433	-13.4842	-13.5386	-13.5227	-13.5247	-12.3087	-12.2928	-12.2949	-13.3727	-13.3568	-13.3588	-12.8814	-12.8655	-12.8675	-11.6515	-11.6356	-11.6377	-12.7155	-12.6996	-12.7016	0.941725	0.437739	0.326175	0.331023	0.925346	0.465729	0.421359	0.309795	0.347403	0.886338	0.641396	0.382352	0.270787	0.38641		0.331023	0.346944	0.344903	0.347403	0.363324	0.361283
HF-methane	-1.68808	-7.78979	-7.0527	-8.06177	-1.816	-7.8625	-7.14895	-7.12541	-8.40937	-8.13448	-6.10762	-6.0652	-6.06638	-5.37053	-5.32811	-5.32929	-6.3796	-6.33718	-6.33836	-6.23723	-6.1948	-6.19598	-5.50014	-5.45772	-5.4589	-6.50921	-6.46678	-6.46796	0.814599	0.887308	0.867566	0.737961	0.948484	1.04474	1.02119	0.733682	0.604077	0.999467	1.34707	1.07218	0.682699	0.553094		0.737961	0.780385	0.779205	0.604077	0.646501	0.64532
ammonia-methane	-0.873715	-4.78785	-4.37558	-4.98366	-0.213727	-3.5275	-3.19712	-3.11523	-3.91502	-3.72332	-3.84753	-3.87751	-3.83868	-3.43527	-3.46524	-3.42641	-4.04335	-4.07333	-4.03449	-3.18845	-3.21843	-3.1796	-2.77619	-2.80617	-2.76733	-3.38427	-3.41425	-3.37541	1.81559	0.555245	0.875275	0.216196	1.75198	0.57352	0.491638	0.811668	0.15259	1.81949	0.750848	0.559145	0.879176	0.220097		0.216196	0.246176	0.207342	0.15259	0.182569	0.143735
water-methane	-0.556323	-3.8443	-3.52548	-4.01967	-0.259276	-3.08912	-2.79209	-2.7703	-3.39025	-3.26449	-2.93069	-3.0356	-2.91646	-2.61187	-2.71678	-2.59764	-3.10606	-3.21096	-3.09182	-2.6332	-2.73811	-2.61896	-2.31438	-2.41928	-2.30014	-2.80856	-2.91347	-2.79433	1.21905	0.463868	0.305439	0.00794501	1.21058	0.477186	0.455398	0.296969	0.000524771	1.26934	0.639926	0.514161	0.355731	0.0582378		0.00794501	0.112854	0.00628767	0.000524771	0.104384	0.0147574
formaldehyde dimer	-11.9423	-20.1894	-18.3029	-20.3634	-10.8448	-19.7518	-17.7433	-17.8653	-20.2902	-19.9258	-19.0472	-19.0481	-19.0124	-17.1607	-17.1616	-17.1259	-19.2212	-19.2221	-19.1864	-17.9549	-17.9558	-17.9201	-16.0684	-16.0693	-16.0336	-18.1289	-18.1298	-18.0941	0.96975	0.532108	0.17244	1.26479	1.2212	0.661551	0.783557	0.0790092	1.01334	1.35451	1.28125	0.916863	0.212316	0.88003		1.26479	1.26388	1.29959	1.01334	1.01243	1.04814
water-ethene	-4.472	-13.4304	-11.4251	-12.868	-4.08231	-12.1912	-10.2064	-10.1859	-11.9622	-11.6288	-11.8412	-11.7463	-11.8144	-9.83595	-9.74105	-9.80914	-11.2788	-11.1839	-11.252	-11.4659	-11.371	-11.4391	-9.46068	-9.36578	-9.43387	-10.9035	-10.8086	-10.8767	1.87835	0.639151	0.289192	0.0860794	2.02317	0.804477	0.783968	0.434009	0.0587383	2.22066	1.31485	0.98146	0.631501	0.25623		0.0860794	0.180977	0.112893	0.0587383	0.0361598	0.0319247
formaldehyde-ethene	-1.26978	-9.15895	-7.79015	-9.03263	-0.562663	-7.81174	-6.41996	-6.44293	-7.90319	-7.68542	-7.57426	-7.67839	-7.55962	-6.20546	-6.30959	-6.19081	-7.44794	-7.55207	-7.4333	-6.87794	-6.98208	-6.8633	-5.50914	-5.61327	-5.49449	-6.75162	-6.85576	-6.73698	2.05465	0.707442	0.469965	0.226354	2.17944	0.80925	0.832223	0.594747	0.101572	2.301	1.17156	0.953786	0.71631	0.019991		0.226354	0.12222	0.240997	0.101572	0.00256168	0.116216
ethyne dimer	-3.08361	-9.83822	-8.37846	-9.46382	-2.37904	-7.47227	-6.1429	-6.01252	-7.41115	-7.09787	-7.69953	-7.81007	-7.68404	-6.23978	-6.35032	-6.22429	-7.32514	-7.43568	-7.30965	-7.00034	-7.11088	-6.98485	-5.54059	-5.65113	-5.5251	-6.62594	-6.73648	-6.61045	2.96364	0.597688	0.824955	0.125763	2.88454	0.648978	0.518592	0.745859	0.0466674	3.1851	1.13243	0.819151	1.04642	0.347226		0.125763	0.236303	0.110273	0.0466674	0.157208	0.0311773
ammonia-ethene	-0.986446	-8.57285	-7.08554	-8.21013	-0.460508	-6.95691	-5.49774	-5.46961	-6.83253	-6.59419	-7.08449	-7.04466	-7.07037	-5.59718	-5.55735	-5.58307	-6.72177	-6.68194	-6.70766	-6.5698	-6.52997	-6.55569	-5.0825	-5.04267	-5.06839	-6.20709	-6.16726	-6.19297	2.25977	0.643832	0.771408	0.256726	2.33591	0.748104	0.719973	0.84755	0.332867	2.51631	1.13871	0.900376	1.02795	0.51327		0.256726	0.216898	0.242613	0.332867	0.293039	0.318754
ethene dimer	2.6325	-8.25411	-6.26578	-7.77076	3.36806	-6.05924	-4.04679	-4.0709	-5.78538	-5.57589	-6.07662	-5.95631	-6.06334	-4.08829	-3.96798	-4.07501	-5.59328	-5.47297	-5.58	-5.35032	-5.23	-5.33704	-3.36198	-3.24167	-3.3487	-4.86697	-4.74666	-4.85369	3.00493	0.810061	0.827447	0.10114	3.15459	0.93561	0.959721	0.977106	0.2508	3.30602	1.32064	1.11115	1.12853	0.402226		0.10114	0.0191718	0.0878611	0.2508	0.130488	0.237521
methane-ethene	0.808058	-4.22242	-3.46329	-4.14713	1.14732	-2.93469	-2.19951	-2.17556	-2.99831	-2.8594	-3.06517	-3.0749	-3.05783	-2.30604	-2.31577	-2.2987	-2.98988	-2.99961	-2.98254	-2.73334	-2.74306	-2.726	-1.97421	-1.98394	-1.96687	-2.65804	-2.66777	-2.65071	1.90739	0.619664	0.750142	0.418309	1.94439	0.680608	0.656663	0.787141	0.455307	2.07603	0.927215	0.788301	0.918779	0.586946		0.418309	0.428038	0.410971	0.455307	0.465037	0.44797
borane-methane	3.95352	-7.2205	-5.93647	-7.2505	4.38073	-6.70343	-5.38846	-5.41941	-6.95559	-6.73343	-6.0105	-5.47586	-6.00056	-4.72648	-4.19183	-4.71654	-6.0405	-5.50585	-6.03056	-5.58136	-5.04671	-5.57142	-4.29733	-3.76269	-4.28739	-5.61135	-5.07671	-5.60142	1.22161	0.704546	0.0116176	0.417527	1.33226	0.784245	0.815188	0.12226	0.306884	1.06686	0.771946	0.549787	0.143141	0.572285		0.417527	0.952171	0.427465	0.306884	0.841528	0.316823
methane-ethane	2.03356	-5.83869	-4.99988	-5.93482	2.58561	-4.16468	-3.40493	-3.32587	-4.48969	-4.26081	-3.97069	-4.47447	-3.96147	-3.13189	-3.63567	-3.12267	-4.06683	-4.5706	-4.0576	-3.42658	-3.93035	-3.41736	-2.58778	-3.09155	-2.57856	-3.52271	-4.02649	-3.51349	2.51798	0.843972	0.649992	0.105879	2.49952	0.904567	0.825514	0.631533	0.0874209	2.49306	1.04793	0.819051	0.62507	0.0809577		0.105879	0.609651	0.0966574	0.0874209	0.591193	0.0781991
methane-ethane	1.31229	-4.64877	-4.14527	-4.86862	1.85477	-2.98209	-2.5784	-2.4786	-3.4147	-3.20195	-3.03455	-2.98033	-3.02635	-2.53106	-2.47684	-2.52286	-3.2544	-3.20019	-3.24621	-2.49939	-2.44517	-2.4912	-1.9959	-1.94168	-1.9877	-2.71925	-2.66503	-2.71105	2.35819	0.691514	0.743971	0.208813	2.31735	0.750471	0.650675	0.703132	0.167974	2.3403	0.886377	0.673622	0.72608	0.190922		0.208813	0.154594	0.200616	0.167974	0.113755	0.159777
methane dimer	1.09748	-3.97745	-3.52504	-4.10955	1.59769	-2.76567	-2.36467	-2.31325	-3.04712	-2.89776	-2.73446	-2.6861	-2.72825	-2.28205	-2.23369	-2.27583	-2.86656	-2.8182	-2.86034	-2.24289	-2.19454	-2.23668	-1.79048	-1.74212	-1.78427	-2.37499	-2.32663	-2.36878	1.92158	0.709795	0.678587	0.187021	1.90457	0.744192	0.692779	0.661571	0.170005	1.90393	0.8415	0.692142	0.660934	0.169368		0.187021	0.138664	0.180808	0.170005	0.121648	0.163792
Ar-methane	1.07967	-2.31431	-1.9409	-2.2946	1.35703	-1.90497	-1.45654	-1.53156	-1.93	-1.88526	-1.36205	-1.75429	-1.33916	-0.988639	-1.38088	-0.965744	-1.34234	-1.73458	-1.31944	-1.08124	-1.47348	-1.05835	-0.707831	-1.10007	-0.684936	-1.06153	-1.45377	-1.03864	0.297296	0.112046	0.654965	0.935774	0.553788	0.0694253	0.144446	0.398473	0.679281	0.439562	0.0749622	0.03022	0.512699	0.793507		0.935774	0.543532	0.958668	0.679281	0.287039	0.702176
Ar-ethene	1.56205	-1.87467	-1.24293	-1.59529	1.72723	-1.8078	-1.03027	-1.17605	-1.55323	-1.52842	-1.27788	-1.28221	-1.26255	-0.646132	-0.650466	-0.630802	-0.9985	-1.00283	-0.983171	-1.10739	-1.11172	-1.09206	-0.47564	-0.479975	-0.460311	-0.828009	-0.832343	-0.81268	0.239242	0.306113	0.836035	1.00653	0.106367	0.106292	0.0394954	0.490427	0.660918	0.0542274	0.0962939	0.121099	0.651021	0.821512		1.00653	1.00219	1.02186	0.660918	0.656584	0.676247
ethene-ethyne	13.5524	0.542122	3.21965	1.67558	14.048	1.44769	4.58821	4.12522	2.81468	2.58115	1.95692	2.06458	1.96852	4.63444	4.74211	4.64604	3.09038	3.19805	3.10198	2.46503	2.5727	2.47663	5.14255	5.25022	5.15415	3.59849	3.70616	3.61009	1.35313	0.447559	0.0616671	0.569778	1.91615	0.547579	1.01058	0.50135	0.00676091	1.82829	0.689184	0.922716	0.41349	0.0946213		0.569778	0.677445	0.581377	0.00676091	0.114428	0.0183593
ethene dimer	15.2586	0.542809	3.04193	1.25333	15.8498	1.91975	4.90517	4.41888	2.85878	2.63027	2.29589	2.31268	2.30837	4.79501	4.8118	4.8075	3.00641	3.0232	3.01889	2.88747	2.90426	2.89996	5.3866	5.40339	5.39908	3.59799	3.61478	3.61048	2.2143	0.837353	0.461218	0.130367	2.77914	0.915903	1.4022	1.02606	0.434475	2.73925	1.1338	1.3623	0.986168	0.394582		0.130367	0.147157	0.142851	0.434475	0.417685	0.421991
ethyne dimer	13.9925	1.946	4.84081	3.50572	14.4584	2.52039	5.88084	5.4152	4.34208	4.08011	3.2291	3.40762	3.24061	6.12391	6.30243	6.13542	4.78882	4.96734	4.80033	3.73241	3.91093	3.74391	6.62722	6.80574	6.63872	5.29213	5.47065	5.30363	0.829387	0.254993	0.453718	0.957024	1.39148	0.351446	0.817082	0.108371	0.394935	1.2404	0.404036	0.666002	0.0427085	0.546015		0.957024	1.13554	0.96853	0.394935	0.573455	0.406441
MAE																													1.59536	0.577721	0.566059	0.475686	1.6934	0.652565	0.660856	0.551229	0.401792	1.74477	0.910131	0.717798	0.607734	0.445209		0.475686	0.531907	0.487743	0.401792	0.450291	0.411236
RMS																													1.80984	0.613727	0.629196	0.606332	1.88287	0.696174	0.722863	0.615674	0.510229	1.95495	0.976918	0.778675	0.677407	0.518119		0.606332	0.656069	0.624797	0.510229	0.561665	0.528035
MAX																													3.10465	0.887308	1.08165	1.26479	3.15459	1.04474	1.4022	1.02606	1.03586	3.30602	1.37119	1.3623	1.12853	0.88003		1.26479	1.26388	1.29959	1.03586	1.05449	1.0913
																													Standard	F12	PBE	PBE + CABS	Standard	F12	F12-Δ	PBE	PBE + CABS	Standard	F12	F12-Δ	PBE	PBE + CABS		PBE + CABS	P86 + CABS	PW91 + CABS	PBE + CABS	P86 + CABS	PW91 + CABS
																													MP2				CCSD					CCSD(T)						MP2			CCSD
[truncated: 3 more columns]

## Sheet: aug-cc-pVDZ CP
2625.5	HF energy (a.u.)	MP2 energy (a.u.)	CCSD energy (a.u.)	CCSD(T) energy (a.u.)	HF energy + CABS corr. (a.u.)	MP2-F12 energy (a.u.)	CCSD(F12*) energy (a.u.)	MP2-F12 + [CCSD - MP2] energy (a.u.)	CCSD(F12*)(T+) energy (a.u.)	MP2-F12 + [CCSD(T) - MP2] energy (a.u.)	MP2 + PBE energy (a.u.)	MP2 + P86 energy (a.u.)	MP2 + PW91 energy (a.u.)	CCSD + PBE energy (a.u.)	CCSD + P86 energy (a.u.)	CCSD + PW91 energy (a.u.)	CCSD(T) + PBE energy (a.u.)	CCSD(T) + P86 energy (a.u.)	CCSD(T) + PW91 energy (a.u.)	MP2 + CABS + PBE energy (a.u.)	MP2 + CABS + P86 energy (a.u.)	MP2 + CABS + PW91 energy (a.u.)	CCSD + CABS + PBE energy (a.u.)	CCSD + CABS + P86 energy (a.u.)	CCSD + CABS + PW91 energy (a.u.)	CCSD(T) + CABS + PBE energy (a.u.)	CCSD(T) + CABS + P86 energy (a.u.)	CCSD(T) + CABS+ PW91 energy (a.u.)	Error, MP2 energy	Error, MP2-F12 energy	Error, MP2 + PBE energy	Error, MP2 + CABS + PBE, energy	Error, CCSD energy	Error, CCSD(F12*) energy	Error, MP2-F12 + [CCSD - MP2] energy	Error, CCSD + PBE energy	Error, CCSD + CABS + PBE, energy	Error, CCSD(T) energy	Error, CCSD(F12*)(T+) energy	Error, MP2-F12 + [CCSD(T) - MP2] energy	Error, CCSD(T) + PBE energy	Error, CCSD(T) + CABS + PBE, energy		Error, MP2 + CABS + PBE, energy	Error, MP2 + CABS + P86, energy	Error, MP2 + CABS + PW91, energy	Error, CCSD + CABS + PBE energy	Error, CCSD + CABS + P86 energy	Error, CCSD + CABS + PW91 energy
Monomer 1
water-ammonia	-56.2059	-56.406	-56.4211	-56.4267	-56.2129	-56.4727	-56.4751	-56.4878	-56.4818	-56.4934	-56.4585	-56.4591	-56.4587	-56.4736	-56.4741	-56.4738	-56.4792	-56.4797	-56.4794	-56.4656	-56.4661	-56.4658	-56.4806	-56.4812	-56.4809	-56.4862	-56.4868	-56.4864
water dimer	-76.0416	-76.2617	-76.2696	-76.2749	-76.049	-76.3418	-76.336	-76.3496	-76.3426	-76.355	-76.3298	-76.3306	-76.3302	-76.3376	-76.3385	-76.3381	-76.343	-76.3438	-76.3434	-76.3372	-76.338	-76.3376	-76.345	-76.3459	-76.3455	-76.3504	-76.3512	-76.3508
HCN dimer	-92.887	-93.1828	-93.1911	-93.2046	-92.8999	-93.2801	-93.2696	-93.2884	-93.2854	-93.3019	-93.2553	-93.2561	-93.2556	-93.2635	-93.2644	-93.2639	-93.2771	-93.2779	-93.2774	-93.2679	-93.2688	-93.2682	-93.2762	-93.277	-93.2765	-93.2897	-93.2905	-93.29
HF dimer	-100.033	-100.256	-100.26	-100.264	-100.044	-100.351	-100.341	-100.355	-100.347	-100.359	-100.342	-100.343	-100.343	-100.346	-100.347	-100.347	-100.35	-100.351	-100.351	-100.352	-100.354	-100.353	-100.356	-100.357	-100.357	-100.36	-100.362	-100.361
ammonia dimer	-56.2055	-56.4053	-56.4204	-56.4259	-56.2129	-56.4726	-56.475	-56.4877	-56.4816	-56.4933	-56.4581	-56.4587	-56.4584	-56.4733	-56.4738	-56.4735	-56.4788	-56.4793	-56.479	-56.4655	-56.466	-56.4657	-56.4806	-56.4811	-56.4808	-56.4861	-56.4866	-56.4863
HF-methane	-100.034	-100.256	-100.26	-100.265	-100.044	-100.351	-100.342	-100.355	-100.347	-100.359	-100.342	-100.343	-100.343	-100.346	-100.347	-100.347	-100.35	-100.351	-100.351	-100.352	-100.354	-100.353	-100.356	-100.357	-100.357	-100.36	-100.362	-100.361
ammonia-methane	-40.1997	-40.3677	-40.3912	-40.3957	-40.2077	-40.4236	-40.4355	-40.4471	-40.4409	-40.4516	-40.408	-40.4083	-40.4081	-40.4314	-40.4317	-40.4315	-40.4359	-40.4362	-40.436	-40.416	-40.4163	-40.4161	-40.4394	-40.4397	-40.4395	-40.4439	-40.4442	-40.444
water-methane	-40.1997	-40.3677	-40.3911	-40.3956	-40.2077	-40.4236	-40.4355	-40.4471	-40.4409	-40.4516	-40.408	-40.4083	-40.4081	-40.4314	-40.4317	-40.4315	-40.4359	-40.4362	-40.436	-40.416	-40.4163	-40.4161	-40.4394	-40.4398	-40.4395	-40.4439	-40.4443	-40.444
formaldehyde dimer	-113.885	-114.219	-114.233	-114.246	-113.899	-114.338	-114.331	-114.352	-114.346	-114.365	-114.313	-114.316	-114.314	-114.328	-114.33	-114.328	-114.34	-114.342	-114.34	-114.327	-114.33	-114.328	-114.342	-114.344	-114.342	-114.354	-114.356	-114.354
water-ethene	-76.0414	-76.2613	-76.2692	-76.2745	-76.049	-76.3418	-76.336	-76.3497	-76.3426	-76.355	-76.3296	-76.3305	-76.3301	-76.3375	-76.3384	-76.3379	-76.3428	-76.3437	-76.3432	-76.3372	-76.3381	-76.3376	-76.345	-76.3459	-76.3455	-76.3503	-76.3512	-76.3508
formaldehyde-ethene	-113.885	-114.219	-114.233	-114.245	-113.899	-114.338	-114.331	-114.352	-114.345	-114.365	-114.313	-114.314	-114.314	-114.328	-114.329	-114.328	-114.34	-114.341	-114.34	-114.327	-114.328	-114.328	-114.342	-114.343	-114.342	-114.354	-114.355	-114.354
ethyne dimer	-76.8283	-77.0923	-77.1084	-77.1208	-76.8422	-77.1821	-77.1811	-77.1983	-77.1956	-77.2107	-77.1546	-77.1552	-77.1548	-77.1707	-77.1713	-77.1709	-77.1831	-77.1837	-77.1833	-77.1684	-77.1689	-77.1686	-77.1845	-77.1851	-77.1847	-77.1969	-77.1975	-77.1971
ammonia-ethene	-78.0437	-78.3292	-78.3585	-78.3697	-78.056	-78.4232	-78.4335	-78.4525	-78.4468	-78.4638	-78.3972	-78.3978	-78.3974	-78.4265	-78.4271	-78.4267	-78.4378	-78.4383	-78.438	-78.4093	-78.4099	-78.4095	-78.4386	-78.4392	-78.4388	-78.4499	-78.4505	-78.4501
ethene dimer	-78.0436	-78.3287	-78.358	-78.3692	-78.056	-78.4232	-78.4334	-78.4524	-78.4467	-78.4636	-78.3969	-78.3974	-78.3971	-78.4262	-78.4267	-78.4264	-78.4374	-78.4379	-78.4376	-78.4091	-78.4097	-78.4093	-78.4384	-78.439	-78.4386	-78.4496	-78.4502	-78.4498
methane-ethene	-40.1997	-40.3677	-40.3911	-40.3956	-40.2078	-40.4237	-40.4355	-40.4471	-40.4409	-40.4516	-40.408	-40.4083	-40.4081	-40.4314	-40.4317	-40.4315	-40.4359	-40.4362	-40.436	-40.416	-40.4163	-40.4161	-40.4394	-40.4397	-40.4395	-40.4439	-40.4442	-40.4441
borane-methane	-26.3914	-26.4871	-26.5112	-26.513	-26.3971	-26.521	-26.5367	-26.5451	-26.5389	-26.5469	-26.5094	-26.5096	-26.5095	-26.5336	-26.5337	-26.5337	-26.5354	-26.5355	-26.5355	-26.5151	-26.5153	-26.5152	-26.5393	-26.5394	-26.5393	-26.5411	-26.5412	-26.5411
methane-ethane	-79.2374	-79.5512	-79.588	-79.5977	-79.2504	-79.6542	-79.67	-79.6911	-79.6817	-79.7008	-79.626	-79.6265	-79.6262	-79.6629	-79.6634	-79.6631	-79.6726	-79.6731	-79.6728	-79.639	-79.6395	-79.6392	-79.6758	-79.6763	-79.676	-79.6856	-79.6861	-79.6858
methane-ethane	-79.2374	-79.5511	-79.5879	-79.5977	-79.2503	-79.6542	-79.67	-79.691	-79.6817	-79.7008	-79.626	-79.6266	-79.6262	-79.6629	-79.6634	-79.6631	-79.6726	-79.6732	-79.6728	-79.639	-79.6395	-79.6392	-79.6758	-79.6764	-79.676	-79.6856	-79.6861	-79.6858
methane dimer	-40.1998	-40.3679	-40.3913	-40.3958	-40.2078	-40.4237	-40.4355	-40.4471	-40.4409	-40.4516	-40.4081	-40.4084	-40.4082	-40.4315	-40.4318	-40.4316	-40.436	-40.4363	-40.4361	-40.416	-40.4164	-40.4161	-40.4395	-40.4398	-40.4396	-40.444	-40.4443	-40.4441
Ar-methane	-526.801	-526.956	-526.968	-526.97	-526.804	-527.038	-527.04	-527.05	-527.043	-527.053	-527.031	-527.032	-527.032	-527.043	-527.045	-527.044	-527.046	-527.047	-527.047	-527.034	-527.035	-527.035	-527.046	-527.047	-527.047	-527.049	-527.05	-527.049
Ar-ethene	-78.0435	-78.3284	-78.3577	-78.3689	-78.0559	-78.4231	-78.4333	-78.4524	-78.4466	-78.4636	-78.3968	-78.3974	-78.397	-78.4261	-78.4267	-78.4263	-78.4373	-78.4379	-78.4375	-78.4091	-78.4097	-78.4093	-78.4384	-78.439	-78.4386	-78.4496	-78.4502	-78.4498
ethene-ethyne	-76.8282	-77.0921	-77.1083	-77.1207	-76.8423	-77.1821	-77.1811	-77.1983	-77.1956	-77.2107	-77.1545	-77.155	-77.1547	-77.1706	-77.1712	-77.1709	-77.183	-77.1836	-77.1832	-77.1684	-77.169	-77.1686	-77.1846	-77.1851	-77.1848	-77.1969	-77.1975	-77.1972
ethene dimer	-78.0437	-78.3289	-78.3582	-78.3695	-78.056	-78.4232	-78.4335	-78.4525	-78.4468	-78.4637	-78.397	-78.3976	-78.3972	-78.4263	-78.4269	-78.4265	-78.4376	-78.4381	-78.4378	-78.4092	-78.4098	-78.4094	-78.4385	-78.4391	-78.4387	-78.4498	-78.4503	-78.45
ethyne dimer	-76.8282	-77.0921	-77.1082	-77.1206	-76.8423	-77.1821	-77.1811	-77.1983	-77.1956	-77.2106	-77.1545	-77.155	-77.1547	-77.1706	-77.1712	-77.1708	-77.183	-77.1836	-77.1832	-77.1684	-77.169	-77.1686	-77.1846	-77.1851	-77.1848	-77.1969	-77.1975	-77.1971
Monomer 2
water-ammonia	-76.041	-76.2613	-76.2691	-76.2744	-76.0486	-76.3417	-76.3359	-76.3496	-76.3425	-76.3549	-76.3295	-76.3303	-76.3299	-76.3373	-76.3382	-76.3377	-76.3426	-76.3435	-76.3431	-76.337	-76.3379	-76.3374	-76.3449	-76.3457	-76.3453	-76.3502	-76.351	-76.3506
water dimer	-76.0412	-76.2612	-76.2691	-76.2743	-76.0488	-76.3418	-76.336	-76.3496	-76.3425	-76.3549	-76.3295	-76.3304	-76.33	-76.3374	-76.3383	-76.3378	-76.3427	-76.3436	-76.3431	-76.3371	-76.338	-76.3375	-76.345	-76.3459	-76.3454	-76.3503	-76.3512	-76.3507
HCN dimer	-92.8875	-93.1831	-93.1914	-93.2049	-92.9004	-93.2801	-93.2698	-93.2885	-93.2855	-93.302	-93.2551	-93.2559	-93.2554	-93.2635	-93.2643	-93.2638	-93.2769	-93.2778	-93.2773	-93.2677	-93.2686	-93.2681	-93.2761	-93.2769	-93.2764	-93.2896	-93.2904	-93.2899
HF dimer	-100.034	-100.256	-100.26	-100.265	-100.044	-100.351	-100.341	-100.355	-100.347	-100.359	-100.342	-100.343	-100.343	-100.346	-100.347	-100.347	-100.35	-100.351	-100.351	-100.352	-100.353	-100.353	-100.356	-100.357	-100.357	-100.36	-100.361	-100.361
ammonia dimer	-56.2055	-56.4053	-56.4204	-56.4259	-56.2129	-56.4726	-56.475	-56.4877	-56.4816	-56.4933	-56.4581	-56.4587	-56.4584	-56.4733	-56.4738	-56.4735	-56.4788	-56.4793	-56.479	-56.4655	-56.466	-56.4657	-56.4806	-56.4811	-56.4808	-56.4861	-56.4866	-56.4863
HF-methane	-40.1998	-40.368	-40.3915	-40.396	-40.2077	-40.4237	-40.4355	-40.4471	-40.441	-40.4516	-40.4082	-40.4085	-40.4083	-40.4316	-40.4319	-40.4317	-40.4361	-40.4364	-40.4362	-40.416	-40.4163	-40.4161	-40.4394	-40.4398	-40.4396	-40.444	-40.4443	-40.4441
ammonia-methane	-56.2056	-56.4054	-56.4205	-56.426	-56.2129	-56.4726	-56.475	-56.4878	-56.4817	-56.4933	-56.4582	-56.4588	-56.4584	-56.4733	-56.4739	-56.4736	-56.4789	-56.4794	-56.4791	-56.4655	-56.466	-56.4657	-56.4806	-56.4811	-56.4808	-56.4861	-56.4867	-56.4863
water-methane	-76.0415	-76.2612	-76.2691	-76.2743	-76.049	-76.3417	-76.336	-76.3496	-76.3425	-76.3549	-76.3297	-76.3305	-76.3301	-76.3375	-76.3384	-76.338	-76.3428	-76.3437	-76.3432	-76.3372	-76.3381	-76.3376	-76.3451	-76.3459	-76.3455	-76.3503	-76.3512	-76.3508
formaldehyde dimer	-113.885	-114.219	-114.234	-114.246	-113.899	-114.338	-114.331	-114.352	-114.346	-114.365	-114.313	-114.315	-114.314	-114.328	-114.329	-114.328	-114.34	-114.341	-114.341	-114.327	-114.329	-114.328	-114.342	-114.343	-114.342	-114.354	-114.355	-114.355
water-ethene	-78.0437	-78.3293	-78.3586	-78.3699	-78.0559	-78.4232	-78.4335	-78.4525	-78.4469	-78.4638	-78.3973	-78.3978	-78.3975	-78.4265	-78.4271	-78.4267	-78.4378	-78.4384	-78.438	-78.4094	-78.4099	-78.4096	-78.4387	-78.4392	-78.4389	-78.45	-78.4505	-78.4502
formaldehyde-ethene	-78.0437	-78.3291	-78.3584	-78.3696	-78.056	-78.4232	-78.4335	-78.4525	-78.4468	-78.4638	-78.3971	-78.3976	-78.3973	-78.4264	-78.4269	-78.4266	-78.4376	-78.4382	-78.4378	-78.4093	-78.4098	-78.4095	-78.4386	-78.4391	-78.4388	-78.4498	-78.4504	-78.45
ethyne dimer	-76.8283	-77.0927	-77.1088	-77.1213	-76.8423	-77.1822	-77.1811	-77.1983	-77.1958	-77.2108	-77.1548	-77.1553	-77.155	-77.1709	-77.1715	-77.1711	-77.1834	-77.1839	-77.1836	-77.1686	-77.1692	-77.1688	-77.1847	-77.1853	-77.1849	-77.1972	-77.1978	-77.1974
ammonia-ethene	-56.2055	-56.4051	-56.4203	-56.4258	-56.2129	-56.4726	-56.475	-56.4878	-56.4816	-56.4933	-56.458	-56.4585	-56.4582	-56.4731	-56.4737	-56.4733	-56.4786	-56.4792	-56.4789	-56.4654	-56.466	-56.4656	-56.4806	-56.4811	-56.4808	-56.4861	-56.4866	-56.4863
ethene dimer	-78.0437	-78.3293	-78.3586	-78.3698	-78.056	-78.4233	-78.4335	-78.4525	-78.4469	-78.4638	-78.3972	-78.3977	-78.3974	-78.4265	-78.427	-78.4267	-78.4378	-78.4383	-78.438	-78.4093	-78.4099	-78.4095	-78.4386	-78.4392	-78.4388	-78.4499	-78.4504	-78.4501
methane-ethene	-78.0437	-78.3289	-78.3582	-78.3694	-78.056	-78.4232	-78.4334	-78.4525	-78.4468	-78.4637	-78.3971	-78.3976	-78.3973	-78.4264	-78.4269	-78.4266	-78.4376	-78.4382	-78.4378	-78.4093	-78.4098	-78.4095	-78.4386	-78.4391	-78.4388	-78.4498	-78.4504	-78.45
borane-methane	-40.1999	-40.3681	-40.3916	-40.3961	-40.2078	-40.4237	-40.4356	-40.4471	-40.441	-40.4517	-40.4082	-40.4085	-40.4083	-40.4316	-40.4319	-40.4317	-40.4361	-40.4364	-40.4362	-40.4161	-40.4164	-40.4162	-40.4395	-40.4398	-40.4396	-40.444	-40.4443	-40.4441
methane-ethane	-40.1999	-40.3681	-40.3915	-40.396	-40.2078	-40.4238	-40.4356	-40.4472	-40.441	-40.4517	-40.4082	-40.4084	-40.4083	-40.4316	-40.4318	-40.4317	-40.4361	-40.4363	-40.4362	-40.4161	-40.4163	-40.4162	-40.4395	-40.4397	-40.4396	-40.444	-40.4443	-40.4441
methane-ethane	-40.1999	-40.368	-40.3914	-40.3959	-40.2078	-40.4237	-40.4356	-40.4471	-40.441	-40.4517	-40.4081	-40.4084	-40.4082	-40.4315	-40.4318	-40.4317	-40.4361	-40.4364	-40.4362	-40.4161	-40.4164	-40.4162	-40.4395	-40.4398	-40.4396	-40.444	-40.4443	-40.4441
methane dimer	-40.1998	-40.3679	-40.3913	-40.3958	-40.2078	-40.4237	-40.4355	-40.4471	-40.4409	-40.4516	-40.4081	-40.4084	-40.4082	-40.4315	-40.4318	-40.4316	-40.436	-40.4363	-40.4361	-40.416	-40.4164	-40.4161	-40.4395	-40.4398	-40.4396	-40.444	-40.4443	-40.4441
Ar-methane	-40.1997	-40.3676	-40.391	-40.3955	-40.2077	-40.4236	-40.4354	-40.447	-40.4408	-40.4515	-40.4079	-40.4082	-40.4081	-40.4314	-40.4317	-40.4315	-40.4359	-40.4362	-40.436	-40.416	-40.4163	-40.4161	-40.4394	-40.4397	-40.4395	-40.4439	-40.4442	-40.444
Ar-ethene	-526.801	-526.955	-526.968	-526.97	-526.804	-527.038	-527.04	-527.05	-527.043	-527.053	-527.031	-527.032	-527.032	-527.043	-527.045	-527.044	-527.046	-527.047	-527.047	-527.034	-527.035	-527.035	-527.046	-527.047	-527.047	-527.049	-527.05	-527.049
ethene-ethyne	-78.0436	-78.3288	-78.3581	-78.3693	-78.056	-78.4232	-78.4334	-78.4525	-78.4467	-78.4637	-78.397	-78.3976	-78.3972	-78.4263	-78.4269	-78.4265	-78.4375	-78.4381	-78.4377	-78.4092	-78.4098	-78.4094	-78.4385	-78.4391	-78.4387	-78.4497	-78.4503	-78.4499
ethene dimer	-78.0437	-78.3289	-78.3582	-78.3695	-78.056	-78.4232	-78.4335	-78.4525	-78.4468	-78.4637	-78.397	-78.3976	-78.3972	-78.4263	-78.4269	-78.4265	-78.4376	-78.4381	-78.4378	-78.4092	-78.4098	-78.4094	-78.4385	-78.4391	-78.4387	-78.4498	-78.4503	-78.45
ethyne dimer	-76.8282	-77.0921	-77.1082	-77.1206	-76.8423	-77.1821	-77.1811	-77.1983	-77.1956	-77.2106	-77.1545	-77.155	-77.1547	-77.1706	-77.1712	-77.1708	-77.183	-77.1836	-77.1832	-77.1684	-77.169	-77.1686	-77.1846	-77.1851	-77.1848	-77.1969	-77.1975	-77.1971
Dimer
water-ammonia	-132.254	-132.677	-132.699	-132.71	-132.269	-132.825	-132.821	-132.847	-132.834	-132.858	-132.798	-132.799	-132.799	-132.82	-132.822	-132.821	-132.832	-132.833	-132.832	-132.813	-132.814	-132.813	-132.835	-132.836	-132.836	-132.846	-132.848	-132.847
water dimer	-152.089	-152.53	-152.545	-152.556	-152.104	-152.691	-152.679	-152.707	-152.693	-152.718	-152.667	-152.669	-152.668	-152.682	-152.684	-152.683	-152.693	-152.695	-152.694	-152.682	-152.684	-152.683	-152.697	-152.699	-152.698	-152.708	-152.71	-152.709
HCN dimer	-185.781	-186.373	-186.389	-186.416	-185.807	-186.568	-186.547	-186.584	-186.579	-186.611	-186.518	-186.52	-186.519	-186.534	-186.536	-186.535	-186.561	-186.563	-186.562	-186.543	-186.545	-186.544	-186.559	-186.561	-186.56	-186.587	-186.588	-186.587
HF dimer	-200.073	-200.519	-200.526	-200.535	-200.093	-200.709	-200.69	-200.717	-200.701	-200.726	-200.691	-200.694	-200.693	-200.699	-200.701	-200.7	-200.707	-200.71	-200.709	-200.711	-200.714	-200.713	-200.719	-200.721	-200.72	-200.727	-200.73	-200.729
ammonia dimer	-112.413	-112.815	-112.845	-112.856	-112.428	-112.95	-112.955	-112.98	-112.968	-112.991	-112.921	-112.922	-112.921	-112.951	-112.952	-112.951	-112.962	-112.963	-112.963	-112.936	-112.937	-112.936	-112.965	-112.967	-112.966	-112.977	-112.978	-112.977
HF-methane	-140.234	-140.626	-140.653	-140.662	-140.252	-140.777	-140.779	-140.804	-140.791	-140.813	-140.752	-140.754	-140.753	-140.779	-140.781	-140.78	-140.788	-140.79	-140.789	-140.77	-140.772	-140.771	-140.797	-140.799	-140.798	-140.806	-140.808	-140.807
ammonia-methane	-96.4053	-96.774	-96.8124	-96.8226	-96.4206	-96.8974	-96.9115	-96.9358	-96.9237	-96.946	-96.8672	-96.868	-96.8676	-96.9057	-96.9065	-96.906	-96.9159	-96.9167	-96.9162	-96.8825	-96.8833	-96.8828	-96.9209	-96.9218	-96.9213	-96.9311	-96.9319	-96.9315
water-methane	-116.241	-116.63	-116.661	-116.671	-116.257	-116.766	-116.772	-116.798	-116.784	-116.807	-116.739	-116.74	-116.739	-116.77	-116.771	-116.77	-116.78	-116.781	-116.78	-116.754	-116.755	-116.755	-116.785	-116.786	-116.786	-116.795	-116.796	-116.796
formaldehyde dimer	-227.774	-228.444	-228.472	-228.497	-227.802	-228.683	-228.668	-228.711	-228.698	-228.736	-228.633	-228.636	-228.634	-228.662	-228.664	-228.663	-228.686	-228.689	-228.687	-228.661	-228.664	-228.662	-228.689	-228.692	-228.691	-228.714	-228.717	-228.715
water-ethene	-154.086	-154.594	-154.631	-154.648	-154.106	-154.769	-154.773	-154.806	-154.793	-154.823	-154.731	-154.732	-154.731	-154.767	-154.769	-154.768	-154.784	-154.786	-154.785	-154.751	-154.752	-154.751	-154.787	-154.788	-154.788	-154.804	-154.805	-154.805
formaldehyde-ethene	-191.929	-192.55	-192.593	-192.617	-191.955	-192.764	-192.766	-192.807	-192.795	-192.831	-192.713	-192.714	-192.713	-192.756	-192.758	-192.757	-192.78	-192.781	-192.78	-192.739	-192.741	-192.74	-192.782	-192.784	-192.783	-192.806	-192.808	-192.807
ethyne dimer	-153.657	-154.187	-154.219	-154.244	-153.685	-154.367	-154.364	-154.399	-154.394	-154.424	-154.312	-154.313	-154.312	-154.344	-154.345	-154.344	-154.369	-154.37	-154.369	-154.339	-154.341	-154.34	-154.371	-154.372	-154.372	-154.396	-154.397	-154.397
ammonia-ethene	-134.249	-134.736	-134.78	-134.797	-134.269	-134.898	-134.91	-134.942	-134.931	-134.959	-134.857	-134.858	-134.858	-134.901	-134.902	-134.902	-134.918	-134.919	-134.919	-134.877	-134.878	-134.877	-134.921	-134.922	-134.921	-134.938	-134.939	-134.938
ethene dimer	-156.086	-156.66	-156.718	-156.74	-156.111	-156.848	-156.868	-156.906	-156.895	-156.929	-156.796	-156.797	-156.796	-156.854	-156.855	-156.854	-156.877	-156.878	-156.877	-156.82	-156.821	-156.821	-156.878	-156.879	-156.878	-156.901	-156.902	-156.901
methane-ethene	-118.243	-118.697	-118.75	-118.766	-118.263	-118.848	-118.87	-118.9	-118.888	-118.916	-118.806	-118.807	-118.806	-118.858	-118.859	-118.859	-118.874	-118.875	-118.875	-118.826	-118.827	-118.826	-118.879	-118.879	-118.879	-118.894	-118.895	-118.895
borane-methane	-66.5893	-66.8566	-66.9038	-66.9105	-66.6029	-66.9469	-66.9739	-66.994	-66.982	-67.0008	-66.9192	-66.9195	-66.9194	-66.9664	-66.9666	-66.9666	-66.9731	-66.9734	-66.9733	-66.9329	-66.9331	-66.9331	-66.98	-66.9803	-66.9802	-66.9868	-66.987	-66.987
methane-ethane	-119.436	-119.92	-119.98	-119.995	-119.457	-120.079	-120.107	-120.139	-120.124	-120.154	-120.035	-120.036	-120.036	-120.095	-120.096	-120.096	-120.11	-120.111	-120.11	-120.056	-120.057	-120.056	-120.116	-120.117	-120.116	-120.131	-120.131	-120.131
methane-ethane	-119.436	-119.92	-119.98	-119.994	-119.457	-120.079	-120.106	-120.139	-120.124	-120.153	-120.035	-120.036	-120.035	-120.095	-120.096	-120.095	-120.109	-120.11	-120.11	-120.056	-120.057	-120.056	-120.116	-120.117	-120.116	-120.13	-120.131	-120.131
methane dimer	-80.3988	-80.7364	-80.7831	-80.7923	-80.4148	-80.8481	-80.8717	-80.8949	-80.8827	-80.9041	-80.8168	-80.8174	-80.817	-80.8635	-80.8641	-80.8637	-80.8727	-80.8733	-80.8729	-80.8327	-80.8333	-80.8329	-80.8794	-80.88	-80.8796	-80.8886	-80.8892	-80.8888
Ar-methane	-567	-567.324	-567.359	-567.366	-567.011	-567.462	-567.476	-567.498	-567.485	-567.505	-567.439	-567.441	-567.44	-567.475	-567.477	-567.476	-567.482	-567.484	-567.483	-567.45	-567.452	-567.451	-567.486	-567.487	-567.487	-567.493	-567.495	-567.494
Ar-ethene	-604.844	-605.284	-605.326	-605.339	-604.859	-605.461	-605.473	-605.503	-605.49	-605.517	-605.428	-605.43	-605.429	-605.47	-605.471	-605.471	-605.483	-605.485	-605.484	-605.443	-605.445	-605.444	-605.485	-605.487	-605.486	-605.499	-605.5	-605.5
ethene-ethyne	-154.866	-155.42	-155.464	-155.488	-154.893	-155.604	-155.613	-155.649	-155.641	-155.673	-155.55	-155.552	-155.551	-155.595	-155.596	-155.595	-155.619	-155.62	-155.619	-155.576	-155.578	-155.577	-155.621	-155.622	-155.621	-155.645	-155.646	-155.645
ethene dimer	-156.081	-156.656	-156.714	-156.737	-156.106	-156.845	-156.865	-156.903	-156.892	-156.926	-156.793	-156.794	-156.793	-156.85	-156.851	-156.851	-156.873	-156.874	-156.874	-156.817	-156.818	-156.817	-156.875	-156.876	-156.875	-156.898	-156.899	-156.898
ethyne dimer	-153.651	-154.182	-154.214	-154.239	-153.679	-154.363	-154.36	-154.394	-154.389	-154.42	-154.307	-154.309	-154.308	-154.339	-154.34	-154.339	-154.364	-154.365	-154.364	-154.335	-154.336	-154.336	-154.367	-154.368	-154.367	-154.392	-154.393	-154.392
Interaction energies (kJ/mol)
water-ammonia	-18.7143	-24.3537	-22.6323	-23.6864	-18.764	-27.1612	-25.2609	-25.4399	-26.5764	-26.494	-26.3203	-26.4385	-26.3186	-24.599	-24.7172	-24.5972	-25.6531	-25.7713	-25.6513	-26.3727	-26.4909	-26.3709	-24.6514	-24.7696	-24.6496	-25.7055	-25.8236	-25.7037	3.31603	0.508472	1.34937	1.29699	3.08895	0.460385	0.281388	1.12228	1.06991	3.5197	0.629729	0.712145	1.55304	1.50066		1.29699	1.17881	1.29878	1.06991	0.951725	1.07169
water dimer	-15.2372	-18.4609	-17.5881	-18.3064	-15.1849	-20.5244	-19.5594	-19.6517	-20.4554	-20.3699	-19.9832	-20.0341	-19.9823	-19.1104	-19.1614	-19.1095	-19.8287	-19.8796	-19.8278	-19.9347	-19.9856	-19.9338	-19.062	-19.1129	-19.0611	-19.7802	-19.8312	-19.7793	2.60321	0.539671	1.0809	1.12937	2.41997	0.448646	0.356426	0.89766	0.946129	2.72434	0.575313	0.660799	1.20203	1.2505		1.12937	1.07843	1.13028	0.946129	0.895187	0.947034
HCN dimer	-16.9345	-19.0192	-17.5249	-17.9781	-17.1032	-20.5459	-19.1797	-19.0516	-19.7847	-19.5049	-19.9886	-20.0636	-19.9894	-18.4943	-18.5694	-18.4951	-18.9476	-19.0226	-18.9484	-20.1597	-20.2348	-20.1605	-18.6655	-18.7405	-18.6662	-19.1187	-19.1937	-19.1195	1.42095	0.105768	0.451525	0.280399	1.59208	0.0627387	0.0653637	0.622656	0.451531	1.66506	0.141516	0.138346	0.695638	0.524513		0.280399	0.205348	0.279617	0.451531	0.376479	0.450748
HF dimer	-15.71	-16.4689	-16.1972	-16.6345	-15.8257	-18.3258	-18.0872	-18.0541	-18.6396	-18.4914	-17.809	-17.9132	-17.8109	-17.5373	-17.6415	-17.5392	-17.9746	-18.0788	-17.9765	-17.9259	-18.0301	-17.9278	-17.6542	-17.7584	-17.6561	-18.0915	-18.1957	-18.0934	2.70057	0.843672	1.36043	1.24355	2.58676	0.69679	0.729865	1.24663	1.12974	2.82204	0.816914	0.965143	1.48191	1.36502		1.24355	1.1394	1.24169	1.12974	1.02559	1.12788
ammonia dimer	-6.02592	-11.3193	-10.2852	-11.1021	-6.11274	-13.0624	-11.8334	-12.0282	-12.8302	-12.8451	-12.182	-12.1506	-12.1816	-11.1479	-11.1165	-11.1475	-11.9648	-11.9334	-11.9644	-12.2616	-12.2302	-12.2612	-11.2274	-11.196	-11.227	-12.0444	-12.013	-12.0439	1.89309	0.150071	1.03039	0.950859	1.71375	0.165512	0.0292704	0.851048	0.771517	1.99976	0.271722	0.256747	1.13706	1.05753		0.950859	0.982263	0.951278	0.771517	0.802921	0.771936
HF-methane	-0.430599	-4.36101	-3.71165	-4.34274	-0.901022	-6.26601	-5.49246	-5.61666	-6.27968	-6.24774	-5.12614	-5.18369	-5.126	-4.47678	-4.53434	-4.47665	-5.10787	-5.16542	-5.10773	-5.58851	-5.64606	-5.58837	-4.93915	-4.99671	-4.93902	-5.57024	-5.62779	-5.5701	2.61418	0.709175	1.84905	1.38668	2.39256	0.611754	0.487558	1.62743	1.16506	2.71956	0.78262	0.814558	1.95443	1.49206		1.38668	1.32913	1.38682	1.16506	1.10751	1.1652
ammonia-methane	0.0828199	-2.39432	-2.14145	-2.57294	0.127098	-2.94592	-2.589	-2.69304	-3.10737	-3.12454	-2.71875	-2.6452	-2.71935	-2.46587	-2.39232	-2.46647	-2.89737	-2.82382	-2.89797	-2.67442	-2.60088	-2.67503	-2.42155	-2.348	-2.42215	-2.85304	-2.7795	-2.85365	0.577934	0.0263349	0.253509	0.297833	0.482152	0.034596	0.0694471	0.157727	0.202051	0.591228	0.0567974	0.0396298	0.266804	0.311127		0.297833	0.371378	0.297229	0.202051	0.275596	0.201447
water-methane	0.0182803	-2.09106	-1.86408	-2.2042	0.0517955	-2.55641	-2.24551	-2.32943	-2.65851	-2.66955	-2.34622	-2.28271	-2.34681	-2.11924	-2.05574	-2.11983	-2.45936	-2.39586	-2.45995	-2.31201	-2.2485	-2.31259	-2.08503	-2.02152	-2.08561	-2.42515	-2.36164	-2.42573	0.534197	0.0688404	0.27903	0.313247	0.450824	0.0693892	0.0145326	0.195657	0.229874	0.546128	0.0918162	0.0807717	0.290961	0.325178		0.313247	0.376755	0.312659	0.229874	0.293382	0.229286
formaldehyde dimer	-10.5031	-15.4144	-13.7159	-15.2819	-10.258	-18.6792	-16.4955	-16.9807	-18.4764	-18.5467	-17.4465	-13.5931	-17.4471	-15.7481	-11.8946	-15.7486	-17.3141	-13.4606	-17.3146	-17.1899	-13.3364	-17.1904	-15.4914	-11.6379	-15.4919	-17.0574	-13.204	-17.058	3.80528	0.540494	1.77311	2.02976	3.36585	0.58625	0.101056	1.33367	1.59032	3.72703	0.532484	0.46224	1.69485	1.9515		2.02976	5.88321	2.02921	1.59032	5.44377	1.58977
water-ethene	-3.45277	-9.31878	-7.55159	-8.48122	-3.57895	-11.1785	-9.1122	-9.41136	-10.2711	-10.341	-10.3063	-10.3148	-10.3058	-8.53908	-8.54766	-8.53859	-9.46871	-9.47729	-9.46821	-10.4376	-10.4462	-10.4371	-8.67045	-8.67903	-8.66996	-9.60007	-9.60866	-9.59958	2.23323	0.373462	1.24574	1.11437	1.85035	0.289743	0.00941496	0.862862	0.731495	2.16609	0.376257	0.306328	1.17861	1.04724		1.11437	1.10579	1.11486	0.731495	0.722911	0.731986
formaldehyde-ethene	-0.178623	-5.58233	-4.4249	-5.31308	-0.110516	-6.90434	-5.4513	-5.74691	-6.53127	-6.63509	-6.21937	-6.36641	-6.22039	-5.06195	-5.20898	-5.06296	-5.95013	-6.09716	-5.95115	-6.1488	-6.29583	-6.14982	-4.99137	-5.13841	-4.99239	-5.87955	-6.02659	-5.88057	1.52197	0.199956	0.884921	0.955496	1.18581	0.159405	0.136203	0.548763	0.619338	1.41855	0.20036	0.0965365	0.781502	0.852077		0.955496	0.808463	0.95448	0.619338	0.472304	0.618321
ethyne dimer	-1.96814	-5.61483	-4.41234	-5.05498	-2.12298	-6.73803	-5.392	-5.53554	-6.17327	-6.17818	-6.12949	-6.1699	-6.13127	-4.92699	-4.9674	-4.92877	-5.56963	-5.61004	-5.57141	-6.28505	-6.32546	-6.28683	-5.08256	-5.12297	-5.08433	-5.7252	-5.76561	-5.72697	1.25975	0.136545	0.74509	0.589526	1.08159	0.101925	0.0416158	0.566929	0.411365	1.22374	0.105453	0.100539	0.709084	0.55352		0.589526	0.549117	0.587751	0.411365	0.370956	0.40959
ammonia-ethene	-0.0130027	-5.11859	-3.84887	-4.59119	-0.054163	-6.14861	-4.63449	-4.87889	-5.53098	-5.62121	-5.62358	-5.65065	-5.62351	-4.35386	-4.38093	-4.35379	-5.09618	-5.12325	-5.09611	-5.66709	-5.69416	-5.66703	-4.39737	-4.42444	-4.39731	-5.13969	-5.16676	-5.13963	1.19448	0.164468	0.689496	0.645982	0.90076	0.115141	0.129255	0.395773	0.352259	1.10262	0.162842	0.0726095	0.597637	0.554123		0.645982	0.618915	0.646049	0.352259	0.325192	0.352326
ethene dimer	3.72832	-4.23543	-2.49368	-3.58724	3.76301	-5.14226	-3.06804	-3.4005	-4.35282	-4.49406	-4.54639	-4.60473	-4.54652	-2.80463	-2.86297	-2.80476	-3.8982	-3.95653	-3.89832	-4.51055	-4.56889	-4.51068	-2.7688	-2.82713	-2.76892	-3.86236	-3.9207	-3.86249	1.01374	0.106919	0.702785	0.738622	0.617507	0.0431474	0.289316	0.30655	0.342387	0.877504	0.111929	0.0293188	0.566547	0.602384		0.738622	0.680287	0.738495	0.342387	0.284052	0.34226
methane-ethene	1.50913	-1.81574	-1.21108	-1.65838	1.50963	-2.24354	-1.47789	-1.63888	-2.00648	-2.08617	-2.03183	-2.01308	-2.03198	-1.42718	-1.40842	-1.42733	-1.87447	-1.85572	-1.87462	-2.03101	-2.01226	-2.03116	-1.42636	-1.4076	-1.42651	-1.87365	-1.8549	-1.8738	0.499289	0.0714916	0.283194	0.284013	0.307814	0.0410067	0.119983	0.0917202	0.0925386	0.41272	0.0646165	0.0150772	0.196626	0.197444		0.284013	0.302769	0.283863	0.0925386	0.111295	0.0923886
borane-methane	5.21116	-3.70074	-2.66679	-3.79539	4.98837	-5.5977	-4.21394	-4.56375	-5.57936	-5.69234	-4.19374	-3.71971	-4.19374	-3.15978	-2.68576	-3.15979	-4.28838	-3.81435	-4.28838	-4.40863	-3.93461	-4.40863	-3.37468	-2.90065	-3.37468	-4.50327	-4.02925	-4.50328	2.29814	0.401184	1.80515	1.59025	1.93743	0.390278	0.0404682	1.44443	1.22954	2.38825	0.604282	0.491296	1.89526	1.68037		1.59025	2.06428	1.59025	1.22954	1.70356	1.22953
methane-ethane	3.03259	-2.57569	-1.98915	-2.71075	3.05862	-3.227	-2.42461	-2.64046	-3.28578	-3.36206	-2.76132	-2.78049	-2.76165	-2.17478	-2.19395	-2.17511	-2.89638	-2.91555	-2.89671	-2.73578	-2.75495	-2.73611	-2.14924	-2.1684	-2.14957	-2.87084	-2.89001	-2.87117	0.745015	0.0936982	0.559379	0.58492	0.511215	0.0757504	0.140102	0.325579	0.35112	0.731009	0.155975	0.0796928	0.545373	0.570915		0.58492	0.565755	0.584591	0.35112	0.331955	0.350791
methane-ethane	2.23375	-1.75123	-1.46374	-1.99708	2.25422	-2.21107	-1.76265	-1.92358	-2.39804	-2.45692	-1.88437	-1.81206	-1.88469	-1.59688	-1.52457	-1.59719	-2.13022	-2.05791	-2.13053	-1.86482	-1.79252	-1.86514	-1.57733	-1.50502	-1.57764	-2.11067	-2.03836	-2.11098	0.539348	0.0795102	0.406211	0.42576	0.364186	0.065271	0.0956516	0.231049	0.250598	0.531247	0.130284	0.0714094	0.39811	0.417659		0.42576	0.498064	0.425443	0.250598	0.322903	0.250281
methane dimer	1.99083	-1.55117	-1.26573	-1.71336	2.01769	-1.98514	-1.55347	-1.69971	-2.08969	-2.14734	-1.66393	-1.56877	-1.66424	-1.37849	-1.28333	-1.3788	-1.82612	-1.73096	-1.82643	-1.63849	-1.54333	-1.6388	-1.35305	-1.25789	-1.35336	-1.80069	-1.70553	-1.801	0.504704	0.0707275	0.391945	0.41738	0.354744	0.0670017	0.0792316	0.241986	0.267421	0.492259	0.115931	0.0582827	0.379501	0.404935		0.41738	0.51254	0.417068	0.267421	0.362581	0.267109
Ar-methane	1.47471	-1.07514	-0.710442	-0.981912	1.49203	-1.65023	-1.15982	-1.28553	-1.52724	-1.557	-1.20829	-1.21452	-1.20907	-0.843584	-0.849815	-0.844368	-1.11506	-1.12129	-1.11584	-1.18662	-1.19285	-1.18741	-0.821921	-0.828151	-0.822704	-1.09339	-1.09962	-1.09417	0.941873	0.36679	0.80873	0.830394	0.67667	0.227291	0.101587	0.543527	0.565191	0.873125	0.327802	0.298042	0.739982	0.761646		0.830394	0.824164	0.82961	0.565191	0.55896	0.564407
Ar-ethene	1.8402	-1.02485	-0.42105	-0.715828	1.81941	-1.6466	-0.853345	-1.0428	-1.29959	-1.33757	-1.18424	-1.21898	-1.1846	-0.580437	-0.615176	-0.5808	-0.875214	-0.909954	-0.875578	-1.19889	-1.23363	-1.19925	-0.595089	-0.629829	-0.595452	-0.889867	-0.924606	-0.89023	1.08906	0.467316	0.929675	0.915022	0.715508	0.283214	0.093763	0.556122	0.54147	0.933693	0.349929	0.311948	0.774307	0.759655		0.915022	0.880282	0.914659	0.54147	0.50673	0.541106
ethene-ethyne	14.2676	3.45487	5.94103	4.71077	14.2765	2.1262	5.28102	4.61236	3.87271	3.3821	2.93972	2.90508	2.93977	5.42589	5.39125	5.42594	4.19562	4.16099	4.19567	2.96703	2.93239	2.96707	5.45319	5.41855	5.45324	4.22293	4.18829	4.22297	1.55962	0.230945	1.04447	1.07178	0.805243	0.145225	0.523429	0.290097	0.317401	1.2069	0.368837	0.121771	0.691756	0.719059		1.07178	1.03714	1.07182	0.317401	0.282763	0.317448
ethene dimer	16.3476	4.33115	6.58178	5.16619	16.2742	2.90763	5.9215	5.15826	4.29855	3.74267	3.78219	3.70412	3.78233	6.03282	5.95475	6.03297	4.61722	4.53916	4.61737	3.72352	3.64546	3.72367	5.97415	5.89609	5.9743	4.55856	4.4805	4.55871	1.57404	0.150525	1.02508	0.966414	0.76071	0.100429	0.662809	0.211744	0.15308	1.17362	0.305973	0.249904	0.62465	0.565985		0.966414	0.888353	0.966563	0.15308	0.0750181	0.153229
ethyne dimer	14.5541	4.32401	7.06551	5.98562	14.6011	3.02033	6.38565	5.76183	5.1471	4.68194	3.84711	3.73266	3.84727	6.5886	6.47416	6.58877	5.50872	5.39427	5.50888	3.93334	3.81889	3.9335	6.67483	6.56039	6.675	5.59495	5.4805	5.59511	1.54863	0.244948	1.07172	1.15795	0.833225	0.153367	0.470454	0.35632	0.44255	1.23951	0.400988	0.0641722	0.762602	0.848831		1.15795	1.04351	1.15812	0.44255	0.328105	0.442717
MAE																													1.58285	0.277124	0.917538	0.884024	1.29148	0.224761	0.211175	0.626176	0.592662	1.54524	0.320015	0.270721	0.879928	0.846414		0.884024	1.03851	0.883799	0.592662	0.747144	0.592437
RMS																													1.82529	0.353991	1.02974	0.988247	1.57456	0.298883	0.297392	0.764112	0.71108	1.82123	0.391192	0.381281	1.01421	0.96503		0.988247	1.50183	0.988133	0.71108	1.28552	0.710952
MAX																													3.80528	0.843672	1.84905	2.02976	3.36585	0.69679	0.729865	1.62743	1.59032	3.72703	0.816914	0.965143	1.95443	1.9515		2.02976	5.88321	2.02921	1.59032	5.44377	1.58977
																													Standard	F12	PBE	PBE + CABS	Standard	F12	F12-Δ	PBE	PBE + CABS	Standard	F12	F12-Δ	PBE	PBE + CABS		PBE + CABS	P86 + CABS	PW91 + CABS	PBE + CABS	P86 + CABS	PW91 + CABS
																													MP2				CCSD					CCSD(T)						MP2			CCSD
[truncated: 3 more columns]

## Sheet: aug-cc-pVTZ
2625.5	HF energy (a.u.)	MP2 energy (a.u.)	CCSD energy (a.u.)	CCSD(T) energy (a.u.)	HF energy + CABS corr. (a.u.)	MP2-F12 energy (a.u.)	CCSD(F12*) energy (a.u.)	MP2-F12 + [CCSD - MP2] energy (a.u.)	CCSD(F12*)(T+) energy (a.u.)	MP2-F12 + [CCSD(T) - MP2] energy (a.u.)	MP2 + PBE energy (a.u.)	MP2 + P86 energy (a.u.)	MP2 + PW91 energy (a.u.)	CCSD + PBE energy (a.u.)	CCSD + P86 energy (a.u.)	CCSD + PW91 energy (a.u.)	CCSD(T) + PBE energy (a.u.)	CCSD(T) + P86 energy (a.u.)	CCSD(T) + PW91 energy (a.u.)	MP2 + CABS + PBE energy (a.u.)	MP2 + CABS + P86 energy (a.u.)	MP2 + CABS + PW91 energy (a.u.)	CCSD + CABS + PBE energy (a.u.)	CCSD + CABS + P86 energy (a.u.)	CCSD + CABS + PW91 energy (a.u.)	CCSD(T) + CABS + PBE energy (a.u.)	CCSD(T) + CABS + P86 energy (a.u.)	CCSD(T) + CABS+ PW91 energy (a.u.)	Error, MP2 energy	Error, MP2-F12 energy	Error, MP2 + PBE energy	Error, MP2 + CABS + PBE, energy	Error, CCSD energy	Error, CCSD(F12*) energy	Error, MP2-F12 + [CCSD - MP2] energy	Error, CCSD + PBE energy	Error, CCSD + CABS + PBE, energy	Error, CCSD(T) energy	Error, CCSD(F12*)(T+) energy	Error, MP2-F12 + [CCSD(T) - MP2] energy	Error, CCSD(T) + PBE energy	Error, CCSD(T) + CABS + PBE, energy		Error, MP2 + CABS + PBE, energy	Error, MP2 + CABS + P86, energy	Error, MP2 + CABS + PW91, energy	Error, CCSD + CABS + PBE energy	Error, CCSD + CABS + P86 energy	Error, CCSD + CABS + PW91 energy
Monomer 1
water-ammonia	-76.06	-76.3288	-76.3337	-76.3424	-76.0615	-76.3592	-76.3553	-76.364	-76.3647	-76.3727	-76.3575	-76.3577	-76.3576	-76.3623	-76.3625	-76.3624	-76.371	-76.3712	-76.3711	-76.359	-76.3592	-76.3591	-76.3638	-76.364	-76.3639	-76.3725	-76.3727	-76.3726
water dimer	-76.0603	-76.3289	-76.3338	-76.3424	-76.0618	-76.3593	-76.3555	-76.3641	-76.3648	-76.3728	-76.3576	-76.3578	-76.3577	-76.3624	-76.3626	-76.3625	-76.3711	-76.3713	-76.3712	-76.3591	-76.3593	-76.3592	-76.364	-76.3641	-76.3641	-76.3726	-76.3728	-76.3727
HCN dimer	-92.9087	-93.2593	-93.2627	-93.2812	-92.9108	-93.2947	-93.2861	-93.2981	-93.3057	-93.3166	-93.2887	-93.2889	-93.2888	-93.2921	-93.2922	-93.2922	-93.3106	-93.3107	-93.3107	-93.2907	-93.2909	-93.2908	-93.2941	-93.2942	-93.2942	-93.3126	-93.3127	-93.3127
HF dimer	-100.061	-100.341	-100.342	-100.35	-100.063	-100.378	-100.37	-100.379	-100.378	-100.386	-100.378	-100.378	-100.378	-100.38	-100.38	-100.38	-100.387	-100.387	-100.387	-100.38	-100.38	-100.38	-100.381	-100.382	-100.382	-100.389	-100.389	-100.389
ammonia dimer	-56.2202	-56.4605	-56.4723	-56.4807	-56.2214	-56.4841	-56.488	-56.4959	-56.4968	-56.5043	-56.4811	-56.4812	-56.4811	-56.4929	-56.493	-56.493	-56.5013	-56.5014	-56.5013	-56.4822	-56.4823	-56.4822	-56.494	-56.4941	-56.4941	-56.5024	-56.5025	-56.5024
HF-methane	-40.2135	-40.4143	-40.4344	-40.441	-40.2143	-40.4324	-40.4455	-40.4525	-40.4524	-40.459	-40.429	-40.429	-40.429	-40.4491	-40.4491	-40.4491	-40.4557	-40.4557	-40.4557	-40.4298	-40.4298	-40.4298	-40.4499	-40.4499	-40.4499	-40.4564	-40.4565	-40.4564
ammonia-methane	-56.2203	-56.4605	-56.4723	-56.4807	-56.2214	-56.4841	-56.488	-56.496	-56.4969	-56.5043	-56.4811	-56.4812	-56.4811	-56.4929	-56.493	-56.493	-56.5013	-56.5014	-56.5013	-56.4822	-56.4823	-56.4822	-56.4941	-56.4941	-56.4941	-56.5024	-56.5025	-56.5024
water-methane	-76.0605	-76.3289	-76.3338	-76.3424	-76.0621	-76.3593	-76.3555	-76.3642	-76.3648	-76.3728	-76.3576	-76.3578	-76.3577	-76.3625	-76.3627	-76.3626	-76.3712	-76.3713	-76.3712	-76.3592	-76.3593	-76.3592	-76.364	-76.3642	-76.3641	-76.3727	-76.3728	-76.3728
formaldehyde dimer	-113.913	-114.316	-114.326	-114.343	-113.916	-114.36	-114.356	-114.37	-114.375	-114.387	-114.356	-114.356	-114.356	-114.365	-114.365	-114.365	-114.382	-114.383	-114.382	-114.358	-114.358	-114.358	-114.367	-114.367	-114.367	-114.385	-114.385	-114.385
water-ethene	-78.0644	-78.4044	-78.4284	-78.4439	-78.066	-78.4368	-78.4489	-78.4608	-78.4653	-78.4764	-78.4302	-78.4303	-78.4302	-78.4542	-78.4542	-78.4542	-78.4697	-78.4698	-78.4697	-78.4318	-78.4318	-78.4318	-78.4557	-78.4558	-78.4557	-78.4713	-78.4713	-78.4713
formaldehyde-ethene	-78.0645	-78.4044	-78.4284	-78.4439	-78.0661	-78.4368	-78.4489	-78.4608	-78.4653	-78.4764	-78.4302	-78.4302	-78.4302	-78.4542	-78.4542	-78.4542	-78.4697	-78.4698	-78.4697	-78.4318	-78.4318	-78.4318	-78.4557	-78.4558	-78.4558	-78.4713	-78.4713	-78.4713
ethyne dimer	-76.8496	-77.1639	-77.1753	-77.1923	-76.8512	-77.1947	-77.195	-77.2061	-77.213	-77.2231	-77.1879	-77.188	-77.1879	-77.1993	-77.1994	-77.1994	-77.2163	-77.2164	-77.2163	-77.1895	-77.1895	-77.1895	-77.2009	-77.201	-77.2009	-77.2179	-77.2179	-77.2179
ammonia-ethene	-56.2203	-56.4605	-56.4723	-56.4807	-56.2214	-56.4841	-56.488	-56.496	-56.4969	-56.5043	-56.4811	-56.4812	-56.4811	-56.4929	-56.493	-56.493	-56.5013	-56.5014	-56.5013	-56.4822	-56.4823	-56.4822	-56.4941	-56.4941	-56.4941	-56.5024	-56.5025	-56.5024
ethene dimer	-78.0645	-78.4044	-78.4284	-78.4439	-78.0661	-78.4369	-78.4489	-78.4608	-78.4653	-78.4764	-78.4302	-78.4303	-78.4303	-78.4542	-78.4542	-78.4542	-78.4697	-78.4698	-78.4697	-78.4318	-78.4318	-78.4318	-78.4557	-78.4558	-78.4558	-78.4713	-78.4713	-78.4713
methane-ethene	-78.0645	-78.4044	-78.4284	-78.4439	-78.0661	-78.4369	-78.4489	-78.4608	-78.4653	-78.4764	-78.4302	-78.4303	-78.4303	-78.4542	-78.4542	-78.4542	-78.4697	-78.4698	-78.4697	-78.4318	-78.4318	-78.4318	-78.4557	-78.4558	-78.4558	-78.4713	-78.4713	-78.4713
borane-methane	-40.2135	-40.4144	-40.4345	-40.441	-40.2143	-40.4324	-40.4455	-40.4525	-40.4524	-40.459	-40.429	-40.4291	-40.429	-40.4491	-40.4491	-40.4491	-40.4557	-40.4557	-40.4557	-40.4298	-40.4298	-40.4298	-40.4499	-40.4499	-40.4499	-40.4564	-40.4565	-40.4565
methane-ethane	-40.2136	-40.4144	-40.4345	-40.441	-40.2144	-40.4324	-40.4456	-40.4525	-40.4525	-40.4591	-40.4291	-40.4291	-40.4291	-40.4492	-40.4492	-40.4492	-40.4557	-40.4558	-40.4557	-40.4299	-40.4299	-40.4299	-40.4499	-40.45	-40.45	-40.4565	-40.4565	-40.4565
methane-ethane	-40.2136	-40.4144	-40.4345	-40.441	-40.2144	-40.4324	-40.4456	-40.4525	-40.4525	-40.4591	-40.4291	-40.4291	-40.4291	-40.4492	-40.4492	-40.4492	-40.4557	-40.4558	-40.4557	-40.4299	-40.4299	-40.4299	-40.4499	-40.45	-40.45	-40.4565	-40.4565	-40.4565
methane dimer	-40.2136	-40.4144	-40.4345	-40.441	-40.2144	-40.4324	-40.4456	-40.4525	-40.4525	-40.4591	-40.4291	-40.4291	-40.4291	-40.4492	-40.4492	-40.4492	-40.4557	-40.4558	-40.4557	-40.4299	-40.4299	-40.4299	-40.4499	-40.45	-40.45	-40.4565	-40.4565	-40.4565
Ar-methane	-40.2136	-40.4144	-40.4345	-40.441	-40.2144	-40.4325	-40.4456	-40.4525	-40.4525	-40.4591	-40.4291	-40.4291	-40.4291	-40.4492	-40.4492	-40.4492	-40.4557	-40.4557	-40.4557	-40.4299	-40.4299	-40.4299	-40.4499	-40.45	-40.45	-40.4565	-40.4565	-40.4565
Ar-ethene	-526.813	-527.024	-527.042	-527.049	-526.814	-527.055	-527.061	-527.073	-527.069	-527.08	-527.061	-527.061	-527.061	-527.079	-527.079	-527.079	-527.086	-527.086	-527.086	-527.061	-527.062	-527.062	-527.079	-527.079	-527.079	-527.086	-527.087	-527.087
ethene-ethyne	-78.0645	-78.4044	-78.4284	-78.4439	-78.0661	-78.4369	-78.4489	-78.4608	-78.4653	-78.4764	-78.4302	-78.4303	-78.4303	-78.4542	-78.4542	-78.4542	-78.4697	-78.4698	-78.4698	-78.4318	-78.4319	-78.4318	-78.4557	-78.4558	-78.4558	-78.4713	-78.4713	-78.4713
ethene dimer	-78.0645	-78.4044	-78.4284	-78.4439	-78.0661	-78.4369	-78.4489	-78.4608	-78.4653	-78.4764	-78.4302	-78.4303	-78.4303	-78.4542	-78.4542	-78.4542	-78.4697	-78.4698	-78.4698	-78.4318	-78.4319	-78.4318	-78.4557	-78.4558	-78.4558	-78.4713	-78.4713	-78.4713
ethyne dimer	-76.8496	-77.1639	-77.1753	-77.1923	-76.8513	-77.1947	-77.1951	-77.2061	-77.213	-77.2231	-77.1879	-77.188	-77.1879	-77.1993	-77.1994	-77.1994	-77.2163	-77.2164	-77.2163	-77.1895	-77.1895	-77.1895	-77.2009	-77.201	-77.2009	-77.2179	-77.2179	-77.2179
Monomer 2
water-ammonia	-56.2203	-56.4605	-56.4723	-56.4807	-56.2214	-56.4841	-56.488	-56.496	-56.4969	-56.5043	-56.4811	-56.4812	-56.4811	-56.4929	-56.493	-56.493	-56.5013	-56.5014	-56.5013	-56.4822	-56.4823	-56.4822	-56.4941	-56.4941	-56.4941	-56.5024	-56.5025	-56.5024
water dimer	-76.0605	-76.3289	-76.3338	-76.3424	-76.062	-76.3593	-76.3555	-76.3642	-76.3648	-76.3728	-76.3576	-76.3578	-76.3577	-76.3625	-76.3627	-76.3626	-76.3711	-76.3713	-76.3712	-76.3591	-76.3593	-76.3592	-76.364	-76.3642	-76.3641	-76.3727	-76.3728	-76.3728
HCN dimer	-92.9083	-93.2594	-93.2626	-93.2812	-92.9103	-93.2947	-93.286	-93.298	-93.3056	-93.3165	-93.2887	-93.2888	-93.2888	-93.292	-93.2921	-93.292	-93.3106	-93.3107	-93.3106	-93.2907	-93.2908	-93.2908	-93.294	-93.2941	-93.294	-93.3126	-93.3127	-93.3126
HF dimer	-100.061	-100.341	-100.342	-100.35	-100.063	-100.378	-100.37	-100.379	-100.378	-100.386	-100.378	-100.378	-100.378	-100.38	-100.38	-100.38	-100.387	-100.387	-100.387	-100.38	-100.38	-100.38	-100.381	-100.382	-100.381	-100.389	-100.389	-100.389
ammonia dimer	-56.2202	-56.4605	-56.4723	-56.4807	-56.2214	-56.4841	-56.488	-56.4959	-56.4968	-56.5043	-56.4811	-56.4812	-56.4811	-56.4929	-56.493	-56.493	-56.5013	-56.5014	-56.5013	-56.4822	-56.4823	-56.4822	-56.494	-56.4941	-56.4941	-56.5024	-56.5025	-56.5024
HF-methane	-100.061	-100.341	-100.342	-100.35	-100.063	-100.378	-100.37	-100.379	-100.378	-100.386	-100.378	-100.379	-100.378	-100.38	-100.38	-100.38	-100.387	-100.388	-100.387	-100.38	-100.38	-100.38	-100.381	-100.382	-100.382	-100.389	-100.389	-100.389
ammonia-methane	-40.2136	-40.4144	-40.4345	-40.441	-40.2143	-40.4324	-40.4455	-40.4525	-40.4525	-40.4591	-40.4291	-40.4291	-40.4291	-40.4492	-40.4492	-40.4492	-40.4557	-40.4558	-40.4557	-40.4298	-40.4299	-40.4298	-40.4499	-40.45	-40.4499	-40.4565	-40.4565	-40.4565
water-methane	-40.2136	-40.4144	-40.4345	-40.441	-40.2144	-40.4324	-40.4455	-40.4525	-40.4525	-40.4591	-40.4291	-40.4291	-40.4291	-40.4492	-40.4492	-40.4492	-40.4557	-40.4557	-40.4557	-40.4298	-40.4299	-40.4299	-40.4499	-40.45	-40.4499	-40.4565	-40.4565	-40.4565
formaldehyde dimer	-113.913	-114.316	-114.326	-114.343	-113.916	-114.36	-114.356	-114.37	-114.375	-114.387	-114.356	-114.356	-114.356	-114.365	-114.365	-114.365	-114.382	-114.383	-114.382	-114.358	-114.358	-114.358	-114.367	-114.367	-114.367	-114.385	-114.385	-114.385
water-ethene	-76.0604	-76.3289	-76.3338	-76.3424	-76.0619	-76.3593	-76.3555	-76.3642	-76.3648	-76.3728	-76.3576	-76.3578	-76.3577	-76.3625	-76.3627	-76.3626	-76.3711	-76.3713	-76.3712	-76.3591	-76.3593	-76.3592	-76.364	-76.3642	-76.3641	-76.3727	-76.3728	-76.3728
formaldehyde-ethene	-113.914	-114.316	-114.326	-114.343	-113.916	-114.36	-114.356	-114.37	-114.375	-114.387	-114.356	-114.356	-114.356	-114.365	-114.365	-114.365	-114.382	-114.383	-114.382	-114.358	-114.358	-114.358	-114.367	-114.367	-114.367	-114.385	-114.385	-114.385
ethyne dimer	-76.8495	-77.1639	-77.1753	-77.1923	-76.8511	-77.1947	-77.195	-77.2061	-77.2129	-77.2231	-77.1879	-77.188	-77.1879	-77.1993	-77.1994	-77.1993	-77.2163	-77.2164	-77.2163	-77.1895	-77.1895	-77.1895	-77.2009	-77.2009	-77.2009	-77.2179	-77.2179	-77.2179
ammonia-ethene	-78.0645	-78.4044	-78.4284	-78.4439	-78.0661	-78.4369	-78.4489	-78.4608	-78.4653	-78.4764	-78.4302	-78.4303	-78.4302	-78.4542	-78.4542	-78.4542	-78.4697	-78.4698	-78.4697	-78.4318	-78.4318	-78.4318	-78.4557	-78.4558	-78.4558	-78.4713	-78.4713	-78.4713
ethene dimer	-78.0645	-78.4044	-78.4284	-78.4439	-78.0661	-78.4369	-78.4489	-78.4608	-78.4653	-78.4764	-78.4302	-78.4303	-78.4303	-78.4542	-78.4542	-78.4542	-78.4697	-78.4698	-78.4697	-78.4318	-78.4318	-78.4318	-78.4557	-78.4558	-78.4558	-78.4713	-78.4713	-78.4713
methane-ethene	-40.2136	-40.4144	-40.4345	-40.441	-40.2144	-40.4324	-40.4456	-40.4525	-40.4525	-40.4591	-40.4291	-40.4291	-40.4291	-40.4492	-40.4492	-40.4492	-40.4557	-40.4558	-40.4557	-40.4298	-40.4299	-40.4299	-40.4499	-40.45	-40.45	-40.4565	-40.4565	-40.4565
borane-methane	-26.4003	-26.5149	-26.5366	-26.5392	-26.4009	-26.5261	-26.5427	-26.5477	-26.5455	-26.5504	-26.523	-26.5231	-26.523	-26.5446	-26.5447	-26.5447	-26.5473	-26.5473	-26.5473	-26.5237	-26.5237	-26.5237	-26.5453	-26.5453	-26.5453	-26.5479	-26.5479	-26.5479
methane-ethane	-79.2603	-79.6353	-79.6662	-79.6802	-79.2618	-79.6696	-79.6876	-79.7005	-79.7024	-79.7145	-79.6629	-79.663	-79.663	-79.6939	-79.6939	-79.6939	-79.7078	-79.7079	-79.7079	-79.6645	-79.6645	-79.6645	-79.6954	-79.6954	-79.6954	-79.7093	-79.7094	-79.7094
methane-ethane	-79.2603	-79.6353	-79.6662	-79.6802	-79.2618	-79.6696	-79.6876	-79.7005	-79.7024	-79.7145	-79.6629	-79.663	-79.663	-79.6938	-79.6939	-79.6939	-79.7078	-79.7079	-79.7079	-79.6645	-79.6645	-79.6645	-79.6954	-79.6954	-79.6954	-79.7093	-79.7094	-79.7094
methane dimer	-40.2136	-40.4144	-40.4345	-40.441	-40.2144	-40.4324	-40.4456	-40.4525	-40.4525	-40.4591	-40.4291	-40.4291	-40.4291	-40.4492	-40.4492	-40.4492	-40.4557	-40.4558	-40.4557	-40.4299	-40.4299	-40.4299	-40.4499	-40.45	-40.45	-40.4565	-40.4565	-40.4565
Ar-methane	-526.813	-527.024	-527.042	-527.049	-526.814	-527.055	-527.061	-527.073	-527.069	-527.08	-527.061	-527.061	-527.061	-527.079	-527.079	-527.079	-527.086	-527.086	-527.086	-527.061	-527.062	-527.062	-527.079	-527.079	-527.079	-527.086	-527.087	-527.087
Ar-ethene	-78.0645	-78.4044	-78.4284	-78.4439	-78.0661	-78.4369	-78.4489	-78.4608	-78.4653	-78.4764	-78.4302	-78.4303	-78.4303	-78.4542	-78.4542	-78.4542	-78.4697	-78.4698	-78.4697	-78.4318	-78.4318	-78.4318	-78.4557	-78.4558	-78.4558	-78.4713	-78.4713	-78.4713
ethene-ethyne	-76.8496	-77.1639	-77.1753	-77.1923	-76.8513	-77.1947	-77.1951	-77.2061	-77.213	-77.2231	-77.1879	-77.188	-77.1879	-77.1993	-77.1994	-77.1994	-77.2163	-77.2164	-77.2163	-77.1895	-77.1895	-77.1895	-77.2009	-77.201	-77.2009	-77.2179	-77.2179	-77.2179
ethene dimer	-78.0645	-78.4044	-78.4284	-78.4439	-78.0661	-78.4369	-78.4489	-78.4608	-78.4653	-78.4764	-78.4302	-78.4303	-78.4303	-78.4542	-78.4542	-78.4542	-78.4697	-78.4698	-78.4698	-78.4318	-78.4319	-78.4318	-78.4557	-78.4558	-78.4558	-78.4713	-78.4713	-78.4713
ethyne dimer	-76.8496	-77.1639	-77.1753	-77.1923	-76.8513	-77.1947	-77.1951	-77.2061	-77.213	-77.2231	-77.1879	-77.188	-77.1879	-77.1993	-77.1994	-77.1994	-77.2163	-77.2164	-77.2163	-77.1895	-77.1895	-77.1895	-77.2009	-77.201	-77.2009	-77.2179	-77.2179	-77.2179
Dimer
water-ammonia	-132.288	-132.8	-132.816	-132.834	-132.29	-132.854	-132.853	-132.87	-132.872	-132.887	-132.849	-132.849	-132.849	-132.865	-132.865	-132.865	-132.883	-132.883	-132.883	-132.852	-132.852	-132.852	-132.868	-132.868	-132.868	-132.885	-132.886	-132.886
water dimer	-152.127	-152.666	-152.675	-152.693	-152.13	-152.727	-152.719	-152.736	-152.738	-152.754	-152.723	-152.724	-152.723	-152.733	-152.733	-152.733	-152.75	-152.751	-152.751	-152.726	-152.727	-152.726	-152.736	-152.736	-152.736	-152.753	-152.754	-152.754
HCN dimer	-185.824	-186.527	-186.533	-186.571	-185.828	-186.597	-186.58	-186.603	-186.619	-186.641	-186.586	-186.586	-186.586	-186.592	-186.592	-186.592	-186.629	-186.629	-186.629	-186.589	-186.59	-186.59	-186.596	-186.596	-186.596	-186.633	-186.633	-186.633
HF dimer	-200.128	-200.689	-200.692	-200.707	-200.131	-200.762	-200.747	-200.765	-200.764	-200.78	-200.764	-200.764	-200.764	-200.766	-200.767	-200.767	-200.782	-200.782	-200.782	-200.767	-200.768	-200.767	-200.77	-200.77	-200.77	-200.785	-200.786	-200.785
ammonia dimer	-112.443	-112.926	-112.949	-112.967	-112.445	-112.973	-112.981	-112.997	-112.999	-113.014	-112.967	-112.967	-112.967	-112.99	-112.991	-112.991	-113.008	-113.008	-113.008	-112.969	-112.97	-112.97	-112.993	-112.993	-112.993	-113.01	-113.01	-113.01
HF-methane	-140.275	-140.758	-140.779	-140.794	-140.277	-140.813	-140.818	-140.834	-140.834	-140.848	-140.81	-140.81	-140.81	-140.831	-140.831	-140.831	-140.846	-140.846	-140.846	-140.812	-140.813	-140.813	-140.834	-140.834	-140.834	-140.848	-140.848	-140.848
ammonia-methane	-96.4338	-96.8762	-96.908	-96.9231	-96.4357	-96.9177	-96.9346	-96.9495	-96.9506	-96.9646	-96.9114	-96.9115	-96.9114	-96.9432	-96.9433	-96.9432	-96.9583	-96.9584	-96.9583	-96.9132	-96.9133	-96.9133	-96.945	-96.9451	-96.9451	-96.9601	-96.9603	-96.9602
water-methane	-116.274	-116.745	-116.769	-116.785	-116.276	-116.793	-116.802	-116.818	-116.818	-116.833	-116.788	-116.788	-116.788	-116.813	-116.813	-116.813	-116.828	-116.828	-116.828	-116.79	-116.79	-116.79	-116.815	-116.815	-116.815	-116.83	-116.83	-116.83
formaldehyde dimer	-227.831	-228.64	-228.658	-228.694	-227.835	-228.728	-228.719	-228.746	-228.757	-228.782	-228.719	-228.719	-228.719	-228.736	-228.737	-228.737	-228.772	-228.773	-228.772	-228.723	-228.723	-228.723	-228.741	-228.741	-228.741	-228.777	-228.777	-228.777
water-ethene	-154.126	-154.738	-154.766	-154.791	-154.129	-154.801	-154.808	-154.829	-154.834	-154.853	-154.792	-154.793	-154.793	-154.821	-154.821	-154.821	-154.845	-154.845	-154.845	-154.795	-154.796	-154.796	-154.824	-154.824	-154.824	-154.848	-154.848	-154.848
formaldehyde-ethene	-191.978	-192.724	-192.756	-192.79	-191.982	-192.8	-192.807	-192.833	-192.843	-192.866	-192.789	-192.789	-192.789	-192.821	-192.822	-192.822	-192.855	-192.855	-192.855	-192.792	-192.793	-192.793	-192.825	-192.825	-192.825	-192.859	-192.859	-192.859
ethyne dimer	-153.7	-154.331	-154.353	-154.387	-153.703	-154.392	-154.392	-154.414	-154.428	-154.449	-154.379	-154.379	-154.379	-154.401	-154.401	-154.401	-154.435	-154.435	-154.435	-154.382	-154.382	-154.382	-154.404	-154.404	-154.404	-154.438	-154.438	-154.438
ammonia-ethene	-134.285	-134.868	-134.903	-134.927	-134.288	-134.923	-134.939	-134.959	-134.964	-134.983	-134.914	-134.914	-134.914	-134.949	-134.949	-134.949	-134.973	-134.974	-134.973	-134.917	-134.917	-134.917	-134.952	-134.952	-134.952	-134.976	-134.976	-134.976
ethene dimer	-156.128	-156.811	-156.858	-156.89	-156.131	-156.876	-156.899	-156.923	-156.933	-156.955	-156.863	-156.863	-156.863	-156.91	-156.91	-156.91	-156.941	-156.941	-156.941	-156.866	-156.866	-156.866	-156.913	-156.913	-156.913	-156.944	-156.945	-156.944
methane-ethene	-118.278	-118.82	-118.864	-118.886	-118.28	-118.87	-118.895	-118.914	-118.919	-118.936	-118.86	-118.86	-118.86	-118.904	-118.904	-118.904	-118.926	-118.926	-118.926	-118.863	-118.863	-118.863	-118.906	-118.906	-118.906	-118.929	-118.929	-118.929
borane-methane	-66.612	-66.9318	-66.973	-66.9827	-66.6133	-66.9609	-66.99	-67.002	-67.0003	-67.0118	-66.9544	-66.9545	-66.9545	-66.9956	-66.9957	-66.9956	-67.0053	-67.0054	-67.0054	-66.9558	-66.9559	-66.9558	-66.997	-66.997	-66.997	-67.0067	-67.0068	-67.0068
methane-ethane	-119.473	-120.051	-120.102	-120.123	-119.475	-120.103	-120.134	-120.154	-120.156	-120.175	-120.093	-120.093	-120.093	-120.144	-120.144	-120.144	-120.165	-120.165	-120.165	-120.096	-120.096	-120.096	-120.146	-120.146	-120.146	-120.167	-120.167	-120.167
methane-ethane	-119.473	-120.051	-120.102	-120.122	-119.475	-120.103	-120.134	-120.154	-120.156	-120.175	-120.093	-120.093	-120.093	-120.144	-120.144	-120.144	-120.165	-120.165	-120.165	-120.095	-120.095	-120.095	-120.146	-120.146	-120.146	-120.167	-120.167	-120.167
methane dimer	-80.4265	-80.8298	-80.8698	-80.8831	-80.428	-80.8657	-80.8918	-80.9057	-80.9058	-80.919	-80.859	-80.8591	-80.8591	-80.899	-80.8991	-80.8991	-80.9123	-80.9124	-80.9124	-80.8605	-80.8606	-80.8606	-80.9005	-80.9006	-80.9006	-80.9139	-80.9139	-80.9139
Ar-methane	-567.026	-567.439	-567.477	-567.491	-567.028	-567.488	-567.507	-567.526	-567.522	-567.54	-567.491	-567.491	-567.491	-567.528	-567.529	-567.528	-567.542	-567.543	-567.543	-567.492	-567.492	-567.492	-567.529	-567.53	-567.53	-567.543	-567.544	-567.544
Ar-ethene	-604.877	-605.429	-605.471	-605.494	-604.879	-605.493	-605.511	-605.534	-605.535	-605.557	-605.492	-605.492	-605.492	-605.533	-605.534	-605.533	-605.556	-605.557	-605.556	-605.494	-605.494	-605.494	-605.535	-605.536	-605.535	-605.558	-605.559	-605.558
ethene-ethyne	-154.909	-155.568	-155.602	-155.635	-154.912	-155.631	-155.642	-155.665	-155.677	-155.698	-155.617	-155.618	-155.618	-155.652	-155.652	-155.652	-155.685	-155.685	-155.685	-155.621	-155.621	-155.621	-155.655	-155.655	-155.655	-155.688	-155.688	-155.688
ethene dimer	-156.123	-156.808	-156.855	-156.887	-156.126	-156.873	-156.896	-156.92	-156.929	-156.951	-156.86	-156.86	-156.86	-156.906	-156.906	-156.906	-156.938	-156.938	-156.938	-156.863	-156.863	-156.863	-156.909	-156.91	-156.909	-156.941	-156.941	-156.941
ethyne dimer	-153.694	-154.327	-154.348	-154.383	-153.697	-154.388	-154.388	-154.41	-154.424	-154.444	-154.375	-154.375	-154.375	-154.396	-154.396	-154.396	-154.431	-154.431	-154.431	-154.378	-154.378	-154.378	-154.399	-154.4	-154.4	-154.434	-154.434	-154.434
Interaction energies (kJ/mol)
water-ammonia	-19.1338	-28.2756	-26.4429	-27.9281	-18.9684	-27.8367	-26.0358	-26.004	-27.6096	-27.4892	-27.995	-27.9684	-27.984	-26.1623	-26.1357	-26.1513	-27.6475	-27.6209	-27.6365	-27.8304	-27.8038	-27.8194	-25.9976	-25.9711	-25.9866	-27.4829	-27.4563	-27.4719	0.605927	0.167013	0.325327	0.160695	0.72159	0.314497	0.282676	0.44099	0.276358	0.721991	0.403438	0.283078	0.441391	0.27676		0.160695	0.1341	0.149684	0.276358	0.249763	0.265347
water dimer	-15.4892	-21.7245	-20.8129	-21.8678	-15.3793	-21.1224	-20.2757	-20.2108	-21.3977	-21.2657	-21.2402	-21.2168	-21.2263	-20.3287	-20.3052	-20.3147	-21.3835	-21.3601	-21.3696	-21.1313	-21.1079	-21.1173	-20.2197	-20.1963	-20.2058	-21.2746	-21.2512	-21.2606	0.6604	0.0583072	0.176154	0.0672104	0.804813	0.267627	0.202721	0.320568	0.211624	0.83706	0.366984	0.234967	0.352814	0.243871		0.0672104	0.0437851	0.0532673	0.211624	0.188199	0.197681
HCN dimer	-18.0043	-22.5703	-21.1756	-21.7952	-17.2971	-20.9213	-19.7066	-19.5266	-20.3207	-20.1462	-21.68	-21.6553	-21.668	-20.2854	-20.2607	-20.2734	-20.905	-20.8803	-20.893	-20.9878	-20.9631	-20.9758	-19.5932	-19.5685	-19.5811	-20.2128	-20.1881	-20.2007	2.13015	0.481165	1.23993	0.547711	2.05863	0.589611	0.409648	1.16842	0.476195	2.15201	0.677458	0.503026	1.2618	0.569573		0.547711	0.522999	0.535674	0.476195	0.451483	0.464157
HF dimer	-16.15	-19.577	-19.4529	-20.1374	-16.0279	-18.9435	-18.8719	-18.8193	-19.6204	-19.5039	-18.9302	-19.0628	-18.9099	-18.806	-18.9386	-18.7858	-19.4906	-19.6232	-19.4703	-18.8093	-18.942	-18.7891	-18.6852	-18.8178	-18.6649	-19.3698	-19.5024	-19.3495	0.40754	0.226004	0.23931	0.360127	0.668885	0.0878853	0.0353403	0.0220342	0.0987823	0.680882	0.16381	0.0473369	0.0340308	0.0867858		0.360127	0.227494	0.380372	0.0987823	0.0338502	0.119027
ammonia dimer	-6.25207	-13.5945	-12.4125	-13.503	-6.18682	-13.3527	-12.1802	-12.1708	-13.325	-13.2613	-13.3698	-13.3665	-13.3664	-12.1879	-12.1845	-12.1845	-13.2784	-13.275	-13.2749	-13.3035	-13.3001	-13.3001	-12.1215	-12.1182	-12.1181	-13.212	-13.2086	-13.2086	0.382042	0.140306	0.157417	0.0910847	0.413561	0.181223	0.171825	0.188935	0.122604	0.401097	0.22308	0.15936	0.176471	0.110139		0.0910847	0.087702	0.0876711	0.122604	0.119221	0.11919
HF-methane	-1.32515	-7.74117	-7.04262	-8.00442	-1.16904	-7.00513	-6.34304	-6.30658	-7.36738	-7.26838	-7.09051	-6.6286	-7.0794	-6.39196	-5.93005	-6.38085	-7.35377	-6.89185	-7.34265	-6.9338	-6.47189	-6.92269	-6.23525	-5.77334	-6.22414	-7.19705	-6.73514	-7.18594	0.765979	0.0299386	0.115326	0.0413872	0.938401	0.238822	0.202361	0.287748	0.131035	0.942117	0.305082	0.206077	0.291464	0.134751		0.0413872	0.503302	0.0525015	0.131035	0.33088	0.119921
ammonia-methane	0.0358394	-3.3752	-3.02969	-3.57526	0.0905991	-3.09677	-2.7768	-2.75126	-3.34531	-3.29682	-3.1726	-3.14614	-3.1711	-2.82708	-2.80063	-2.82559	-3.37265	-3.34619	-3.37115	-3.1165	-3.09004	-3.115	-2.77099	-2.74453	-2.76949	-3.31655	-3.29009	-3.31505	0.402947	0.124509	0.200338	0.144239	0.406096	0.153207	0.127659	0.203488	0.147389	0.411088	0.181143	0.13265	0.208479	0.15238		0.144239	0.117781	0.142742	0.147389	0.120931	0.145892
water-methane	-0.070743	-3.12582	-2.81842	-3.28137	0.00504385	-2.73818	-2.46647	-2.43078	-2.95177	-2.89374	-2.81301	-2.7995	-2.80976	-2.50562	-2.49211	-2.50237	-2.96857	-2.95506	-2.96532	-2.73631	-2.7228	-2.73306	-2.42891	-2.4154	-2.42566	-2.89186	-2.87836	-2.88862	0.500567	0.112928	0.187761	0.111057	0.503523	0.151574	0.115884	0.190716	0.114012	0.53105	0.201446	0.143411	0.218244	0.14154		0.111057	0.0975478	0.107808	0.114012	0.100503	0.110763
formaldehyde dimer	-10.7101	-19.76	-17.7496	-19.7039	-10.4027	-19.4199	-17.3493	-17.4095	-19.4243	-19.3638	-19.4498	-19.4975	-19.4387	-17.4394	-17.4872	-17.4284	-19.3937	-19.4414	-19.3826	-19.1449	-19.1926	-19.1338	-17.1346	-17.1823	-17.1235	-19.0888	-19.1365	-19.0777	0.540313	0.200199	0.230119	0.0747496	0.667911	0.267574	0.327797	0.357717	0.0528483	0.694953	0.415383	0.354839	0.384758	0.07989		0.0747496	0.0270243	0.0858255	0.0528483	0.100574	0.0417725
water-ethene	-3.99448	-12.8742	-10.7738	-12.0626	-3.72745	-11.8384	-9.79888	-9.73801	-11.1482	-11.0268	-12.2727	-12.2635	-12.2654	-10.1723	-10.1631	-10.165	-11.4611	-11.4519	-11.4538	-12.0057	-11.9964	-11.9983	-9.90527	-9.89605	-9.89795	-11.1941	-11.1849	-11.1868	1.32219	0.2864	0.720719	0.453655	1.37186	0.396938	0.336073	0.770391	0.503327	1.41531	0.500894	0.37952	0.813838	0.546774		0.453655	0.444433	0.446334	0.503327	0.494105	0.496006
formaldehyde-ethene	-0.392024	-8.02127	-6.54647	-7.68982	-0.182891	-7.32008	-5.88136	-5.84529	-7.07072	-6.98863	-7.5912	-7.60503	-7.58708	-6.11641	-6.13024	-6.11229	-7.25975	-7.27358	-7.25563	-7.38267	-7.3965	-7.37855	-5.90787	-5.92171	-5.90375	-7.05122	-7.06505	-7.0471	0.916972	0.215786	0.486905	0.278373	0.935765	0.270646	0.234578	0.505698	0.297165	0.958189	0.339095	0.257002	0.528122	0.319589		0.278373	0.292204	0.274252	0.297165	0.310996	0.293045
ethyne dimer	-2.49417	-8.14196	-6.67626	-7.5121	-2.22635	-7.17798	-5.81757	-5.71229	-6.66596	-6.54813	-7.62259	-7.61423	-7.61917	-6.15689	-6.14853	-6.15347	-6.99274	-6.98438	-6.98932	-7.35719	-7.34883	-7.35377	-5.89149	-5.88313	-5.88807	-6.72734	-6.71897	-6.72392	1.26738	0.303405	0.748012	0.48261	1.18234	0.323642	0.218364	0.662971	0.397569	1.23339	0.387243	0.269412	0.714019	0.448617		0.48261	0.474249	0.47919	0.397569	0.389208	0.394149
ammonia-ethene	-0.310965	-7.36909	-5.78301	-6.76316	-0.127516	-6.542	-5.03316	-4.95591	-6.04562	-5.93607	-6.9107	-6.88563	-6.90726	-5.32461	-5.29955	-5.32118	-6.30477	-6.2797	-6.30133	-6.72718	-6.70211	-6.72375	-5.14109	-5.11603	-5.13766	-6.12125	-6.09618	-6.11781	1.05602	0.228922	0.59762	0.414102	1.03337	0.283532	0.20628	0.574978	0.39146	1.06935	0.351801	0.242251	0.610948	0.42743		0.414102	0.389038	0.410669	0.39146	0.366396	0.388027
ethene dimer	3.56247	-6.44243	-4.24538	-5.62671	3.70952	-5.53747	-3.43825	-3.34042	-4.85858	-4.72176	-5.84631	-5.84381	-5.84371	-3.64927	-3.64677	-3.64666	-5.0306	-5.0281	-5.02799	-5.69913	-5.69663	-5.69652	-3.50208	-3.49958	-3.49947	-4.88341	-4.88091	-4.88081	1.19325	0.288295	0.597137	0.449953	1.1342	0.327062	0.22924	0.538083	0.390899	1.16197	0.39384	0.25701	0.565853	0.418669		0.449953	0.447452	0.447345	0.390899	0.388398	0.388291
methane-ethene	1.35004	-2.97433	-2.15815	-2.73335	1.45537	-2.45998	-1.6997	-1.64381	-2.29205	-2.219	-2.68324	-2.68802	-2.68187	-1.86706	-1.87185	-1.86569	-2.44226	-2.44704	-2.44089	-2.57671	-2.58149	-2.57534	-1.76054	-1.76532	-1.75916	-2.33573	-2.34051	-2.33436	0.659299	0.144953	0.368212	0.261683	0.639253	0.1808	0.124907	0.348166	0.241637	0.662249	0.220952	0.147904	0.371162	0.264634		0.261683	0.266467	0.260311	0.241637	0.246421	0.240264
borane-methane	4.83317	-6.60571	-5.1784	-6.70495	4.86241	-6.19595	-4.85021	-4.76864	-6.44932	-6.29518	-6.23625	-6.25513	-6.23396	-4.80894	-4.82782	-4.80664	-6.33548	-6.35436	-6.33319	-6.20368	-6.22256	-6.20138	-4.77637	-4.79525	-4.77407	-6.30291	-6.32179	-6.30061	0.60683	0.197065	0.237365	0.204792	0.574185	0.245993	0.16442	0.204721	0.172148	0.521306	0.265686	0.111541	0.151842	0.119269		0.204792	0.223672	0.202499	0.172148	0.191028	0.169854
methane-ethane	2.96643	-4.11784	-3.26594	-4.19798	3.00189	-3.49188	-2.73065	-2.63998	-3.69425	-3.57202	-3.60821	-3.57139	-3.60645	-2.7563	-2.71948	-2.75454	-3.68835	-3.65153	-3.68659	-3.57113	-3.53431	-3.56937	-2.71923	-2.6824	-2.71747	-3.65127	-3.61445	-3.64951	0.797138	0.17118	0.287506	0.250428	0.765575	0.230295	0.139618	0.255943	0.218866	0.756224	0.252492	0.130267	0.246592	0.209515		0.250428	0.213607	0.248668	0.218866	0.182044	0.217105
methane-ethane	2.15892	-2.92284	-2.43878	-3.12801	2.20269	-2.42403	-2.01099	-1.93997	-2.7226	-2.6292	-2.52299	-2.51876	-2.5215	-2.03893	-2.0347	-2.03744	-2.72816	-2.72393	-2.72668	-2.47717	-2.47294	-2.47569	-1.99311	-1.98888	-1.99163	-2.68235	-2.67811	-2.68086	0.632258	0.133452	0.232411	0.186595	0.610852	0.183068	0.112046	0.211005	0.165189	0.599684	0.194276	0.100878	0.199837	0.15402		0.186595	0.182361	0.185109	0.165189	0.160956	0.163703
methane dimer	1.93801	-2.53276	-2.08395	-2.66632	1.97393	-2.1641	-1.76759	-1.71529	-2.37235	-2.29766	-2.21791	-2.21517	-2.21674	-1.7691	-1.76636	-1.76792	-2.35147	-2.34873	-2.35029	-2.18096	-2.17821	-2.17978	-1.73215	-1.7294	-1.73097	-2.31452	-2.31177	-2.31334	0.476893	0.10823	0.162042	0.125088	0.463479	0.147119	0.0948158	0.148628	0.111674	0.460703	0.166725	0.0920392	0.145852	0.108898		0.125088	0.122343	0.123909	0.111674	0.108929	0.110495
Ar-methane	1.33643	-2.20338	-1.69626	-2.11856	1.35573	-1.88687	-1.38727	-1.37974	-1.8291	-1.80205	-1.66888	-1.70191	-1.6612	-1.16175	-1.19479	-1.15408	-1.58406	-1.61709	-1.57638	-1.64687	-1.67991	-1.63919	-1.13975	-1.17278	-1.13207	-1.56205	-1.59509	-1.55438	0.186364	0.130151	0.348139	0.370145	0.309145	0.000157086	0.00737067	0.225359	0.247364	0.263524	0.0259332	0.0529912	0.270979	0.292985		0.370145	0.337111	0.377822	0.247364	0.21433	0.255041
Ar-ethene	1.6562	-2.18594	-1.37517	-1.83636	1.67334	-1.967	-1.12518	-1.15623	-1.61228	-1.61742	-1.80049	-1.79061	-1.79449	-0.989713	-0.979829	-0.983709	-1.4509	-1.44102	-1.4449	-1.78143	-1.77155	-1.77543	-0.970656	-0.960772	-0.964652	-1.43185	-1.42196	-1.42584	0.0720298	0.14691	0.313425	0.332481	0.238609	0.0113804	0.0196684	0.146846	0.165903	0.186837	0.0372425	0.0321029	0.198617	0.217674		0.332481	0.342365	0.338485	0.165903	0.175786	0.171906
ethene-ethyne	14.0139	1.37047	4.48092	2.89731	14.1778	1.74733	4.96816	4.85778	3.33283	3.27417	1.68962	1.70433	1.69163	4.80007	4.81478	4.80208	3.21646	3.23117	3.21847	1.85657	1.87127	1.85858	4.96701	4.98172	4.96902	3.3834	3.39811	3.38541	0.524781	0.147917	0.205628	0.0386845	0.654876	0.167634	0.278011	0.335722	0.168779	0.606563	0.171035	0.229698	0.287409	0.120466		0.0386845	0.0239767	0.0366731	0.168779	0.154071	0.166768
ethene dimer	15.9579	1.9722	4.90321	3.10772	16.1394	2.54113	5.56983	5.47214	3.71558	3.67666	2.38115	2.38441	2.38345	5.31216	5.31542	5.31446	3.51668	3.51993	3.51897	2.56474	2.568	2.56704	5.49575	5.49901	5.49805	3.70027	3.70352	3.70256	0.784906	0.215974	0.375953	0.192363	0.917864	0.251244	0.348931	0.508911	0.32532	0.88485	0.276995	0.315917	0.475897	0.292306		0.192363	0.189105	0.190068	0.32532	0.322063	0.323026
ethyne dimer	14.3881	2.58815	5.8954	4.49005	14.513	2.69737	6.15329	6.00462	4.69661	4.59927	2.82873	2.82935	2.83035	6.13598	6.13661	6.1376	4.73063	4.73126	4.73225	2.9591	2.95972	2.96072	6.26635	6.26697	6.26797	4.861	4.86162	4.86262	0.187237	0.078013	0.0533481	0.183715	0.336883	0.078993	0.227659	0.0962976	0.0340696	0.256065	0.0495052	0.146841	0.0154799	0.114887		0.183715	0.184338	0.185332	0.0340696	0.0346924	0.0356863
MAE																													0.711642	0.180709	0.358588	0.242622	0.764653	0.222938	0.192412	0.363097	0.227592	0.767019	0.273814	0.201255	0.373579	0.243809		0.242622	0.245602	0.241759	0.227592	0.226451	0.22488
RMS																													0.834434	0.20318	0.44199	0.28448	0.859495	0.254601	0.218275	0.439916	0.26085	0.875836	0.311308	0.230747	0.461761	0.282724		0.28448	0.289089	0.283494	0.26085	0.259197	0.257578
MAX																													2.13015	0.481165	1.23993	0.547711	2.05863	0.589611	0.409648	1.16842	0.503327	2.15201	0.677458	0.503026	1.2618	0.569573		0.547711	0.522999	0.535674	0.503327	0.494105	0.496006
																													Standard	F12	PBE	PBE + CABS	Standard	F12	F12-Δ	PBE	PBE + CABS	Standard	F12	F12-Δ	PBE	PBE + CABS		PBE + CABS	P86 + CABS	PW91 + CABS	PBE + CABS	P86 + CABS	PW91 + CABS
																													MP2				CCSD					CCSD(T)						MP2			CCSD
[truncated: 3 more columns]

## Sheet: aug-cc-pVTZ CP
2625.5	HF energy (a.u.)	MP2 energy (a.u.)	CCSD energy (a.u.)	CCSD(T) energy (a.u.)	HF energy + CABS corr. (a.u.)	MP2-F12 energy (a.u.)	CCSD(F12*) energy (a.u.)	MP2-F12 + [CCSD - MP2] energy (a.u.)	CCSD(F12*)(T+) energy (a.u.)	MP2-F12 + [CCSD(T) - MP2] energy (a.u.)	MP2 + PBE energy (a.u.)	MP2 + P86 energy (a.u.)	MP2 + PW91 energy (a.u.)	CCSD + PBE energy (a.u.)	CCSD + P86 energy (a.u.)	CCSD + PW91 energy (a.u.)	CCSD(T) + PBE energy (a.u.)	CCSD(T) + P86 energy (a.u.)	CCSD(T) + PW91 energy (a.u.)	MP2 + CABS + PBE energy (a.u.)	MP2 + CABS + P86 energy (a.u.)	MP2 + CABS + PW91 energy (a.u.)	CCSD + CABS + PBE energy (a.u.)	CCSD + CABS + P86 energy (a.u.)	CCSD + CABS + PW91 energy (a.u.)	CCSD(T) + CABS + PBE energy (a.u.)	CCSD(T) + CABS + P86 energy (a.u.)	CCSD(T) + CABS+ PW91 energy (a.u.)	Error, MP2 energy	Error, MP2-F12 energy	Error, MP2 + PBE energy	Error, MP2 + CABS + PBE, energy	Error, CCSD energy	Error, CCSD(F12*) energy	Error, MP2-F12 + [CCSD - MP2] energy	Error, CCSD + PBE energy	Error, CCSD + CABS + PBE, energy	Error, CCSD(T) energy	Error, CCSD(F12*)(T+) energy	Error, MP2-F12 + [CCSD(T) - MP2] energy	Error, CCSD(T) + PBE energy	Error, CCSD(T) + CABS + PBE, energy		Error, MP2 + CABS + PBE, energy	Error, MP2 + CABS + P86, energy	Error, MP2 + CABS + PW91, energy	Error, CCSD + CABS + PBE energy	Error, CCSD + CABS + P86 energy	Error, CCSD + CABS + PW91 energy
Monomer 1
water-ammonia	-56.2203	-56.4609	-56.4726	-56.481	-56.2214	-56.4842	-56.4881	-56.496	-56.4969	-56.5043	-56.4813	-56.4813	-56.4813	-56.493	-56.4931	-56.4931	-56.5014	-56.5015	-56.5015	-56.4823	-56.4824	-56.4824	-56.4941	-56.4942	-56.4942	-56.5025	-56.5026	-56.5025
water dimer	-76.0606	-76.3294	-76.3342	-76.3429	-76.062	-76.3594	-76.3556	-76.3642	-76.3649	-76.3729	-76.3578	-76.358	-76.3579	-76.3627	-76.3628	-76.3628	-76.3713	-76.3715	-76.3714	-76.3593	-76.3594	-76.3594	-76.3641	-76.3643	-76.3642	-76.3728	-76.373	-76.3729
HCN dimer	-92.9084	-93.2599	-93.2631	-93.2817	-92.9104	-93.2948	-93.2861	-93.298	-93.3057	-93.3166	-93.289	-93.2891	-93.2891	-93.2922	-93.2923	-93.2923	-93.3108	-93.311	-93.3109	-93.2908	-93.291	-93.2909	-93.2941	-93.2942	-93.2941	-93.3127	-93.3128	-93.3127
HF dimer	-100.061	-100.341	-100.342	-100.35	-100.063	-100.378	-100.37	-100.379	-100.378	-100.386	-100.378	-100.378	-100.378	-100.38	-100.38	-100.38	-100.387	-100.387	-100.387	-100.38	-100.38	-100.38	-100.381	-100.381	-100.382	-100.389	-100.389	-100.389
ammonia dimer	-56.2203	-56.4607	-56.4725	-56.4809	-56.2214	-56.4841	-56.488	-56.496	-56.4969	-56.5043	-56.4812	-56.4812	-56.4812	-56.493	-56.4931	-56.493	-56.5013	-56.5014	-56.5014	-56.4823	-56.4823	-56.4823	-56.4941	-56.4942	-56.4941	-56.5024	-56.5025	-56.5025
HF-methane	-100.061	-100.341	-100.343	-100.35	-100.063	-100.378	-100.37	-100.379	-100.378	-100.387	-100.378	-100.379	-100.379	-100.38	-100.38	-100.38	-100.387	-100.388	-100.387	-100.38	-100.38	-100.38	-100.381	-100.382	-100.382	-100.389	-100.389	-100.389
ammonia-methane	-40.2136	-40.4145	-40.4346	-40.4411	-40.2143	-40.4324	-40.4456	-40.4525	-40.4525	-40.4591	-40.4291	-40.4291	-40.4291	-40.4492	-40.4492	-40.4492	-40.4557	-40.4558	-40.4558	-40.4299	-40.4299	-40.4299	-40.4499	-40.45	-40.45	-40.4565	-40.4565	-40.4565
water-methane	-40.2136	-40.4145	-40.4346	-40.4411	-40.2144	-40.4325	-40.4456	-40.4525	-40.4525	-40.4591	-40.4291	-40.4291	-40.4291	-40.4492	-40.4492	-40.4492	-40.4557	-40.4558	-40.4558	-40.4299	-40.4299	-40.4299	-40.4499	-40.45	-40.45	-40.4565	-40.4565	-40.4565
formaldehyde dimer	-113.913	-114.317	-114.326	-114.343	-113.916	-114.36	-114.356	-114.37	-114.375	-114.387	-114.356	-114.356	-114.356	-114.365	-114.365	-114.365	-114.382	-114.383	-114.383	-114.358	-114.358	-114.358	-114.367	-114.367	-114.367	-114.385	-114.385	-114.385
water-ethene	-76.0605	-76.3292	-76.3341	-76.3428	-76.062	-76.3594	-76.3556	-76.3642	-76.3649	-76.3729	-76.3577	-76.3579	-76.3578	-76.3626	-76.3627	-76.3627	-76.3713	-76.3714	-76.3714	-76.3592	-76.3594	-76.3593	-76.3641	-76.3642	-76.3642	-76.3727	-76.3729	-76.3728
formaldehyde-ethene	-113.914	-114.316	-114.326	-114.343	-113.916	-114.36	-114.356	-114.37	-114.375	-114.387	-114.356	-114.356	-114.356	-114.365	-114.365	-114.365	-114.382	-114.383	-114.383	-114.358	-114.358	-114.358	-114.367	-114.367	-114.367	-114.385	-114.385	-114.385
ethyne dimer	-76.8496	-77.1641	-77.1755	-77.1925	-76.8512	-77.1947	-77.1951	-77.2061	-77.213	-77.2231	-77.188	-77.1881	-77.1881	-77.1994	-77.1995	-77.1994	-77.2164	-77.2165	-77.2164	-77.1895	-77.1896	-77.1896	-77.2009	-77.201	-77.201	-77.2179	-77.218	-77.218
ammonia-ethene	-78.0646	-78.4048	-78.4287	-78.4442	-78.0661	-78.4369	-78.449	-78.4608	-78.4654	-78.4764	-78.4304	-78.4305	-78.4304	-78.4543	-78.4544	-78.4544	-78.4699	-78.4699	-78.4699	-78.4319	-78.432	-78.432	-78.4558	-78.4559	-78.4559	-78.4714	-78.4715	-78.4714
ethene dimer	-78.0645	-78.4046	-78.4285	-78.4441	-78.0661	-78.4369	-78.449	-78.4608	-78.4654	-78.4764	-78.4303	-78.4304	-78.4303	-78.4542	-78.4543	-78.4542	-78.4698	-78.4698	-78.4698	-78.4319	-78.4319	-78.4319	-78.4558	-78.4558	-78.4558	-78.4713	-78.4714	-78.4713
methane-ethene	-40.2136	-40.4145	-40.4346	-40.4411	-40.2144	-40.4325	-40.4456	-40.4525	-40.4525	-40.4591	-40.4291	-40.4291	-40.4291	-40.4492	-40.4492	-40.4492	-40.4557	-40.4558	-40.4558	-40.4299	-40.4299	-40.4299	-40.45	-40.45	-40.45	-40.4565	-40.4565	-40.4565
borane-methane	-26.4003	-26.5152	-26.5368	-26.5394	-26.4009	-26.5262	-26.5428	-26.5477	-26.5455	-26.5504	-26.5232	-26.5232	-26.5232	-26.5447	-26.5448	-26.5448	-26.5474	-26.5474	-26.5474	-26.5238	-26.5238	-26.5238	-26.5454	-26.5454	-26.5454	-26.548	-26.548	-26.548
methane-ethane	-79.2603	-79.6355	-79.6663	-79.6803	-79.2618	-79.6696	-79.6877	-79.7005	-79.7025	-79.7145	-79.663	-79.6631	-79.6631	-79.6939	-79.694	-79.6939	-79.7079	-79.7079	-79.7079	-79.6645	-79.6646	-79.6646	-79.6954	-79.6955	-79.6954	-79.7094	-79.7094	-79.7094
methane-ethane	-79.2603	-79.6354	-79.6663	-79.6803	-79.2618	-79.6696	-79.6877	-79.7005	-79.7024	-79.7145	-79.663	-79.6631	-79.663	-79.6939	-79.6939	-79.6939	-79.7079	-79.7079	-79.7079	-79.6645	-79.6646	-79.6645	-79.6954	-79.6955	-79.6954	-79.7094	-79.7094	-79.7094
methane dimer	-40.2136	-40.4145	-40.4346	-40.4412	-40.2144	-40.4325	-40.4456	-40.4525	-40.4525	-40.4591	-40.4291	-40.4292	-40.4292	-40.4492	-40.4492	-40.4492	-40.4558	-40.4558	-40.4558	-40.4299	-40.4299	-40.4299	-40.45	-40.45	-40.45	-40.4565	-40.4566	-40.4565
Ar-methane	-526.813	-527.024	-527.042	-527.049	-526.814	-527.055	-527.061	-527.073	-527.069	-527.08	-527.061	-527.061	-527.061	-527.079	-527.079	-527.079	-527.086	-527.086	-527.086	-527.061	-527.062	-527.062	-527.079	-527.079	-527.079	-527.086	-527.087	-527.087
Ar-ethene	-78.0646	-78.4045	-78.4284	-78.444	-78.0661	-78.4369	-78.449	-78.4608	-78.4654	-78.4764	-78.4303	-78.4303	-78.4303	-78.4542	-78.4543	-78.4543	-78.4698	-78.4698	-78.4698	-78.4318	-78.4319	-78.4319	-78.4558	-78.4558	-78.4558	-78.4713	-78.4714	-78.4713
ethene-ethyne	-76.8497	-77.1641	-77.1755	-77.1925	-76.8513	-77.1947	-77.1951	-77.2061	-77.213	-77.2231	-77.188	-77.1881	-77.188	-77.1994	-77.1995	-77.1994	-77.2164	-77.2164	-77.2164	-77.1895	-77.1896	-77.1896	-77.2009	-77.201	-77.201	-77.2179	-77.218	-77.218
ethene dimer	-78.0646	-78.4047	-78.4286	-78.4442	-78.0661	-78.4369	-78.449	-78.4608	-78.4654	-78.4764	-78.4304	-78.4304	-78.4304	-78.4543	-78.4543	-78.4543	-78.4698	-78.4699	-78.4699	-78.4319	-78.4319	-78.4319	-78.4558	-78.4559	-78.4558	-78.4714	-78.4714	-78.4714
ethyne dimer	-76.8497	-77.164	-77.1754	-77.1924	-76.8513	-77.1947	-77.1951	-77.2061	-77.213	-77.2231	-77.188	-77.188	-77.188	-77.1994	-77.1994	-77.1994	-77.2164	-77.2164	-77.2164	-77.1895	-77.1896	-77.1896	-77.2009	-77.201	-77.201	-77.2179	-77.218	-77.2179
Monomer 2
water-ammonia	-76.0601	-76.3292	-76.334	-76.3427	-76.0616	-76.3592	-76.3554	-76.3641	-76.3648	-76.3728	-76.3576	-76.3578	-76.3577	-76.3624	-76.3626	-76.3625	-76.3712	-76.3713	-76.3712	-76.3591	-76.3593	-76.3592	-76.3639	-76.3641	-76.364	-76.3726	-76.3728	-76.3727
water dimer	-76.0603	-76.3292	-76.3341	-76.3427	-76.0618	-76.3593	-76.3555	-76.3642	-76.3649	-76.3729	-76.3577	-76.3579	-76.3578	-76.3625	-76.3627	-76.3626	-76.3712	-76.3714	-76.3713	-76.3592	-76.3593	-76.3593	-76.364	-76.3642	-76.3641	-76.3727	-76.3729	-76.3728
HCN dimer	-92.9089	-93.2598	-93.2631	-93.2817	-92.9108	-93.2947	-93.2862	-93.2981	-93.3058	-93.3166	-93.2889	-93.289	-93.289	-93.2923	-93.2924	-93.2923	-93.3108	-93.3109	-93.3108	-93.2908	-93.2909	-93.2909	-93.2941	-93.2943	-93.2942	-93.3127	-93.3128	-93.3127
HF dimer	-100.061	-100.341	-100.343	-100.35	-100.063	-100.378	-100.37	-100.379	-100.378	-100.386	-100.378	-100.379	-100.379	-100.38	-100.38	-100.38	-100.387	-100.388	-100.387	-100.38	-100.38	-100.38	-100.381	-100.382	-100.382	-100.389	-100.389	-100.389
ammonia dimer	-56.2203	-56.4607	-56.4725	-56.4809	-56.2214	-56.4841	-56.488	-56.496	-56.4969	-56.5043	-56.4812	-56.4812	-56.4812	-56.493	-56.4931	-56.493	-56.5013	-56.5014	-56.5014	-56.4823	-56.4823	-56.4823	-56.4941	-56.4942	-56.4941	-56.5024	-56.5025	-56.5025
HF-methane	-40.2135	-40.4145	-40.4346	-40.4411	-40.2143	-40.4324	-40.4455	-40.4525	-40.4524	-40.459	-40.4291	-40.4291	-40.4291	-40.4491	-40.4492	-40.4492	-40.4557	-40.4557	-40.4557	-40.4298	-40.4299	-40.4299	-40.4499	-40.4499	-40.4499	-40.4565	-40.4565	-40.4565
ammonia-methane	-56.2203	-56.4606	-56.4725	-56.4808	-56.2214	-56.4841	-56.488	-56.496	-56.4969	-56.5043	-56.4812	-56.4812	-56.4812	-56.493	-56.4931	-56.493	-56.5013	-56.5014	-56.5014	-56.4823	-56.4823	-56.4823	-56.4941	-56.4942	-56.4941	-56.5024	-56.5025	-56.5025
water-methane	-76.0606	-76.3291	-76.334	-76.3426	-76.0621	-76.3593	-76.3556	-76.3642	-76.3649	-76.3729	-76.3577	-76.3579	-76.3578	-76.3626	-76.3627	-76.3627	-76.3712	-76.3714	-76.3713	-76.3592	-76.3594	-76.3593	-76.3641	-76.3642	-76.3642	-76.3727	-76.3729	-76.3728
formaldehyde dimer	-113.913	-114.317	-114.326	-114.344	-113.916	-114.36	-114.356	-114.37	-114.375	-114.387	-114.356	-114.356	-114.356	-114.365	-114.365	-114.365	-114.383	-114.383	-114.383	-114.358	-114.358	-114.358	-114.367	-114.367	-114.367	-114.385	-114.385	-114.385
water-ethene	-78.0645	-78.4048	-78.4287	-78.4443	-78.066	-78.4369	-78.449	-78.4608	-78.4654	-78.4764	-78.4304	-78.4305	-78.4305	-78.4543	-78.4544	-78.4544	-78.4699	-78.47	-78.47	-78.432	-78.432	-78.432	-78.4558	-78.4559	-78.4559	-78.4714	-78.4715	-78.4715
formaldehyde-ethene	-78.0645	-78.4047	-78.4286	-78.4442	-78.0661	-78.4369	-78.449	-78.4608	-78.4654	-78.4764	-78.4304	-78.4304	-78.4304	-78.4543	-78.4543	-78.4543	-78.4699	-78.4699	-78.4699	-78.4319	-78.432	-78.4319	-78.4558	-78.4559	-78.4559	-78.4714	-78.4714	-78.4714
ethyne dimer	-76.8496	-77.1642	-77.1756	-77.1926	-76.8512	-77.1948	-77.1951	-77.2061	-77.213	-77.2231	-77.1881	-77.1882	-77.1881	-77.1994	-77.1995	-77.1995	-77.2164	-77.2165	-77.2165	-77.1896	-77.1897	-77.1896	-77.201	-77.201	-77.201	-77.218	-77.218	-77.218
ammonia-ethene	-56.2203	-56.4607	-56.4725	-56.4809	-56.2214	-56.4841	-56.488	-56.496	-56.4969	-56.5043	-56.4812	-56.4812	-56.4812	-56.493	-56.4931	-56.493	-56.5013	-56.5014	-56.5014	-56.4823	-56.4823	-56.4823	-56.4941	-56.4942	-56.4941	-56.5024	-56.5025	-56.5025
ethene dimer	-78.0646	-78.4048	-78.4287	-78.4443	-78.0661	-78.4369	-78.449	-78.4608	-78.4654	-78.4764	-78.4304	-78.4305	-78.4305	-78.4543	-78.4544	-78.4544	-78.4699	-78.4699	-78.4699	-78.4319	-78.432	-78.432	-78.4558	-78.4559	-78.4559	-78.4714	-78.4715	-78.4714
methane-ethene	-78.0646	-78.4046	-78.4286	-78.4441	-78.0661	-78.4369	-78.449	-78.4608	-78.4654	-78.4764	-78.4304	-78.4304	-78.4304	-78.4543	-78.4543	-78.4543	-78.4698	-78.4699	-78.4699	-78.4319	-78.4319	-78.4319	-78.4558	-78.4559	-78.4558	-78.4714	-78.4714	-78.4714
borane-methane	-40.2135	-40.4145	-40.4346	-40.4412	-40.2143	-40.4324	-40.4455	-40.4525	-40.4525	-40.4591	-40.4291	-40.4291	-40.4291	-40.4492	-40.4492	-40.4492	-40.4557	-40.4558	-40.4557	-40.4299	-40.4299	-40.4299	-40.4499	-40.45	-40.4499	-40.4565	-40.4565	-40.4565
methane-ethane	-40.2136	-40.4146	-40.4347	-40.4412	-40.2144	-40.4325	-40.4456	-40.4525	-40.4525	-40.4591	-40.4292	-40.4292	-40.4292	-40.4492	-40.4493	-40.4492	-40.4558	-40.4558	-40.4558	-40.4299	-40.43	-40.4299	-40.45	-40.45	-40.45	-40.4565	-40.4566	-40.4566
methane-ethane	-40.2136	-40.4146	-40.4346	-40.4412	-40.2144	-40.4325	-40.4456	-40.4525	-40.4525	-40.4591	-40.4291	-40.4292	-40.4292	-40.4492	-40.4492	-40.4492	-40.4558	-40.4558	-40.4558	-40.4299	-40.4299	-40.4299	-40.45	-40.45	-40.45	-40.4565	-40.4566	-40.4565
methane dimer	-40.2136	-40.4145	-40.4346	-40.4412	-40.2144	-40.4325	-40.4456	-40.4525	-40.4525	-40.4591	-40.4291	-40.4292	-40.4292	-40.4492	-40.4492	-40.4492	-40.4558	-40.4558	-40.4558	-40.4299	-40.4299	-40.4299	-40.45	-40.45	-40.45	-40.4565	-40.4566	-40.4565
Ar-methane	-40.2136	-40.4144	-40.4345	-40.4411	-40.2144	-40.4325	-40.4456	-40.4525	-40.4525	-40.4591	-40.4291	-40.4291	-40.4291	-40.4492	-40.4492	-40.4492	-40.4557	-40.4558	-40.4558	-40.4299	-40.4299	-40.4299	-40.4499	-40.45	-40.45	-40.4565	-40.4565	-40.4565
Ar-ethene	-526.813	-527.024	-527.042	-527.049	-526.814	-527.055	-527.061	-527.073	-527.069	-527.08	-527.061	-527.061	-527.061	-527.079	-527.079	-527.079	-527.086	-527.086	-527.086	-527.061	-527.062	-527.062	-527.079	-527.079	-527.079	-527.086	-527.087	-527.087
ethene-ethyne	-78.0646	-78.4047	-78.4286	-78.4441	-78.0661	-78.4369	-78.449	-78.4608	-78.4654	-78.4764	-78.4304	-78.4304	-78.4304	-78.4543	-78.4543	-78.4543	-78.4698	-78.4699	-78.4699	-78.4319	-78.4319	-78.4319	-78.4558	-78.4559	-78.4558	-78.4714	-78.4714	-78.4714
ethene dimer	-78.0646	-78.4047	-78.4286	-78.4442	-78.0661	-78.4369	-78.449	-78.4608	-78.4654	-78.4764	-78.4304	-78.4304	-78.4304	-78.4543	-78.4543	-78.4543	-78.4698	-78.4699	-78.4699	-78.4319	-78.4319	-78.4319	-78.4558	-78.4559	-78.4558	-78.4714	-78.4714	-78.4714
ethyne dimer	-76.8497	-77.164	-77.1754	-77.1924	-76.8513	-77.1947	-77.1951	-77.2061	-77.213	-77.2231	-77.188	-77.188	-77.188	-77.1994	-77.1994	-77.1994	-77.2164	-77.2164	-77.2164	-77.1895	-77.1896	-77.1896	-77.2009	-77.201	-77.201	-77.2179	-77.218	-77.2179
Dimer
water-ammonia	-132.288	-132.8	-132.816	-132.834	-132.29	-132.854	-132.853	-132.87	-132.872	-132.887	-132.849	-132.849	-132.849	-132.865	-132.865	-132.865	-132.883	-132.883	-132.883	-132.852	-132.852	-132.852	-132.868	-132.868	-132.868	-132.885	-132.886	-132.886
water dimer	-152.127	-152.666	-152.675	-152.693	-152.13	-152.727	-152.719	-152.736	-152.738	-152.754	-152.723	-152.724	-152.723	-152.733	-152.733	-152.733	-152.75	-152.751	-152.751	-152.726	-152.727	-152.726	-152.736	-152.736	-152.736	-152.753	-152.754	-152.754
HCN dimer	-185.824	-186.527	-186.533	-186.571	-185.828	-186.597	-186.58	-186.603	-186.619	-186.641	-186.586	-186.586	-186.586	-186.592	-186.592	-186.592	-186.629	-186.629	-186.629	-186.589	-186.59	-186.59	-186.596	-186.596	-186.596	-186.633	-186.633	-186.633
HF dimer	-200.128	-200.689	-200.692	-200.707	-200.131	-200.762	-200.747	-200.765	-200.764	-200.78	-200.764	-200.764	-200.764	-200.766	-200.767	-200.767	-200.782	-200.782	-200.782	-200.767	-200.768	-200.767	-200.77	-200.77	-200.77	-200.785	-200.786	-200.785
ammonia dimer	-112.443	-112.926	-112.949	-112.967	-112.445	-112.973	-112.981	-112.997	-112.999	-113.014	-112.967	-112.967	-112.967	-112.99	-112.991	-112.991	-113.008	-113.008	-113.008	-112.969	-112.97	-112.97	-112.993	-112.993	-112.993	-113.01	-113.01	-113.01
HF-methane	-140.275	-140.758	-140.779	-140.794	-140.277	-140.813	-140.818	-140.834	-140.834	-140.848	-140.81	-140.81	-140.81	-140.831	-140.831	-140.831	-140.846	-140.846	-140.846	-140.812	-140.813	-140.813	-140.834	-140.834	-140.834	-140.848	-140.848	-140.848
ammonia-methane	-96.4338	-96.8762	-96.908	-96.9231	-96.4357	-96.9177	-96.9346	-96.9495	-96.9506	-96.9646	-96.9114	-96.9115	-96.9114	-96.9432	-96.9433	-96.9432	-96.9583	-96.9584	-96.9583	-96.9132	-96.9133	-96.9133	-96.945	-96.9451	-96.9451	-96.9601	-96.9603	-96.9602
water-methane	-116.274	-116.745	-116.769	-116.785	-116.276	-116.793	-116.802	-116.818	-116.818	-116.833	-116.788	-116.788	-116.788	-116.813	-116.813	-116.813	-116.828	-116.828	-116.828	-116.79	-116.79	-116.79	-116.815	-116.815	-116.815	-116.83	-116.83	-116.83
formaldehyde dimer	-227.831	-228.64	-228.658	-228.694	-227.835	-228.728	-228.719	-228.746	-228.757	-228.782	-228.719	-228.719	-228.719	-228.736	-228.737	-228.737	-228.772	-228.773	-228.772	-228.723	-228.723	-228.723	-228.741	-228.741	-228.741	-228.777	-228.777	-228.777
water-ethene	-154.126	-154.738	-154.766	-154.791	-154.129	-154.801	-154.808	-154.829	-154.834	-154.853	-154.792	-154.793	-154.793	-154.821	-154.821	-154.821	-154.845	-154.845	-154.845	-154.795	-154.796	-154.796	-154.824	-154.824	-154.824	-154.848	-154.848	-154.848
formaldehyde-ethene	-191.978	-192.724	-192.756	-192.79	-191.982	-192.8	-192.807	-192.833	-192.843	-192.866	-192.789	-192.789	-192.789	-192.821	-192.822	-192.822	-192.855	-192.855	-192.855	-192.792	-192.793	-192.793	-192.825	-192.825	-192.825	-192.859	-192.859	-192.859
ethyne dimer	-153.7	-154.331	-154.353	-154.387	-153.703	-154.392	-154.392	-154.414	-154.428	-154.449	-154.379	-154.379	-154.379	-154.401	-154.401	-154.401	-154.435	-154.435	-154.435	-154.382	-154.382	-154.382	-154.404	-154.404	-154.404	-154.438	-154.438	-154.438
ammonia-ethene	-134.285	-134.868	-134.903	-134.927	-134.288	-134.923	-134.939	-134.959	-134.964	-134.983	-134.914	-134.914	-134.914	-134.949	-134.949	-134.949	-134.973	-134.974	-134.973	-134.917	-134.917	-134.917	-134.952	-134.952	-134.952	-134.976	-134.976	-134.976
ethene dimer	-156.128	-156.811	-156.858	-156.89	-156.131	-156.876	-156.899	-156.923	-156.933	-156.955	-156.863	-156.863	-156.863	-156.91	-156.91	-156.91	-156.941	-156.941	-156.941	-156.866	-156.866	-156.866	-156.913	-156.913	-156.913	-156.944	-156.945	-156.944
methane-ethene	-118.278	-118.82	-118.864	-118.886	-118.28	-118.87	-118.895	-118.914	-118.919	-118.936	-118.86	-118.86	-118.86	-118.904	-118.904	-118.904	-118.926	-118.926	-118.926	-118.863	-118.863	-118.863	-118.906	-118.906	-118.906	-118.929	-118.929	-118.929
borane-methane	-66.612	-66.9318	-66.973	-66.9827	-66.6133	-66.9609	-66.99	-67.002	-67.0003	-67.0118	-66.9544	-66.9545	-66.9545	-66.9956	-66.9957	-66.9956	-67.0053	-67.0054	-67.0054	-66.9558	-66.9559	-66.9558	-66.997	-66.997	-66.997	-67.0067	-67.0068	-67.0068
methane-ethane	-119.473	-120.051	-120.102	-120.123	-119.475	-120.103	-120.134	-120.154	-120.156	-120.175	-120.093	-120.093	-120.093	-120.144	-120.144	-120.144	-120.165	-120.165	-120.165	-120.096	-120.096	-120.096	-120.146	-120.146	-120.146	-120.167	-120.167	-120.167
methane-ethane	-119.473	-120.051	-120.102	-120.122	-119.475	-120.103	-120.134	-120.154	-120.156	-120.175	-120.093	-120.093	-120.093	-120.144	-120.144	-120.144	-120.165	-120.165	-120.165	-120.095	-120.095	-120.095	-120.146	-120.146	-120.146	-120.167	-120.167	-120.167
methane dimer	-80.4265	-80.8298	-80.8698	-80.8831	-80.428	-80.8657	-80.8918	-80.9057	-80.9058	-80.919	-80.859	-80.8591	-80.8591	-80.899	-80.8991	-80.8991	-80.9123	-80.9124	-80.9124	-80.8605	-80.8606	-80.8606	-80.9005	-80.9006	-80.9006	-80.9139	-80.9139	-80.9139
Ar-methane	-567.026	-567.439	-567.477	-567.491	-567.028	-567.488	-567.507	-567.526	-567.522	-567.54	-567.491	-567.491	-567.491	-567.528	-567.529	-567.528	-567.542	-567.543	-567.543	-567.492	-567.492	-567.492	-567.529	-567.53	-567.53	-567.543	-567.544	-567.544
Ar-ethene	-604.877	-605.429	-605.471	-605.494	-604.879	-605.493	-605.511	-605.534	-605.535	-605.557	-605.492	-605.492	-605.492	-605.533	-605.534	-605.533	-605.556	-605.557	-605.556	-605.494	-605.494	-605.494	-605.535	-605.536	-605.535	-605.558	-605.559	-605.558
ethene-ethyne	-154.909	-155.568	-155.602	-155.635	-154.912	-155.631	-155.642	-155.665	-155.677	-155.698	-155.617	-155.618	-155.618	-155.652	-155.652	-155.652	-155.685	-155.685	-155.685	-155.621	-155.621	-155.621	-155.655	-155.655	-155.655	-155.688	-155.688	-155.688
ethene dimer	-156.123	-156.808	-156.855	-156.887	-156.126	-156.873	-156.896	-156.92	-156.929	-156.951	-156.86	-156.86	-156.86	-156.906	-156.906	-156.906	-156.938	-156.938	-156.938	-156.863	-156.863	-156.863	-156.909	-156.91	-156.909	-156.941	-156.941	-156.941
ethyne dimer	-153.694	-154.327	-154.348	-154.383	-153.697	-154.388	-154.388	-154.41	-154.424	-154.444	-154.375	-154.375	-154.375	-154.396	-154.396	-154.396	-154.431	-154.431	-154.431	-154.378	-154.378	-154.378	-154.399	-154.4	-154.4	-154.434	-154.434	-154.434
Interaction energies (kJ/mol)
water-ammonia	-18.8693	-26.3741	-24.7422	-26.1168	-18.8851	-27.5315	-25.6628	-25.8997	-27.1449	-27.2742	-27.2066	-27.187	-27.2053	-25.5748	-25.5552	-25.5734	-26.9494	-26.9298	-26.948	-27.2236	-27.204	-27.2222	-25.5917	-25.5721	-25.5904	-26.9663	-26.9467	-26.9649	1.29565	0.138229	0.463078	0.446144	0.979063	0.0584436	0.178359	0.146491	0.129556	1.08932	0.0612431	0.068105	0.256744	0.23981		0.446144	0.465744	0.447517	0.129556	0.149156	0.130929
water dimer	-15.1796	-19.778	-18.9961	-19.9307	-15.2898	-20.8134	-19.8777	-20.0315	-20.8886	-20.9661	-20.4403	-20.4288	-20.439	-19.6584	-19.647	-19.6571	-20.593	-20.5816	-20.5917	-20.5516	-20.5401	-20.5502	-19.7697	-19.7583	-19.7684	-20.7043	-20.6928	-20.7029	1.28608	0.250712	0.623792	0.512509	1.01195	0.130355	0.0234169	0.349662	0.23838	1.10001	0.142117	0.0646468	0.437726	0.326444		0.512509	0.523951	0.513845	0.23838	0.249822	0.239716
HCN dimer	-17.1564	-20.0097	-18.7986	-19.3105	-17.1702	-20.5982	-19.3103	-19.3872	-19.8763	-19.8991	-20.4564	-20.4802	-20.4562	-19.2454	-19.2692	-19.2452	-19.7573	-19.7811	-19.7571	-20.4705	-20.4943	-20.4703	-19.2595	-19.2833	-19.2593	-19.7714	-19.7952	-19.7712	0.430447	0.158091	0.0162946	0.0304182	0.318347	0.19331	0.270191	0.128395	0.142519	0.332663	0.233095	0.255875	0.114079	0.128202		0.0304182	0.054185	0.0302004	0.142519	0.166285	0.142301
HF dimer	-15.6575	-17.5483	-17.4108	-17.9968	-15.9146	-18.6746	-18.4557	-18.537	-19.1	-19.123	-18.1481	-18.6481	-18.1469	-18.0106	-18.5106	-18.0094	-18.5966	-19.0966	-18.5953	-18.4056	-18.9056	-18.4044	-18.2681	-18.7681	-18.2669	-18.854	-19.3541	-18.8528	1.62114	0.494919	1.02137	0.763886	1.37314	0.328263	0.246922	0.773375	0.515888	1.45975	0.356534	0.333529	0.859982	0.602496		0.763886	0.263881	0.765102	0.515888	0.015884	0.517105
ammonia dimer	-6.1382	-12.5834	-11.5442	-12.5743	-6.15345	-13.1892	-11.9892	-12.15	-13.086	-13.18	-12.9357	-12.9424	-12.9354	-11.8965	-11.9032	-11.8962	-12.9266	-12.9332	-12.9262	-12.9506	-12.9573	-12.9503	-11.9115	-11.9181	-11.9111	-12.9415	-12.9482	-12.9412	0.629026	0.0232633	0.276741	0.26178	0.454723	0.00974401	0.151039	0.102439	0.0874777	0.527621	0.0158583	0.0781413	0.175337	0.160376		0.26178	0.2551	0.26211	0.0874777	0.0807978	0.0878072
HF-methane	-1.07304	-6.25156	-5.62111	-6.49882	-1.06396	-6.73762	-5.98298	-6.10717	-6.92408	-6.98487	-6.55352	-6.56205	-6.55311	-5.92308	-5.9316	-5.92266	-6.80078	-6.8093	-6.80036	-6.54418	-6.5527	-6.54376	-5.91373	-5.92225	-5.91331	-6.79143	-6.79996	-6.79102	0.723626	0.237567	0.421663	0.431009	0.483105	0.121235	0.00295387	0.181141	0.190488	0.563485	0.138223	0.0774266	0.261522	0.270868		0.431009	0.422484	0.431426	0.190488	0.181963	0.190904
ammonia-methane	0.130761	-2.77414	-2.50537	-3.01795	0.123433	-2.98694	-2.64394	-2.71818	-3.18653	-3.23076	-2.90022	-2.9004	-2.90029	-2.63146	-2.63164	-2.63152	-3.14404	-3.14422	-3.1441	-2.90695	-2.90713	-2.90701	-2.63818	-2.63836	-2.63825	-3.15076	-3.15095	-3.15083	0.198122	0.0146852	0.0720375	0.0653103	0.118226	0.0203474	0.0945811	0.00785846	0.0145857	0.146219	0.0223612	0.0665883	0.0201343	0.0134071		0.0653103	0.0651283	0.0652445	0.0145857	0.0147676	0.0146514
water-methane	0.0470356	-2.42448	-2.1907	-2.60276	0.0407966	-2.61262	-2.31905	-2.37884	-2.75733	-2.79091	-2.52878	-2.525	-2.52882	-2.295	-2.29122	-2.29503	-2.70707	-2.70329	-2.7071	-2.53498	-2.5312	-2.53502	-2.3012	-2.29742	-2.30124	-2.71327	-2.70949	-2.7133	0.200774	0.0126302	0.0964685	0.0902683	0.124204	0.00414622	0.0639393	0.0198991	0.0136989	0.147561	0.00700068	0.0405829	0.0432555	0.0370553		0.0902683	0.0940508	0.0902354	0.0136989	0.0174813	0.013666
formaldehyde dimer	-10.2794	-17.6137	-15.8222	-17.6374	-10.3038	-19.0992	-16.9569	-17.3077	-18.9207	-19.1229	-18.4949	-18.549	-18.4938	-16.7034	-16.7576	-16.7023	-18.5186	-18.5728	-18.5175	-18.5184	-18.5725	-18.5173	-16.7269	-16.7811	-16.7259	-18.5421	-18.5963	-18.5411	1.60596	0.120493	0.724793	0.701275	1.25947	0.124839	0.22599	0.37831	0.354793	1.37149	0.0882298	0.113977	0.490323	0.466805		0.701275	0.647121	0.702336	0.354793	0.300639	0.355854
water-ethene	-3.66117	-10.9104	-9.02408	-10.1946	-3.64734	-11.5163	-9.42426	-9.63003	-10.6785	-10.8006	-11.3056	-11.3348	-11.3051	-9.41928	-9.44852	-9.41881	-10.5898	-10.6191	-10.5893	-11.2917	-11.3209	-11.2912	-9.40539	-9.43464	-9.40492	-10.5759	-10.6052	-10.5755	0.641626	0.0356775	0.246433	0.260322	0.37786	0.0223151	0.228089	0.0173333	0.0034443	0.452698	0.0312256	0.15325	0.0575054	0.0713944		0.260322	0.231073	0.260786	0.0034443	0.0326936	0.00298041
formaldehyde-ethene	-0.128479	-6.60133	-5.30155	-6.35676	-0.115088	-7.07867	-5.60565	-5.77889	-6.7275	-6.83411	-6.85808	-6.84433	-6.85807	-5.5583	-5.54455	-5.55829	-6.61351	-6.59977	-6.61351	-6.84399	-6.83025	-6.84399	-5.54421	-5.53047	-5.54421	-6.59943	-6.58569	-6.59943	0.502969	0.0256211	0.24622	0.260304	0.309163	0.00505961	0.168185	0.0524141	0.0664979	0.374867	0.00412542	0.102481	0.118118	0.132201		0.260304	0.274044	0.260307	0.0664979	0.0802383	0.0665008
ethyne dimer	-2.1361	-6.56643	-5.3197	-6.06867	-2.15153	-6.91729	-5.55825	-5.67055	-6.35372	-6.41952	-6.7818	-6.78002	-6.78203	-5.53506	-5.53329	-5.5353	-6.28403	-6.28226	-6.28427	-6.79644	-6.79467	-6.79668	-5.54971	-5.54794	-5.54995	-6.29868	-6.29691	-6.29892	0.308152	0.0427051	0.0927839	0.0781352	0.174227	0.0643283	0.17663	0.0411409	0.0557896	0.210053	0.074998	0.140803	0.00531431	0.019963		0.0781352	0.0799082	0.0778975	0.0557896	0.0540167	0.0560273
ammonia-ethene	-0.0714653	-5.97262	-4.57468	-5.47136	-0.0741974	-6.31178	-4.77343	-4.91384	-5.72296	-5.81052	-6.16931	-6.15141	-6.16921	-4.77137	-4.75347	-4.77128	-5.66805	-5.65015	-5.66796	-6.17217	-6.15427	-6.17207	-4.77423	-4.75633	-4.77414	-5.67091	-5.65301	-5.67082	0.34046	0.00130127	0.143771	0.14091	0.174953	0.0237957	0.164206	0.0217365	0.0245968	0.222457	0.0291413	0.116702	0.0257677	0.0229074		0.14091	0.15881	0.141004	0.0245968	0.00669731	0.0245035
ethene dimer	3.77383	-4.98585	-3.01865	-4.30845	3.76779	-5.28875	-3.16303	-3.32156	-4.51677	-4.61135	-5.10406	-5.10725	-5.10407	-3.13686	-3.14005	-3.13687	-4.42665	-4.42985	-4.42666	-5.10917	-5.11237	-5.10918	-3.14197	-3.14517	-3.14198	-4.43177	-4.43496	-4.43178	0.263326	0.0395774	0.14512	0.140005	0.0925304	0.051845	0.210373	0.0256754	0.0307907	0.156299	0.0520269	0.146604	0.0380936	0.0329782		0.140005	0.13681	0.139994	0.0307907	0.0339852	0.0308009
methane-ethene	1.50546	-2.15673	-1.45569	-1.9813	1.50181	-2.30912	-1.52716	-1.60808	-2.07988	-2.13369	-2.23726	-2.26047	-2.23727	-1.53622	-1.55943	-1.53623	-2.06184	-2.08505	-2.06185	-2.24051	-2.26372	-2.24052	-1.53947	-1.56268	-1.53948	-2.06508	-2.08829	-2.06509	0.158295	0.0059072	0.0777638	0.0745191	0.0632085	0.00826243	0.0891792	0.0173226	0.0205674	0.089793	0.00878181	0.0625947	0.00926186	0.00601712		0.0745191	0.0513074	0.0745095	0.0205674	0.043779	0.0205769
borane-methane	4.95074	-5.4559	-4.24025	-5.70888	4.93105	-5.98874	-4.59401	-4.77309	-6.14721	-6.24172	-5.63695	-5.63289	-5.6369	-4.42131	-4.41725	-4.42126	-5.88993	-5.88587	-5.88988	-5.65529	-5.65122	-5.65524	-4.43964	-4.43558	-4.43959	-5.90826	-5.9042	-5.90821	0.542986	0.0101475	0.361933	0.343599	0.363963	0.0102053	0.168876	0.18291	0.164576	0.474762	0.0364324	0.0580759	0.293709	0.275376		0.343599	0.34766	0.343648	0.164576	0.168637	0.164625
methane-ethane	3.05954	-3.12174	-2.40795	-3.28454	3.05744	-3.31872	-2.50806	-2.60492	-3.43126	-3.48151	-3.19003	-3.16208	-3.19008	-2.47623	-2.44828	-2.47628	-3.35283	-3.32488	-3.35287	-3.19096	-3.16301	-3.19101	-2.47716	-2.44922	-2.47721	-3.35376	-3.32581	-3.35381	0.198959	0.00198772	0.130675	0.12974	0.0924143	0.0077008	0.104557	0.0241304	0.0231952	0.157212	0.0105	0.0397586	0.0889285	0.0879933		0.12974	0.157689	0.129693	0.0231952	0.0511441	0.0231483
methane-ethane	2.25616	-2.1375	-1.75402	-2.40082	2.2545	-2.2843	-1.83021	-1.90082	-2.51145	-2.54762	-2.18677	-2.18321	-2.18681	-1.80329	-1.79973	-1.80333	-2.45009	-2.44653	-2.45013	-2.18722	-2.18366	-2.18727	-1.80374	-1.80018	-1.80379	-2.45054	-2.44698	-2.45059	0.153078	0.00627954	0.103814	0.10336	0.0739006	0.00228568	0.0728976	0.0246372	0.0241828	0.127502	0.0168715	0.0192965	0.0782384	0.077784		0.10336	0.10692	0.103313	0.0241828	0.0277432	0.024136
methane dimer	2.02266	-1.90608	-1.53622	-2.0858	2.02135	-2.04328	-1.61	-1.67342	-2.18982	-2.22301	-1.94702	-1.95437	-1.94707	-1.57716	-1.58451	-1.57721	-2.12675	-2.1341	-2.1268	-1.94829	-1.95564	-1.94834	-1.57843	-1.58578	-1.57848	-2.12802	-2.13537	-2.12807	0.149796	0.0125943	0.10885	0.10758	0.0842579	0.010476	0.0529436	0.0433126	0.0420422	0.119818	0.0157976	0.0173834	0.0788728	0.0776025		0.10758	0.10023	0.107533	0.0420422	0.0346923	0.0419954
Ar-methane	1.48833	-1.50033	-1.04201	-1.42974	1.4883	-1.70274	-1.18328	-1.24442	-1.59671	-1.63214	-1.55957	-1.59646	-1.55977	-1.10125	-1.13814	-1.10145	-1.48898	-1.52587	-1.48917	-1.55731	-1.59419	-1.5575	-1.09899	-1.13588	-1.09919	-1.48671	-1.5236	-1.48691	0.516688	0.314281	0.457448	0.459711	0.345097	0.203834	0.14269	0.285857	0.28812	0.4253	0.258329	0.222892	0.36606	0.368322		0.459711	0.422823	0.459513	0.28812	0.251232	0.287922
Ar-ethene	1.80222	-1.5624	-0.801638	-1.22944	1.80603	-1.77971	-0.924902	-1.01895	-1.3837	-1.44676	-1.63134	-1.63241	-1.63146	-0.870582	-0.871647	-0.870699	-1.29839	-1.29945	-1.2985	-1.62535	-1.62641	-1.62547	-0.864587	-0.865652	-0.864704	-1.29239	-1.29346	-1.29251	0.551514	0.334201	0.48257	0.488565	0.334921	0.211656	0.117607	0.265977	0.271971	0.420079	0.26582	0.202765	0.351135	0.357129		0.488565	0.4875	0.488448	0.271971	0.270906	0.271854
ethene-ethyne	14.2299	2.46999	5.39361	3.88357	14.229	1.95873	5.17555	4.88236	3.59845	3.37231	2.27962	2.27851	2.27966	5.20325	5.20214	5.20328	3.69321	3.6921	3.69324	2.2827	2.28159	2.28273	5.20632	5.20521	5.20636	3.69628	3.69517	3.69631	0.574739	0.0634809	0.384373	0.387448	0.257822	0.0397626	0.253436	0.0674564	0.0705314	0.379704	0.0945796	0.131554	0.189338	0.192413		0.387448	0.386339	0.387482	0.0705314	0.0694221	0.0705648
ethene dimer	16.2233	3.32971	6.05836	4.34952	16.2103	2.79489	5.84929	5.52354	4.06389	3.8147	3.12855	3.09783	3.12861	5.85721	5.82648	5.85727	4.14837	4.11764	4.14843	3.11819	3.08747	3.11826	5.84685	5.81612	5.84691	4.13801	4.10728	4.13807	0.572599	0.0377812	0.371445	0.361088	0.237288	0.0282198	0.29753	0.0361346	0.0257774	0.356946	0.0713186	0.177872	0.155792	0.145435		0.361088	0.330361	0.361151	0.0257774	0.00494934	0.0258398
ethyne dimer	14.5495	3.38065	6.54067	5.188	14.5451	2.84533	6.28282	6.00535	4.86618	4.65267	3.20661	3.20365	3.20664	6.36663	6.36367	6.36666	5.01395	5.01099	5.01399	3.20888	3.20592	3.20891	6.3689	6.36594	6.36894	5.01623	5.01326	5.01626	0.605269	0.0699446	0.431225	0.433498	0.308392	0.0505358	0.226932	0.134348	0.136621	0.441882	0.120068	0.0934422	0.267838	0.270111		0.433498	0.430537	0.433531	0.136621	0.13366	0.136654
MAE																													0.586303	0.10217	0.312528	0.294641	0.392176	0.0721236	0.15548	0.138665	0.122337	0.464478	0.0897783	0.116014	0.199295	0.182629		0.294641	0.270569	0.294868	0.122337	0.101691	0.122544
RMS																													0.726577	0.164601	0.392825	0.357474	0.537738	0.111034	0.174398	0.220251	0.176902	0.603278	0.130887	0.138991	0.278918	0.239502		0.357474	0.319393	0.357851	0.176902	0.136762	0.177258
MAX																													1.62114	0.494919	1.02137	0.763886	1.37314	0.328263	0.29753	0.773375	0.515888	1.45975	0.356534	0.333529	0.859982	0.602496		0.763886	0.647121	0.765102	0.515888	0.300639	0.517105
																													Standard	F12	PBE	PBE + CABS	Standard	F12	F12-Δ	PBE	PBE + CABS	Standard	F12	F12-Δ	PBE	PBE + CABS		PBE + CABS	P86 + CABS	PW91 + CABS	PBE + CABS	P86 + CABS	PW91 + CABS
																													MP2				CCSD					CCSD(T)						MP2			CCSD
[truncated: 3 more columns]

## Sheet: aug-cc-pVQZ
	HF energy (a.u.)	MP2 correlation energy (a.u.)	CCSD correlation energy (a.u.)	(T) correction (a.u.)	CCSD(T) correlation energy (a.u.)
Monomer 1
water-ammonia	-76.0654	-0.286368	-0.288779	-0.00943564	-0.298214
water dimer	-76.0657	-0.286186	-0.288619	-0.00940977	-0.298029
HCN dimer	-92.9142	-0.370327	-0.369746	-0.0196476	-0.389393
HF dimer	-100.068	-0.301328	-0.300825	-0.00830146	-0.309127
ammonia dimer	-56.2239	-0.253846	-0.263015	-0.00896932	-0.271984
HF-methane	-40.2161	-0.211153	-0.22865	-0.00701701	-0.235667
ammonia-methane	-56.2239	-0.253833	-0.263003	-0.00896628	-0.271969
water-methane	-76.0659	-0.28598	-0.28844	-0.00938049	-0.29782
formaldehyde dimer	-113.921	-0.427862	-0.433044	-0.0187661	-0.45181
water-ethene	-78.0691	-0.358449	-0.378087	-0.0165462	-0.394633
formaldehyde-ethene	-78.0692	-0.358387	-0.378038	-0.0165296	-0.394568
ethyne dimer	-76.854	-0.331666	-0.339148	-0.0179913	-0.357139
ammonia-ethene	-56.2239	-0.253829	-0.262998	-0.00896594	-0.271964
ethene dimer	-78.0692	-0.358389	-0.37803	-0.0165254	-0.394556
methane-ethene	-78.0692	-0.358377	-0.37802	-0.0165226	-0.394543
borane-methane	-40.2161	-0.211146	-0.228641	-0.00701509	-0.235656
methane-ethane	-40.2162	-0.211131	-0.22862	-0.00701032	-0.23563
methane-ethane	-40.2162	-0.211129	-0.228617	-0.00700967	-0.235627
methane dimer	-40.2162	-0.211129	-0.228617	-0.00700954	-0.235626
Ar-methane	-40.2162	-0.211128	-0.228616	-0.00700934	-0.235625
Ar-ethene	-526.817	-0.2321	-0.249861	-0.00877237	-0.258633
ethene-ethyne	-78.0692	-0.358369	-0.378012	-0.0165201	-0.394532
ethene dimer	-78.0692	-0.358369	-0.378012	-0.0165201	-0.394532
ethyne dimer	-76.8541	-0.331614	-0.339107	-0.0179806	-0.357087
Monomer 2
water-ammonia	-56.2239	-0.253816	-0.262984	-0.00896378	-0.271948
water dimer	-76.0659	-0.286027	-0.288481	-0.00938812	-0.297869
HCN dimer	-92.9138	-0.370805	-0.370098	-0.0197335	-0.389831
HF dimer	-100.068	-0.30147	-0.300944	-0.00831897	-0.309263
ammonia dimer	-56.2239	-0.253846	-0.263015	-0.00896932	-0.271984
HF-methane	-100.068	-0.301296	-0.300799	-0.00829751	-0.309096
ammonia-methane	-40.2162	-0.211139	-0.228633	-0.00701372	-0.235647
water-methane	-40.2162	-0.211134	-0.228624	-0.00701145	-0.235636
formaldehyde dimer	-113.921	-0.427847	-0.433045	-0.0187623	-0.451807
water-ethene	-76.0658	-0.286092	-0.288537	-0.00939641	-0.297933
formaldehyde-ethene	-113.921	-0.427645	-0.432894	-0.0187251	-0.451619
ethyne dimer	-76.854	-0.331725	-0.339197	-0.0180038	-0.3572
ammonia-ethene	-78.0692	-0.358396	-0.378039	-0.0165302	-0.39457
ethene dimer	-78.0692	-0.358389	-0.378024	-0.0165219	-0.394546
methane-ethene	-40.2162	-0.211132	-0.228621	-0.00701072	-0.235632
borane-methane	-26.4021	-0.121	-0.14063	-0.00281648	-0.143447
methane-ethane	-79.2652	-0.394456	-0.420633	-0.0149232	-0.435556
methane-ethane	-79.2652	-0.394455	-0.420633	-0.0149232	-0.435556
methane dimer	-40.2162	-0.211129	-0.228617	-0.00700954	-0.235626
Ar-methane	-526.817	-0.2321	-0.249861	-0.00877237	-0.258633
Ar-ethene	-78.0692	-0.358372	-0.378015	-0.0165209	-0.394536
ethene-ethyne	-76.8541	-0.331614	-0.339107	-0.0179806	-0.357087
ethene dimer	-78.0692	-0.358369	-0.378012	-0.0165201	-0.394532
ethyne dimer	-76.8541	-0.331614	-0.339107	-0.0179806	-0.357087
Dimer
water-ammonia	-132.297	-0.543628	-0.55446	-0.0189702	-0.573431
water dimer	-152.137	-0.574488	-0.578986	-0.0191944	-0.598181
HCN dimer	-185.835	-0.742696	-0.74085	-0.0396073	-0.780457
HF dimer	-200.143	-0.604021	-0.602903	-0.0168738	-0.619777
ammonia dimer	-112.45	-0.51045	-0.52831	-0.0183602	-0.54667
HF-methane	-140.285	-0.514801	-0.531488	-0.015679	-0.547167
ammonia-methane	-96.4401	-0.466215	-0.492735	-0.0161883	-0.508923
water-methane	-116.282	-0.498195	-0.518017	-0.0165629	-0.53458
formaldehyde dimer	-227.846	-0.859158	-0.868728	-0.038271	-0.906999
water-ethene	-154.136	-0.647719	-0.668961	-0.026427	-0.695388
formaldehyde-ethene	-191.99	-0.788815	-0.813126	-0.035688	-0.848814
ethyne dimer	-153.709	-0.665368	-0.679749	-0.0363069	-0.716056
ammonia-ethene	-134.293	-0.614732	-0.642922	-0.0258632	-0.668785
ethene dimer	-156.137	-0.720398	-0.758814	-0.033571	-0.792385
methane-ethene	-118.285	-0.571039	-0.607852	-0.0237474	-0.6316
borane-methane	-66.6164	-0.336392	-0.372955	-0.0104283	-0.383383
methane-ethane	-119.48	-0.608124	-0.65145	-0.0222876	-0.673737
methane-ethane	-119.481	-0.607404	-0.65087	-0.0221954	-0.673066
methane dimer	-80.4317	-0.423869	-0.458662	-0.0142418	-0.472903
Ar-methane	-567.032	-0.44455	-0.479579	-0.0159519	-0.495531
Ar-ethene	-604.885	-0.591916	-0.628981	-0.0254775	-0.654459
ethene-ethyne	-154.918	-0.694762	-0.72066	-0.0351179	-0.755778
ethene dimer	-156.132	-0.721984	-0.76009	-0.0337354	-0.793826
ethyne dimer	-153.703	-0.667752	-0.681424	-0.0365177	-0.717942

## Sheet: aug-cc-pV5Z
	HF energy (a.u.)	MP2 correlation energy (a.u.)	CCSD correlation energy (a.u.)	(T) correction (a.u.)	CCSD(T) correlation energy (a.u.)
Monomer 1
water-ammonia	-76.0667	-0.293366	-0.293841	-0.00971575	-0.303557
water dimer	-76.067	-0.293186	-0.293685	-0.00968945	-0.303375
HCN dimer	-92.9154	-0.378117	-0.374943	-0.0200591	-0.395003
HF dimer	-100.07	-0.310123	-0.307711	-0.00861069	-0.316322
ammonia dimer	-56.2248	-0.259028	-0.266427	-0.00917645	-0.275603
HF-methane	-40.2168	-0.214941	-0.230929	-0.00715452	-0.238083
ammonia-methane	-56.2248	-0.259015	-0.266416	-0.00917334	-0.275589
water-methane	-76.0672	-0.292982	-0.293508	-0.00965967	-0.303168
formaldehyde dimer	-113.922	-0.437793	-0.440038	-0.0192278	-0.459266
water-ethene	-78.0702	-0.365261	-0.382323	-0.0168609	-0.399184
formaldehyde-ethene	-78.0703	-0.365199	-0.382276	-0.0168442	-0.39912
ethyne dimer	-76.855	-0.33821	-0.343271	-0.0183312	-0.361602
ammonia-ethene	-56.2248	-0.259011	-0.266411	-0.00917302	-0.275584
ethene dimer	-78.0703	-0.365202	-0.38227	-0.0168401	-0.39911
methane-ethene	-78.0703	-0.365191	-0.382259	-0.0168372	-0.399097
borane-methane	-40.2169	-0.214935	-0.23092	-0.00715258	-0.238073
methane-ethane	-40.2169	-0.214921	-0.2309	-0.00714778	-0.238047
methane-ethane	-40.2169	-0.214919	-0.230897	-0.00714712	-0.238044
methane dimer	-40.2169	-0.214919	-0.230897	-0.00714699	-0.238044
Ar-methane	-40.2169	-0.214919	-0.230896	-0.00714679	-0.238043
Ar-ethene	-526.817	-0.241211	-0.25688	-0.00942362	-0.266303
ethene-ethyne	-78.0703	-0.365183	-0.382252	-0.0168346	-0.399087
ethene dimer	-78.0703	-0.365183	-0.382252	-0.0168346	-0.399087
ethyne dimer	-76.855	-0.33816	-0.343231	-0.0183204	-0.361552
Monomer 2
water-ammonia	-56.2248	-0.258998	-0.266397	-0.00917085	-0.275568
water dimer	-76.0672	-0.293029	-0.293549	-0.00966748	-0.303217
HCN dimer	-92.9149	-0.378586	-0.375286	-0.0201456	-0.395431
HF dimer	-100.07	-0.310264	-0.307828	-0.00862855	-0.316457
ammonia dimer	-56.2248	-0.259028	-0.266427	-0.00917645	-0.275603
HF-methane	-100.07	-0.310091	-0.307684	-0.00860667	-0.316291
ammonia-methane	-40.2169	-0.214928	-0.230913	-0.00715119	-0.238064
water-methane	-40.2169	-0.214923	-0.230904	-0.00714891	-0.238053
formaldehyde dimer	-113.922	-0.437781	-0.440042	-0.0192242	-0.459266
water-ethene	-76.0671	-0.293092	-0.293604	-0.00967587	-0.30328
formaldehyde-ethene	-113.923	-0.437581	-0.439894	-0.0191866	-0.45908
ethyne dimer	-76.8549	-0.338268	-0.343318	-0.0183437	-0.361661
ammonia-ethene	-78.0703	-0.365208	-0.382278	-0.0168448	-0.399123
ethene dimer	-78.0703	-0.365205	-0.382265	-0.0168366	-0.399101
methane-ethene	-40.2169	-0.214921	-0.230901	-0.00714818	-0.238049
borane-methane	-26.4025	-0.123249	-0.141805	-0.00287615	-0.144681
methane-ethane	-79.2664	-0.401693	-0.425088	-0.0152144	-0.440302
methane-ethane	-79.2664	-0.401692	-0.425087	-0.0152144	-0.440302
methane dimer	-40.2169	-0.214919	-0.230897	-0.00714699	-0.238044
Ar-methane	-526.817	-0.241211	-0.25688	-0.00942362	-0.266303
Ar-ethene	-78.0703	-0.365186	-0.382255	-0.0168355	-0.399091
ethene-ethyne	-76.855	-0.33816	-0.343231	-0.0183204	-0.361552
ethene dimer	-78.0703	-0.365183	-0.382252	-0.0168346	-0.399087
ethyne dimer	-76.855	-0.33816	-0.343231	-0.0183204	-0.361552
Dimer
water-ammonia	-132.299	-0.555753	-0.562883	-0.0194548	-0.582338
water dimer	-152.14	-0.588442	-0.589066	-0.01975	-0.608816
HCN dimer	-185.837	-0.758105	-0.7511	-0.0404183	-0.791519
HF dimer	-200.147	-0.6216	-0.616634	-0.017494	-0.634128
ammonia dimer	-112.452	-0.520776	-0.535104	-0.0187737	-0.553878
HF-methane	-140.288	-0.527333	-0.540591	-0.0161259	-0.556717
ammonia-methane	-96.4416	-0.475153	-0.4984	-0.0165317	-0.514932
water-methane	-116.284	-0.508953	-0.525336	-0.0169771	-0.542313
formaldehyde dimer	-227.849	-0.878986	-0.882679	-0.0391904	-0.921869
water-ethene	-154.139	-0.661446	-0.67819	-0.0270163	-0.705207
formaldehyde-ethene	-191.993	-0.8055	-0.824311	-0.036461	-0.860772
ethyne dimer	-153.711	-0.678366	-0.687927	-0.0369803	-0.724907
ammonia-ethene	-134.295	-0.62666	-0.65052	-0.0263813	-0.676901
ethene dimer	-156.139	-0.733934	-0.767223	-0.0341964	-0.80142
methane-ethene	-118.287	-0.581603	-0.61434	-0.0241976	-0.638538
borane-methane	-66.6175	-0.342388	-0.376381	-0.0106278	-0.387009
methane-ethane	-119.482	-0.619097	-0.658143	-0.0227184	-0.680862
methane-ethane	-119.483	-0.618387	-0.657572	-0.0226261	-0.680198
methane dimer	-80.4331	-0.43142	-0.463201	-0.0145168	-0.477717
Ar-methane	-567.034	-0.457456	-0.488873	-0.0167445	-0.505618
Ar-ethene	-604.887	-0.607863	-0.640246	-0.0264488	-0.666695
ethene-ethyne	-154.92	-0.708078	-0.728981	-0.0357744	-0.764756
ethene dimer	-156.135	-0.735547	-0.768511	-0.0343651	-0.802876
ethyne dimer	-153.705	-0.680819	-0.689646	-0.037202	-0.726848

## Sheet: aug-cc-pV(Q,5)Z
2625.5	HF energy (a.u.)	MP2 energy (a.u.)	CCSD energy (a.u.)	(T) correction (a.u.)	CCSD(T) energy (a.u.)
Monomer 1
water-ammonia	-76.0667	-76.3674	-76.3659	-0.0100096	-76.3759
water dimer	-76.067	-76.3675	-76.366	-0.00998289	-76.376
HCN dimer	-92.9154	-93.3017	-93.2958	-0.0204908	-93.3163
HF dimer	-100.07	-100.39	-100.385	-0.00893514	-100.394
ammonia dimer	-56.2248	-56.4892	-56.4948	-0.00939377	-56.5042
HF-methane	-40.2168	-40.4357	-40.4501	-0.00729879	-40.4574
ammonia-methane	-56.2248	-56.4892	-56.4948	-0.0093906	-56.5042
water-methane	-76.0672	-76.3676	-76.3661	-0.00995259	-76.376
formaldehyde dimer	-113.922	-114.371	-114.37	-0.0197122	-114.39
water-ethene	-78.0702	-78.4427	-78.457	-0.0171911	-78.4742
formaldehyde-ethene	-78.0703	-78.4426	-78.457	-0.0171742	-78.4742
ethyne dimer	-76.855	-77.2001	-77.2026	-0.0186877	-77.2213
ammonia-ethene	-56.2248	-56.4892	-56.4948	-0.00939028	-56.5042
ethene dimer	-78.0703	-78.4427	-78.457	-0.0171702	-78.4742
methane-ethene	-78.0703	-78.4427	-78.457	-0.0171673	-78.4742
borane-methane	-40.2169	-40.4358	-40.4502	-0.00729684	-40.4575
methane-ethane	-40.2169	-40.4358	-40.4502	-0.00729199	-40.4575
methane-ethane	-40.2169	-40.4358	-40.4502	-0.00729134	-40.4575
methane dimer	-40.2169	-40.4358	-40.4502	-0.0072912	-40.4575
Ar-methane	-40.2169	-40.4358	-40.4502	-0.007291	-40.4575
Ar-ethene	-526.817	-527.068	-527.082	-0.0101069	-527.092
ethene-ethyne	-78.0703	-78.4427	-78.457	-0.0171647	-78.4742
ethene dimer	-78.0703	-78.4427	-78.457	-0.0171647	-78.4742
ethyne dimer	-76.855	-77.2001	-77.2026	-0.0186769	-77.2213
Monomer 2
water-ammonia	-56.2248	-56.4892	-56.4948	-0.0093881	-56.5042
water dimer	-76.0672	-76.3676	-76.366	-0.00996058	-76.376
HCN dimer	-92.9149	-93.3017	-93.2956	-0.0205779	-93.3162
HF dimer	-100.07	-100.39	-100.385	-0.00895336	-100.394
ammonia dimer	-56.2248	-56.4892	-56.4948	-0.00939377	-56.5042
HF-methane	-100.07	-100.39	-100.385	-0.00893103	-100.394
ammonia-methane	-40.2169	-40.4358	-40.4502	-0.00729543	-40.4575
water-methane	-40.2169	-40.4358	-40.4502	-0.00729313	-40.4575
formaldehyde dimer	-113.922	-114.371	-114.37	-0.0197088	-114.39
water-ethene	-76.0671	-76.3676	-76.366	-0.00996907	-76.376
formaldehyde-ethene	-113.923	-114.371	-114.37	-0.0196708	-114.39
ethyne dimer	-76.8549	-77.2001	-77.2026	-0.0187003	-77.2213
ammonia-ethene	-78.0703	-78.4427	-78.457	-0.0171749	-78.4742
ethene dimer	-78.0703	-78.4427	-78.457	-0.0171668	-78.4742
methane-ethene	-40.2169	-40.4358	-40.4502	-0.0072924	-40.4575
borane-methane	-26.4025	-26.5281	-26.5455	-0.00293876	-26.5485
methane-ethane	-79.2664	-79.6757	-79.6962	-0.0155199	-79.7117
methane-ethane	-79.2664	-79.6757	-79.6962	-0.0155199	-79.7117
methane dimer	-40.2169	-40.4358	-40.4502	-0.0072912	-40.4575
Ar-methane	-526.817	-527.068	-527.082	-0.0101069	-527.092
Ar-ethene	-78.0703	-78.4427	-78.457	-0.0171656	-78.4742
ethene-ethyne	-76.855	-77.2001	-77.2026	-0.0186769	-77.2213
ethene dimer	-78.0703	-78.4427	-78.457	-0.0171647	-78.4742
ethyne dimer	-76.855	-77.2001	-77.2026	-0.0186769	-77.2213
Dimer
water-ammonia	-132.299	-132.867	-132.87	-0.0199633	-132.89
water dimer	-152.14	-152.743	-152.74	-0.020333	-152.76
HCN dimer	-185.837	-186.611	-186.599	-0.0412691	-186.64
HF dimer	-200.147	-200.787	-200.778	-0.0181447	-200.796
ammonia dimer	-112.452	-112.983	-112.994	-0.0192076	-113.013
HF-methane	-140.288	-140.828	-140.838	-0.0165947	-140.854
ammonia-methane	-96.4416	-96.9262	-96.946	-0.0168919	-96.9629
water-methane	-116.284	-116.804	-116.817	-0.0174116	-116.835
formaldehyde dimer	-227.849	-228.749	-228.746	-0.0401551	-228.786
water-ethene	-154.139	-154.815	-154.827	-0.0276345	-154.854
formaldehyde-ethene	-191.993	-192.816	-192.829	-0.0372719	-192.866
ethyne dimer	-153.711	-154.403	-154.407	-0.0376869	-154.445
ammonia-ethene	-134.295	-134.934	-134.954	-0.0269248	-134.981
ethene dimer	-156.139	-156.887	-156.915	-0.0348525	-156.95
methane-ethene	-118.287	-118.879	-118.908	-0.02467	-118.933
borane-methane	-66.6175	-66.9662	-66.9975	-0.0108372	-67.0083
methane-ethane	-119.482	-120.113	-120.147	-0.0231705	-120.171
methane-ethane	-119.483	-120.112	-120.147	-0.023078	-120.17
methane dimer	-80.4331	-80.8724	-80.9011	-0.0148053	-80.9159
Ar-methane	-567.034	-567.505	-567.532	-0.0175761	-567.55
Ar-ethene	-604.887	-605.512	-605.539	-0.0274679	-605.567
ethene-ethyne	-154.92	-155.642	-155.658	-0.0364632	-155.694
ethene dimer	-156.135	-156.884	-156.912	-0.0350259	-156.947
ethyne dimer	-153.705	-154.399	-154.403	-0.0379199	-154.441
Interaction energies (kJ/mol)
water-ammonia	-18.9251	-27.6697	-25.7213	-1.48483	-27.2061
water dimer	-15.3463	-21.0641	-20.0081	-1.02264	-21.0307
HCN dimer	-17.2029	-20.4401	-19.117	-0.526215	-19.6432
HF dimer	-16.017	-19.1695	-18.784	-0.672576	-19.4565
ammonia dimer	-6.17309	-13.2124	-11.9989	-1.10295	-13.1019
HF-methane	-1.08017	-6.97519	-6.10422	-0.958085	-7.0623
ammonia-methane	0.115551	-2.97226	-2.6236	-0.540574	-3.16417
water-methane	0.0296765	-2.62525	-2.3149	-0.435424	-2.75032
formaldehyde dimer	-10.3654	-19.2197	-17.0817	-1.92721	-19.0089
water-ethene	-3.66489	-11.552	-9.40194	-1.24537	-10.6473
formaldehyde-ethene	-0.132683	-7.1043	-5.61071	-1.12092	-6.73163
ethyne dimer	-2.16166	-6.87458	-5.49392	-0.784795	-6.27872
ammonia-ethene	-0.0896974	-6.31308	-4.74963	-0.944184	-5.69382
ethene dimer	3.75145	-5.24918	-3.11118	-1.35356	-4.46475
methane-ethene	1.49082	-2.31503	-1.5189	-0.552199	-2.0711
borane-methane	4.92308	-5.99888	-4.60422	-1.57942	-6.18364
methane-ethane	3.04689	-3.3207	-2.50036	-0.941396	-3.44176
methane-ethane	2.24764	-2.29058	-1.82792	-0.700401	-2.52833
methane dimer	2.01414	-2.05587	-1.62047	-0.585148	-2.20562
Ar-methane	1.48062	-2.01702	-1.38711	-0.467926	-1.85504
Ar-ethene	1.79857	-2.11391	-1.13656	-0.512963	-1.64952
ethene-ethyne	14.2015	1.89525	5.13579	-1.63192	3.50387
ethene dimer	16.1779	2.75711	5.82107	-1.8285	3.99257
ethyne dimer	14.517	2.77538	6.23228	-1.48617	4.74611

## Sheet: cc-pVDZ-F12
2625.5	HF energy (a.u.)	MP2 energy (a.u.)	CCSD energy (a.u.)	CCSD(T) energy (a.u.)	HF energy + CABS corr. (a.u.)	MP2-F12 energy (a.u.)	CCSD(F12*) energy (a.u.)	MP2-F12 + [CCSD - MP2] energy (a.u.)	CCSD(F12*)(T+) energy (a.u.)	MP2-F12 + [CCSD(T) - MP2] energy (a.u.)	MP2 + PBE energy (a.u.)	MP2 + P86 energy (a.u.)	MP2 + PW91 energy (a.u.)	CCSD + PBE energy (a.u.)	CCSD + P86 energy (a.u.)	CCSD + PW91 energy (a.u.)	CCSD(T) + PBE energy (a.u.)	CCSD(T) + P86 energy (a.u.)	CCSD(T) + PW91 energy (a.u.)	MP2 + CABS + PBE energy (a.u.)	MP2 + CABS + P86 energy (a.u.)	MP2 + CABS + PW91 energy (a.u.)	CCSD + CABS + PBE energy (a.u.)	CCSD + CABS + P86 energy (a.u.)	CCSD + CABS + PW91 energy (a.u.)	CCSD(T) + CABS + PBE energy (a.u.)	CCSD(T) + CABS + P86 energy (a.u.)	CCSD(T) + CABS+ PW91 energy (a.u.)	Error, MP2 energy	Error, MP2-F12 energy	Error, MP2 + PBE energy	Error, MP2 + CABS + PBE, energy	Error, CCSD energy	Error, CCSD(F12*) energy	Error, MP2-F12 + [CCSD - MP2] energy	Error, CCSD + PBE energy	Error, CCSD + CABS + PBE, energy	Error, CCSD(T) energy	Error, CCSD(F12*)(T+) energy	Error, MP2-F12 + [CCSD(T) - MP2] energy	Error, CCSD(T) + PBE energy	Error, CCSD(T) + CABS + PBE, energy		Error, MP2 + CABS + PBE, energy	Error, MP2 + CABS + P86, energy	Error, MP2 + CABS + PW91, energy	Error, CCSD + CABS + PBE energy	Error, CCSD + CABS + P86 energy	Error, CCSD + CABS + PW91 energy
Monomer 1
water-ammonia	76.058	-76.2995	-76.305	-76.3121	-76.0612	-76.3574	-76.3518	-76.3628	-76.3601	-76.37	-76.3475	-76.348	-76.3478	-76.353	-76.3534	-76.3532	-76.3601	-76.3606	-76.3604	-76.3507	-76.3511	-76.3509	-76.3561	-76.3566	-76.3564	-76.3633	-76.3637	-76.3635
water dimer	-76.0582	-76.2996	-76.3051	-76.3122	-76.0614	-76.3575	-76.352	-76.3629	-76.3602	-76.3701	-76.3476	-76.3481	-76.3479	-76.3531	-76.3535	-76.3533	-76.3602	-76.3607	-76.3604	-76.3508	-76.3513	-76.351	-76.3563	-76.3567	-76.3565	-76.3634	-76.3639	-76.3636
HCN dimer	-92.9052	-93.2302	-93.2349	-93.2517	-92.9104	-93.2938	-93.2834	-93.2985	-93.3021	-93.3153	-93.2758	-93.2763	-93.276	-93.2805	-93.281	-93.2807	-93.2973	-93.2978	-93.2974	-93.2808	-93.2813	-93.281	-93.2855	-93.286	-93.2857	-93.3023	-93.3028	-93.3024
HF dimer	-100.059	-100.309	-100.31	-100.316	-100.063	-100.375	-100.366	-100.377	-100.373	-100.383	-100.37	-100.371	-100.371	-100.372	-100.372	-100.372	-100.378	-100.378	-100.378	-100.374	-100.375	-100.374	-100.375	-100.376	-100.376	-100.381	-100.382	-100.382
ammonia dimer	-56.2184	-56.4365	-56.4493	-56.4564	-56.2211	-56.4828	-56.4853	-56.4957	-56.4933	-56.5027	-56.4709	-56.4712	-56.4711	-56.4838	-56.484	-56.4839	-56.4908	-56.4911	-56.491	-56.4736	-56.4739	-56.4738	-56.4865	-56.4867	-56.4866	-56.4935	-56.4938	-56.4937
HF-methane	-40.2122	-40.3955	-40.4168	-40.4225	-40.2141	-40.4316	-40.4433	-40.4529	-40.4497	-40.4586	-40.4207	-40.4209	-40.4207	-40.442	-40.4422	-40.4421	-40.4477	-40.4479	-40.4478	-40.4226	-40.4228	-40.4227	-40.4439	-40.4441	-40.444	-40.4496	-40.4498	-40.4497
ammonia-methane	-56.2184	-56.4365	-56.4493	-56.4564	-56.2211	-56.4828	-56.4853	-56.4957	-56.4933	-56.5027	-56.471	-56.4712	-56.4711	-56.4838	-56.4841	-56.4839	-56.4909	-56.4911	-56.491	-56.4737	-56.4739	-56.4738	-56.4865	-56.4867	-56.4866	-56.4935	-56.4938	-56.4937
water-methane	-76.0584	-76.2996	-76.3051	-76.3122	-76.0617	-76.3575	-76.352	-76.363	-76.3603	-76.3701	-76.3476	-76.3481	-76.3479	-76.3531	-76.3536	-76.3534	-76.3602	-76.3607	-76.3605	-76.3509	-76.3513	-76.3511	-76.3563	-76.3568	-76.3566	-76.3634	-76.3639	-76.3637
formaldehyde dimer	-113.909	-114.275	-114.286	-114.301	-113.915	-114.358	-114.351	-114.369	-114.369	-114.384	-114.34	-114.34	-114.34	-114.35	-114.351	-114.35	-114.365	-114.366	-114.366	-114.346	-114.346	-114.346	-114.356	-114.357	-114.356	-114.371	-114.372	-114.372
water-ethene	-78.0611	-78.3726	-78.3985	-78.4124	-78.0656	-78.4355	-78.4454	-78.4613	-78.4611	-78.4752	-78.4154	-78.4156	-78.4155	-78.4412	-78.4415	-78.4413	-78.4551	-78.4554	-78.4552	-78.4197	-78.42	-78.4198	-78.4456	-78.4458	-78.4457	-78.4595	-78.4597	-78.4596
formaldehyde-ethene	-78.0612	-78.3726	-78.3985	-78.4123	-78.0657	-78.4355	-78.4455	-78.4613	-78.4611	-78.4752	-78.4154	-78.4156	-78.4155	-78.4412	-78.4415	-78.4413	-78.4551	-78.4554	-78.4552	-78.4197	-78.42	-78.4198	-78.4456	-78.4458	-78.4457	-78.4595	-78.4597	-78.4596
ethyne dimer	-76.8462	-77.1369	-77.1498	-77.1652	-76.8508	-77.1935	-77.1921	-77.2064	-77.2093	-77.2218	-77.1752	-77.1755	-77.1753	-77.1881	-77.1883	-77.1882	-77.2035	-77.2037	-77.2036	-77.1797	-77.18	-77.1798	-77.1926	-77.1928	-77.1927	-77.208	-77.2083	-77.2081
ammonia-ethene	-56.2184	-56.4365	-56.4493	-56.4564	-56.2211	-56.4828	-56.4853	-56.4957	-56.4933	-56.5027	-56.471	-56.4712	-56.4711	-56.4838	-56.484	-56.4839	-56.4909	-56.4911	-56.491	-56.4737	-56.4739	-56.4738	-56.4865	-56.4867	-56.4866	-56.4935	-56.4938	-56.4937
ethene dimer	-78.0612	-78.3726	-78.3985	-78.4123	-78.0657	-78.4355	-78.4455	-78.4613	-78.4611	-78.4752	-78.4154	-78.4156	-78.4155	-78.4412	-78.4415	-78.4413	-78.4551	-78.4554	-78.4552	-78.4198	-78.42	-78.4199	-78.4456	-78.4458	-78.4457	-78.4595	-78.4597	-78.4596
methane-ethene	-78.0612	-78.3726	-78.3985	-78.4123	-78.0657	-78.4355	-78.4455	-78.4613	-78.4611	-78.4752	-78.4154	-78.4156	-78.4155	-78.4412	-78.4415	-78.4413	-78.4551	-78.4554	-78.4552	-78.4198	-78.42	-78.4199	-78.4456	-78.4459	-78.4457	-78.4595	-78.4597	-78.4596
borane-methane	-40.2122	-40.3955	-40.4168	-40.4225	-40.2141	-40.4316	-40.4433	-40.453	-40.4497	-40.4587	-40.4207	-40.4209	-40.4208	-40.4421	-40.4422	-40.4421	-40.4478	-40.4479	-40.4478	-40.4226	-40.4228	-40.4227	-40.444	-40.4441	-40.444	-40.4497	-40.4498	-40.4497
methane-ethane	-40.2123	-40.3956	-40.4169	-40.4226	-40.2142	-40.4317	-40.4434	-40.453	-40.4498	-40.4587	-40.4208	-40.4209	-40.4208	-40.4421	-40.4423	-40.4422	-40.4478	-40.448	-40.4479	-40.4227	-40.4228	-40.4227	-40.444	-40.4442	-40.4441	-40.4497	-40.4499	-40.4498
methane-ethane	-40.2123	-40.3956	-40.4169	-40.4226	-40.2142	-40.4317	-40.4434	-40.453	-40.4498	-40.4587	-40.4208	-40.4209	-40.4208	-40.4421	-40.4423	-40.4422	-40.4478	-40.448	-40.4479	-40.4227	-40.4228	-40.4227	-40.444	-40.4442	-40.4441	-40.4497	-40.4499	-40.4498
methane dimer	-40.2123	-40.3956	-40.4169	-40.4226	-40.2142	-40.4317	-40.4434	-40.453	-40.4498	-40.4587	-40.4208	-40.4209	-40.4208	-40.4421	-40.4423	-40.4422	-40.4478	-40.4479	-40.4479	-40.4227	-40.4228	-40.4227	-40.444	-40.4442	-40.4441	-40.4497	-40.4499	-40.4498
Ar-methane	-40.2123	-40.3956	-40.4169	-40.4226	-40.2142	-40.4317	-40.4434	-40.453	-40.4498	-40.4587	-40.4208	-40.4209	-40.4208	-40.4421	-40.4423	-40.4422	-40.4478	-40.448	-40.4479	-40.4227	-40.4228	-40.4227	-40.444	-40.4442	-40.4441	-40.4497	-40.4499	-40.4498
Ar-ethene	-526.813	-526.987	-527.001	-527.005	-526.814	-527.06	-527.064	-527.074	-527.069	-527.078	-527.048	-527.049	-527.049	-527.062	-527.063	-527.063	-527.066	-527.067	-527.067	-527.049	-527.05	-527.049	-527.063	-527.064	-527.063	-527.066	-527.068	-527.067
ethene-ethyne	-78.0612	-78.3726	-78.3985	-78.4123	-78.0657	-78.4355	-78.4455	-78.4613	-78.4611	-78.4752	-78.4154	-78.4156	-78.4155	-78.4412	-78.4415	-78.4413	-78.4551	-78.4554	-78.4552	-78.4198	-78.42	-78.4199	-78.4456	-78.4459	-78.4457	-78.4595	-78.4597	-78.4596
ethene dimer	-78.0612	-78.3726	-78.3985	-78.4123	-78.0657	-78.4355	-78.4455	-78.4613	-78.4611	-78.4752	-78.4154	-78.4156	-78.4155	-78.4412	-78.4415	-78.4413	-78.4551	-78.4554	-78.4552	-78.4198	-78.42	-78.4199	-78.4456	-78.4459	-78.4457	-78.4595	-78.4597	-78.4596
ethyne dimer	-76.8462	-77.1369	-77.1498	-77.1652	-76.8509	-77.1935	-77.1922	-77.2064	-77.2093	-77.2218	-77.1752	-77.1752	-77.1753	-77.1881	-77.188	-77.1882	-77.2035	-77.2034	-77.2036	-77.1797	-77.1797	-77.1798	-77.1926	-77.1925	-77.1927	-77.208	-77.2079	-77.2081
Monomer 2
water-ammonia	-56.2184	-56.4365	-56.4493	-56.4564	-56.2211	-56.4828	-56.4853	-56.4957	-56.4933	-56.5027	-56.471	-56.4712	-56.4711	-56.4838	-56.484	-56.4839	-56.4909	-56.4911	-56.491	-56.4737	-56.4739	-56.4738	-56.4865	-56.4867	-56.4866	-56.4935	-56.4937	-56.4937
water dimer	-76.0584	-76.2996	-76.3051	-76.3122	-76.0616	-76.3575	-76.352	-76.363	-76.3603	-76.3701	-76.3476	-76.3481	-76.3479	-76.3531	-76.3536	-76.3534	-76.3602	-76.3607	-76.3605	-76.3508	-76.3513	-76.3511	-76.3563	-76.3568	-76.3566	-76.3634	-76.3639	-76.3637
HCN dimer	-92.9047	-93.2303	-93.2348	-93.2517	-92.9099	-93.2938	-93.2833	-93.2984	-93.302	-93.3152	-93.2758	-93.2762	-93.276	-93.2804	-93.2807	-93.2805	-93.2972	-93.2976	-93.2974	-93.2808	-93.2812	-93.281	-93.2854	-93.2857	-93.2855	-93.3022	-93.3026	-93.3024
HF dimer	-100.059	-100.309	-100.31	-100.316	-100.063	-100.375	-100.366	-100.377	-100.373	-100.383	-100.37	-100.371	-100.371	-100.372	-100.372	-100.372	-100.378	-100.378	-100.378	-100.374	-100.375	-100.374	-100.375	-100.376	-100.376	-100.381	-100.382	-100.382
ammonia dimer	-56.2184	-56.4365	-56.4493	-56.4564	-56.2211	-56.4828	-56.4853	-56.4957	-56.4933	-56.5027	-56.4709	-56.4712	-56.4711	-56.4838	-56.484	-56.4839	-56.4908	-56.4911	-56.491	-56.4736	-56.4739	-56.4738	-56.4865	-56.4867	-56.4866	-56.4935	-56.4938	-56.4937
HF-methane	-100.059	-100.309	-100.31	-100.316	-100.063	-100.375	-100.366	-100.377	-100.373	-100.383	-100.37	-100.371	-100.371	-100.372	-100.372	-100.372	-100.378	-100.378	-100.378	-100.374	-100.375	-100.374	-100.375	-100.376	-100.376	-100.381	-100.382	-100.382
ammonia-methane	-40.2123	-40.3955	-40.4169	-40.4226	-40.2142	-40.4316	-40.4433	-40.453	-40.4498	-40.4587	-40.4207	-40.4209	-40.4208	-40.4421	-40.4422	-40.4422	-40.4478	-40.4479	-40.4479	-40.4227	-40.4228	-40.4227	-40.444	-40.4441	-40.4441	-40.4497	-40.4498	-40.4498
water-methane	-40.2123	-40.3955	-40.4169	-40.4226	-40.2142	-40.4317	-40.4433	-40.453	-40.4498	-40.4587	-40.4208	-40.4209	-40.4208	-40.4421	-40.4422	-40.4422	-40.4478	-40.4479	-40.4479	-40.4227	-40.4228	-40.4227	-40.444	-40.4442	-40.4441	-40.4497	-40.4499	-40.4498
formaldehyde dimer	-113.909	-114.275	-114.286	-114.301	-113.915	-114.358	-114.351	-114.369	-114.369	-114.384	-114.34	-114.34	-114.34	-114.35	-114.351	-114.35	-114.365	-114.366	-114.366	-114.346	-114.346	-114.346	-114.356	-114.357	-114.356	-114.371	-114.372	-114.372
water-ethene	-76.0583	-76.2996	-76.3051	-76.3122	-76.0616	-76.3575	-76.352	-76.363	-76.3603	-76.3701	-76.3476	-76.348	-76.3479	-76.3531	-76.3535	-76.3534	-76.3602	-76.3606	-76.3605	-76.3508	-76.3512	-76.3511	-76.3563	-76.3567	-76.3566	-76.3634	-76.3638	-76.3637
formaldehyde-ethene	-113.909	-114.275	-114.286	-114.301	-113.915	-114.358	-114.352	-114.369	-114.369	-114.384	-114.34	-114.34	-114.34	-114.35	-114.351	-114.35	-114.365	-114.366	-114.366	-114.346	-114.346	-114.346	-114.356	-114.357	-114.356	-114.371	-114.372	-114.372
ethyne dimer	-76.8461	-77.1369	-77.1498	-77.1652	-76.8508	-77.1935	-77.1921	-77.2063	-77.2093	-77.2218	-77.1752	-77.1755	-77.1753	-77.188	-77.1883	-77.1881	-77.2035	-77.2037	-77.2036	-77.1797	-77.18	-77.1798	-77.1925	-77.1928	-77.1926	-77.208	-77.2082	-77.2081
ammonia-ethene	-78.0612	-78.3726	-78.3985	-78.4123	-78.0657	-78.4355	-78.4455	-78.4613	-78.4611	-78.4752	-78.4154	-78.4156	-78.4155	-78.4412	-78.4415	-78.4413	-78.4551	-78.4554	-78.4552	-78.4197	-78.42	-78.4198	-78.4456	-78.4458	-78.4457	-78.4595	-78.4597	-78.4596
ethene dimer	-78.0612	-78.3726	-78.3984	-78.4123	-78.0657	-78.4355	-78.4455	-78.4613	-78.4611	-78.4752	-78.4154	-78.4156	-78.4155	-78.4412	-78.4414	-78.4413	-78.4551	-78.4553	-78.4552	-78.4198	-78.42	-78.4199	-78.4456	-78.4458	-78.4457	-78.4595	-78.4597	-78.4596
methane-ethene	-40.2123	-40.3956	-40.4169	-40.4226	-40.2142	-40.4317	-40.4434	-40.453	-40.4498	-40.4587	-40.4208	-40.4209	-40.4208	-40.4421	-40.4423	-40.4422	-40.4478	-40.448	-40.4479	-40.4227	-40.4228	-40.4227	-40.444	-40.4442	-40.4441	-40.4497	-40.4499	-40.4498
borane-methane	-26.3999	-26.5046	-26.5272	-26.5295	-26.4008	-26.5257	-26.5412	-26.5483	-26.5438	-26.5506	-26.5184	-26.5185	-26.5185	-26.541	-26.5411	-26.541	-26.5433	-26.5434	-26.5434	-26.5193	-26.5194	-26.5194	-26.5419	-26.542	-26.5419	-26.5442	-26.5443	-26.5443
methane-ethane	-79.2576	-79.5993	-79.6324	-79.6446	-79.2614	-79.668	-79.6835	-79.7011	-79.6974	-79.7133	-79.647	-79.6472	-79.6471	-79.6801	-79.6804	-79.6802	-79.6923	-79.6926	-79.6924	-79.6508	-79.6511	-79.6509	-79.6839	-79.6842	-79.684	-79.6961	-79.6964	-79.6962
methane-ethane	-79.2576	-79.5993	-79.6324	-79.6446	-79.2614	-79.668	-79.6835	-79.7011	-79.6974	-79.7133	-79.647	-79.6472	-79.6471	-79.6801	-79.6804	-79.6802	-79.6923	-79.6926	-79.6924	-79.6508	-79.6511	-79.6509	-79.6839	-79.6842	-79.684	-79.6961	-79.6964	-79.6962
methane dimer	-40.2123	-40.3956	-40.4169	-40.4226	-40.2142	-40.4317	-40.4434	-40.453	-40.4498	-40.4587	-40.4208	-40.4209	-40.4208	-40.4421	-40.4423	-40.4422	-40.4478	-40.4479	-40.4479	-40.4227	-40.4228	-40.4227	-40.444	-40.4442	-40.4441	-40.4497	-40.4499	-40.4498
Ar-methane	-526.813	-526.987	-527.001	-527.005	-526.814	-527.06	-527.064	-527.074	-527.069	-527.078	-527.048	-527.049	-527.049	-527.062	-527.063	-527.063	-527.066	-527.067	-527.067	-527.049	-527.05	-527.049	-527.063	-527.064	-527.063	-527.066	-527.068	-527.067
Ar-ethene	-78.0612	-78.3726	-78.3985	-78.4123	-78.0657	-78.4355	-78.4455	-78.4613	-78.4611	-78.4752	-78.4154	-78.4156	-78.4155	-78.4412	-78.4415	-78.4413	-78.4551	-78.4554	-78.4552	-78.4198	-78.42	-78.4199	-78.4456	-78.4459	-78.4457	-78.4595	-78.4597	-78.4596
ethene-ethyne	-76.8462	-77.1369	-77.1498	-77.1652	-76.8509	-77.1935	-77.1922	-77.2064	-77.2093	-77.2218	-77.1752	-77.1752	-77.1753	-77.1881	-77.188	-77.1882	-77.2035	-77.2034	-77.2036	-77.1797	-77.1797	-77.1798	-77.1926	-77.1925	-77.1927	-77.208	-77.2079	-77.2081
ethene dimer	-78.0612	-78.3726	-78.3985	-78.4123	-78.0657	-78.4355	-78.4455	-78.4613	-78.4611	-78.4752	-78.4154	-78.4156	-78.4155	-78.4412	-78.4415	-78.4413	-78.4551	-78.4554	-78.4552	-78.4198	-78.42	-78.4199	-78.4456	-78.4459	-78.4457	-78.4595	-78.4597	-78.4596
ethyne dimer	-76.8462	-77.1369	-77.1498	-77.1652	-76.8509	-77.1935	-77.1922	-77.2064	-77.2093	-77.2218	-77.1752	-77.1752	-77.1753	-77.1881	-77.188	-77.1882	-77.2035	-77.2034	-77.2036	-77.1797	-77.1797	-77.1798	-77.1926	-77.1925	-77.1927	-77.208	-77.2079	-77.2081
Dimer
water-ammonia	-132.284	-132.746	-132.764	-132.779	-132.29	-132.851	-132.847	-132.868	-132.864	-132.883	-132.829	-132.83	-132.829	-132.847	-132.847	-132.847	-132.861	-132.862	-132.862	-132.835	-132.836	-132.835	-132.852	-132.853	-132.853	-132.867	-132.868	-132.867
water dimer	-152.123	-152.607	-152.618	-152.632	-152.129	-152.723	-152.712	-152.734	-152.729	-152.748	-152.703	-152.705	-152.704	-152.714	-152.715	-152.714	-152.728	-152.73	-152.729	-152.71	-152.711	-152.71	-152.72	-152.721	-152.721	-152.735	-152.736	-152.735
HCN dimer	-185.817	-186.468	-186.477	-186.511	-185.827	-186.595	-186.574	-186.604	-186.612	-186.638	-186.559	-186.56	-186.56	-186.568	-186.569	-186.568	-186.602	-186.603	-186.602	-186.569	-186.57	-186.57	-186.578	-186.579	-186.578	-186.612	-186.613	-186.612
HF dimer	-200.124	-200.625	-200.627	-200.64	-200.131	-200.758	-200.739	-200.76	-200.754	-200.772	-200.748	-200.747	-200.749	-200.75	-200.749	-200.751	-200.762	-200.762	-200.763	-200.755	-200.754	-200.756	-200.757	-200.756	-200.758	-200.769	-200.769	-200.77
ammonia dimer	-112.439	-112.878	-112.903	-112.918	-112.445	-112.971	-112.975	-112.996	-112.992	-113.011	-112.947	-112.947	-112.947	-112.972	-112.973	-112.972	-112.987	-112.987	-112.987	-112.952	-112.953	-112.952	-112.977	-112.978	-112.978	-112.992	-112.992	-112.992
HF-methane	-140.272	-140.707	-140.729	-140.741	-140.277	-140.809	-140.812	-140.832	-140.826	-140.844	-140.793	-140.794	-140.794	-140.816	-140.817	-140.816	-140.828	-140.829	-140.828	-140.799	-140.8	-140.799	-140.821	-140.822	-140.822	-140.833	-140.834	-140.834
ammonia-methane	-96.4307	-96.8333	-96.8673	-96.8803	-96.4353	-96.9158	-96.9297	-96.9498	-96.9444	-96.9627	-96.8929	-96.8933	-96.8931	-96.927	-96.9274	-96.9271	-96.9399	-96.9403	-96.9401	-96.8975	-96.8979	-96.8976	-96.9315	-96.9319	-96.9317	-96.9445	-96.9449	-96.9446
water-methane	-116.271	-116.696	-116.723	-116.736	-116.276	-116.79	-116.796	-116.817	-116.811	-116.83	-116.769	-116.77	-116.77	-116.796	-116.797	-116.796	-116.809	-116.81	-116.809	-116.775	-116.775	-116.775	-116.801	-116.802	-116.802	-116.814	-116.815	-116.814
formaldehyde dimer	-227.822	-228.557	-228.577	-228.609	-227.834	-228.724	-228.709	-228.744	-228.745	-228.776	-228.686	-228.687	-228.686	-228.706	-228.707	-228.707	-228.738	-228.739	-228.738	-228.698	-228.699	-228.698	-228.718	-228.719	-228.719	-228.749	-228.751	-228.75
water-ethene	-154.121	-154.677	-154.707	-154.729	-154.129	-154.797	-154.801	-154.828	-154.826	-154.849	-154.767	-154.768	-154.768	-154.798	-154.799	-154.798	-154.819	-154.82	-154.82	-154.775	-154.776	-154.775	-154.805	-154.806	-154.806	-154.827	-154.828	-154.827
formaldehyde-ethene	-191.971	-192.65	-192.686	-192.716	-191.981	-192.797	-192.799	-192.833	-192.833	-192.862	-192.757	-192.758	-192.758	-192.793	-192.794	-192.794	-192.823	-192.824	-192.823	-192.768	-192.769	-192.768	-192.804	-192.804	-192.804	-192.833	-192.834	-192.834
ethyne dimer	-153.693	-154.276	-154.302	-154.333	-153.702	-154.39	-154.386	-154.415	-154.421	-154.446	-154.353	-154.354	-154.353	-154.378	-154.379	-154.378	-154.409	-154.41	-154.409	-154.362	-154.362	-154.362	-154.387	-154.388	-154.387	-154.418	-154.419	-154.418
ammonia-ethene	-134.28	-134.812	-134.85	-134.871	-134.287	-134.921	-134.933	-134.959	-134.957	-134.98	-134.889	-134.889	-134.889	-134.927	-134.927	-134.927	-134.948	-134.949	-134.948	-134.896	-134.896	-134.896	-134.934	-134.934	-134.934	-134.955	-134.956	-134.955
ethene dimer	-156.121	-156.747	-156.798	-156.826	-156.13	-156.873	-156.892	-156.924	-156.924	-156.952	-156.833	-156.833	-156.833	-156.884	-156.884	-156.884	-156.912	-156.912	-156.912	-156.841	-156.842	-156.841	-156.892	-156.893	-156.892	-156.92	-156.921	-156.921
methane-ethene	-118.273	-118.769	-118.816	-118.836	-118.279	-118.868	-118.889	-118.915	-118.912	-118.935	-118.837	-118.837	-118.837	-118.884	-118.884	-118.884	-118.904	-118.904	-118.904	-118.843	-118.844	-118.843	-118.89	-118.891	-118.89	-118.91	-118.91	-118.91
borane-methane	-66.6102	-66.9022	-66.9456	-66.9542	-66.613	-66.9596	-66.9862	-67.003	-66.9959	-67.0116	-66.941	-66.9412	-66.9411	-66.9845	-66.9847	-66.9846	-66.993	-66.9932	-66.9931	-66.9439	-66.944	-66.944	-66.9874	-66.9875	-66.9875	-66.9959	-66.996	-66.996
methane-ethane	-119.469	-119.996	-120.05	-120.069	-119.474	-120.101	-120.128	-120.155	-120.148	-120.173	-120.069	-120.069	-120.069	-120.123	-120.124	-120.123	-120.141	-120.142	-120.141	-120.075	-120.075	-120.075	-120.129	-120.129	-120.129	-120.147	-120.147	-120.147
methane-ethane	-119.469	-119.996	-120.05	-120.068	-119.475	-120.101	-120.128	-120.155	-120.148	-120.173	-120.069	-120.069	-120.069	-120.123	-120.123	-120.123	-120.141	-120.141	-120.141	-120.074	-120.075	-120.074	-120.129	-120.129	-120.129	-120.147	-120.147	-120.147
methane dimer	-80.4239	-80.7919	-80.8344	-80.846	-80.4276	-80.8641	-80.8873	-80.9067	-80.9004	-80.9182	-80.8422	-80.8425	-80.8423	-80.8848	-80.8851	-80.8849	-80.8963	-80.8966	-80.8965	-80.846	-80.8463	-80.8461	-80.8886	-80.8889	-80.8887	-80.9001	-80.9004	-80.9002
Ar-methane	-567.025	-567.383	-567.419	-567.428	-567.027	-567.493	-567.508	-567.528	-567.52	-567.538	-567.469	-567.471	-567.47	-567.504	-567.506	-567.505	-567.514	-567.515	-567.515	-567.472	-567.473	-567.472	-567.507	-567.508	-567.508	-567.516	-567.518	-567.517
Ar-ethene	-604.874	-605.36	-605.4	-605.418	-604.879	-605.497	-605.51	-605.536	-605.531	-605.554	-605.464	-605.465	-605.465	-605.503	-605.505	-605.504	-605.521	-605.523	-605.522	-605.469	-605.47	-605.469	-605.508	-605.51	-605.509	-605.526	-605.528	-605.527
ethene-ethyne	-154.902	-155.509	-155.546	-155.576	-154.911	-155.628	-155.636	-155.666	-155.669	-155.696	-155.59	-155.59	-155.59	-155.627	-155.628	-155.627	-155.657	-155.657	-155.657	-155.598	-155.599	-155.599	-155.636	-155.637	-155.636	-155.666	-155.666	-155.666
ethene dimer	-156.116	-156.744	-156.795	-156.823	-156.125	-156.87	-156.889	-156.921	-156.921	-156.949	-156.829	-156.83	-156.83	-156.88	-156.881	-156.88	-156.908	-156.909	-156.909	-156.838	-156.839	-156.838	-156.889	-156.889	-156.889	-156.917	-156.918	-156.917
ethyne dimer	-153.687	-154.272	-154.297	-154.328	-153.696	-154.386	-154.382	-154.411	-154.417	-154.442	-154.349	-154.349	-154.349	-154.374	-154.374	-154.374	-154.405	-154.405	-154.405	-154.358	-154.358	-154.358	-154.383	-154.383	-154.383	-154.414	-154.414	-154.414
Interaction energies (kJ/mol)
water-ammonia	-399400	-27.4606	-25.5651	-26.9015	-19.1475	-28.0704	-26.1035	-26.1749	-27.6536	-27.5114	-27.794	-28.2979	-27.7765	-25.8985	-26.4024	-25.8809	-27.2349	-27.7389	-27.2174	-27.4356	-27.9396	-27.4181	-25.5401	-26.044	-25.5226	-26.8766	-27.3805	-26.8591	0.209136	0.400713	0.124252	0.234105	0.15623	0.382248	0.453619	0.177158	0.181198	0.304578	0.447449	0.305271	0.02881	0.329547		0.234105	0.269852	0.251615	0.181198	0.322758	0.198708
water dimer	-15.7331	-20.8981	-19.9194	-20.8847	-15.5442	-21.2785	-20.2499	-20.2998	-21.3837	-21.2651	-20.8376	-21.9138	-20.814	-19.859	-20.9352	-19.8353	-20.8242	-21.9004	-20.8005	-20.653	-21.7291	-20.6293	-19.6743	-20.7505	-19.6506	-20.6395	-21.7157	-20.6158	0.165996	0.214431	0.226439	0.411124	0.0886625	0.241804	0.291764	0.149106	0.333791	0.146065	0.352984	0.234362	0.206508	0.391194		0.411124	0.665069	0.434811	0.333791	0.742402	0.357478
HCN dimer	-17.607	-20.8708	-19.5082	-19.9893	-17.3103	-20.6282	-19.3825	-19.2656	-19.9297	-19.7468	-20.4078	-20.3231	-20.3923	-19.0451	-18.9605	-19.0297	-19.5263	-19.4417	-19.5108	-20.1099	-20.0252	-20.0944	-18.7472	-18.6626	-18.7318	-19.2284	-19.1438	-19.213	0.430693	0.188122	0.032349	0.330234	0.391178	0.265553	0.148607	0.0718641	0.369749	0.346139	0.286475	0.103568	0.116903	0.414788		0.330234	0.414867	0.345698	0.369749	0.454382	0.385213
HF dimer	-15.9756	-17.9797	-17.7392	-18.3357	-16.0584	-18.5429	-18.2644	-18.3025	-18.9849	-18.8989	-17.9181	-12.7238	-17.8892	-17.6776	-12.4833	-17.6487	-18.2741	-13.0798	-18.2452	-18.0006	-12.8062	-17.9716	-17.7601	-12.5658	-17.7311	-18.3565	-13.1622	-18.3276	1.18978	0.626528	1.25136	1.16892	1.04475	0.519534	0.481493	1.10632	1.02389	1.12087	0.471623	0.557613	1.18244	1.10001		1.16892	6.36325	1.19787	1.02389	6.21822	1.05284
ammonia dimer	-6.508	-12.8956	-11.6929	-12.6615	-6.32844	-13.5649	-12.2612	-12.3622	-13.3728	-13.3308	-13.0264	-12.9739	-13.0201	-11.8236	-11.7712	-11.8174	-12.7922	-12.7398	-12.786	-12.8429	-12.7904	-12.8366	-11.6402	-11.5877	-11.6339	-12.6088	-12.5563	-12.6025	0.316781	0.352481	0.186061	0.369519	0.306014	0.262251	0.363249	0.175293	0.358751	0.44037	0.270925	0.228892	0.30965	0.493108		0.369519	0.421979	0.37581	0.358751	0.411211	0.365042
HF-methane	-1.334	-6.50926	-5.84975	-6.62219	-1.21356	-6.61908	-5.86903	-5.95958	-6.76247	-6.73202	-6.13996	-6.5311	-6.1249	-5.48045	-5.87159	-5.4654	-6.25289	-6.64403	-6.23784	-6.01555	-6.40669	-6.00049	-5.35605	-5.74719	-5.34099	-6.12848	-6.51962	-6.11343	0.46593	0.356102	0.835231	0.959639	0.254462	0.235182	0.144634	0.623763	0.748171	0.440108	0.299834	0.33028	0.809409	0.933817		0.959639	0.568498	0.974694	0.748171	0.35703	0.763226
ammonia-methane	-0.179307	-3.26041	-2.88978	-3.38689	-0.00794703	-3.33059	-2.91086	-2.95995	-3.47332	-3.45706	-3.2143	-3.24411	-3.21175	-2.84366	-2.87348	-2.84111	-3.34077	-3.37059	-3.33822	-3.03669	-3.0665	-3.03414	-2.66605	-2.69587	-2.6635	-3.16316	-3.19298	-3.16061	0.288156	0.358333	0.242043	0.0644326	0.266178	0.287264	0.336356	0.220065	0.042455	0.222715	0.309146	0.292892	0.176602	0.00100806		0.0644326	0.0942455	0.0618793	0.042455	0.0722679	0.0399017
water-methane	-0.098538	-2.82295	-2.53012	-2.94252	-0.0612486	-2.85344	-2.52028	-2.5606	-2.99424	-2.97301	-2.62644	-2.61025	-2.62038	-2.33361	-2.31741	-2.32755	-2.74601	-2.72982	-2.73996	-2.58454	-2.56835	-2.57848	-2.29171	-2.27551	-2.28565	-2.70411	-2.68792	-2.69805	0.197701	0.228184	0.00119067	0.0407107	0.215216	0.205382	0.2457	0.0187065	0.0231949	0.1922	0.243913	0.222684	0.00431014	0.0462115		0.0407107	0.0569059	0.046769	0.0231949	0.0393901	0.0292532
formaldehyde dimer	-10.7269	-17.1683	-15.3647	-17.0615	-10.42	-19.1449	-16.8861	-17.3413	-18.8682	-19.0381	-17.6695	-17.8153	-17.6538	-15.8659	-16.0116	-15.8502	-17.5627	-17.7085	-17.547	-17.3689	-17.5147	-17.3533	-15.5653	-15.711	-15.5496	-17.2621	-17.4079	-17.2464	2.05132	0.0747406	1.55017	1.85075	1.71702	0.195671	0.259559	1.21587	1.51645	1.94739	0.140718	0.0291824	1.44624	1.74682		1.85075	1.70498	1.8664	1.51645	1.37068	1.5321
water-ethene	-4.13946	-11.5624	-9.5864	-10.6992	-3.82835	-11.8725	-9.70233	-9.89651	-10.9911	-11.0093	-11.4006	-11.5339	-11.3888	-9.42456	-9.55786	-9.41283	-10.5374	-10.6707	-10.5256	-11.1019	-11.2352	-11.0902	-9.12589	-9.25919	-9.11416	-10.2387	-10.372	-10.227	0.0103955	0.3205	0.15145	0.450122	0.184461	0.300388	0.494565	0.0226155	0.276056	0.0518922	0.343783	0.361997	0.109953	0.408625		0.450122	0.316814	0.461851	0.276056	0.142749	0.287786
formaldehyde-ethene	-0.456149	-6.74753	-5.46923	-6.42258	-0.219572	-7.21425	-5.72647	-5.93595	-6.81143	-6.8893	-6.62712	-6.62555	-6.62085	-5.34882	-5.34725	-5.34255	-6.30217	-6.3006	-6.2959	-6.3994	-6.39782	-6.39313	-5.1211	-5.11952	-5.11483	-6.07445	-6.07287	-6.06818	0.356765	0.109953	0.477171	0.704895	0.141479	0.115764	0.325239	0.261885	0.489609	0.30905	0.0797949	0.157668	0.429456	0.65718		0.704895	0.706473	0.711169	0.489609	0.491187	0.495882
ethyne dimer	-2.2928	-6.94526	-5.62741	-6.35961	-2.1771	-7.16454	-5.73757	-5.84669	-6.56083	-6.57889	-6.7083	-6.75307	-6.70224	-5.39045	-5.43522	-5.38439	-6.12266	-6.16742	-6.11659	-6.59454	-6.6393	-6.58847	-5.27669	-5.32145	-5.27062	-6.00889	-6.05365	-6.00282	0.0706802	0.289961	0.166276	0.280043	0.133488	0.243648	0.352768	0.103469	0.217235	0.0808938	0.282111	0.300174	0.156063	0.269829		0.280043	0.235279	0.28611	0.217235	0.172471	0.223302
ammonia-ethene	-0.289465	-6.31731	-4.88802	-5.72257	-0.183751	-6.52535	-4.9532	-5.09606	-5.89673	-5.93061	-6.11468	-6.04944	-6.10894	-4.68538	-4.62014	-4.67964	-5.51994	-5.4547	-5.51419	-6.01572	-5.95048	-6.00998	-4.58643	-4.52119	-4.58069	-5.42098	-5.35574	-5.41524	0.00423596	0.212274	0.198399	0.297352	0.138385	0.203566	0.346422	0.0642501	0.163203	0.028755	0.202912	0.236793	0.17388	0.272833		0.297352	0.362593	0.303095	0.163203	0.228444	0.168946
ethene dimer	3.54442	-5.27003	-3.40762	-4.56388	3.66874	-5.3005	-3.24614	-3.43809	-4.52055	-4.59435	-4.83371	-4.90735	-4.82842	-2.9713	-3.04494	-2.96601	-4.12756	-4.20119	-4.12226	-4.71346	-4.7871	-4.70817	-2.85105	-2.92469	-2.84576	-4.00731	-4.08094	-4.00201	0.0208559	0.051328	0.415463	0.535713	0.296437	0.134951	0.326909	0.139882	0.260133	0.099131	0.0558009	0.129603	0.337188	0.457438		0.535713	0.462078	0.541009	0.260133	0.186498	0.265428
methane-ethene	1.41411	-2.34152	-1.65775	-2.13841	1.44538	-2.37842	-1.60459	-1.69465	-2.13872	-2.17531	-2.17592	-2.18171	-2.17336	-1.49214	-1.49794	-1.48959	-1.9728	-1.9786	-1.97025	-2.14708	-2.15287	-2.14452	-1.4633	-1.4691	-1.46075	-1.94396	-1.94976	-1.94141	0.0264946	0.0633951	0.139111	0.167951	0.13885	0.0856872	0.17575	0.0267561	0.055596	0.0673087	0.0676204	0.104209	0.098297	0.127137		0.167951	0.162155	0.170505	0.055596	0.0498004	0.0581504
borane-methane	4.92889	-5.28964	-4.11631	-5.396	4.86976	-5.99894	-4.6306	-4.82561	-6.0723	-6.1053	-5.01927	-4.69395	-5.01325	-3.84594	-3.52062	-3.83992	-5.12563	-4.80031	-5.11961	-5.06765	-4.74233	-5.06163	-3.89432	-3.569	-3.8883	-5.17401	-4.84869	-5.16799	0.709241	5.2855e-05	0.979617	0.931237	0.487905	0.0263777	0.221389	0.758281	0.709901	0.787638	0.111337	0.0783438	1.05801	1.00963		0.931237	1.25655	0.937252	0.709901	1.03522	0.715915
methane-ethane	2.86333	-3.40752	-2.74184	-3.52129	2.97841	-3.33581	-2.56857	-2.67012	-3.43768	-3.44958	-3.02114	-3.02846	-3.01778	-2.35545	-2.36277	-2.35209	-3.13491	-3.14223	-3.13155	-2.90469	-2.91201	-2.90133	-2.239	-2.24632	-2.23564	-3.01846	-3.02578	-3.0151	0.0868208	0.0151095	0.299564	0.41601	0.241475	0.0682115	0.169764	0.14491	0.261356	0.0795383	0.00407282	0.00782703	0.306847	0.423292		0.41601	0.408691	0.419373	0.261356	0.254037	0.264719
methane-ethane	2.08692	-2.37626	-2.02552	-2.59769	2.19101	-2.28607	-1.86303	-1.93532	-2.50005	-2.50749	-2.06284	-2.05002	-2.06026	-1.71209	-1.69927	-1.70952	-2.28427	-2.27144	-2.28169	-1.95668	-1.94385	-1.9541	-1.60593	-1.59311	-1.60335	-2.1781	-2.16528	-2.17552	0.0856839	0.00451401	0.22774	0.333905	0.197594	0.0351108	0.107396	0.11583	0.221994	0.0693669	0.0282785	0.020831	0.244057	0.350222		0.333905	0.346729	0.336484	0.221994	0.234819	0.224574
methane dimer	1.86536	-2.01514	-1.6769	-2.1501	1.9693	-2.04674	-1.62971	-1.7085	-2.16091	-2.18171	-1.77795	-1.81345	-1.77595	-1.43972	-1.47521	-1.43771	-1.91292	-1.94842	-1.91092	-1.67102	-1.70651	-1.66902	-1.33278	-1.36828	-1.33078	-1.80599	-1.84148	-1.80398	0.0407367	0.00913351	0.277918	0.384853	0.056424	0.0092366	0.0880273	0.180757	0.287693	0.0555196	0.0447141	0.0239164	0.292701	0.399636		0.384853	0.349357	0.386856	0.287693	0.252196	0.289695
Ar-methane	1.39474	-1.26597	-0.855503	-1.14909	1.39419	-1.90599	-1.36734	-1.49552	-1.76403	-1.7891	-0.987212	-0.933956	-0.976845	-0.576741	-0.523486	-0.566374	-0.870325	-0.81707	-0.859958	-0.982151	-0.928895	-0.971783	-0.57168	-0.518424	-0.561313	-0.865264	-0.812008	-0.854897	0.751042	0.111026	1.0298	1.03487	0.531609	0.0197751	0.108407	0.81037	0.815432	0.70595	0.0910023	0.0659342	0.984712	0.989773		1.03487	1.08812	1.04523	0.815432	0.868687	0.825799
Ar-ethene	1.75606	-1.2323	-0.580813	-0.913542	1.70872	-1.94557	-1.09343	-1.29407	-1.54422	-1.6268	-1.03181	-1.02917	-1.0233	-0.380316	-0.377678	-0.371809	-0.713045	-0.710407	-0.704538	-1.07468	-1.07204	-1.06617	-0.423185	-0.420546	-0.414678	-0.755914	-0.753275	-0.747407	0.881609	0.168347	1.08211	1.03924	0.555746	0.0431262	0.157516	0.756242	0.713374	0.73598	0.1053	0.0227175	0.936476	0.893608		1.03924	1.04188	1.04774	0.713374	0.716012	0.721881
ethene-ethyne	14.1438	2.69818	5.41327	4.05514	14.1704	1.74556	4.99906	4.46065	3.49815	3.10253	2.85708	2.14842	2.862	5.57217	4.86351	5.57709	4.21405	3.50539	4.21896	2.89758	2.18891	2.90249	5.61267	4.904	5.61758	4.25454	3.54588	4.25946	0.802926	0.14969	0.961833	1.00233	0.277475	0.136729	0.675142	0.436382	0.476876	0.551274	0.00571742	0.401342	0.710181	0.750676		1.00233	0.293665	1.00724	0.476876	0.231787	0.481792
ethene dimer	16.1398	3.36343	5.82291	4.28936	16.105	2.64393	5.67461	5.10342	3.99537	3.56987	3.66573	3.58682	3.67135	6.12522	6.04631	6.13084	4.59167	4.51276	4.59729	3.6325	3.5536	3.63812	6.09199	6.01308	6.09761	4.55844	4.47953	4.56406	0.606319	0.113175	0.908626	0.875397	0.0018399	0.146464	0.717653	0.304147	0.270918	0.296791	0.00279249	0.422702	0.599098	0.565869		0.875397	0.796489	0.881016	0.270918	0.19201	0.276537
ethyne dimer	14.4941	3.75342	6.71762	5.5007	14.5312	2.54029	6.04414	5.50449	4.68552	4.28757	3.81275	2.26834	3.81675	6.77694	5.23253	6.78094	5.56003	4.01562	5.56403	3.88651	2.3421	3.89051	6.85071	5.30629	6.85471	5.63379	4.08938	5.63779	0.97804	0.23509	1.03737	1.11113	0.485336	0.18814	0.727794	0.544661	0.618426	0.75459	0.0605916	0.45854	0.813915	0.88768		1.11113	0.433282	1.11513	0.618426	0.925987	0.622425
MAE																													0.447806	0.193883	0.533397	0.62477	0.346175	0.181336	0.321655	0.351191	0.43481	0.409755	0.179537	0.212389	0.480488	0.579997		0.62477	0.784158	0.633567	0.43481	0.665426	0.443608
RMS																													0.654571	0.246109	0.694439	0.758994	0.497546	0.21857	0.371111	0.490923	0.553084	0.595564	0.229016	0.262939	0.62699	0.69865		0.758994	1.45474	0.767675	0.553084	1.37782	0.562238
MAX																													2.05132	0.626528	1.55017	1.85075	1.71702	0.519534	0.727794	1.21587	1.51645	1.94739	0.471623	0.557613	1.44624	1.74682		1.85075	6.36325	1.8664	1.51645	6.21822	1.5321
																													Standard	F12	PBE	PBE + CABS	Standard	F12	F12-Δ	PBE	PBE + CABS	Standard	F12	F12-Δ	PBE	PBE + CABS		PBE + CABS	P86 + CABS	PW91 + CABS	PBE + CABS	P86 + CABS	PW91 + CABS
																													MP2				CCSD					CCSD(T)						MP2			CCSD
[truncated: 3 more columns]

## Sheet: cc-pVDZ-F12 CP
2625.5	HF energy (a.u.)	MP2 energy (a.u.)	CCSD energy (a.u.)	CCSD(T) energy (a.u.)	HF energy + CABS corr. (a.u.)	MP2-F12 energy (a.u.)	CCSD(F12*) energy (a.u.)	MP2-F12 + [CCSD - MP2] energy (a.u.)	CCSD(F12*)(T+) energy (a.u.)	MP2-F12 + [CCSD(T) - MP2] energy (a.u.)	MP2 + PBE energy (a.u.)	MP2 + P86 energy (a.u.)	MP2 + PW91 energy (a.u.)	CCSD + PBE energy (a.u.)	CCSD + P86 energy (a.u.)	CCSD + PW91 energy (a.u.)	CCSD(T) + PBE energy (a.u.)	CCSD(T) + P86 energy (a.u.)	CCSD(T) + PW91 energy (a.u.)	MP2 + CABS + PBE energy (a.u.)	MP2 + CABS + P86 energy (a.u.)	MP2 + CABS + PW91 energy (a.u.)	CCSD + CABS + PBE energy (a.u.)	CCSD + CABS + P86 energy (a.u.)	CCSD + CABS + PW91 energy (a.u.)	CCSD(T) + CABS + PBE energy (a.u.)	CCSD(T) + CABS + P86 energy (a.u.)	CCSD(T) + CABS+ PW91 energy (a.u.)	Error, MP2 energy	Error, MP2-F12 energy	Error, MP2 + PBE energy	Error, MP2 + CABS + PBE, energy	Error, CCSD energy	Error, CCSD(F12*) energy	Error, MP2-F12 + [CCSD - MP2] energy	Error, CCSD + PBE energy	Error, CCSD + CABS + PBE, energy	Error, CCSD(T) energy	Error, CCSD(F12*)(T+) energy	Error, MP2-F12 + [CCSD(T) - MP2] energy	Error, CCSD(T) + PBE energy	Error, CCSD(T) + CABS + PBE, energy		Error, MP2 + CABS + PBE, energy	Error, MP2 + CABS + P86, energy	Error, MP2 + CABS + PW91, energy	Error, CCSD + CABS + PBE energy	Error, CCSD + CABS + P86 energy	Error, CCSD + CABS + PW91 energy
Monomer 1
water-ammonia	-56.2185	-56.4371	-56.4499	-56.457	-56.2212	-56.483	-56.4855	-56.4958	-56.4936	-56.5029	-56.4713	-56.4716	-56.4715	-56.4841	-56.4844	-56.4842	-56.4912	-56.4915	-56.4913	-56.474	-56.4742	-56.4741	-56.4867	-56.487	-56.4868	-56.4939	-56.4941	-56.494
water dimer	-76.0585	-76.3001	-76.3056	-76.3128	-76.0617	-76.3577	-76.3522	-76.3631	-76.3605	-76.3703	-76.3479	-76.3483	-76.3481	-76.3533	-76.3538	-76.3536	-76.3605	-76.361	-76.3608	-76.351	-76.3515	-76.3513	-76.3565	-76.357	-76.3567	-76.3637	-76.3641	-76.3639
HCN dimer	-92.9048	-93.2305	-93.2351	-93.252	-92.9099	-93.2939	-93.2833	-93.2984	-93.3021	-93.3153	-93.2759	-93.2762	-93.2761	-93.2805	-93.2807	-93.2806	-93.2973	-93.2976	-93.2975	-93.2808	-93.2811	-93.281	-93.2854	-93.2857	-93.2855	-93.3022	-93.3025	-93.3024
HF dimer	-100.059	-100.309	-100.31	-100.317	-100.063	-100.375	-100.366	-100.377	-100.373	-100.383	-100.37	-100.371	-100.371	-100.372	-100.372	-100.372	-100.378	-100.378	-100.378	-100.374	-100.375	-100.374	-100.375	-100.376	-100.376	-100.381	-100.382	-100.382
ammonia dimer	-56.2184	-56.4367	-56.4495	-56.4566	-56.2211	-56.4829	-56.4853	-56.4957	-56.4934	-56.5028	-56.4711	-56.4713	-56.4712	-56.4839	-56.4841	-56.484	-56.491	-56.4912	-56.4911	-56.4737	-56.474	-56.4739	-56.4865	-56.4868	-56.4867	-56.4936	-56.4939	-56.4938
HF-methane	-100.059	-100.309	-100.311	-100.317	-100.063	-100.375	-100.366	-100.377	-100.373	-100.383	-100.37	-100.371	-100.371	-100.372	-100.372	-100.372	-100.378	-100.378	-100.378	-100.374	-100.374	-100.374	-100.375	-100.376	-100.376	-100.381	-100.382	-100.382
ammonia-methane	-40.2123	-40.3956	-40.417	-40.4227	-40.2142	-40.4317	-40.4434	-40.453	-40.4498	-40.4587	-40.4208	-40.4209	-40.4208	-40.4421	-40.4423	-40.4422	-40.4478	-40.448	-40.4479	-40.4227	-40.4228	-40.4227	-40.444	-40.4442	-40.4441	-40.4497	-40.4499	-40.4498
water-methane	-40.2123	-40.3956	-40.417	-40.4227	-40.2142	-40.4317	-40.4434	-40.453	-40.4498	-40.4587	-40.4208	-40.4209	-40.4208	-40.4421	-40.4423	-40.4422	-40.4478	-40.448	-40.4479	-40.4227	-40.4228	-40.4228	-40.444	-40.4442	-40.4441	-40.4497	-40.4499	-40.4498
formaldehyde dimer	-113.909	-114.276	-114.286	-114.302	-113.915	-114.359	-114.352	-114.369	-114.369	-114.384	-114.34	-114.34	-114.34	-114.35	-114.351	-114.351	-114.366	-114.366	-114.366	-114.346	-114.346	-114.346	-114.356	-114.357	-114.356	-114.372	-114.372	-114.372
water-ethene	-76.0584	-76.2999	-76.3053	-76.3125	-76.0616	-76.3576	-76.3521	-76.3631	-76.3604	-76.3702	-76.3477	-76.3482	-76.3479	-76.3532	-76.3537	-76.3534	-76.3603	-76.3608	-76.3605	-76.3509	-76.3514	-76.3511	-76.3564	-76.3569	-76.3566	-76.3635	-76.364	-76.3637
formaldehyde-ethene	-113.909	-114.276	-114.286	-114.301	-113.915	-114.358	-114.352	-114.369	-114.369	-114.384	-114.34	-114.34	-114.34	-114.35	-114.351	-114.351	-114.366	-114.366	-114.366	-114.346	-114.346	-114.346	-114.356	-114.357	-114.357	-114.372	-114.372	-114.372
ethyne dimer	-76.8461	-77.137	-77.1498	-77.1653	-76.8508	-77.1935	-77.1921	-77.2064	-77.2093	-77.2218	-77.1752	-77.1754	-77.1753	-77.188	-77.1883	-77.1881	-77.2035	-77.2037	-77.2036	-77.1797	-77.1799	-77.1798	-77.1925	-77.1928	-77.1926	-77.208	-77.2082	-77.2081
ammonia-ethene	-78.0612	-78.3728	-78.3986	-78.4126	-78.0657	-78.4356	-78.4455	-78.4614	-78.4612	-78.4753	-78.4155	-78.4157	-78.4156	-78.4413	-78.4416	-78.4414	-78.4552	-78.4555	-78.4553	-78.4198	-78.4201	-78.4199	-78.4456	-78.4459	-78.4457	-78.4596	-78.4598	-78.4597
ethene dimer	-78.0612	-78.3729	-78.3987	-78.4126	-78.0657	-78.4356	-78.4455	-78.4614	-78.4611	-78.4753	-78.4155	-78.4157	-78.4156	-78.4413	-78.4415	-78.4414	-78.4552	-78.4554	-78.4553	-78.4199	-78.4201	-78.42	-78.4457	-78.4459	-78.4458	-78.4596	-78.4598	-78.4597
methane-ethene	-40.2123	-40.3957	-40.417	-40.4227	-40.2142	-40.4317	-40.4434	-40.453	-40.4498	-40.4587	-40.4208	-40.421	-40.4209	-40.4421	-40.4423	-40.4422	-40.4479	-40.448	-40.4479	-40.4227	-40.4229	-40.4228	-40.4441	-40.4442	-40.4441	-40.4498	-40.4499	-40.4498
borane-methane	-26.3999	-26.5048	-26.5274	-26.5297	-26.4008	-26.5257	-26.5412	-26.5483	-26.5439	-26.5506	-26.5185	-26.5186	-26.5185	-26.5411	-26.5412	-26.5411	-26.5434	-26.5435	-26.5434	-26.5194	-26.5195	-26.5194	-26.542	-26.5421	-26.542	-26.5443	-26.5444	-26.5444
methane-ethane	-79.2576	-79.5995	-79.6326	-79.6448	-79.2614	-79.668	-79.6836	-79.7012	-79.6974	-79.7134	-79.6471	-79.6473	-79.6472	-79.6802	-79.6805	-79.6803	-79.6924	-79.6927	-79.6925	-79.6509	-79.6511	-79.651	-79.684	-79.6843	-79.6841	-79.6962	-79.6965	-79.6963
methane-ethane	-79.2576	-79.5994	-79.6326	-79.6448	-79.2614	-79.668	-79.6836	-79.7012	-79.6974	-79.7134	-79.647	-79.6472	-79.6471	-79.6802	-79.6804	-79.6803	-79.6924	-79.6926	-79.6925	-79.6508	-79.6511	-79.6509	-79.684	-79.6842	-79.6841	-79.6962	-79.6964	-79.6963
methane dimer	-40.2123	-40.3957	-40.417	-40.4227	-40.2142	-40.4317	-40.4434	-40.453	-40.4498	-40.4587	-40.4208	-40.421	-40.4209	-40.4422	-40.4423	-40.4422	-40.4479	-40.448	-40.4479	-40.4227	-40.4229	-40.4228	-40.4441	-40.4442	-40.4441	-40.4498	-40.4499	-40.4498
Ar-methane	-526.813	-526.987	-527.001	-527.005	-526.814	-527.061	-527.064	-527.075	-527.069	-527.078	-527.048	-527.049	-527.049	-527.062	-527.063	-527.063	-527.066	-527.067	-527.067	-527.049	-527.05	-527.049	-527.063	-527.064	-527.063	-527.066	-527.068	-527.067
Ar-ethene	-78.0612	-78.3727	-78.3985	-78.4124	-78.0657	-78.4355	-78.4455	-78.4614	-78.4611	-78.4752	-78.4154	-78.4157	-78.4155	-78.4412	-78.4415	-78.4413	-78.4551	-78.4554	-78.4552	-78.4198	-78.42	-78.4199	-78.4456	-78.4459	-78.4457	-78.4595	-78.4598	-78.4596
ethene-ethyne	-76.8463	-77.1372	-77.15	-77.1654	-76.8509	-77.1937	-77.1923	-77.2065	-77.2095	-77.2219	-77.1753	-77.1757	-77.1754	-77.1882	-77.1885	-77.1883	-77.2036	-77.204	-77.2037	-77.1798	-77.1802	-77.1799	-77.1927	-77.193	-77.1928	-77.2081	-77.2084	-77.2082
ethene dimer	-78.0613	-78.3729	-78.3987	-78.4126	-78.0657	-78.4356	-78.4456	-78.4614	-78.4612	-78.4753	-78.4155	-78.4157	-78.4156	-78.4413	-78.4416	-78.4414	-78.4552	-78.4555	-78.4553	-78.4199	-78.4201	-78.42	-78.4457	-78.4459	-78.4458	-78.4596	-78.4598	-78.4597
ethyne dimer	-76.8463	-77.1371	-77.1499	-77.1654	-76.8509	-77.1936	-77.1922	-77.2065	-77.2094	-77.2219	-77.1753	-77.1758	-77.1754	-77.1881	-77.1886	-77.1882	-77.2036	-77.204	-77.2037	-77.1798	-77.1803	-77.1799	-77.1926	-77.1931	-77.1927	-77.2081	-77.2085	-77.2082
Monomer 2
water-ammonia	-76.058	-76.2998	-76.3053	-76.3124	-76.0612	-76.3574	-76.3519	-76.3629	-76.3603	-76.3701	-76.3475	-76.348	-76.3478	-76.353	-76.3534	-76.3532	-76.3602	-76.3606	-76.3604	-76.3507	-76.3512	-76.351	-76.3562	-76.3566	-76.3564	-76.3633	-76.3638	-76.3636
water dimer	-76.0583	-76.2998	-76.3053	-76.3125	-76.0615	-76.3575	-76.352	-76.363	-76.3603	-76.3701	-76.3476	-76.3481	-76.3479	-76.3531	-76.3536	-76.3533	-76.3602	-76.3607	-76.3605	-76.3508	-76.3513	-76.3511	-76.3563	-76.3568	-76.3565	-76.3634	-76.3639	-76.3637
HCN dimer	-92.9053	-93.2306	-93.2353	-93.2521	-92.9104	-93.2939	-93.2834	-93.2985	-93.3022	-93.3153	-93.2759	-93.2763	-93.2761	-93.2806	-93.281	-93.2808	-93.2974	-93.2978	-93.2976	-93.2809	-93.2813	-93.281	-93.2855	-93.2859	-93.2857	-93.3023	-93.3027	-93.3025
HF dimer	-100.059	-100.309	-100.311	-100.317	-100.063	-100.375	-100.366	-100.377	-100.373	-100.383	-100.371	-100.371	-100.371	-100.372	-100.373	-100.372	-100.378	-100.379	-100.378	-100.374	-100.375	-100.374	-100.375	-100.376	-100.376	-100.381	-100.382	-100.382
ammonia dimer	-56.2184	-56.4367	-56.4495	-56.4566	-56.2211	-56.4829	-56.4853	-56.4957	-56.4934	-56.5028	-56.4711	-56.4713	-56.4712	-56.4839	-56.4841	-56.484	-56.491	-56.4912	-56.4911	-56.4737	-56.474	-56.4739	-56.4865	-56.4868	-56.4867	-56.4936	-56.4939	-56.4938
HF-methane	-40.2123	-40.3957	-40.4171	-40.4228	-40.2141	-40.4316	-40.4433	-40.453	-40.4498	-40.4587	-40.4208	-40.4209	-40.4208	-40.4421	-40.4423	-40.4422	-40.4478	-40.448	-40.4479	-40.4226	-40.4228	-40.4227	-40.444	-40.4441	-40.4441	-40.4497	-40.4499	-40.4498
ammonia-methane	-56.2185	-56.4368	-56.4496	-56.4567	-56.2211	-56.483	-56.4854	-56.4958	-56.4935	-56.5029	-56.4712	-56.4714	-56.4713	-56.484	-56.4842	-56.4841	-56.4911	-56.4913	-56.4912	-56.4738	-56.4741	-56.4739	-56.4866	-56.4869	-56.4867	-56.4937	-56.494	-56.4938
water-methane	-76.0585	-76.2998	-76.3053	-76.3124	-76.0617	-76.3576	-76.3521	-76.3631	-76.3604	-76.3702	-76.3478	-76.3482	-76.348	-76.3532	-76.3537	-76.3535	-76.3604	-76.3608	-76.3606	-76.351	-76.3514	-76.3512	-76.3564	-76.3569	-76.3567	-76.3636	-76.364	-76.3638
formaldehyde dimer	-113.909	-114.276	-114.286	-114.302	-113.915	-114.358	-114.352	-114.369	-114.369	-114.384	-114.34	-114.34	-114.34	-114.35	-114.351	-114.351	-114.366	-114.366	-114.366	-114.346	-114.346	-114.346	-114.356	-114.357	-114.356	-114.372	-114.372	-114.372
water-ethene	-78.0612	-78.373	-78.3988	-78.4127	-78.0656	-78.4356	-78.4456	-78.4614	-78.4612	-78.4753	-78.4156	-78.4158	-78.4157	-78.4414	-78.4416	-78.4415	-78.4553	-78.4556	-78.4554	-78.4199	-78.4201	-78.42	-78.4457	-78.4459	-78.4458	-78.4596	-78.4599	-78.4597
formaldehyde-ethene	-78.0612	-78.3728	-78.3987	-78.4126	-78.0657	-78.4355	-78.4455	-78.4614	-78.4611	-78.4753	-78.4155	-78.4157	-78.4156	-78.4413	-78.4416	-78.4414	-78.4552	-78.4555	-78.4553	-78.4198	-78.4201	-78.4199	-78.4456	-78.4459	-78.4457	-78.4596	-78.4598	-78.4597
ethyne dimer	-76.8462	-77.1373	-77.1501	-77.1656	-76.8508	-77.1937	-77.1923	-77.2065	-77.2095	-77.2219	-77.1754	-77.1757	-77.1755	-77.1882	-77.1885	-77.1883	-77.2037	-77.204	-77.2038	-77.1799	-77.1801	-77.18	-77.1927	-77.1929	-77.1928	-77.2081	-77.2084	-77.2082
ammonia-ethene	-56.2184	-56.4367	-56.4495	-56.4566	-56.2211	-56.4829	-56.4853	-56.4957	-56.4934	-56.5028	-56.4711	-56.4713	-56.4712	-56.4839	-56.4841	-56.484	-56.491	-56.4912	-56.4911	-56.4737	-56.474	-56.4739	-56.4865	-56.4868	-56.4867	-56.4936	-56.4939	-56.4938
ethene dimer	-78.0613	-78.3728	-78.3987	-78.4126	-78.0657	-78.4356	-78.4455	-78.4614	-78.4612	-78.4753	-78.4155	-78.4157	-78.4156	-78.4413	-78.4416	-78.4414	-78.4552	-78.4555	-78.4553	-78.4198	-78.4201	-78.4199	-78.4457	-78.4459	-78.4457	-78.4596	-78.4598	-78.4597
methane-ethene	-78.0613	-78.3728	-78.3986	-78.4125	-78.0657	-78.4355	-78.4455	-78.4614	-78.4611	-78.4753	-78.4154	-78.4157	-78.4155	-78.4413	-78.4415	-78.4414	-78.4552	-78.4554	-78.4553	-78.4198	-78.4201	-78.4199	-78.4456	-78.4459	-78.4457	-78.4595	-78.4598	-78.4596
borane-methane	-40.2123	-40.3957	-40.4171	-40.4228	-40.2141	-40.4316	-40.4434	-40.453	-40.4498	-40.4587	-40.4208	-40.421	-40.4209	-40.4422	-40.4423	-40.4422	-40.4479	-40.448	-40.4479	-40.4227	-40.4229	-40.4228	-40.444	-40.4442	-40.4441	-40.4498	-40.4499	-40.4498
methane-ethane	-40.2123	-40.3957	-40.4171	-40.4228	-40.2142	-40.4317	-40.4434	-40.453	-40.4498	-40.4587	-40.4209	-40.421	-40.4209	-40.4422	-40.4423	-40.4423	-40.4479	-40.4481	-40.448	-40.4227	-40.4229	-40.4228	-40.4441	-40.4442	-40.4441	-40.4498	-40.4499	-40.4499
methane-ethane	-40.2123	-40.3957	-40.4171	-40.4228	-40.2142	-40.4317	-40.4434	-40.453	-40.4498	-40.4587	-40.4209	-40.421	-40.4209	-40.4422	-40.4423	-40.4422	-40.4479	-40.448	-40.448	-40.4227	-40.4229	-40.4228	-40.4441	-40.4442	-40.4441	-40.4498	-40.4499	-40.4498
methane dimer	-40.2123	-40.3957	-40.417	-40.4227	-40.2142	-40.4317	-40.4434	-40.453	-40.4498	-40.4587	-40.4208	-40.421	-40.4209	-40.4422	-40.4423	-40.4422	-40.4479	-40.448	-40.4479	-40.4227	-40.4229	-40.4228	-40.4441	-40.4442	-40.4441	-40.4498	-40.4499	-40.4498
Ar-methane	-40.2123	-40.3956	-40.4169	-40.4226	-40.2142	-40.4317	-40.4434	-40.453	-40.4498	-40.4587	-40.4208	-40.4209	-40.4209	-40.4421	-40.4423	-40.4422	-40.4478	-40.448	-40.4479	-40.4227	-40.4229	-40.4228	-40.444	-40.4442	-40.4441	-40.4497	-40.4499	-40.4498
Ar-ethene	-526.813	-526.987	-527.001	-527.005	-526.814	-527.061	-527.064	-527.075	-527.069	-527.078	-527.048	-527.049	-527.049	-527.062	-527.063	-527.063	-527.066	-527.067	-527.067	-527.049	-527.05	-527.049	-527.063	-527.064	-527.063	-527.066	-527.068	-527.067
ethene-ethyne	-78.0613	-78.3728	-78.3986	-78.4125	-78.0657	-78.4356	-78.4455	-78.4614	-78.4612	-78.4753	-78.4155	-78.4157	-78.4156	-78.4413	-78.4415	-78.4414	-78.4552	-78.4554	-78.4553	-78.4198	-78.4201	-78.4199	-78.4457	-78.4459	-78.4458	-78.4596	-78.4598	-78.4596
ethene dimer	-78.0613	-78.3729	-78.3987	-78.4126	-78.0657	-78.4356	-78.4456	-78.4614	-78.4612	-78.4753	-78.4155	-78.4157	-78.4156	-78.4413	-78.4416	-78.4414	-78.4552	-78.4555	-78.4553	-78.4199	-78.4201	-78.42	-78.4457	-78.4459	-78.4458	-78.4596	-78.4598	-78.4597
ethyne dimer	-76.8463	-77.1371	-77.1499	-77.1654	-76.8509	-77.1936	-77.1922	-77.2065	-77.2094	-77.2219	-77.1753	-77.1758	-77.1754	-77.1881	-77.1886	-77.1882	-77.2036	-77.204	-77.2037	-77.1798	-77.1803	-77.1799	-77.1926	-77.1931	-77.1927	-77.2081	-77.2085	-77.2082
Dimer
water-ammonia	-132.284	-132.746	-132.764	-132.779	-132.29	-132.851	-132.847	-132.868	-132.864	-132.883	-132.829	-132.83	-132.829	-132.847	-132.847	-132.847	-132.861	-132.862	-132.862	-132.835	-132.836	-132.835	-132.852	-132.853	-132.853	-132.867	-132.868	-132.867
water dimer	-152.123	-152.607	-152.618	-152.632	-152.129	-152.723	-152.712	-152.734	-152.729	-152.748	-152.703	-152.705	-152.704	-152.714	-152.715	-152.714	-152.728	-152.73	-152.729	-152.71	-152.711	-152.71	-152.72	-152.721	-152.721	-152.735	-152.736	-152.735
HCN dimer	-185.817	-186.468	-186.477	-186.511	-185.827	-186.595	-186.574	-186.604	-186.612	-186.638	-186.559	-186.56	-186.56	-186.568	-186.569	-186.568	-186.602	-186.603	-186.602	-186.569	-186.57	-186.57	-186.578	-186.579	-186.578	-186.612	-186.613	-186.612
HF dimer	-200.124	-200.625	-200.627	-200.64	-200.131	-200.758	-200.739	-200.76	-200.754	-200.772	-200.748	-200.747	-200.749	-200.75	-200.749	-200.751	-200.762	-200.762	-200.763	-200.755	-200.754	-200.756	-200.757	-200.756	-200.758	-200.769	-200.769	-200.77
ammonia dimer	-112.439	-112.878	-112.903	-112.918	-112.445	-112.971	-112.975	-112.996	-112.992	-113.011	-112.947	-112.947	-112.947	-112.972	-112.973	-112.972	-112.987	-112.987	-112.987	-112.952	-112.953	-112.952	-112.977	-112.978	-112.978	-112.992	-112.992	-112.992
HF-methane	-140.272	-140.707	-140.729	-140.741	-140.277	-140.809	-140.812	-140.832	-140.826	-140.844	-140.793	-140.794	-140.794	-140.816	-140.817	-140.816	-140.828	-140.829	-140.828	-140.799	-140.8	-140.799	-140.821	-140.822	-140.822	-140.833	-140.834	-140.834
ammonia-methane	-96.4307	-96.8333	-96.8673	-96.8803	-96.4353	-96.9158	-96.9297	-96.9498	-96.9444	-96.9627	-96.8929	-96.8933	-96.8931	-96.927	-96.9274	-96.9271	-96.9399	-96.9403	-96.9401	-96.8975	-96.8979	-96.8976	-96.9315	-96.9319	-96.9317	-96.9445	-96.9449	-96.9446
water-methane	-116.271	-116.696	-116.723	-116.736	-116.276	-116.79	-116.796	-116.817	-116.811	-116.83	-116.769	-116.77	-116.77	-116.796	-116.797	-116.796	-116.809	-116.81	-116.809	-116.775	-116.775	-116.775	-116.801	-116.802	-116.802	-116.814	-116.815	-116.814
formaldehyde dimer	-227.822	-228.557	-228.577	-228.609	-227.834	-228.724	-228.709	-228.744	-228.745	-228.776	-228.686	-228.687	-228.686	-228.706	-228.707	-228.707	-228.738	-228.739	-228.738	-228.698	-228.699	-228.698	-228.718	-228.719	-228.719	-228.749	-228.751	-228.75
water-ethene	-154.121	-154.677	-154.707	-154.729	-154.129	-154.797	-154.801	-154.828	-154.826	-154.849	-154.767	-154.768	-154.768	-154.798	-154.799	-154.798	-154.819	-154.82	-154.82	-154.775	-154.776	-154.775	-154.805	-154.806	-154.806	-154.827	-154.828	-154.827
formaldehyde-ethene	-191.971	-192.65	-192.686	-192.716	-191.981	-192.797	-192.799	-192.833	-192.833	-192.862	-192.757	-192.758	-192.758	-192.793	-192.794	-192.794	-192.823	-192.824	-192.823	-192.768	-192.769	-192.768	-192.804	-192.804	-192.804	-192.833	-192.834	-192.834
ethyne dimer	-153.693	-154.276	-154.302	-154.333	-153.702	-154.39	-154.386	-154.415	-154.421	-154.446	-154.353	-154.354	-154.353	-154.378	-154.379	-154.378	-154.409	-154.41	-154.409	-154.362	-154.362	-154.362	-154.387	-154.388	-154.387	-154.418	-154.419	-154.418
ammonia-ethene	-134.28	-134.812	-134.85	-134.871	-134.287	-134.921	-134.933	-134.959	-134.957	-134.98	-134.889	-134.889	-134.889	-134.927	-134.927	-134.927	-134.948	-134.949	-134.948	-134.896	-134.896	-134.896	-134.934	-134.934	-134.934	-134.955	-134.956	-134.955
ethene dimer	-156.121	-156.747	-156.798	-156.826	-156.13	-156.873	-156.892	-156.924	-156.924	-156.952	-156.833	-156.833	-156.833	-156.884	-156.884	-156.884	-156.912	-156.912	-156.912	-156.841	-156.842	-156.841	-156.892	-156.893	-156.892	-156.92	-156.921	-156.921
methane-ethene	-118.273	-118.769	-118.816	-118.836	-118.279	-118.868	-118.889	-118.915	-118.912	-118.935	-118.837	-118.837	-118.837	-118.884	-118.884	-118.884	-118.904	-118.904	-118.904	-118.843	-118.844	-118.843	-118.89	-118.891	-118.89	-118.91	-118.91	-118.91
borane-methane	-66.6102	-66.9022	-66.9456	-66.9542	-66.613	-66.9596	-66.9862	-67.003	-66.9959	-67.0116	-66.941	-66.9412	-66.9411	-66.9845	-66.9847	-66.9846	-66.993	-66.9932	-66.9931	-66.9439	-66.944	-66.944	-66.9874	-66.9875	-66.9875	-66.9959	-66.996	-66.996
methane-ethane	-119.469	-119.996	-120.05	-120.069	-119.474	-120.101	-120.128	-120.155	-120.148	-120.173	-120.069	-120.069	-120.069	-120.123	-120.124	-120.123	-120.141	-120.142	-120.141	-120.075	-120.075	-120.075	-120.129	-120.129	-120.129	-120.147	-120.147	-120.147
methane-ethane	-119.469	-119.996	-120.05	-120.068	-119.475	-120.101	-120.128	-120.155	-120.148	-120.173	-120.069	-120.069	-120.069	-120.123	-120.123	-120.123	-120.141	-120.141	-120.141	-120.074	-120.075	-120.074	-120.129	-120.129	-120.129	-120.147	-120.147	-120.147
methane dimer	-80.4239	-80.7919	-80.8344	-80.846	-80.4276	-80.8641	-80.8873	-80.9067	-80.9004	-80.9182	-80.8422	-80.8425	-80.8423	-80.8848	-80.8851	-80.8849	-80.8963	-80.8966	-80.8965	-80.846	-80.8463	-80.8461	-80.8886	-80.8889	-80.8887	-80.9001	-80.9004	-80.9002
Ar-methane	-567.025	-567.383	-567.419	-567.428	-567.027	-567.493	-567.508	-567.528	-567.52	-567.538	-567.469	-567.471	-567.47	-567.504	-567.506	-567.505	-567.514	-567.515	-567.515	-567.472	-567.473	-567.472	-567.507	-567.508	-567.508	-567.516	-567.518	-567.517
Ar-ethene	-604.874	-605.36	-605.4	-605.418	-604.879	-605.497	-605.51	-605.536	-605.531	-605.554	-605.464	-605.465	-605.465	-605.503	-605.505	-605.504	-605.521	-605.523	-605.522	-605.469	-605.47	-605.469	-605.508	-605.51	-605.509	-605.526	-605.528	-605.527
ethene-ethyne	-154.902	-155.509	-155.546	-155.576	-154.911	-155.628	-155.636	-155.666	-155.669	-155.696	-155.59	-155.59	-155.59	-155.627	-155.628	-155.627	-155.657	-155.657	-155.657	-155.598	-155.599	-155.599	-155.636	-155.637	-155.636	-155.666	-155.666	-155.666
ethene dimer	-156.116	-156.744	-156.795	-156.823	-156.125	-156.87	-156.889	-156.921	-156.921	-156.949	-156.829	-156.83	-156.83	-156.88	-156.881	-156.88	-156.908	-156.909	-156.909	-156.838	-156.839	-156.838	-156.889	-156.889	-156.889	-156.917	-156.918	-156.917
ethyne dimer	-153.687	-154.272	-154.297	-154.328	-153.696	-154.386	-154.382	-154.411	-154.417	-154.442	-154.349	-154.349	-154.349	-154.374	-154.374	-154.374	-154.405	-154.405	-154.405	-154.358	-154.358	-154.358	-154.383	-154.383	-154.383	-154.414	-154.414	-154.414
Interaction energies (kJ/mol)
water-ammonia	-19.085	-25.0933	-23.3719	-24.4725	-18.8998	-27.3596	-25.3962	-25.6382	-26.7007	-26.7388	-26.7168	-27.0907	-26.7183	-24.9955	-25.3694	-24.997	-26.096	-26.4699	-26.0975	-26.532	-26.9058	-26.5335	-24.8106	-25.1845	-24.8121	-25.9112	-26.2851	-25.9127	2.57645	0.310166	0.952904	1.13776	2.34936	0.325097	0.083081	0.725819	0.910675	2.73364	0.505402	0.467355	1.11009	1.29495		1.13776	0.763872	1.13626	0.910675	0.536787	0.909172
water dimer	-15.3581	-18.7823	-17.901	-18.6257	-15.3172	-20.6843	-19.6348	-19.803	-20.5005	-20.5276	-20.071	-21.2638	-20.0728	-19.1898	-20.3825	-19.1915	-19.9144	-21.1071	-19.9162	-20.0314	-21.2241	-20.0331	-19.1501	-20.3428	-19.1518	-19.8747	-21.0675	-19.8765	2.28179	0.379812	0.993047	1.03272	2.10707	0.373236	0.205096	0.818331	0.858006	2.40506	0.530217	0.503086	1.11632	1.156		1.03272	0.160011	1.03097	0.858006	0.334727	0.856255
HCN dimer	-17.0674	-19.1158	-17.7841	-18.1736	-17.1701	-20.4132	-19.112	-19.0815	-19.6019	-19.471	-19.8887	-20.2379	-19.8901	-18.5569	-18.9062	-18.5584	-18.9465	-19.2957	-18.9479	-19.9923	-20.3416	-19.9938	-18.6606	-19.0098	-18.6621	-19.0501	-19.3994	-19.0516	1.32429	0.0269085	0.551447	0.447771	1.33289	0.00498392	0.0355093	0.560047	0.456371	1.46958	0.0412851	0.172202	0.69674	0.593064		0.447771	0.0985464	0.446301	0.456371	0.107147	0.454902
HF dimer	-15.5343	-16.3606	-16.1124	-16.5245	-15.883	-18.3589	-18.0442	-18.1107	-18.5499	-18.5228	-17.5309	-12.3214	-17.5351	-17.2827	-12.0731	-17.2868	-17.6948	-12.4853	-17.699	-17.8787	-12.6692	-17.8829	-17.6305	-12.421	-17.6347	-18.0426	-12.8331	-18.0468	2.80889	0.810599	1.6386	1.29078	2.6716	0.739797	0.673305	1.5013	1.15349	2.93201	0.906669	0.933721	1.76172	1.41391		1.29078	6.5003	1.2866	1.15349	6.36301	1.14931
ammonia dimer	-6.33505	-11.7359	-10.6586	-11.4767	-6.22195	-13.1506	-11.8656	-12.0733	-12.8169	-12.8914	-12.4347	-12.4128	-12.435	-11.3575	-11.3356	-11.3578	-12.1756	-12.1537	-12.1759	-12.3171	-12.2952	-12.3174	-11.2398	-11.2179	-11.2401	-12.0579	-12.036	-12.0582	1.47657	0.0618473	0.7777	0.895369	1.34035	0.13338	0.0743742	0.641478	0.759147	1.62519	0.285033	0.210464	0.926317	1.04399		0.895369	0.91727	0.895068	0.759147	0.781048	0.758846
HF-methane	-0.986281	-5.20338	-4.54043	-5.2215	-1.04752	-6.52288	-5.7088	-5.85993	-6.50441	-6.541	-5.82514	-6.89244	-5.82577	-5.16219	-6.22949	-5.16282	-5.84326	-6.91056	-5.84389	-5.88522	-6.95252	-5.88585	-5.22227	-6.28957	-5.2229	-5.90334	-6.97064	-5.90397	1.77181	0.452303	1.15005	1.08997	1.56379	0.395413	0.244282	0.942026	0.881951	1.8408	0.55789	0.521297	1.21904	1.15897		1.08997	0.0226713	1.08934	0.881951	0.18535	0.881318
ammonia-methane	0.103231	-2.35771	-2.07408	-2.48267	0.121625	-2.91196	-2.53521	-2.62833	-3.004	-3.03691	-2.59848	-2.6463	-2.59877	-2.31486	-2.36267	-2.31515	-2.72344	-2.77126	-2.72373	-2.57641	-2.62422	-2.5767	-2.29279	-2.3406	-2.29307	-2.70137	-2.74918	-2.70166	0.61455	0.0603019	0.373775	0.395848	0.549513	0.0883907	0.00473486	0.308738	0.330811	0.681505	0.160168	0.127257	0.44073	0.462803		0.395848	0.348033	0.395561	0.330811	0.282996	0.330524
water-methane	0.0755401	-1.99147	-1.74934	-2.06996	0.0445367	-2.53413	-2.21125	-2.292	-2.58336	-2.61262	-2.18629	-2.2103	-2.18663	-1.94416	-1.96817	-1.9445	-2.26478	-2.28879	-2.26512	-2.2137	-2.23771	-2.21405	-1.97157	-1.99559	-1.97192	-2.29219	-2.31621	-2.29254	0.633781	0.0911204	0.438967	0.411553	0.565557	0.103646	0.0228969	0.370743	0.343329	0.680363	0.166968	0.137703	0.485549	0.458135		0.411553	0.387537	0.411206	0.343329	0.319314	0.342983
formaldehyde dimer	-10.2376	-14.8988	-13.2289	-14.6346	-10.2787	-18.574	-16.3051	-16.9041	-17.9903	-18.3098	-16.6361	-16.7079	-16.6389	-14.9662	-15.038	-14.969	-16.3719	-16.4437	-16.3747	-16.667	-16.7388	-16.6698	-14.9971	-15.0689	-14.9999	-16.4028	-16.4746	-16.4056	4.32086	0.645676	2.5836	2.55265	3.85278	0.776585	0.177597	2.11552	2.08457	4.37429	1.0186	0.699109	2.63703	2.60609		2.55265	2.48086	2.54985	2.08457	2.01278	2.08177
water-ethene	-3.81522	-9.8824	-8.05398	-8.98186	-3.64851	-11.3201	-9.17267	-9.49173	-10.2658	-10.4196	-10.6767	-10.4936	-10.677	-8.84826	-8.66521	-8.84857	-9.77614	-9.59309	-9.77645	-10.5143	-10.3313	-10.5147	-8.68592	-8.50287	-8.68623	-9.61381	-9.43076	-9.61412	1.66961	0.231857	0.875325	1.03766	1.34796	0.229271	0.0897839	0.553683	0.716018	1.66545	0.381528	0.2277	0.871167	1.0335		1.03766	1.22071	1.03735	0.716018	0.899069	0.715711
formaldehyde-ethene	-0.144692	-5.37371	-4.17849	-4.97851	-0.106196	-6.84681	-5.34677	-5.65159	-6.28055	-6.45161	-5.85976	-5.8506	-5.86034	-4.66454	-4.65538	-4.66511	-5.46456	-5.4554	-5.46513	-5.81941	-5.81025	-5.81999	-4.62419	-4.61503	-4.62476	-5.42421	-5.41505	-5.42478	1.73059	0.257485	1.24453	1.28488	1.43222	0.263941	0.0408788	0.946167	0.986518	1.75312	0.451082	0.280022	1.26707	1.30742		1.28488	1.29405	1.28431	0.986518	0.995684	0.985946
ethyne dimer	-2.10914	-5.74804	-4.57258	-5.15312	-2.13611	-6.69056	-5.35642	-5.5151	-6.02851	-6.09564	-6.13942	-6.26727	-6.13997	-4.96395	-5.09181	-4.9645	-5.54449	-5.67235	-5.54504	-6.16673	-6.29459	-6.16728	-4.99127	-5.11912	-4.99182	-5.57181	-5.69967	-5.57236	1.12654	0.184016	0.735163	0.707847	0.921348	0.137507	0.0211746	0.529973	0.502657	1.1256	0.250205	0.183077	0.734224	0.706908		0.707847	0.57999	0.707298	0.502657	0.3748	0.502108
ammonia-ethene	-0.0863477	-5.19017	-3.86121	-4.57785	-0.0673667	-6.13742	-4.57689	-4.80847	-5.40084	-5.52511	-5.58301	-5.50597	-5.58313	-4.25405	-4.17701	-4.25417	-4.97069	-4.89365	-4.97081	-5.5646	-5.48756	-5.56472	-4.23564	-4.1586	-4.23576	-4.95228	-4.87524	-4.9524	1.12291	0.175653	0.730071	0.74848	0.888419	0.172741	0.0588352	0.495583	0.513993	1.11597	0.292979	0.168712	0.72313	0.74154		0.74848	0.825519	0.748356	0.513993	0.591031	0.513868
ethene dimer	3.71675	-4.06151	-2.27509	-3.32636	3.76432	-5.02102	-2.92977	-3.2346	-4.11213	-4.28588	-4.28824	-4.41458	-4.28831	-2.50181	-2.62816	-2.50188	-3.55309	-3.67944	-3.55316	-4.23718	-4.36352	-4.23725	-2.45076	-2.5771	-2.45083	-3.50203	-3.62838	-3.50211	1.18767	0.228155	0.960941	1.012	0.836098	0.181417	0.123416	0.60937	0.660427	1.13838	0.352619	0.178867	0.911653	0.96271		1.012	0.885654	1.01193	0.660427	0.534083	0.660356
methane-ethene	1.51411	-1.74271	-1.09668	-1.52458	1.50544	-2.2063	-1.41595	-1.56027	-1.89863	-1.98817	-1.89762	-1.86848	-1.89769	-1.25159	-1.22246	-1.25167	-1.67949	-1.65035	-1.67956	-1.90525	-1.87611	-1.90532	-1.25922	-1.23008	-1.25929	-1.68711	-1.65798	-1.68719	0.57232	0.10873	0.417406	0.409781	0.422219	0.102949	0.041372	0.267305	0.25968	0.546522	0.172466	0.0829313	0.391608	0.383983		0.409781	0.438918	0.409707	0.25968	0.288817	0.259606
borane-methane	5.08312	-4.17658	-3.03591	-4.23664	4.94869	-5.77079	-4.31193	-4.63011	-5.67663	-5.83085	-4.54617	-4.27396	-4.54595	-3.40549	-3.13329	-3.40528	-4.60622	-4.33402	-4.60601	-4.6708	-4.3986	-4.67059	-3.53013	-3.25793	-3.52991	-4.73086	-4.45866	-4.73065	1.82231	0.228098	1.45272	1.32808	1.56831	0.292286	0.0258958	1.19873	1.07409	1.947	0.507012	0.352793	1.57741	1.45278		1.32808	1.60029	1.3283	1.07409	1.34629	1.0743
methane-ethane	3.06919	-2.42547	-1.77821	-2.48289	3.05925	-3.16841	-2.32823	-2.52115	-3.1287	-3.22583	-2.55582	-2.53186	-2.55598	-1.90856	-1.88461	-1.90873	-2.61324	-2.58929	-2.61341	-2.56466	-2.54071	-2.56483	-1.9174	-1.89345	-1.91757	-2.62208	-2.59813	-2.62225	0.895233	0.152294	0.764886	0.756043	0.722147	0.172129	0.020792	0.5918	0.582957	0.958862	0.313055	0.215923	0.828515	0.819672		0.756043	0.779997	0.755875	0.582957	0.60691	0.582789
methane-ethane	2.25547	-1.60544	-1.26483	-1.77599	2.25687	-2.15616	-1.67448	-1.81556	-2.25544	-2.32671	-1.69739	-1.8319	-1.69755	-1.35679	-1.49129	-1.35694	-1.86794	-2.00245	-1.8681	-1.69507	-1.82958	-1.69523	-1.35447	-1.48897	-1.35462	-1.86562	-2.00013	-1.86578	0.685141	0.134418	0.593188	0.595509	0.56309	0.15344	0.0123659	0.471136	0.473458	0.752337	0.272889	0.201613	0.660384	0.662705		0.595509	0.461003	0.595353	0.473458	0.338951	0.473301
methane dimer	2.02151	-1.40482	-1.07038	-1.49644	2.02176	-1.93312	-1.47054	-1.59868	-1.95762	-2.02474	-1.48081	-1.49809	-1.48097	-1.14637	-1.16365	-1.14653	-1.57243	-1.58971	-1.57258	-1.47893	-1.4962	-1.47908	-1.14449	-1.16176	-1.14464	-1.57055	-1.58782	-1.5707	0.651051	0.122752	0.57506	0.576946	0.550091	0.149937	0.0217916	0.4741	0.475985	0.709182	0.248004	0.180883	0.633191	0.635077		0.576946	0.559672	0.576792	0.475985	0.458711	0.475832
Ar-methane	1.49307	-0.837406	-0.412318	-0.646714	1.49306	-1.63062	-1.09063	-1.20553	-1.40736	-1.43993	-0.949026	-0.906287	-0.949536	-0.523938	-0.481199	-0.524448	-0.758334	-0.715595	-0.758844	-0.943578	-0.900839	-0.944088	-0.518489	-0.475751	-0.518999	-0.752886	-0.710147	-0.753396	1.17961	0.386395	1.06799	1.07344	0.974794	0.296484	0.181579	0.863174	0.868622	1.20832	0.447674	0.415108	1.0967	1.10215		1.07344	1.11618	1.07293	0.868622	0.911361	0.868112
Ar-ethene	1.82877	-0.852079	-0.208039	-0.478445	1.81332	-1.6243	-0.797798	-0.980265	-1.16302	-1.25067	-0.983364	-1.00172	-0.983631	-0.339324	-0.357675	-0.339591	-0.609731	-0.628082	-0.609998	-0.992786	-1.01114	-0.993053	-0.348746	-0.367097	-0.349013	-0.619153	-0.637504	-0.61942	1.26183	0.489609	1.13055	1.12113	0.92852	0.338761	0.156293	0.797234	0.787812	1.17108	0.486498	0.39885	1.03979	1.03037		1.12113	1.10278	1.12086	0.787812	0.769461	0.787545
ethene-ethyne	14.2893	3.77635	6.36752	5.14716	14.2326	2.21977	5.39564	4.81095	4.03653	3.59059	3.41685	3.68818	3.41669	6.00802	6.27935	6.00786	4.78767	5.05899	4.78751	3.37796	3.64929	3.3778	5.96914	6.24046	5.96898	4.74878	5.0201	4.74862	1.8811	0.324523	1.5216	1.48271	1.23173	0.259852	0.324845	0.872233	0.833346	1.6433	0.532658	0.0867212	1.2838	1.24491		1.48271	1.75404	1.48255	0.833346	1.10467	0.833185
ethene dimer	16.334	4.593	6.98708	5.56107	16.2145	3.00355	6.05028	5.39762	4.47118	3.97161	4.21715	4.13044	4.21712	6.61122	6.52452	6.6112	5.18521	5.09851	5.18519	4.10935	4.02264	4.10932	6.50342	6.41671	6.50339	5.07741	4.9907	5.07738	1.8359	0.246441	1.46004	1.35224	1.166	0.229212	0.423453	0.790151	0.682345	1.56849	0.478605	0.0209652	1.19264	1.08483		1.35224	1.26553	1.35221	0.682345	0.595639	0.682318
ethyne dimer	14.6022	4.7195	7.53554	6.46908	14.5557	3.06618	6.438	5.88222	5.23812	4.81576	4.38078	5.46738	4.38044	7.19682	8.28342	7.19649	6.13036	7.21696	6.13003	4.37134	5.45794	4.371	7.18738	8.27398	7.18705	6.12092	7.20752	6.12059	1.94411	0.290799	1.6054	1.59596	1.30326	0.205716	0.350057	0.964543	0.955102	1.72296	0.492008	0.06965	1.38425	1.37481		1.59596	2.68256	1.59562	0.955102	2.0417	0.954764
MAE																													1.55729	0.266665	1.02479	1.01405	1.29955	0.255257	0.142225	0.767049	0.756307	1.57371	0.41048	0.284834	1.04121	1.03047		1.01405	1.17692	1.01336	0.756307	0.949181	0.755618
RMS																													1.76771	0.324816	1.13881	1.1189	1.51318	0.311496	0.213888	0.862946	0.839872	1.78884	0.464509	0.355477	1.14544	1.12606		1.1189	1.74799	1.11811	0.839872	1.55601	0.839002
MAX																													4.32086	0.810599	2.5836	2.55265	3.85278	0.776585	0.673305	2.11552	2.08457	4.37429	1.0186	0.933721	2.63703	2.60609		2.55265	6.5003	2.54985	2.08457	6.36301	2.08177
																													Standard	F12	PBE	PBE + CABS	Standard	F12	F12-Δ	PBE	PBE + CABS	Standard	F12	F12-Δ	PBE	PBE + CABS		PBE + CABS	P86 + CABS	PW91 + CABS	PBE + CABS	P86 + CABS	PW91 + CABS
																													MP2				CCSD					CCSD(T)						MP2			CCSD
[truncated: 3 more columns]

## Sheet: cc-pVTZ-F12
2625.5	HF energy (a.u.)	MP2 energy (a.u.)	CCSD energy (a.u.)	CCSD(T) energy (a.u.)	HF energy + CABS corr. (a.u.)	MP2-F12 energy (a.u.)	CCSD(F12*) energy (a.u.)	MP2-F12 + [CCSD - MP2] energy (a.u.)	CCSD(F12*)(T+) energy (a.u.)	MP2-F12 + [CCSD(T) - MP2] energy (a.u.)	MP2 + PBE energy (a.u.)	MP2 + P86 energy (a.u.)	MP2 + PW91 energy (a.u.)	CCSD + PBE energy (a.u.)	CCSD + P86 energy (a.u.)	CCSD + PW91 energy (a.u.)	CCSD(T) + PBE energy (a.u.)	CCSD(T) + P86 energy (a.u.)	CCSD(T) + PW91 energy (a.u.)	MP2 + CABS + PBE energy (a.u.)	MP2 + CABS + P86 energy (a.u.)	MP2 + CABS + PW91 energy (a.u.)	CCSD + CABS + PBE energy (a.u.)	CCSD + CABS + P86 energy (a.u.)	CCSD + CABS + PW91 energy (a.u.)	CCSD(T) + CABS + PBE energy (a.u.)	CCSD(T) + CABS + P86 energy (a.u.)	CCSD(T) + CABS+ PW91 energy (a.u.)	Error, MP2 energy	Error, MP2-F12 energy	Error, MP2 + PBE energy	Error, MP2 + CABS + PBE, energy	Error, CCSD energy	Error, CCSD(F12*) energy	Error, MP2-F12 + [CCSD - MP2] energy	Error, CCSD + PBE energy	Error, CCSD + CABS + PBE, energy	Error, CCSD(T) energy	Error, CCSD(F12*)(T+) energy	Error, MP2-F12 + [CCSD(T) - MP2] energy	Error, CCSD(T) + PBE energy	Error, CCSD(T) + CABS + PBE, energy		Error, MP2 + CABS + PBE, energy	Error, MP2 + CABS + P86, energy	Error, MP2 + CABS + PW91, energy	Error, CCSD + CABS + PBE energy	Error, CCSD + CABS + P86 energy	Error, CCSD + CABS + PW91 energy
Monomer 1
water-ammonia	-76.0647	-76.3381	-76.3425	-76.3515	-76.0657	-76.3653	-76.3617	-76.3698	-76.3712	-76.3787	-76.3618	-76.3619	-76.3619	-76.3663	-76.3664	-76.3663	-76.3752	-76.3753	-76.3753	-76.3628	-76.3629	-76.3629	-76.3673	-76.3674	-76.3673	-76.3762	-76.3763	-76.3763
water dimer	-76.0649	-76.3382	-76.3427	-76.3516	-76.0659	-76.3654	-76.3618	-76.3699	-76.3713	-76.3788	-76.3619	-76.362	-76.362	-76.3664	-76.3665	-76.3664	-76.3753	-76.3754	-76.3754	-76.3629	-76.363	-76.363	-76.3674	-76.3675	-76.3674	-76.3763	-76.3764	-76.3764
HCN dimer	-92.9139	-93.2727	-93.2748	-93.294	-92.9146	-93.3003	-93.2919	-93.3024	-93.3119	-93.3215	-93.2946	-93.2947	-93.2947	-93.2968	-93.2968	-93.2968	-93.3159	-93.316	-93.316	-93.2952	-93.2953	-93.2952	-93.2973	-93.2974	-93.2974	-93.3165	-93.3166	-93.3165
HF dimer	-100.068	-100.357	-100.357	-100.365	-100.069	-100.387	-100.38	-100.388	-100.389	-100.396	-100.385	-100.385	-100.385	-100.386	-100.386	-100.386	-100.394	-100.394	-100.394	-100.386	-100.386	-100.386	-100.387	-100.387	-100.387	-100.395	-100.395	-100.395
ammonia dimer	-56.2232	-56.4661	-56.4776	-56.4862	-56.224	-56.4879	-56.4918	-56.4994	-56.5009	-56.5079	-56.4835	-56.4836	-56.4835	-56.495	-56.495	-56.495	-56.5035	-56.5036	-56.5036	-56.4843	-56.4844	-56.4843	-56.4958	-56.4958	-56.4958	-56.5044	-56.5044	-56.5044
HF-methane	-40.2157	-40.4175	-40.4375	-40.4442	-40.2163	-40.435	-40.448	-40.455	-40.4551	-40.4617	-40.4307	-40.4307	-40.4307	-40.4507	-40.4508	-40.4507	-40.4574	-40.4575	-40.4575	-40.4313	-40.4314	-40.4313	-40.4513	-40.4514	-40.4513	-40.4581	-40.4581	-40.4581
ammonia-methane	-56.2232	-56.4661	-56.4776	-56.4862	-56.2241	-56.4879	-56.4919	-56.4994	-56.5009	-56.5079	-56.4835	-56.4836	-56.4835	-56.495	-56.495	-56.495	-56.5035	-56.5036	-56.5036	-56.4843	-56.4844	-56.4844	-56.4958	-56.4959	-56.4958	-56.5044	-56.5044	-56.5044
water-methane	-76.0652	-76.3382	-76.3427	-76.3516	-76.0662	-76.3655	-76.3619	-76.37	-76.3714	-76.3789	-76.3619	-76.3621	-76.362	-76.3665	-76.3666	-76.3665	-76.3754	-76.3755	-76.3754	-76.363	-76.3631	-76.363	-76.3675	-76.3676	-76.3675	-76.3764	-76.3765	-76.3764
formaldehyde dimer	-113.92	-114.332	-114.34	-114.358	-113.921	-114.368	-114.364	-114.377	-114.384	-114.395	-114.363	-114.363	-114.363	-114.371	-114.371	-114.371	-114.389	-114.39	-114.389	-114.364	-114.364	-114.364	-114.372	-114.372	-114.372	-114.39	-114.391	-114.39
water-ethene	-78.0686	-78.4133	-78.4365	-78.4526	-78.0694	-78.4415	-78.4535	-78.4647	-78.4703	-78.4807	-78.4346	-78.4347	-78.4347	-78.4578	-78.4579	-78.4579	-78.4739	-78.4739	-78.4739	-78.4354	-78.4355	-78.4354	-78.4586	-78.4587	-78.4586	-78.4746	-78.4747	-78.4747
formaldehyde-ethene	-78.0687	-78.4133	-78.4366	-78.4526	-78.0695	-78.4415	-78.4535	-78.4647	-78.4703	-78.4807	-78.4346	-78.4347	-78.4347	-78.4579	-78.4579	-78.4579	-78.4739	-78.4739	-78.4739	-78.4354	-78.4355	-78.4354	-78.4586	-78.4587	-78.4586	-78.4746	-78.4747	-78.4747
ethyne dimer	-76.8538	-77.1741	-77.1844	-77.202	-76.8543	-77.1989	-77.1993	-77.2092	-77.2176	-77.2267	-77.1926	-77.1927	-77.1926	-77.2029	-77.203	-77.203	-77.2205	-77.2205	-77.2205	-77.1931	-77.1931	-77.1931	-77.2034	-77.2034	-77.2034	-77.2209	-77.221	-77.2209
ammonia-ethene	-56.2232	-56.4661	-56.4776	-56.4862	-56.2241	-56.4879	-56.4919	-56.4994	-56.5009	-56.5079	-56.4835	-56.4836	-56.4835	-56.495	-56.495	-56.495	-56.5035	-56.5036	-56.5036	-56.4843	-56.4844	-56.4844	-56.4958	-56.4959	-56.4958	-56.5044	-56.5044	-56.5044
ethene dimer	-78.0687	-78.4134	-78.4366	-78.4526	-78.0695	-78.4415	-78.4535	-78.4647	-78.4703	-78.4807	-78.4347	-78.4347	-78.4347	-78.4579	-78.4579	-78.4579	-78.4739	-78.4739	-78.4739	-78.4354	-78.4355	-78.4355	-78.4586	-78.4587	-78.4587	-78.4747	-78.4747	-78.4747
methane-ethene	-78.0687	-78.4134	-78.4366	-78.4526	-78.0695	-78.4415	-78.4535	-78.4647	-78.4703	-78.4807	-78.4347	-78.4347	-78.4347	-78.4579	-78.4579	-78.4579	-78.4739	-78.4739	-78.4739	-78.4354	-78.4355	-78.4355	-78.4586	-78.4587	-78.4587	-78.4747	-78.4747	-78.4747
borane-methane	-40.2157	-40.4175	-40.4375	-40.4442	-40.2163	-40.435	-40.448	-40.455	-40.4551	-40.4617	-40.4307	-40.4308	-40.4307	-40.4507	-40.4508	-40.4508	-40.4575	-40.4575	-40.4575	-40.4313	-40.4314	-40.4313	-40.4514	-40.4514	-40.4514	-40.4581	-40.4581	-40.4581
methane-ethane	-40.2158	-40.4175	-40.4376	-40.4443	-40.2164	-40.4351	-40.4481	-40.4551	-40.4552	-40.4618	-40.4308	-40.4308	-40.4308	-40.4508	-40.4508	-40.4508	-40.4575	-40.4576	-40.4575	-40.4314	-40.4314	-40.4314	-40.4514	-40.4514	-40.4514	-40.4581	-40.4582	-40.4581
methane-ethane	-40.2158	-40.4175	-40.4376	-40.4443	-40.2164	-40.4351	-40.4481	-40.4551	-40.4552	-40.4618	-40.4308	-40.4308	-40.4308	-40.4508	-40.4508	-40.4508	-40.4575	-40.4576	-40.4575	-40.4314	-40.4314	-40.4314	-40.4514	-40.4514	-40.4514	-40.4581	-40.4582	-40.4581
methane dimer	-40.2158	-40.4175	-40.4376	-40.4443	-40.2164	-40.4351	-40.4481	-40.4551	-40.4552	-40.4618	-40.4308	-40.4308	-40.4308	-40.4508	-40.4508	-40.4508	-40.4575	-40.4576	-40.4575	-40.4314	-40.4314	-40.4314	-40.4514	-40.4514	-40.4514	-40.4581	-40.4582	-40.4581
Ar-methane	-40.2158	-40.4175	-40.4376	-40.4443	-40.2164	-40.4351	-40.4481	-40.4551	-40.4552	-40.4618	-40.4308	-40.4308	-40.4308	-40.4508	-40.4508	-40.4508	-40.4575	-40.4576	-40.4575	-40.4314	-40.4314	-40.4314	-40.4514	-40.4515	-40.4514	-40.4581	-40.4582	-40.4581
Ar-ethene	-526.817	-527.032	-527.05	-527.058	-526.817	-527.068	-527.077	-527.087	-527.086	-527.095	-527.062	-527.063	-527.063	-527.081	-527.081	-527.081	-527.089	-527.089	-527.089	-527.063	-527.063	-527.063	-527.081	-527.081	-527.081	-527.089	-527.089	-527.089
ethene-ethyne	-78.0687	-78.4134	-78.4366	-78.4526	-78.0695	-78.4415	-78.4535	-78.4647	-78.4703	-78.4807	-78.4347	-78.4347	-78.4347	-78.4579	-78.4579	-78.4579	-78.4739	-78.4739	-78.4739	-78.4354	-78.4355	-78.4355	-78.4586	-78.4587	-78.4587	-78.4747	-78.4747	-78.4747
ethene dimer	-78.0687	-78.4134	-78.4366	-78.4526	-78.0695	-78.4415	-78.4535	-78.4647	-78.4703	-78.4807	-78.4347	-78.4347	-78.4347	-78.4579	-78.4579	-78.4579	-78.4739	-78.4739	-78.4739	-78.4354	-78.4355	-78.4355	-78.4586	-78.4587	-78.4587	-78.4747	-78.4747	-78.4747
ethyne dimer	-76.8538	-77.1741	-77.1845	-77.202	-76.8544	-77.1989	-77.1993	-77.2092	-77.2176	-77.2267	-77.1926	-77.1927	-77.1926	-77.2029	-77.203	-77.203	-77.2205	-77.2205	-77.2205	-77.1931	-77.1931	-77.1931	-77.2034	-77.2035	-77.2034	-77.2209	-77.221	-77.2209
Monomer 2
water-ammonia	-56.2232	-56.4661	-56.4776	-56.4862	-56.2241	-56.4879	-56.4919	-56.4994	-56.5009	-56.5079	-56.4835	-56.4836	-56.4835	-56.495	-56.495	-56.495	-56.5035	-56.5036	-56.5036	-56.4843	-56.4844	-56.4844	-56.4958	-56.4959	-56.4958	-56.5044	-56.5044	-56.5044
water dimer	-76.0651	-76.3382	-76.3427	-76.3516	-76.0661	-76.3655	-76.3619	-76.37	-76.3714	-76.3789	-76.3619	-76.3621	-76.362	-76.3664	-76.3666	-76.3665	-76.3754	-76.3755	-76.3754	-76.3629	-76.3631	-76.363	-76.3675	-76.3676	-76.3675	-76.3764	-76.3765	-76.3764
HCN dimer	-92.9135	-93.2727	-93.2747	-93.294	-92.9141	-93.3003	-93.2918	-93.3023	-93.3119	-93.3215	-93.2946	-93.2947	-93.2947	-93.2966	-93.2967	-93.2967	-93.3159	-93.3159	-93.3159	-93.2952	-93.2953	-93.2952	-93.2972	-93.2973	-93.2972	-93.3164	-93.3165	-93.3165
HF dimer	-100.068	-100.357	-100.357	-100.365	-100.069	-100.387	-100.38	-100.388	-100.389	-100.396	-100.385	-100.385	-100.385	-100.386	-100.386	-100.386	-100.394	-100.394	-100.394	-100.386	-100.386	-100.386	-100.387	-100.387	-100.387	-100.395	-100.395	-100.395
ammonia dimer	-56.2232	-56.4661	-56.4776	-56.4862	-56.224	-56.4879	-56.4918	-56.4994	-56.5009	-56.5079	-56.4835	-56.4836	-56.4835	-56.495	-56.495	-56.495	-56.5035	-56.5036	-56.5036	-56.4843	-56.4844	-56.4843	-56.4958	-56.4958	-56.4958	-56.5044	-56.5044	-56.5044
HF-methane	-100.068	-100.357	-100.357	-100.365	-100.069	-100.387	-100.38	-100.388	-100.389	-100.396	-100.385	-100.385	-100.385	-100.386	-100.386	-100.386	-100.394	-100.394	-100.394	-100.386	-100.386	-100.386	-100.387	-100.387	-100.387	-100.395	-100.395	-100.395
ammonia-methane	-40.2158	-40.4175	-40.4375	-40.4443	-40.2164	-40.435	-40.4481	-40.4551	-40.4552	-40.4618	-40.4308	-40.4308	-40.4308	-40.4508	-40.4508	-40.4508	-40.4575	-40.4575	-40.4575	-40.4314	-40.4314	-40.4314	-40.4514	-40.4514	-40.4514	-40.4581	-40.4582	-40.4581
water-methane	-40.2158	-40.4175	-40.4375	-40.4443	-40.2164	-40.4351	-40.4481	-40.4551	-40.4552	-40.4618	-40.4308	-40.4308	-40.4308	-40.4508	-40.4508	-40.4508	-40.4575	-40.4575	-40.4575	-40.4314	-40.4314	-40.4314	-40.4514	-40.4514	-40.4514	-40.4581	-40.4582	-40.4581
formaldehyde dimer	-113.92	-114.332	-114.34	-114.358	-113.921	-114.368	-114.364	-114.377	-114.384	-114.395	-114.363	-114.363	-114.363	-114.371	-114.371	-114.371	-114.389	-114.39	-114.389	-114.364	-114.364	-114.364	-114.372	-114.372	-114.372	-114.39	-114.391	-114.39
water-ethene	-76.0651	-76.3382	-76.3427	-76.3516	-76.0661	-76.3655	-76.3619	-76.3699	-76.3714	-76.3789	-76.3619	-76.362	-76.362	-76.3664	-76.3665	-76.3665	-76.3754	-76.3755	-76.3754	-76.3629	-76.3631	-76.363	-76.3674	-76.3676	-76.3675	-76.3764	-76.3765	-76.3764
formaldehyde-ethene	-113.92	-114.332	-114.34	-114.358	-113.921	-114.368	-114.365	-114.377	-114.384	-114.395	-114.363	-114.363	-114.363	-114.371	-114.371	-114.371	-114.389	-114.39	-114.389	-114.364	-114.364	-114.364	-114.372	-114.372	-114.372	-114.39	-114.391	-114.391
ethyne dimer	-76.8537	-77.1741	-77.1844	-77.202	-76.8542	-77.1989	-77.1993	-77.2092	-77.2176	-77.2267	-77.1926	-77.1927	-77.1926	-77.2029	-77.203	-77.2029	-77.2204	-77.2205	-77.2205	-77.1931	-77.1931	-77.1931	-77.2034	-77.2034	-77.2034	-77.2209	-77.221	-77.2209
ammonia-ethene	-78.0687	-78.4134	-78.4366	-78.4526	-78.0695	-78.4415	-78.4535	-78.4647	-78.4703	-78.4807	-78.4347	-78.4347	-78.4347	-78.4579	-78.4579	-78.4579	-78.4739	-78.4739	-78.4739	-78.4354	-78.4355	-78.4355	-78.4586	-78.4587	-78.4587	-78.4746	-78.4747	-78.4747
ethene dimer	-78.0687	-78.4134	-78.4366	-78.4526	-78.0695	-78.4415	-78.4535	-78.4647	-78.4703	-78.4807	-78.4347	-78.4347	-78.4347	-78.4579	-78.4579	-78.4579	-78.4739	-78.4739	-78.4739	-78.4354	-78.4355	-78.4355	-78.4586	-78.4587	-78.4587	-78.4746	-78.4747	-78.4747
methane-ethene	-40.2158	-40.4175	-40.4376	-40.4443	-40.2164	-40.4351	-40.4481	-40.4551	-40.4552	-40.4618	-40.4308	-40.4308	-40.4308	-40.4508	-40.4508	-40.4508	-40.4575	-40.4576	-40.4575	-40.4314	-40.4314	-40.4314	-40.4514	-40.4514	-40.4514	-40.4581	-40.4582	-40.4581
borane-methane	-26.402	-26.5173	-26.5389	-26.5417	-26.4022	-26.5277	-26.5442	-26.5493	-26.5471	-26.552	-26.5249	-26.5249	-26.5249	-26.5465	-26.5465	-26.5465	-26.5492	-26.5492	-26.5492	-26.5251	-26.5252	-26.5251	-26.5467	-26.5467	-26.5467	-26.5494	-26.5495	-26.5494
methane-ethane	-79.2645	-79.6424	-79.6728	-79.6872	-79.2655	-79.6744	-79.6923	-79.7049	-79.7074	-79.7192	-79.6665	-79.6666	-79.6665	-79.697	-79.697	-79.697	-79.7113	-79.7114	-79.7113	-79.6675	-79.6676	-79.6675	-79.698	-79.6981	-79.698	-79.7123	-79.7124	-79.7123
methane-ethane	-79.2645	-79.6424	-79.6728	-79.6872	-79.2655	-79.6744	-79.6923	-79.7049	-79.7074	-79.7192	-79.6665	-79.6666	-79.6665	-79.697	-79.6971	-79.697	-79.7113	-79.7114	-79.7113	-79.6675	-79.6676	-79.6675	-79.698	-79.6981	-79.698	-79.7123	-79.7124	-79.7124
methane dimer	-40.2158	-40.4175	-40.4376	-40.4443	-40.2164	-40.4351	-40.4481	-40.4551	-40.4552	-40.4618	-40.4308	-40.4308	-40.4308	-40.4508	-40.4508	-40.4508	-40.4575	-40.4576	-40.4575	-40.4314	-40.4314	-40.4314	-40.4514	-40.4514	-40.4514	-40.4581	-40.4582	-40.4581
Ar-methane	-526.817	-527.032	-527.05	-527.058	-526.817	-527.068	-527.077	-527.087	-527.086	-527.095	-527.062	-527.063	-527.063	-527.081	-527.081	-527.081	-527.089	-527.089	-527.089	-527.063	-527.063	-527.063	-527.081	-527.081	-527.081	-527.089	-527.089	-527.089
Ar-ethene	-78.0687	-78.4134	-78.4366	-78.4526	-78.0695	-78.4415	-78.4535	-78.4647	-78.4703	-78.4807	-78.4347	-78.4347	-78.4347	-78.4579	-78.4579	-78.4579	-78.4739	-78.4739	-78.4739	-78.4354	-78.4355	-78.4355	-78.4586	-78.4587	-78.4587	-78.4747	-78.4747	-78.4747
ethene-ethyne	-76.8538	-77.1741	-77.1845	-77.202	-76.8544	-77.1989	-77.1993	-77.2092	-77.2176	-77.2267	-77.1926	-77.1927	-77.1926	-77.2029	-77.203	-77.203	-77.2205	-77.2205	-77.2205	-77.1931	-77.1931	-77.1931	-77.2034	-77.2035	-77.2034	-77.2209	-77.221	-77.2209
ethene dimer	-78.0687	-78.4134	-78.4366	-78.4526	-78.0695	-78.4415	-78.4535	-78.4647	-78.4703	-78.4807	-78.4347	-78.4347	-78.4347	-78.4579	-78.4579	-78.4579	-78.4739	-78.4739	-78.4739	-78.4354	-78.4355	-78.4355	-78.4586	-78.4587	-78.4587	-78.4747	-78.4747	-78.4747
ethyne dimer	-76.8538	-77.1741	-77.1845	-77.202	-76.8544	-77.1989	-77.1993	-77.2092	-77.2176	-77.2267	-77.1926	-77.1927	-77.1926	-77.2029	-77.203	-77.203	-77.2205	-77.2205	-77.2205	-77.1931	-77.1931	-77.1931	-77.2034	-77.2035	-77.2034	-77.2209	-77.221	-77.2209
Dimer
water-ammonia	-132.295	-132.815	-132.83	-132.848	-132.297	-132.864	-132.863	-132.879	-132.883	-132.897	-132.856	-132.856	-132.856	-132.871	-132.871	-132.871	-132.889	-132.889	-132.889	-132.858	-132.858	-132.858	-132.873	-132.873	-132.873	-132.891	-132.891	-132.891
water dimer	-152.136	-152.684	-152.693	-152.711	-152.138	-152.739	-152.731	-152.747	-152.751	-152.766	-152.732	-152.732	-152.732	-152.74	-152.741	-152.741	-152.759	-152.759	-152.759	-152.734	-152.734	-152.734	-152.742	-152.743	-152.743	-152.761	-152.761	-152.761
HCN dimer	-185.834	-186.553	-186.557	-186.595	-185.835	-186.608	-186.591	-186.612	-186.631	-186.651	-186.597	-186.597	-186.597	-186.601	-186.601	-186.601	-186.639	-186.639	-186.639	-186.598	-186.598	-186.598	-186.602	-186.602	-186.602	-186.64	-186.641	-186.64
HF dimer	-200.142	-200.72	-200.722	-200.738	-200.144	-200.781	-200.767	-200.783	-200.785	-200.799	-200.777	-200.777	-200.777	-200.778	-200.779	-200.779	-200.794	-200.795	-200.795	-200.779	-200.779	-200.779	-200.781	-200.781	-200.781	-200.797	-200.797	-200.797
ammonia dimer	-112.449	-112.937	-112.96	-112.977	-112.45	-112.981	-112.988	-113.003	-113.007	-113.021	-112.972	-112.972	-112.972	-112.994	-112.995	-112.995	-113.012	-113.012	-113.012	-112.974	-112.974	-112.974	-112.996	-112.996	-112.996	-113.014	-113.014	-113.014
HF-methane	-140.284	-140.777	-140.797	-140.812	-140.286	-140.825	-140.83	-140.845	-140.846	-140.86	-140.818	-140.818	-140.818	-140.839	-140.839	-140.839	-140.854	-140.854	-140.854	-140.82	-140.82	-140.82	-140.84	-140.841	-140.84	-140.855	-140.856	-140.855
ammonia-methane	-96.439	-96.8848	-96.9162	-96.9317	-96.4404	-96.9241	-96.941	-96.9555	-96.9573	-96.971	-96.9154	-96.9155	-96.9155	-96.9468	-96.9469	-96.9468	-96.9623	-96.9624	-96.9623	-96.9169	-96.917	-96.9169	-96.9482	-96.9483	-96.9483	-96.9637	-96.9638	-96.9638
water-methane	-116.281	-116.757	-116.781	-116.797	-116.283	-116.802	-116.811	-116.826	-116.828	-116.842	-116.794	-116.794	-116.794	-116.818	-116.818	-116.818	-116.834	-116.834	-116.834	-116.795	-116.795	-116.795	-116.82	-116.82	-116.82	-116.836	-116.836	-116.836
formaldehyde dimer	-227.844	-228.67	-228.686	-228.723	-227.846	-228.744	-228.735	-228.76	-228.775	-228.797	-228.733	-228.733	-228.733	-228.749	-228.749	-228.749	-228.786	-228.786	-228.786	-228.735	-228.735	-228.735	-228.751	-228.751	-228.751	-228.788	-228.788	-228.788
water-ethene	-154.135	-154.756	-154.783	-154.808	-154.137	-154.811	-154.819	-154.838	-154.846	-154.864	-154.801	-154.801	-154.801	-154.828	-154.828	-154.828	-154.853	-154.854	-154.853	-154.803	-154.803	-154.803	-154.83	-154.83	-154.83	-154.855	-154.855	-154.855
formaldehyde-ethene	-191.989	-192.748	-192.779	-192.813	-191.991	-192.813	-192.82	-192.844	-192.857	-192.878	-192.8	-192.8	-192.8	-192.831	-192.831	-192.831	-192.866	-192.866	-192.866	-192.802	-192.802	-192.802	-192.833	-192.833	-192.833	-192.868	-192.868	-192.868
ethyne dimer	-153.708	-154.351	-154.371	-154.406	-153.709	-154.4	-154.401	-154.421	-154.438	-154.456	-154.388	-154.388	-154.388	-154.408	-154.408	-154.408	-154.443	-154.443	-154.443	-154.389	-154.389	-154.389	-154.409	-154.409	-154.409	-154.444	-154.444	-154.444
ammonia-ethene	-134.292	-134.882	-134.916	-134.941	-134.294	-134.932	-134.947	-134.966	-134.973	-134.991	-134.921	-134.921	-134.921	-134.955	-134.955	-134.955	-134.98	-134.98	-134.98	-134.922	-134.922	-134.922	-134.956	-134.956	-134.956	-134.981	-134.981	-134.981
ethene dimer	-156.136	-156.829	-156.874	-156.907	-156.138	-156.885	-156.908	-156.931	-156.942	-156.963	-156.871	-156.871	-156.871	-156.917	-156.917	-156.917	-156.949	-156.95	-156.949	-156.873	-156.873	-156.873	-156.918	-156.919	-156.918	-156.951	-156.951	-156.951
methane-ethene	-118.284	-118.832	-118.875	-118.898	-118.285	-118.877	-118.902	-118.92	-118.926	-118.943	-118.866	-118.866	-118.866	-118.909	-118.909	-118.909	-118.932	-118.932	-118.932	-118.868	-118.868	-118.868	-118.911	-118.911	-118.911	-118.934	-118.934	-118.934
borane-methane	-66.6158	-66.9371	-66.9782	-66.9882	-66.6166	-66.965	-66.994	-67.0061	-67.0046	-67.0161	-66.9578	-66.9579	-66.9578	-66.9989	-66.999	-66.9989	-67.0089	-67.009	-67.0089	-66.9587	-66.9587	-66.9587	-66.9997	-66.9998	-66.9998	-67.0097	-67.0098	-67.0098
methane-ethane	-119.479	-120.061	-120.111	-120.133	-119.481	-120.111	-120.141	-120.161	-120.164	-120.182	-120.099	-120.099	-120.099	-120.149	-120.149	-120.149	-120.17	-120.17	-120.17	-120.1	-120.1	-120.1	-120.15	-120.15	-120.15	-120.172	-120.172	-120.172
methane-ethane	-119.479	-120.061	-120.111	-120.132	-119.481	-120.11	-120.141	-120.161	-120.164	-120.182	-120.098	-120.098	-120.098	-120.148	-120.149	-120.148	-120.17	-120.17	-120.17	-120.1	-120.1	-120.1	-120.15	-120.15	-120.15	-120.171	-120.171	-120.171
methane dimer	-80.4308	-80.8359	-80.8757	-80.8894	-80.432	-80.8709	-80.8968	-80.9108	-80.9112	-80.9244	-80.8623	-80.8624	-80.8623	-80.9022	-80.9022	-80.9022	-80.9158	-80.9159	-80.9158	-80.8635	-80.8636	-80.8635	-80.9034	-80.9035	-80.9034	-80.917	-80.9171	-80.917
Ar-methane	-567.032	-567.45	-567.488	-567.503	-567.033	-567.504	-567.525	-567.542	-567.541	-567.557	-567.494	-567.494	-567.494	-567.532	-567.532	-567.532	-567.547	-567.547	-567.547	-567.494	-567.495	-567.495	-567.532	-567.533	-567.533	-567.547	-567.548	-567.547
Ar-ethene	-604.885	-605.446	-605.487	-605.511	-604.886	-605.511	-605.531	-605.552	-605.556	-605.576	-605.498	-605.498	-605.498	-605.539	-605.539	-605.539	-605.563	-605.563	-605.563	-605.499	-605.499	-605.499	-605.54	-605.54	-605.54	-605.564	-605.564	-605.564
ethene-ethyne	-154.917	-155.587	-155.619	-155.653	-154.919	-155.64	-155.651	-155.672	-155.687	-155.706	-155.626	-155.627	-155.627	-155.659	-155.659	-155.659	-155.693	-155.693	-155.693	-155.628	-155.628	-155.628	-155.66	-155.66	-155.66	-155.694	-155.694	-155.694
ethene dimer	-156.131	-156.826	-156.871	-156.904	-156.133	-156.882	-156.905	-156.927	-156.939	-156.96	-156.868	-156.868	-156.868	-156.914	-156.914	-156.914	-156.946	-156.946	-156.946	-156.87	-156.87	-156.87	-156.915	-156.915	-156.915	-156.948	-156.948	-156.948
ethyne dimer	-153.702	-154.347	-154.366	-154.402	-153.703	-154.397	-154.396	-154.416	-154.433	-154.452	-154.384	-154.384	-154.384	-154.403	-154.404	-154.403	-154.439	-154.439	-154.439	-154.385	-154.385	-154.385	-154.404	-154.404	-154.404	-154.44	-154.44	-154.44
Interaction energies (kJ/mol)
water-ammonia	-19.016	-27.7996	-25.8329	-27.2914	-19.0028	-27.7911	-25.8816	-25.8244	-27.4307	-27.283	-27.6883	-27.6302	-27.6829	-25.7216	-25.6635	-25.7161	-27.1801	-27.122	-27.1747	-27.6765	-27.6183	-27.671	-25.7098	-25.6516	-25.7043	-27.1683	-27.1102	-27.1628	0.129879	0.12143	0.0186141	0.00676142	0.111581	0.16027	0.103132	0.000316046	0.0115367	0.0852953	0.224593	0.076846	0.0259695	0.0378222		0.00676142	0.051369	0.00129317	0.0115367	0.0696671	0.0170049
water dimer	-15.4578	-21.2448	-20.1996	-21.225	-15.4182	-21.0781	-20.1121	-20.0329	-21.2055	-21.0583	-20.9583	-20.9219	-20.9515	-19.9131	-19.8767	-19.9063	-20.9385	-20.9021	-20.9318	-20.9196	-20.8833	-20.9129	-19.8745	-19.8381	-19.8677	-20.8999	-20.8635	-20.8931	0.180698	0.0140221	0.105831	0.144438	0.191503	0.10397	0.0248269	0.0950259	0.133633	0.194281	0.174802	0.0276051	0.0922477	0.130855		0.144438	0.180791	0.151159	0.133633	0.169986	0.140354
HCN dimer	-17.3224	-20.6224	-19.3019	-19.817	-17.225	-20.5792	-19.3313	-19.2587	-19.8819	-19.7739	-20.4561	-20.4953	-20.4537	-19.1356	-19.1748	-19.1333	-19.6507	-19.69	-19.6484	-20.3735	-20.4128	-20.3712	-19.053	-19.0923	-19.0507	-19.5682	-19.6074	-19.5658	0.182271	0.139135	0.0159559	0.0665681	0.184893	0.214327	0.141757	0.0185779	0.0639461	0.1738	0.23874	0.130664	0.007485	0.075039		0.0665681	0.0273049	0.0688868	0.0639461	0.0246829	0.0662648
HF dimer	-16.0633	-18.9715	-18.6668	-19.3281	-16.067	-18.8545	-18.6483	-18.5499	-19.3683	-19.2111	-18.6624	-18.5865	-18.6525	-18.3577	-18.2818	-18.3478	-19.0189	-18.943	-19.0091	-18.6667	-18.5908	-18.6569	-18.362	-18.2861	-18.3522	-19.0233	-18.9474	-19.0134	0.197979	0.314933	0.507087	0.502762	0.117161	0.13571	0.234115	0.426269	0.421944	0.128494	0.0882469	0.245448	0.437603	0.433277		0.502762	0.578654	0.512613	0.421944	0.497836	0.431795
ammonia dimer	-6.25432	-13.2968	-12.0757	-13.1475	-6.24164	-13.3739	-12.1444	-12.1528	-13.2776	-13.2246	-13.2379	-13.239	-13.2357	-12.0168	-12.0179	-12.0146	-13.0886	-13.0897	-13.0865	-13.225	-13.2261	-13.2228	-12.0039	-12.005	-12.0017	-13.0757	-13.0768	-13.0736	0.0843531	0.161468	0.025429	0.0125651	0.076738	0.145431	0.153853	0.0178139	0.00495004	0.0456401	0.175701	0.122755	0.013284	0.0261479		0.0125651	0.0136659	0.0104197	0.00495004	0.00605083	0.00280456
HF-methane	-1.13795	-7.10297	-6.28697	-7.1958	-1.10814	-6.78557	-6.03912	-5.96958	-6.99923	-6.87841	-6.65994	-6.72562	-6.65431	-5.84394	-5.90963	-5.83831	-6.75278	-6.81846	-6.74715	-6.62939	-6.69507	-6.62376	-5.8134	-5.87908	-5.80777	-6.72223	-6.78791	-6.7166	0.127779	0.189614	0.315248	0.345795	0.182755	0.0650959	0.134638	0.260272	0.290819	0.133503	0.063075	0.18389	0.309524	0.340071		0.345795	0.280113	0.351424	0.290819	0.225137	0.296449
ammonia-methane	0.0614488	-3.1108	-2.74827	-3.2774	0.0595945	-3.11314	-2.74944	-2.75062	-3.30675	-3.27974	-3.06167	-3.05933	-3.06098	-2.69914	-2.6968	-2.69846	-3.22826	-3.22593	-3.22758	-3.06229	-3.05995	-3.06161	-2.69977	-2.69743	-2.69908	-3.22889	-3.22655	-3.2282	0.138544	0.140885	0.0894115	0.0900349	0.124677	0.125847	0.127018	0.0755448	0.0761681	0.113226	0.14258	0.115567	0.0640932	0.0647165		0.0900349	0.0876957	0.0893496	0.0761681	0.073829	0.0754829
water-methane	-0.0255847	-2.71967	-2.40164	-2.82726	-0.0019092	-2.69199	-2.38054	-2.37396	-2.83276	-2.79959	-2.61957	-2.61765	-2.61848	-2.30154	-2.29962	-2.30044	-2.72716	-2.72524	-2.72607	-2.59511	-2.59319	-2.59401	-2.27708	-2.27516	-2.27598	-2.7027	-2.70078	-2.70161	0.0944187	0.0667418	0.00568237	0.0301435	0.0867368	0.0656416	0.0590599	0.0133643	0.0378255	0.0769372	0.0824309	0.0492603	0.0231639	0.0476251		0.0301435	0.0320634	0.0312379	0.0378255	0.0397453	0.0389198
formaldehyde dimer	-10.5233	-18.7026	-16.6596	-18.5618	-10.4018	-19.3563	-17.1614	-17.3133	-19.1985	-19.2156	-18.8163	-18.6953	-18.812	-16.7733	-16.6523	-16.769	-18.6755	-18.5545	-18.6712	-18.6978	-18.5768	-18.6935	-16.6548	-16.5338	-16.6505	-18.557	-18.436	-18.5527	0.517102	0.136636	0.403385	0.521895	0.422125	0.0797209	0.231614	0.308408	0.426918	0.447107	0.189617	0.206632	0.33339	0.4519		0.521895	0.642903	0.526203	0.426918	0.547926	0.431225
water-ethene	-3.73986	-11.9245	-9.77242	-11.0133	-3.72596	-11.7492	-9.61163	-9.59709	-10.9237	-10.838	-11.6764	-11.7316	-11.673	-9.52434	-9.57949	-9.52094	-10.7653	-10.8204	-10.7619	-11.6629	-11.7181	-11.6595	-9.51085	-9.566	-9.50745	-10.7518	-10.8069	-10.7484	0.3725	0.197167	0.124418	0.110924	0.37048	0.209692	0.195148	0.122399	0.108905	0.366029	0.276377	0.190697	0.117947	0.104454		0.110924	0.166077	0.107526	0.108905	0.164057	0.105506
formaldehyde-ethene	-0.23846	-7.03373	-5.59384	-6.6724	-0.175203	-7.19277	-5.70054	-5.75289	-6.84373	-6.83145	-6.94833	-6.9479	-6.94698	-5.50845	-5.50802	-5.5071	-6.587	-6.58658	-6.58566	-6.88586	-6.88543	-6.88451	-5.44598	-5.44555	-5.44463	-6.52453	-6.52411	-6.52319	0.0705699	0.0884757	0.155969	0.218438	0.0168649	0.0898324	0.142181	0.102264	0.164733	0.0592283	0.112103	0.0998173	0.144627	0.207097		0.218438	0.218864	0.219782	0.164733	0.165159	0.166077
ethyne dimer	-2.16976	-7.10216	-5.64865	-6.46172	-2.17586	-7.21087	-5.74914	-5.75735	-6.60725	-6.57043	-6.99774	-6.99167	-6.99676	-5.54423	-5.53815	-5.54324	-6.3573	-6.35123	-6.35632	-7.00606	-6.99999	-7.00508	-5.55255	-5.54648	-5.55156	-6.36563	-6.35956	-6.36464	0.227583	0.336285	0.123163	0.131485	0.154722	0.255221	0.263424	0.0503018	0.0586232	0.183006	0.328533	0.291708	0.078586	0.0869074		0.131485	0.125414	0.130503	0.0586232	0.0525527	0.0576413
ammonia-ethene	-0.122388	-6.52221	-4.96224	-5.88923	-0.142658	-6.45521	-4.8945	-4.89524	-5.86786	-5.82224	-6.35748	-6.44881	-6.35602	-4.79751	-4.88884	-4.79605	-5.72451	-5.81584	-5.72304	-6.37772	-6.46905	-6.37625	-4.81775	-4.90908	-4.81628	-5.74474	-5.83607	-5.74328	0.209131	0.142137	0.0444075	0.0646416	0.212603	0.144863	0.145608	0.0478789	0.068113	0.195414	0.174045	0.12842	0.0306905	0.0509245		0.0646416	0.155972	0.0631747	0.068113	0.159443	0.0666461
ethene dimer	3.65885	-5.39379	-3.30237	-4.59777	3.71565	-5.3007	-3.19153	-3.20929	-4.5418	-4.50468	-5.16736	-5.26031	-5.16627	-3.07594	-3.1689	-3.07485	-4.37134	-4.46429	-4.37025	-5.11025	-5.20321	-5.10916	-3.01884	-3.11179	-3.01775	-4.31423	-4.40719	-4.31314	0.144613	0.0515243	0.0818176	0.138922	0.19119	0.0803482	0.0981014	0.0352406	0.092345	0.133024	0.0770507	0.039935	0.093407	0.150511		0.138922	0.0459669	0.140012	0.092345	0.000610121	0.093435
methane-ethene	1.46621	-2.40965	-1.62673	-2.16383	1.47431	-2.36329	-1.57191	-1.58037	-2.13364	-2.11746	-2.31233	-2.33792	-2.31181	-1.5294	-1.555	-1.52889	-2.0665	-2.09209	-2.06599	-2.30304	-2.32863	-2.30253	-1.52012	-1.54571	-1.5196	-2.05722	-2.08281	-2.0567	0.0946259	0.0482604	0.00270095	0.0119861	0.107832	0.0530144	0.0614668	0.0105054	0.00122032	0.0927325	0.0625404	0.046367	0.00459431	0.0138794		0.0119861	0.0136054	0.0125009	0.00122032	0.0268117	0.000705507
borane-methane	4.88731	-6.08214	-4.65447	-6.16069	4.91377	-6.02858	-4.62696	-4.60091	-6.20878	-6.10712	-5.82123	-5.82493	-5.81962	-4.39356	-4.39727	-4.39195	-5.89977	-5.90348	-5.89816	-5.79114	-5.79485	-5.78953	-4.36347	-4.36718	-4.36186	-5.86969	-5.87339	-5.86808	0.0832565	0.0296916	0.177655	0.207742	0.0502558	0.0227383	0.00330919	0.210656	0.240743	0.0229534	0.0251451	0.0765183	0.283865	0.313952		0.207742	0.204038	0.209353	0.240743	0.237039	0.242354
methane-ethane	2.97853	-3.49222	-2.6693	-3.55598	3.03167	-3.3267	-2.52543	-2.50378	-3.45342	-3.39046	-3.26122	-3.2613	-3.26024	-2.4383	-2.43838	-2.43732	-3.32498	-3.32507	-3.324	-3.20611	-3.20619	-3.20513	-2.38319	-2.38327	-2.38221	-3.26987	-3.26995	-3.26889	0.171516	0.00599898	0.0594819	0.114597	0.168939	0.0250663	0.0034214	0.0620595	0.117175	0.114226	0.0116686	0.0512915	0.116772	0.171888		0.114597	0.114514	0.115576	0.117175	0.117092	0.118154
methane-ethane	2.19889	-2.38227	-1.91854	-2.56894	2.23505	-2.28203	-1.83305	-1.8183	-2.51559	-2.4687	-2.20646	-2.20274	-2.20578	-1.74273	-1.73901	-1.74205	-2.39313	-2.38941	-2.39244	-2.1679	-2.16418	-2.16721	-1.70417	-1.70045	-1.70348	-2.35456	-2.35084	-2.35387	0.0916905	0.00854875	0.0841161	0.122684	0.090616	0.0051268	0.00962331	0.0851907	0.123758	0.0406113	0.0127302	0.059628	0.135195	0.173763		0.122684	0.126403	0.123372	0.123758	0.127478	0.124446
methane dimer	1.9655	-2.09097	-1.65262	-2.20221	2.00446	-2.03496	-1.60248	-1.59661	-2.1806	-2.1462	-1.94611	-1.94366	-1.94553	-1.50776	-1.50531	-1.50718	-2.05735	-2.0549	-2.05677	-1.90559	-1.90314	-1.90501	-1.46724	-1.46479	-1.46666	-2.01682	-2.01438	-2.01625	0.0351008	0.0209124	0.109762	0.150284	0.032146	0.0179932	0.0238672	0.112716	0.153239	0.00341215	0.0250242	0.0594254	0.148275	0.188797		0.150284	0.152732	0.150863	0.153239	0.155687	0.153818
Ar-methane	1.4678	-1.63619	-1.10843	-1.50398	1.48598	-1.73771	-1.18171	-1.20995	-1.61403	-1.60551	-1.42642	-1.40709	-1.4239	-0.898661	-0.879332	-0.896144	-1.29421	-1.27489	-1.2917	-1.40573	-1.3864	-1.40321	-0.87797	-0.858642	-0.875454	-1.27352	-1.2542	-1.27101	0.380825	0.279303	0.590595	0.611285	0.278681	0.205401	0.177159	0.488451	0.509141	0.351053	0.241006	0.249531	0.560823	0.581513		0.611285	0.630614	0.613802	0.509141	0.528469	0.511658
Ar-ethene	1.78267	-1.68151	-0.862912	-1.29772	1.79923	-1.80824	-0.92511	-0.98965	-1.40667	-1.42446	-1.49728	-1.43821	-1.49486	-0.678683	-0.619616	-0.676265	-1.11349	-1.05442	-1.11107	-1.47891	-1.41984	-1.47649	-0.660313	-0.601246	-0.657895	-1.09512	-1.03605	-1.0927	0.432406	0.305669	0.616635	0.635005	0.273647	0.211449	0.146909	0.457875	0.476246	0.351802	0.242851	0.225064	0.536031	0.554401		0.635005	0.694072	0.637423	0.476246	0.535312	0.478663
ethene-ethyne	14.1218	2.06603	5.17193	3.61072	14.172	1.72586	5.02458	4.83176	3.39085	3.27055	2.12809	2.10783	2.12887	5.23399	5.21374	5.23478	3.67278	3.65253	3.67357	2.18138	2.16113	2.18217	5.28729	5.26703	5.28808	3.72608	3.70583	3.72687	0.170777	0.169393	0.232836	0.286135	0.0361405	0.111213	0.304029	0.0982001	0.151498	0.106856	0.113016	0.233314	0.168916	0.222214		0.286135	0.265878	0.28692	0.151498	0.131242	0.152284
ethene dimer	16.0827	2.86589	5.75326	4.02154	16.1306	2.7151	5.77586	5.60247	3.97491	3.87076	3.00094	2.93568	3.00188	5.88831	5.82305	5.88925	4.15659	4.09133	4.15754	3.05073	2.98547	3.05167	5.93809	5.87284	5.93904	4.20638	4.14112	4.20732	0.108784	0.0420025	0.243834	0.293622	0.0678152	0.0452074	0.218602	0.0672346	0.117023	0.0289699	0.0176593	0.121817	0.16402	0.213808		0.293622	0.228363	0.294565	0.117023	0.0517641	0.117966
ethyne dimer	14.4745	3.06049	6.39725	4.98569	14.5024	2.52551	6.08142	5.86227	4.59541	4.45071	3.06691	3.08692	3.06751	6.40368	6.42369	6.40428	4.99211	5.01212	4.99271	3.10031	3.12032	3.10091	6.43708	6.45709	6.43767	5.02551	5.04552	5.02611	0.285102	0.249878	0.291529	0.324926	0.164973	0.150857	0.370007	0.171399	0.204797	0.239574	0.150704	0.295406	0.246	0.279398		0.324926	0.344936	0.325522	0.204797	0.224806	0.205392
MAE																													0.188813	0.135838	0.184399	0.214318	0.154795	0.113502	0.140536	0.139082	0.168971	0.153632	0.135427	0.13865	0.172355	0.20504		0.214318	0.22425	0.215562	0.168971	0.180516	0.170627
RMS																													0.224564	0.169463	0.257009	0.283185	0.184664	0.133188	0.170085	0.199136	0.224065	0.193395	0.162679	0.161766	0.234119	0.261273		0.283185	0.30309	0.285318	0.224065	0.247482	0.226305
MAX																													0.517102	0.336285	0.616635	0.635005	0.422125	0.255221	0.370007	0.488451	0.509141	0.447107	0.328533	0.295406	0.560823	0.581513		0.635005	0.694072	0.637423	0.509141	0.547926	0.511658
																													Standard	F12	PBE	PBE + CABS	Standard	F12	F12-Δ	PBE	PBE + CABS	Standard	F12	F12-Δ	PBE	PBE + CABS		PBE + CABS	P86 + CABS	PW91 + CABS	PBE + CABS	P86 + CABS	PW91 + CABS
																													MP2				CCSD					CCSD(T)						MP2			CCSD
[truncated: 3 more columns]

[truncated: 2 more sheets: cc-pVTZ-F12 CP, summary]
