# Supplementary material for: Basis Set Limit of CCSD(T) Energies: Explicit Correlation Versus Density-Based Basis-Set Correction
Source: J Chem Theory Comput. 2023 Nov 11;19(22):8210–22. doi: 10.1021/acs.jctc.3c00979 (PMC10688194; doi:10.1021/acs.jctc.3c00979)
Supplement: Supplementary file 1 — ct3c00979_si_001.zip [file ct3c00979_si_001.zip › SI/SI_denscorr_KAW_corrE.xlsx]

## Sheet: aug-cc-pVDZ
627.509	MP2 correlation energy (a.u.)	CCSD correlation energy (a.u.)	(T) correction (a.u.)	CCSD(T) correlation energy (a.u.)	MP2-F12 correlation energy (a.u.)	CCSD(F12*) correlation energy (a.u.)	MP2-F12 + (CCSD - MP2) correlation energy (a.u.)	(T+) correction for CCSD(F12*) (a.u.)	CCSD(F12*)(T+) correlation energy (a.u.)	MP2-F12 + [CCSD(T) – MP2] correlation energy (a.u.)	PBE correlation energy (a.u.)	P86 correlation energy (a.u.)	PW91 correlation energy (a.u.)	PBE + MP2 correlation energy (a.u.)	P86 + MP2 correlation energy (a.u.)	PW91 + MP2 correlation energy (a.u.)	PBE + CCSD correlation energy (a.u.)	P86 + CCSD correlation energy (a.u.)	PW91 + CCSD correlation energy (a.u.)	PBE + CCSD(T) correlation energy (a.u.)	P86 + CCSD(T) correlation energy (a.u.)	PW91 + CCSD(T) correlation energy (a.u.)	Error, MP2 correlation energy	Error, CCSD correlation energy	Error, CCSD(T) correlation energy	Error, MP2-F12 correlation energy	Error, CCSD(F12*) correlation energy	Error, MP2-F12 + (CCSD - MP2) correlation energy	Error, CCSD(F12*)(T+) correlation energy	Error, MP2-F12 + [CCSD(T) - MP2] correlation energy	Error, MP2 + PBE correlation energy	Error, CCSD + PBE correlation energy	Error, CCSD(T) + PBE correlation energy	Error, MP2 + P86 correlation energy	Error, CCSD + P86 correlation energy	Error, CCSD(T) + P86 correlation energy	Error, MP2 + PW91 correlation energy	Error, CCSD + PW91 correlation energy	Error, CCSD(T) + PW91 correlation energy
F2	-0.426615	-0.434322	-0.0126077	-0.44693	-0.586368	-0.56705	-0.594076	-0.0155867	-0.582636	-0.606683	-0.159876	-0.16248	-0.161477	-0.58649	-0.589095	-0.588092	-0.594198	-0.596803	-0.595799	-0.606806	-0.60941	-0.608407
Cl2	-0.292765	-0.319041	-0.00934169	-0.328383	-0.427472	-0.431418	-0.453749	-0.0123336	-0.443752	-0.46309	-0.116423	-0.118046	-0.117441	-0.409188	-0.410811	-0.410206	-0.435464	-0.437088	-0.436482	-0.444806	-0.446429	-0.445824
ClF	-0.357573	-0.373599	-0.0104278	-0.384026	-0.503963	-0.49557	-0.519989	-0.0133957	-0.508966	-0.530417	-0.137635	-0.139853	-0.138924	-0.495207	-0.497426	-0.496497	-0.511233	-0.513452	-0.512523	-0.521661	-0.52388	-0.522951
ClO	-0.31373	-0.342324	-0.0110436	-0.353368	-0.443215	-0.447962	-0.471809	-0.0139942	-0.461956	-0.482853	-0.115085	-0.11717	-0.116038	-0.428815	-0.4309	-0.429768	-0.457409	-0.459494	-0.458362	-0.468453	-0.470538	-0.469406
Si2	-0.159958	-0.184272	-0.0124478	-0.19672	-0.200385	-0.211372	-0.224699	-0.0143254	-0.225698	-0.237147	-0.0273555	-0.0277592	-0.0274443	-0.187314	-0.187717	-0.187403	-0.211627	-0.212031	-0.211716	-0.224075	-0.224479	-0.224164
NH	-0.117635	-0.138183	-0.00253947	-0.140723	-0.160976	-0.17152	-0.181524	-0.00318307	-0.174703	-0.184063	-0.0354709	-0.0359287	-0.0356938	-0.153106	-0.153564	-0.153329	-0.173654	-0.174112	-0.173877	-0.176194	-0.176651	-0.176417
CH	-0.0869867	-0.11331	-0.00235981	-0.11567	-0.117059	-0.134318	-0.143383	-0.00288903	-0.137207	-0.145743	-0.0238101	-0.0241298	-0.023945	-0.110797	-0.111117	-0.110932	-0.13712	-0.13744	-0.137255	-0.13948	-0.1398	-0.139615
S2	-0.274489	-0.288115	-0.0131147	-0.30123	-0.373054	-0.36696	-0.38668	-0.016173	-0.383133	-0.399794	-0.0795702	-0.080696	-0.0800587	-0.354059	-0.355185	-0.354548	-0.367685	-0.368811	-0.368174	-0.3808	-0.381926	-0.381288
OH	-0.166306	-0.181333	-0.0034031	-0.184736	-0.230917	-0.233928	-0.245944	-0.00438135	-0.238309	-0.249347	-0.0600063	-0.0608831	-0.0604726	-0.226312	-0.227189	-0.226778	-0.241339	-0.242216	-0.241806	-0.244743	-0.245619	-0.245209
HCl	-0.159046	-0.175918	-0.00395401	-0.179872	-0.227594	-0.232888	-0.244466	-0.00515592	-0.238044	-0.24842	-0.0600035	-0.0586452	-0.0605002	-0.219049	-0.217691	-0.219546	-0.235921	-0.234563	-0.236418	-0.239875	-0.238517	-0.240372
P2	-0.238402	-0.255601	-0.0161997	-0.271801	-0.308766	-0.307805	-0.325966	-0.0190665	-0.326872	-0.342165	-0.0550156	-0.0555725	-0.0552589	-0.293418	-0.293974	-0.293661	-0.310617	-0.311174	-0.31086	-0.326817	-0.327373	-0.32706
O2	-0.415148	-0.396513	-0.0151078	-0.411621	-0.538965	-0.495504	-0.52033	-0.0176865	-0.51319	-0.535438	-0.112574	-0.114165	-0.113421	-0.527722	-0.529313	-0.528569	-0.509087	-0.510678	-0.509935	-0.524195	-0.525786	-0.525043
SO	-0.342112	-0.341933	-0.014175	-0.356108	-0.453059	-0.430611	-0.45288	-0.01711	-0.447721	-0.467055	-0.0964201	-0.0977716	-0.0970802	-0.438532	-0.439883	-0.439192	-0.438353	-0.439705	-0.439013	-0.452528	-0.45388	-0.453188
SiH2(3B1)	-0.0773632	-0.100285	-0.00223257	-0.102517	-0.100311	-0.116545	-0.123232	-0.00269459	-0.11924	-0.125465	-0.0159129	-0.015571	-0.0159746	-0.0932761	-0.0929342	-0.0933378	-0.116198	-0.115856	-0.116259	-0.11843	-0.118088	-0.118492
HF	-0.222543	-0.226364	-0.00416176	-0.230525	-0.307512	-0.297738	-0.311332	-0.00544525	-0.303184	-0.315494	-0.0862776	-0.0875603	-0.0870519	-0.308821	-0.310104	-0.309595	-0.312641	-0.313924	-0.313415	-0.316803	-0.318086	-0.317577
NO	-0.347132	-0.350024	-0.0141563	-0.36418	-0.456085	-0.436557	-0.458976	-0.0168408	-0.453398	-0.473132	-0.0987719	-0.100114	-0.0994243	-0.445904	-0.447246	-0.446557	-0.448796	-0.450138	-0.449448	-0.462952	-0.464294	-0.463605
SiH2(1A1)	-0.0925982	-0.121775	-0.0026963	-0.124472	-0.119702	-0.139331	-0.148879	-0.00320674	-0.142537	-0.151575	-0.0194444	-0.0198401	-0.0195272	-0.112043	-0.112438	-0.112125	-0.14122	-0.141615	-0.141302	-0.143916	-0.144312	-0.143999
PH2	-0.118521	-0.144774	-0.0037799	-0.148554	-0.157345	-0.17308	-0.183598	-0.00460046	-0.17768	-0.187377	-0.0293093	-0.0298945	-0.0294467	-0.14783	-0.148415	-0.147968	-0.174083	-0.174668	-0.174221	-0.177863	-0.178448	-0.178001
HOCl	-0.356632	-0.375037	-0.0115083	-0.386545	-0.492439	-0.486349	-0.510844	-0.0144686	-0.500818	-0.522353	-0.121394	-0.123419	-0.122333	-0.478027	-0.480051	-0.478966	-0.496431	-0.498456	-0.497371	-0.50794	-0.509964	-0.508879
CS	-0.254291	-0.271454	-0.0159344	-0.287389	-0.334759	-0.333198	-0.351923	-0.0190704	-0.352269	-0.367857	-0.0661933	-0.0671321	-0.0665676	-0.320484	-0.321423	-0.320858	-0.337648	-0.338587	-0.338022	-0.353582	-0.354521	-0.353957
CN	-0.284063	-0.293129	-0.015983	-0.309112	-0.360427	-0.350656	-0.369493	-0.0182997	-0.368955	-0.385476	-0.0649079	-0.065691	-0.0652246	-0.348971	-0.349754	-0.349288	-0.358036	-0.35882	-0.358353	-0.374019	-0.374803	-0.374336
CH2(1A1)	-0.115289	-0.143225	-0.00350573	-0.146731	-0.15288	-0.170455	-0.180816	-0.00420744	-0.174662	-0.184321	-0.0310058	-0.0319631	-0.031148	-0.146295	-0.147252	-0.146437	-0.174231	-0.175188	-0.174373	-0.177737	-0.178694	-0.177879
NH2	-0.157844	-0.177084	-0.00395844	-0.181042	-0.210397	-0.218092	-0.229637	-0.00485538	-0.222947	-0.233595	-0.0454168	-0.0459419	-0.0456467	-0.203261	-0.203786	-0.203491	-0.222501	-0.223026	-0.222731	-0.226459	-0.226984	-0.226689
SH2	-0.154892	-0.177832	-0.0048336	-0.182666	-0.211217	-0.222065	-0.234157	-0.00602536	-0.228091	-0.238991	-0.0459157	-0.0465219	-0.0461841	-0.200807	-0.201414	-0.201076	-0.223748	-0.224354	-0.224016	-0.228581	-0.229187	-0.22885
CH2(3B1)	-0.101558	-0.122483	-0.00229135	-0.124774	-0.134972	-0.147848	-0.155897	-0.00282588	-0.150674	-0.158189	-0.0260351	-0.0261267	-0.0261312	-0.127593	-0.127684	-0.127689	-0.148518	-0.14861	-0.148614	-0.150809	-0.150901	-0.150906
SiO	-0.291134	-0.294854	-0.0137758	-0.30863	-0.378788	-0.362582	-0.382508	-0.0163319	-0.378914	-0.396284	-0.0771827	-0.0787873	-0.077729	-0.368317	-0.369921	-0.368863	-0.372037	-0.373641	-0.372583	-0.385812	-0.387417	-0.386359
N2	-0.322306	-0.323827	-0.0139681	-0.337795	-0.416448	-0.397579	-0.417968	-0.0162643	-0.413843	-0.431936	-0.0838023	-0.0848294	-0.0842601	-0.406108	-0.407135	-0.406566	-0.407629	-0.408656	-0.408087	-0.421597	-0.422624	-0.422055
SiH3	-0.0998533	-0.127632	-0.00259838	-0.13023	-0.129754	-0.148591	-0.157532	-0.00314906	-0.15174	-0.16013	-0.021623	-0.021431	-0.0217065	-0.121476	-0.121284	-0.12156	-0.149255	-0.149063	-0.149338	-0.151853	-0.151661	-0.151937
H2O	-0.219712	-0.227596	-0.00524445	-0.232841	-0.292896	-0.287085	-0.30078	-0.00649485	-0.29358	-0.306025	-0.0686955	-0.0695918	-0.0691342	-0.288408	-0.289304	-0.288846	-0.296292	-0.297188	-0.296731	-0.301536	-0.302433	-0.301975
PH3	-0.141683	-0.171087	-0.00462154	-0.175709	-0.187005	-0.204442	-0.216409	-0.00561663	-0.210059	-0.22103	-0.0345693	-0.0349724	-0.034718	-0.176253	-0.176656	-0.176401	-0.205657	-0.20606	-0.205805	-0.210278	-0.210681	-0.210427
CO	-0.301292	-0.308087	-0.0126047	-0.320692	-0.396155	-0.383072	-0.40295	-0.015188	-0.39826	-0.415555	-0.0861476	-0.0873759	-0.0866997	-0.38744	-0.388668	-0.387992	-0.394235	-0.395463	-0.394787	-0.40684	-0.408068	-0.407392
SO2	-0.558229	-0.552858	-0.0258316	-0.578689	-0.743253	-0.702425	-0.737882	-0.0312216	-0.733647	-0.763714	-0.165685	-0.168076	-0.166789	-0.723914	-0.726305	-0.725017	-0.718543	-0.720934	-0.719646	-0.744375	-0.746766	-0.745478
H2O2	-0.416583	-0.428856	-0.013158	-0.442014	-0.555241	-0.540657	-0.567513	-0.0160846	-0.556742	-0.580671	-0.128177	-0.130002	-0.129063	-0.54476	-0.546585	-0.545646	-0.557032	-0.558857	-0.557919	-0.57019	-0.572015	-0.571077
HCO	-0.317149	-0.326154	-0.0127904	-0.338944	-0.416227	-0.404758	-0.425232	-0.0153968	-0.420155	-0.438023	-0.0890279	-0.0854895	-0.0895534	-0.406177	-0.402638	-0.406702	-0.415182	-0.411643	-0.415707	-0.427972	-0.424434	-0.428498
NH3	-0.199298	-0.214456	-0.00546342	-0.219919	-0.259634	-0.262008	-0.274792	-0.00657468	-0.268582	-0.280255	-0.0531991	-0.0537278	-0.0534183	-0.252497	-0.253025	-0.252716	-0.267655	-0.268183	-0.267874	-0.273118	-0.273647	-0.273337
CH3	-0.136424	-0.159124	-0.00331805	-0.162442	-0.178222	-0.190712	-0.200923	-0.00402736	-0.194739	-0.204241	-0.0344831	-0.0347064	-0.0345928	-0.170907	-0.17113	-0.171016	-0.193607	-0.19383	-0.193717	-0.196925	-0.197148	-0.197035
HCN	-0.29747	-0.3052	-0.0137354	-0.318935	-0.382	-0.370833	-0.389729	-0.0160452	-0.386878	-0.403465	-0.0725161	-0.0733498	-0.0728425	-0.369986	-0.37082	-0.370313	-0.377716	-0.37855	-0.378042	-0.391451	-0.392285	-0.391778
SiH4	-0.121628	-0.153477	-0.00287089	-0.156348	-0.157689	-0.178589	-0.189538	-0.00347741	-0.182067	-0.192409	-0.0266233	-0.0265592	-0.0267247	-0.148251	-0.148187	-0.148352	-0.1801	-0.180036	-0.180202	-0.182971	-0.182907	-0.183073
H2CO	-0.333856	-0.348228	-0.012099	-0.360327	-0.439015	-0.431756	-0.453387	-0.0146129	-0.446369	-0.465486	-0.0947681	-0.0959073	-0.0953017	-0.428625	-0.429764	-0.429158	-0.442996	-0.444135	-0.44353	-0.455095	-0.456234	-0.455629
CO2	-0.508751	-0.504092	-0.0214685	-0.525561	-0.671889	-0.636652	-0.66723	-0.0260819	-0.662734	-0.688698	-0.150114	-0.152093	-0.151045	-0.658865	-0.660844	-0.659797	-0.654206	-0.656185	-0.655138	-0.675674	-0.677653	-0.676606
CH3Cl	-0.302633	-0.332915	-0.00940511	-0.34232	-0.4146	-0.423505	-0.444881	-0.0118596	-0.435365	-0.454286	-0.0958048	-0.0970086	-0.0963836	-0.398438	-0.399642	-0.399017	-0.428719	-0.429923	-0.429298	-0.438124	-0.439328	-0.438703
C2H2	-0.26423	-0.280262	-0.0124363	-0.292698	-0.340331	-0.339111	-0.356363	-0.0145961	-0.353707	-0.3688	-0.0625711	-0.0631537	-0.0627822	-0.326801	-0.327383	-0.327012	-0.342833	-0.343415	-0.343044	-0.355269	-0.355852	-0.35548
CH4	-0.167696	-0.191111	-0.00447532	-0.195587	-0.215825	-0.227654	-0.239241	-0.00535398	-0.233008	-0.243716	-0.0405262	-0.0408409	-0.0406401	-0.208222	-0.208537	-0.208336	-0.231637	-0.231952	-0.231751	-0.236113	-0.236427	-0.236227
N2H4	-0.371989	-0.395445	-0.0117558	-0.407201	-0.4866	-0.485964	-0.510056	-0.014238	-0.500202	-0.521812	-0.100138	-0.101128	-0.100552	-0.472127	-0.473118	-0.472541	-0.495583	-0.496574	-0.495997	-0.507339	-0.508329	-0.507753
CH3SH	-0.301628	-0.337072	-0.0105092	-0.347582	-0.401107	-0.41477	-0.436552	-0.0128912	-0.427661	-0.447061	-0.0816709	-0.082565	-0.0820224	-0.383299	-0.384193	-0.38365	-0.418743	-0.419637	-0.419095	-0.429253	-0.430147	-0.429604
CH3OH	-0.360018	-0.383525	-0.0104544	-0.393979	-0.474783	-0.474875	-0.49829	-0.0128414	-0.487716	-0.508745	-0.102877	-0.10403	-0.103398	-0.462894	-0.464047	-0.463415	-0.486401	-0.487554	-0.486922	-0.496856	-0.498009	-0.497377
Si2H6	-0.223775	-0.276961	-0.00697219	-0.283933	-0.292377	-0.326044	-0.345563	-0.00850797	-0.334552	-0.352535	-0.0504996	-0.0503286	-0.0506727	-0.274274	-0.274103	-0.274447	-0.32746	-0.327289	-0.327633	-0.334433	-0.334262	-0.334606
C2H4	-0.284552	-0.313866	-0.0111263	-0.324992	-0.367009	-0.377249	-0.396323	-0.0131971	-0.390446	-0.40745	-0.0686295	-0.069182	-0.068832	-0.353181	-0.353734	-0.353384	-0.382495	-0.383048	-0.382698	-0.393622	-0.394174	-0.393824
C2H6	-0.313155	-0.349995	-0.00967748	-0.359673	-0.403728	-0.419481	-0.440569	-0.011639	-0.43112	-0.450246	-0.0754043	-0.0759218	-0.0756054	-0.388559	-0.389077	-0.38876	-0.4254	-0.425917	-0.425601	-0.435077	-0.435595	-0.435278
F	-0.158747	-0.170735	-0.00234969	-0.173085	-0.234006	-0.234916	-0.245994	-0.00325865	-0.238174	-0.248344	-0.0761837	-0.0773659	-0.0769954	-0.234931	-0.236113	-0.235742	-0.246919	-0.248101	-0.247731	-0.249269	-0.250451	-0.25008
C	-0.0578202	-0.0803916	-0.00133396	-0.0817256	-0.0793111	-0.0944459	-0.101882	-0.00165089	-0.0960967	-0.103216	-0.0147745	-0.014976	-0.0148871	-0.0725947	-0.0727963	-0.0727073	-0.0951661	-0.0953676	-0.0952787	-0.0965001	-0.0967016	-0.0966127
H	0	0	0	0	0	0	0	0	0	0	0	0	0	0	0	0	0	0	0	0	0	0
Cl	-0.124432	-0.141746	-0.00239489	-0.14414	-0.185003	-0.192249	-0.202316	-0.00320381	-0.195453	-0.204711	-0.0529952	-0.0540325	-0.0535175	-0.177427	-0.178464	-0.177949	-0.194741	-0.195778	-0.195263	-0.197136	-0.198173	-0.197658
N	-0.0775491	-0.0957057	-0.00129976	-0.0970055	-0.110436	-0.120653	-0.128592	-0.00167915	-0.122332	-0.129892	-0.0230323	-0.0233522	-0.0232282	-0.100581	-0.100901	-0.100777	-0.118738	-0.119058	-0.118934	-0.120038	-0.120358	-0.120234
O	-0.115764	-0.132848	-0.00185953	-0.134708	-0.170282	-0.177549	-0.187367	-0.00251605	-0.180065	-0.189226	-0.0488411	-0.0495837	-0.0493076	-0.164605	-0.165347	-0.165071	-0.181689	-0.182432	-0.182156	-0.183549	-0.184292	-0.184015
P	-0.0669873	-0.0852677	-0.00154783	-0.0868155	-0.0891192	-0.10056	-0.1074	-0.00185201	-0.102412	-0.108947	-0.0149606	-0.0149336	-0.0150432	-0.0819479	-0.0819209	-0.0820305	-0.100228	-0.100201	-0.100311	-0.101776	-0.101749	-0.101859
Si	-0.0501819	-0.0698794	-0.00140638	-0.0712858	-0.0644126	-0.077832	-0.0841101	-0.00163829	-0.0794703	-0.0855165	-0.00921904	-0.00927305	-0.00925997	-0.059401	-0.059455	-0.0594419	-0.0790984	-0.0791525	-0.0791394	-0.0805048	-0.0805588	-0.0805458
S	-0.0952652	-0.11436	-0.00210272	-0.116463	-0.136015	-0.146231	-0.15511	-0.00268122	-0.148912	-0.157213	-0.0325313	-0.0330452	-0.0327926	-0.127797	-0.12831	-0.128058	-0.146891	-0.147405	-0.147153	-0.148994	-0.149508	-0.149256
HCOOH	-0.529504	-0.540118	-0.0191642	-0.559282	-0.702294	-0.679957	-0.712908	-0.0234536	-0.703411	-0.732072	-0.158036	-0.160023	-0.158961	-0.687541	-0.689527	-0.688465	-0.698155	-0.700141	-0.699079	-0.717319	-0.719305	-0.718244
CS2	-0.412095	-0.423344	-0.025587	-0.448931	-0.54615	-0.52971	-0.5574	-0.0308911	-0.560601	-0.582987	-0.109218	-0.110632	-0.109809	-0.521313	-0.522728	-0.521904	-0.532562	-0.533977	-0.533153	-0.558149	-0.559564	-0.55874
HNCO	-0.490393	-0.492838	-0.0220119	-0.51485	-0.642345	-0.615037	-0.64479	-0.026513	-0.64155	-0.666802	-0.135716	-0.137294	-0.136428	-0.626109	-0.627687	-0.626821	-0.628553	-0.630132	-0.629266	-0.650565	-0.652144	-0.651278
COCl2	-0.622737	-0.643036	-0.0254433	-0.668479	-0.855537	-0.834512	-0.875836	-0.0319402	-0.866453	-0.901279	-0.20444	-0.206652	-0.205878	-0.827177	-0.829389	-0.828615	-0.847476	-0.849688	-0.848914	-0.872919	-0.875131	-0.874357
SO3	-0.751026	-0.741888	-0.0323511	-0.774239	-1.0065	-0.950878	-0.997361	-0.0395543	-0.990432	-1.02971	-0.231433	-0.234097	-0.232941	-0.98246	-0.985123	-0.983967	-0.973322	-0.975985	-0.974829	-1.00567	-1.00834	-1.00718
SH	-0.125335	-0.146966	-0.00347863	-0.150445	-0.174581	-0.185593	-0.196212	-0.00438925	-0.189983	-0.19969	-0.0399767	-0.040511	-0.0402495	-0.165311	-0.165846	-0.165584	-0.186943	-0.187477	-0.187215	-0.190421	-0.190955	-0.190694
NO2	-0.58757	-0.570868	-0.0292875	-0.600155	-0.762912	-0.711492	-0.746209	-0.0346344	-0.746127	-0.775497	-0.160209	-0.162363	-0.161238	-0.747779	-0.749933	-0.748808	-0.731077	-0.733231	-0.732106	-0.760364	-0.762518	-0.761393
H2	-0.0272499	-0.0357759	0	-0.0357759	-0.0338029	-0.0398612	-0.0423289	0	-0.0398612	-0.0423289	-0.00587046	-0.00598409	-0.00589272	-0.0331204	-0.033234	-0.0331426	-0.0416464	-0.04176	-0.0416686	-0.0416464	-0.04176	-0.0416686
Atomization energies (kcal/mol)
F2	68.4746	58.2655	4.96254	63.2281	74.2699	61.0053	64.0609	5.69114	66.6965	69.0234				73.186	73.3367	73.1722	62.9769	63.1276	62.9631	67.9395	68.0902	67.9257	5.435	2.94453	5.39182	0.360367	0.204725	2.85084	1.92342	0.403543	0.723611	1.76686	0.680436	0.57289	1.91758	0.529715	0.737394	1.75307	0.694219
Cl2	27.5485	22.308	2.85637	25.1644	36.0611	29.4427	30.8206	3.7186	33.1613	33.677				34.0949	33.812	34.0781	28.8544	28.5715	28.8377	31.7107	31.4279	31.694	8.26865	5.77385	7.45681	0.243916	1.36077	2.73871	0.540041	1.05575	1.72231	0.772489	0.910476	2.00514	0.489657	1.19331	1.73901	0.755785	0.927179
ClF	46.683	38.352	3.56627	41.9183	53.3099	42.925	44.9789	4.35069	47.2757	48.5452				51.9891	51.9886	51.9613	43.6581	43.6576	43.6303	47.2244	47.2239	47.1966	5.76494	3.5653	5.23262	0.861976	1.00764	3.06161	0.124735	1.39429	0.458831	1.74081	0.0734842	0.459394	1.74025	0.0729217	0.486634	1.713	0.0456811
ClO	46.1436	42.5013	4.26029	46.7616	55.1774	49.0484	51.5351	5.19221	54.2406	55.7954				54.4575	54.6487	54.4351	50.8152	51.0064	50.7928	55.0755	55.2667	55.0531	8.58261	6.59367	8.57794	0.451136	0.0466294	2.44008	1.09897	0.455811	0.268772	1.72017	0.264098	0.077537	1.91141	0.0728622	0.291184	1.69776	0.286509
Si2	37.396	27.9325	6.04609	33.9786	44.9045	34.9576	35.4409	6.93322	41.8908	41.487				42.9918	43.1773	42.9961	33.5282	33.7138	33.5326	39.5743	39.7599	39.5787	8.53685	8.09006	9.4834	1.02836	1.06491	0.581573	1.57113	1.97491	2.94111	2.49432	3.88766	2.75552	2.30873	3.70208	2.93673	2.48994	3.88328
NH	25.1544	26.655	0.777927	27.433	31.7146	31.9195	33.2152	0.943729	32.8633	33.9931				32.9597	33.0463	32.9767	34.4604	34.547	34.4773	35.2383	35.3249	35.2553	7.12802	6.26515	6.65067	0.56787	1.00064	0.294998	1.22036	0.0905252	0.677311	1.54018	1.15466	0.763908	1.62678	1.24125	0.694294	1.55716	1.17164
CH	18.3022	20.6568	0.64373	21.3005	23.6874	25.0199	26.042	0.776946	25.7968	26.6857				23.9722	24.0463	23.9861	26.3267	26.4009	26.3407	26.9704	27.0446	26.9844	5.65485	5.08064	5.30933	0.269629	0.717549	0.304586	0.813027	0.0758921	0.0150819	0.589297	0.360603	0.0892344	0.663449	0.434755	0.0290522	0.603267	0.374573
S2	52.6849	37.2707	5.59065	42.8614	63.3928	46.7484	47.9786	6.78372	53.5321	53.5692				61.7886	61.8501	61.7671	46.3744	46.4359	46.353	51.9651	52.0266	51.9436	11.8505	9.20674	11.4516	1.14264	0.270944	1.50111	0.780892	0.743796	2.7468	0.103052	2.34795	2.68528	0.041533	2.28644	2.76828	0.124532	2.36943
OH	31.7155	30.4247	0.968604	31.3933	38.049	35.378	36.7581	1.17049	36.5485	37.7267				38.7218	38.806	38.7217	37.4309	37.5151	37.4308	38.3995	38.4837	38.3994	6.74233	5.49398	6.20571	0.408891	0.540598	0.839467	1.05044	0.127735	0.263935	1.51229	0.800561	0.348139	1.5965	0.884764	0.263846	1.5122	0.800471
HCl	21.7206	21.4432	0.978358	22.4216	26.7267	25.5015	26.4494	1.22497	26.7265	27.4277				26.1183	24.6151	26.1023	25.841	24.3378	25.825	26.8194	25.3161	26.8033	4.77199	3.53293	4.01794	0.23413	0.525356	1.47319	0.286959	0.988184	0.374223	0.864837	0.379831	1.87745	0.638393	1.1234	0.390252	0.848808	0.363802
P2	65.5292	53.3797	8.2229	61.6026	81.9075	66.9457	69.758	9.64008	76.5858	77.9809				81.2761	81.6595	81.3252	69.1266	69.51	69.1757	77.3495	77.7329	77.3986	17.1132	14.7549	16.4567	0.734897	1.18889	1.6234	1.47356	0.0784539	1.36626	0.992032	0.70982	0.982915	1.37538	0.326472	1.31719	1.04111	0.660747
O2	115.224	82.0885	7.14655	89.2351	124.498	88.1053	91.3634	7.94073	96.0461	98.51				124.568	124.635	124.515	91.4334	91.4997	91.3797	98.58	98.6463	98.5262	9.46429	6.61842	9.87666	0.189399	0.601622	2.65647	3.06567	0.601765	0.11939	2.72648	0.531755	0.0531229	2.79274	0.465489	0.173149	2.67272	0.585515
SO	82.2557	59.4406	6.40863	65.8493	92.0941	67.037	69.279	7.47536	74.5123	75.6877				91.6982	91.7579	91.6557	68.8832	68.9429	68.8407	75.2918	75.3515	75.2493	7.80961	6.17158	8.61342	2.0288	1.42477	3.66683	0.0496552	1.22499	1.63296	3.27099	0.829151	1.69264	3.33067	0.888824	1.59046	3.2285	0.786653
SiH2(3B1)	17.0565	19.0797	0.518443	19.5981	22.5263	24.293	24.5495	0.66284	24.9558	25.0679				21.257	21.0085	21.27	23.2801	23.0317	23.2932	23.7986	23.5501	23.8116	4.74176	5.48361	5.33183	0.728051	0.270309	0.0138006	0.0258668	0.137978	0.541274	1.28313	1.13135	0.789764	1.53162	1.37984	0.528258	1.27011	1.11833
HF	40.033	34.9073	1.13709	36.0444	46.1258	39.4218	41.0001	1.37211	40.794	42.1372				46.367	46.4301	46.3435	41.2413	41.3044	41.2178	42.3784	42.4415	42.3549	6.18395	4.57741	5.60639	0.0911582	0.0628848	1.51538	0.85684	0.486396	0.150051	1.75658	0.727606	0.213118	1.81965	0.790672	0.126549	1.73308	0.704104
NO	96.5232	76.2234	6.90074	83.1242	110.045	86.8188	89.7447	7.93524	94.7541	96.6455				113.402	113.578	113.396	93.1025	93.2779	93.0963	100.003	100.179	99.997	14.2053	11.8394	14.5506	0.68402	1.244	1.68187	2.92072	1.02935	2.67374	5.03964	2.32841	2.84913	5.21503	2.5038	2.66758	5.03347	2.32225
SiH2(1A1)	26.6166	32.5651	0.809442	33.3746	34.6944	38.591	40.6429	0.984222	39.5752	41.4524				33.0331	33.2475	33.0594	38.9817	39.1961	39.0079	39.7911	40.0055	39.8174	7.89699	6.92042	6.83377	0.180815	0.894593	1.15739	0.63316	1.24404	1.48047	0.503897	0.417244	1.26607	0.2895	0.202847	1.45419	0.477621	0.390969
PH2	32.3378	37.3407	1.40065	38.7414	42.8121	45.5065	47.8149	1.72468	47.2312	49.2156				41.3417	41.7259	41.3762	46.3446	46.7288	46.3791	47.7453	48.1294	47.7797	10.5839	9.49828	9.41054	0.109684	1.33247	0.975939	0.920688	1.06369	1.58	0.49438	0.406634	1.19583	0.110208	0.0224612	1.54553	0.459908	0.372162
HOCl	73.0652	63.029	4.55189	67.5809	86.066	73.1367	76.0299	5.48992	78.6266	80.5817				85.3379	85.4914	85.3069	75.3018	75.4553	75.2707	79.8537	80.0072	79.8226	12.6587	9.37273	11.5565	0.34216	0.734966	3.6281	0.510752	1.44435	0.385907	2.90004	0.716282	0.232408	3.05354	0.869781	0.416983	2.86896	0.685206
CS	63.5073	48.1317	7.84245	55.9741	74.9452	58.0581	59.5695	9.24844	67.3066	67.412				75.3595	75.4997	75.3597	59.9838	60.124	59.984	67.8262	67.9664	67.8264	10.8732	8.92494	10.7069	0.564631	1.00151	2.51293	0.625575	0.731012	0.978871	2.92717	1.14525	1.11907	3.06737	1.28545	0.97907	2.92737	1.14545
CN	93.3067	73.4382	8.37678	81.815	107.104	85.063	87.2353	9.39358	94.4566	95.6121				110.313	110.477	110.318	90.4444	90.6087	90.4496	98.8212	98.9855	98.8264	14.2975	12.5574	15.2101	0.50038	0.932632	1.23971	2.56851	1.41297	2.70866	4.44875	1.79606	2.87297	4.61305	1.96037	2.71385	4.45394	1.80126
CH2(1A1)	36.0622	39.4286	1.36281	40.7914	46.1649	47.6965	49.5313	1.60426	49.3007	50.8941				46.2475	46.7217	46.266	49.6139	50.0881	49.6324	50.9767	51.4509	50.9952	10.4319	9.23482	9.75268	0.329194	0.966895	0.867892	1.2433	0.35003	0.246607	0.950479	0.432618	0.227644	1.42473	0.906868	0.228057	0.96903	0.451168
NH2	50.3858	51.0655	1.66834	52.7339	62.7266	61.1438	63.4063	1.99312	63.1369	65.0746				64.4323	64.5611	64.4536	65.112	65.2408	65.1334	66.7803	66.9091	66.8017	13.2436	11.5507	12.3701	0.902842	1.47245	0.790098	1.96708	0.0293025	0.802836	2.49578	1.67638	0.93165	2.62459	1.80519	0.824223	2.51716	1.69776
SH2	37.4162	39.8292	1.71366	41.5428	47.1896	47.5867	49.6026	2.09848	49.6851	51.3162				45.815	45.8729	45.8194	48.228	48.2859	48.2324	49.9417	49.9996	49.946	9.53685	7.78093	8.27635	0.236554	0.0234149	1.99248	0.134013	1.49706	1.13801	0.617915	0.122494	1.08009	0.675832	0.18041	1.13361	0.622309	0.126888
CH2(3B1)	27.4456	26.4127	0.600771	27.0135	34.9277	33.5104	33.8948	0.73732	34.2477	34.4956				34.5117	34.4427	34.5013	33.4789	33.4099	33.4685	34.0797	34.0106	34.0693	7.67332	7.61816	7.97511	0.191206	0.520508	0.136041	0.740905	0.492987	0.607163	0.551998	0.908944	0.67619	0.621024	0.97797	0.617545	0.562379	0.919325
SiO	78.5568	57.8099	6.59505	64.405	90.4202	67.2697	69.6734	7.64151	74.9112	76.2684				90.5564	91.0634	90.5808	69.8096	70.3166	69.8339	76.4046	76.9116	76.429	9.92785	8.48237	10.4094	1.9356	0.977382	3.38108	0.0967723	1.45401	2.07178	3.51726	1.5902	2.5788	4.02428	2.09722	2.09613	3.54162	1.61455
N2	104.924	83.0917	7.1339	90.2256	122.726	98.0623	100.893	8.09862	106.161	108.027				128.605	128.848	128.647	106.772	107.016	106.814	113.906	114.149	113.948	18.8033	16.4746	19.1568	1.00156	1.50399	1.32715	3.22153	1.35512	4.8774	7.20611	4.52384	5.12057	7.44928	4.76701	4.91892	7.24763	4.56536
SiH3	31.1692	36.2401	0.747993	36.9881	41.0021	44.4019	46.073	0.948022	45.3499	46.821				38.9528	38.7984	38.9796	44.0237	43.8693	44.0505	44.7717	44.6173	44.7985	9.08131	8.68698	8.53873	0.751541	0.525208	1.14588	0.17693	1.29413	1.2977	0.903365	0.755116	1.45211	1.05778	0.909527	1.27098	0.876644	0.728396
H2O	65.2286	59.4553	2.12407	61.5794	76.9415	68.7347	71.1682	2.49673	71.2314	73.2923				77.6875	77.7839	77.67	71.9142	72.0106	71.8967	74.0383	74.1347	74.0208	12.171	9.76717	11.1761	0.458157	0.487792	1.94571	1.52406	0.53679	0.287819	2.69169	1.28277	0.384219	2.78809	1.37917	0.270363	2.67423	1.26531
PH3	46.8725	53.8527	1.92878	55.7815	61.4242	65.1867	68.4044	2.36233	67.5491	70.3331				59.1771	59.447	59.2186	66.1573	66.4272	66.1989	68.0861	68.356	68.1276	14.3418	12.5755	12.6192	0.209888	1.24153	1.97611	0.851584	1.93251	2.03713	0.270908	0.314515	1.76723	0.00100418	0.0446109	1.99562	0.229396	0.273003
CO	80.138	59.5177	5.90562	65.4233	91.9691	69.7019	71.3488	6.91581	76.6177	77.2544				94.2771	94.4554	94.2602	73.6567	73.835	73.6398	79.5624	79.7407	79.5454	11.5963	10.0965	12.3389	0.234818	0.0877037	1.73455	1.14449	0.507833	2.54278	4.04251	1.80013	2.72108	4.22081	1.97843	2.52587	4.0256	1.78322
SO2	145.228	108.434	12.5564	120.991	167.34	126.189	130.546	14.7517	140.941	143.103				167.487	167.733	167.43	130.693	130.939	130.636	143.25	143.495	143.192	19.4853	14.9268	18.7781	2.62668	2.82822	7.18519	1.17221	3.33388	2.77368	7.33218	3.48087	3.01955	7.57805	3.72674	2.71646	7.27497	3.42366
H2O2	116.124	102.384	5.92302	108.307	134.712	116.44	120.971	6.93553	123.375	126.895				135.26	135.473	135.231	121.519	121.732	121.49	127.442	127.655	127.413	19.0721	14.7974	17.8784	0.484214	0.741248	3.79049	2.80981	0.709423	0.0636048	4.33831	1.25724	0.276766	4.55147	1.4704	0.0345522	4.30926	1.22819
HCO	90.0883	70.8545	6.02216	76.8767	104.565	83.3098	85.3307	7.04687	90.3566	91.3529				106.035	103.222	106.001	86.801	83.9882	86.7674	92.8232	90.0103	92.7895	14.5025	12.7834	15.2121	0.0263031	0.328198	1.69276	1.73218	0.735929	1.44397	3.16304	0.734347	1.36886	0.350201	2.07849	1.41034	3.12941	0.700714
NH3	76.3983	74.5167	2.61273	77.1294	93.6232	88.7014	91.7416	3.07199	91.7734	94.3543				95.3282	95.4593	95.3429	93.4466	93.5777	93.4613	96.0593	96.1904	96.074	18.0862	15.5775	16.833	0.861327	1.39282	1.64739	2.18903	0.391912	0.843698	3.35242	2.09694	0.974789	3.48351	2.22803	0.858377	3.3671	2.11162
CH3	49.3244	49.4053	1.24504	50.6503	62.0678	60.4077	62.1487	1.49126	61.899	63.3937				61.6917	61.7054	61.6899	61.7727	61.7863	61.7708	63.0177	63.0313	63.0159	13.2527	12.0019	12.6426	0.509334	0.999526	0.741444	1.39394	0.100807	0.885363	0.365415	0.275222	0.87172	0.379058	0.261579	0.887185	0.363593	0.277044
HCN	101.72	81.0131	6.9664	87.9795	120.641	97.7244	99.9339	7.97891	105.703	106.9				123.5	123.696	123.512	102.794	102.99	102.805	109.76	109.956	109.771	19.5929	17.7017	20.1258	0.672097	0.990403	1.21909	2.40199	1.205	2.18753	4.07871	1.65462	2.38355	4.27474	1.85065	2.19878	4.08996	1.66588
SiH4	44.8328	52.4584	0.918998	53.3774	58.5316	63.2263	66.1571	1.15407	64.3803	67.0761				55.7542	55.6801	55.7921	63.3797	63.3056	63.4176	64.2987	64.2246	64.3366	13.1065	11.6478	11.5118	0.592292	0.879947	2.05093	0.508865	2.18694	2.18512	0.726479	0.590465	2.25926	0.800622	0.664608	2.14721	0.688569	0.552555
H2CO	100.572	84.7063	5.58831	90.2946	118.864	100.251	102.998	6.55493	106.806	108.587				120.121	120.243	120.092	104.255	104.377	104.226	109.843	109.966	109.815	18.5866	16.1267	18.5122	0.29469	0.581656	2.1652	2.00058	0.220342	0.961903	3.42179	1.03625	1.08435	3.54423	1.15869	0.933385	3.39327	1.00773
CO2	137.678	99.1488	10.3009	109.45	158.141	117.412	119.612	12.173	129.585	129.913				161.308	161.491	161.236	122.779	122.962	122.708	133.08	133.263	133.008	20.3858	18.1271	21.9346	0.0776108	0.135873	2.33631	1.79946	1.47117	3.24449	5.50319	1.69571	3.42792	5.68662	1.87914	3.17296	5.43166	1.62418
CH3Cl	75.5404	69.5138	3.56191	73.0757	94.306	85.8495	88.2795	4.39567	90.2452	91.8414				93.1326	93.1107	93.0975	87.1061	87.0842	87.071	90.668	90.6461	90.6329	18.8069	16.2064	17.8828	0.0413199	0.129299	2.55923	0.713315	0.882854	1.21466	1.38589	0.290488	1.23661	1.36394	0.312433	1.24982	1.35072	0.32565
C2H2	93.2412	74.9739	6.12975	81.1037	114.024	94.2639	95.7569	7.08727	101.351	101.887				113.963	114.076	113.954	95.6956	95.8083	95.6867	101.825	101.938	101.816	21.3522	20.031	22.3139	0.569135	0.741088	0.751979	2.06642	1.53087	0.630484	0.690629	1.59222	0.517823	0.80329	1.47956	0.639367	0.681746	1.6011
CH4	68.948	69.4776	1.97123	71.4489	85.6639	83.5891	86.1936	2.32373	85.9128	88.1648				85.1074	85.1784	85.1082	85.6371	85.7081	85.6379	87.6083	87.6793	87.6091	17.2486	15.2088	16.1164	0.532591	1.09735	1.50715	1.6524	0.599606	1.0891	0.950648	0.0431001	1.01813	1.02162	0.114068	1.08829	0.951451	0.0439035
N2H4	136.101	128.033	5.74567	133.779	166.748	153.525	158.679	6.82711	160.352	164.425				170.033	170.253	170.047	161.964	162.185	161.979	167.71	167.93	167.724	32.0499	27.8434	30.4821	1.40367	2.35178	2.80289	3.90907	0.16417	1.88126	6.08783	3.4491	2.10161	6.30818	3.66945	1.89562	6.10219	3.46346
CH3SH	93.2117	89.3076	4.4381	93.7457	116.579	109.245	112.675	5.37091	114.616	117.113				114.776	114.888	114.762	110.872	110.984	110.858	115.31	115.422	115.296	23.2425	20.183	21.8019	0.125035	0.245476	3.18455	0.931554	1.56566	1.67805	1.38146	0.237422	1.56591	1.49361	0.125281	1.69217	1.36734	0.251542
CH3OH	116.989	106.855	4.5563	111.412	141.309	127.309	131.175	5.44331	132.752	135.732				141.626	141.757	141.589	131.492	131.623	131.456	136.048	136.179	136.012	24.9595	21.555	23.8712	0.63929	1.10158	2.76526	2.53086	0.448975	0.322767	3.08178	0.765497	0.191775	3.21277	0.89649	0.35926	3.04529	0.729005
Si2H6	77.4415	86.0955	2.61008	88.7056	102.63	106.915	111.284	3.28275	110.198	113.894				97.5605	97.3853	97.6177	106.214	106.039	106.272	108.825	108.649	108.882	24.2553	22.6144	22.8361	0.933503	1.79468	2.57437	1.34371	2.35267	4.13634	2.49548	2.71717	4.31148	2.67062	2.89231	4.07913	2.43826	2.65996
C2H4	105.994	96.0608	5.30772	101.368	130.765	118.196	120.832	6.20941	124.405	126.14				130.517	130.611	130.503	120.584	120.678	120.57	125.892	125.986	125.878	25.3111	23.2042	25.2648	0.539636	1.06922	1.56724	2.22809	0.493325	0.787688	1.31918	0.741377	0.693948	1.41292	0.647637	0.801977	1.3049	0.755666
C2H6	123.942	118.732	4.39857	123.131	153.806	144.697	148.597	5.2317	149.929	152.995				152.717	152.788	152.702	147.507	147.579	147.492	151.906	151.977	151.89	30.5793	27.5638	29.506	0.715133	1.59933	2.30036	2.70847	0.358084	1.8046	1.2109	0.731378	1.73281	1.28268	0.659596	1.81979	1.1957	0.746577
MAE																							13.8622	11.9109	13.4704	0.604452	0.882509	1.93667	1.39293	0.91769	1.38476	2.31797	1.19175	1.44649	2.35181	1.29386	1.38195	2.30559	1.18536
RMS																							15.4021	13.4038	14.9952	0.794037	1.05444	2.28621	1.6792	1.1493	1.75783	2.92464	1.56556	1.83682	3.01324	1.68677	1.75103	2.91376	1.56165
MAX																							32.0499	27.8434	30.4821	2.62668	2.82822	7.18519	3.90907	3.33388	4.8774	7.33218	4.52384	5.12057	7.57805	4.76701	4.91892	7.27497	4.56536
																							Conventional			F12					PBE			P86			PW91
Closed-shell reaction energies (kcal/mol)
CO + H2 → H2CO	-3.33486	-2.73892	0.317312	-2.42161	-5.68358	-5.53617	-5.08764	0.360883	-5.17528	-4.77033				-5.06052	-4.93336	-5.03494	-4.46458	-4.33743	-4.43901	-4.14727	-4.02011	-4.1217	2.60724	2.86055	3.0037	0.25852	0.0633046	0.511828	0.250031	0.654984	0.881582	1.13489	1.27805	1.00874	1.26205	1.4052	0.907154	1.16046	1.30362
CO + H2O → CO2 + H2	-9.41052	-2.62551	-2.27118	-4.8967	-10.442	-3.98839	-3.657	-2.76049	-6.74888	-5.92819				-10.1266	-10.1067	-10.1034	-3.34163	-3.32166	-3.31844	-5.61281	-5.59284	-5.58962	1.00153	1.43297	1.58915	0.0299609	0.0700938	0.401479	0.263036	0.557655	0.285411	0.716851	0.873027	0.30538	0.736821	0.892996	0.308605	0.740045	0.896221
CH3OH + HCl → CH3Cl + H2O	-2.05966	-0.670667	-0.151319	-0.821986	-3.21182	-1.77407	-1.82283	-0.224126	-1.99819	-1.97415				-3.07629	-4.52298	-3.07619	-1.68729	-3.13398	-1.6872	-1.83861	-3.2853	-1.83851	1.24648	0.885668	1.16968	0.0943169	0.21773	0.266492	0.00652996	0.0175158	0.229852	0.130956	0.153051	1.21684	1.57765	1.29364	0.229948	0.130861	0.153147
H2O + CO → HCOOH	-5.33378	-2.78251	-0.825233	-3.60775	-8.31004	-6.14943	-5.75877	-1.11117	-7.26061	-6.584				-7.33764	-7.251	-7.29614	-4.78637	-4.69973	-4.74487	-5.61161	-5.52497	-5.57011	3.04885	3.45651	3.60019	0.0725931	0.0895946	0.48026	0.0526668	0.623939	1.04499	1.45265	1.59633	1.13163	1.53929	1.68297	1.08649	1.49416	1.63783
CH3OH + H2S → CH3SH + H2O	-4.03539	-2.0785	-0.292212	-2.37071	-5.02216	-3.08447	-3.06527	-0.325855	-3.41032	-3.35748				-5.02309	-5.04272	-5.02361	-3.0662	-3.08583	-3.06672	-3.35841	-3.37804	-3.35893	0.917161	0.614247	0.830352	0.0696141	0.391725	0.372529	0.209264	0.156423	0.070543	0.373458	0.157352	0.0901755	0.39309	0.176985	0.0710663	0.373981	0.157875
CS2 + 2 H2O → CO2 + 2 H2S	20.6986	11.7855	3.10003	14.8856	23.607	14.4939	14.6939	3.60701	18.1009	17.7939				23.6252	23.6348	23.625	14.7121	14.7218	14.7119	17.8121	17.8218	17.812	3.78061	1.93171	3.05716	0.872229	0.776644	0.976669	0.158162	0.148785	0.854027	0.994872	0.130583	0.844373	1.00453	0.120929	0.854191	0.994707	0.130748
C2H6 + H2 → 2 CH4	3.14571	2.2269	0.4561	2.683	3.68999	2.53196	2.77117	0.584249	3.11621	3.22727				3.28523	3.28637	3.28238	2.36641	2.36756	2.36357	2.82251	2.82366	2.81967	0.465218	0.315751	0.442931	0.0790594	0.0106882	0.228527	0.00971934	0.101346	0.325701	0.176233	0.303414	0.324554	0.175087	0.302268	0.328541	0.179074	0.306254
HNCO+ H2O → CO2 + NH3	1.29049	1.18374	0.203601	1.38734	2.3336	2.17266	2.22685	0.220417	2.39308	2.43045				1.9796	1.95901	1.98006	1.87286	1.85226	1.87331	2.07646	2.05586	2.07691	1.37044	1.11119	1.21906	0.327332	0.122267	0.0680775	0.213325	0.175951	0.681324	0.42207	0.529943	0.701923	0.442668	0.550542	0.680871	0.421617	0.52949
CH4 + Cl2 → CH3Cl+ HCl	-0.764444	0.828579	0.287335	1.11591	0.692337	1.68068	2.28536	0.421696	2.10237	2.57269				-0.0486982	1.26461	-0.0134077	1.54432	2.85764	1.57962	1.83166	3.14497	1.86695	1.93827	1.24333	1.67246	0.481485	0.391234	0.21345	0.686005	0.215683	1.22252	0.527585	0.956718	0.0907906	0.785725	0.356592	1.18723	0.492295	0.921428
Cl2 + F2 → 2 ClF	2.65704	3.86949	0.686365	4.55586	3.71114	4.59803	4.92359	0.708367	5.30639	5.60995				3.30255	3.17156	3.32767	4.515	4.38401	4.54012	5.20136	5.07038	5.22648	2.17377	1.58778	2.38339	1.11967	0.859241	0.533681	1.63285	1.32929	1.52826	0.94227	1.73788	1.65924	1.07326	1.86887	1.50314	0.91715	1.71276
CO+ Cl2 → COCl2	-17.9968	-9.98166	-2.19435	-12.176	-20.0236	-12.564	-12.0084	-2.77272	-15.3367	-14.2028				-19.1701	-18.7685	-19.0872	-11.1549	-10.7533	-11.0721	-13.3493	-12.9477	-13.2665	1.28055	1.50354	1.72428	0.746207	1.07877	0.52322	1.4364	0.302482	0.107269	0.330256	0.550994	0.508872	0.731859	0.952597	0.190112	0.413099	0.633837
CO2 + 3 H2 → CH3OH + H2O	6.75894	0.18737	3.6205	3.80787	3.52546	-3.59179	-3.04611	4.23299	0.641204	0.574397				4.34491	4.51484	4.36923	-2.22666	-2.05672	-2.20234	1.39385	1.56378	1.41817	3.59557	3.68624	3.60396	0.362092	0.0929217	0.452761	0.437292	0.370486	1.18154	1.27221	1.18994	1.35148	1.44215	1.35987	1.20586	1.29653	1.21426
HCHO+ H2 → CH3OH	0.683275	0.300783	1.03201	1.33279	-1.23297	-2.04401	-1.61547	1.11162	-0.93239	-0.583458				-0.721213	-0.658464	-0.699273	-1.10371	-1.04096	-1.08177	-0.071698	-0.00894858	-0.0497577	1.98986	2.25866	2.18941	0.0736116	0.0861325	0.342412	0.0757748	0.273157	0.585372	0.854173	0.784918	0.648121	0.916922	0.847667	0.607312	0.876113	0.806858
CO + 2 H2 → CH3OH	-2.65158	-2.43814	1.34932	-1.08882	-6.91655	-7.58018	-6.70311	1.4725	-6.10767	-5.35379				-5.78173	-5.59182	-5.73422	-5.56829	-5.37838	-5.52077	-4.21897	-4.02906	-4.17145	4.5971	5.11921	5.19311	0.332131	0.0228279	0.85424	0.174256	0.928141	1.46695	1.98906	2.06296	1.65686	2.17897	2.25287	1.51447	2.03658	2.11048
C2H4 + H2 → C2H6	-0.848933	-0.221933	0.909153	0.68722	-1.82953	-1.48783	-1.20253	0.977706	-0.510125	-0.293382				-1.41644	-1.32318	-1.40156	-0.789435	-0.696178	-0.774559	0.119718	0.212975	0.134594	0.885111	1.18995	1.07167	0.0954908	0.0759449	0.209351	0.125678	0.0910659	0.317609	0.622451	0.504165	0.410865	0.715708	0.597422	0.332485	0.637327	0.519041
SO3 + CO → SO2 + CO2	-9.20006	-4.37624	-1.47113	-5.84737	-7.83589	-3.2172	-3.01207	-1.60724	-4.82444	-4.4832				-8.08201	-8.38223	-8.06633	-3.25819	-3.55841	-3.24251	-4.72932	-5.02954	-4.71364	1.66341	0.779888	0.728124	0.299239	0.379149	0.584282	0.294801	0.636047	0.545361	0.33816	0.389924	0.845581	0.0379403	0.0897048	0.529681	0.35384	0.405605
H2 + Cl2 → 2 HCl	1.20698	1.87128	0.899651	2.77093	3.81938	3.45287	4.48367	1.26867	4.72154	5.38332				2.64155	5.43648	2.67087	3.30584	6.10077	3.33516	4.20549	7.00042	4.23481	3.10773	1.87759	2.59054	0.495333	0.295999	0.734808	0.639933	0.021855	1.67316	0.44302	1.15597	1.12177	2.35191	1.63895	1.64384	0.413701	1.12665
C2H2 + H2 → C2H4	4.34726	1.36289	0.822034	2.18492	4.47091	1.0814	1.48654	0.877861	1.95926	2.30857				4.2293	4.31952	4.24867	1.24493	1.33515	1.2643	2.06697	2.15719	2.08634	0.424138	0.00356509	0.218722	0.300487	0.277927	0.127216	0.444389	0.095071	0.542094	0.114391	0.336678	0.451874	0.0241704	0.246458	0.522723	0.0950193	0.317307
SO2 + H2O2 → SO3 + H2O	2.55588	7.67344	0.874821	8.54826	-0.565598	3.21245	4.55196	0.788814	4.00126	5.42678				-1.37655	-0.964698	-1.34921	3.74101	4.15286	3.76835	4.61583	5.02768	4.64317	3.55187	3.78022	3.62141	0.43039	0.680774	0.658737	0.925591	0.499927	0.380559	0.152212	0.311022	0.0312902	0.259637	0.100827	0.353222	0.124875	0.283685
CO+ 3 H2 → CH4 + H2O	-2.73982	-2.06611	1.81032	-0.255794	-7.00133	-7.58205	-6.32762	2.09535	-5.4867	-4.51731				-6.16777	-5.94294	-6.12613	-5.49406	-5.26923	-5.45242	-3.68374	-3.45891	-3.6421	4.67411	5.37062	5.44471	0.4126	0.145323	1.10911	0.213799	1.18319	1.24617	1.94267	2.01676	1.47099	2.1675	2.24159	1.2878	1.98431	2.0584
HCN+ 3 H2 → CH4 + NH3	7.67232	4.36794	2.38244	6.75038	4.98849	0.473741	1.68411	2.58319	3.05693	4.06655				5.41466	5.62253	5.45233	2.11029	2.31815	2.14795	4.49273	4.70059	4.53039	2.59269	3.57579	3.31473	0.0911441	0.318406	0.891963	0.378715	0.630903	0.335032	1.31814	1.05708	0.542898	1.526	1.26494	0.3727	1.35581	1.09475
H2O2 + H2 → 2 H2O	2.76634	5.92271	1.67488	7.59759	2.04052	3.98363	5.19689	1.94206	5.9257	6.87177				0.668079	0.759739	0.687902	3.82445	3.91611	3.84427	5.49932	5.59098	5.51915	0.886931	1.56736	1.30414	0.161112	0.371719	0.84154	0.367754	0.578319	1.21133	0.530903	0.794124	1.11967	0.439243	0.702464	1.19151	0.511079	0.7743
CO+ H2O2 → CO2 + H2O	-6.64418	3.2972	-0.596306	2.70089	-8.40149	-0.00475577	1.53989	-0.818426	-0.823182	0.943582				-9.45856	-9.34693	-9.41554	0.482817	0.594447	0.525835	-0.113489	-0.00185963	-0.0704719	1.88846	3.00033	2.89328	0.131151	0.301625	1.24302	0.63079	1.13597	0.92592	0.185948	0.0789026	0.814291	0.297578	0.190532	0.882903	0.228965	0.12192
2 NH3 + 3 Cl2 → N2 + 6 HCl	0.194394	4.20639	0.790513	4.9969	12.3434	14.6592	16.3554	1.85137	16.5106	17.1459				7.6259	15.8158	7.6598	11.6379	19.8278	11.6718	12.4284	20.6183	12.4623	13.5431	10.8043	12.7719	1.39412	0.351474	1.34464	1.25817	0.622916	6.11159	3.37283	5.34038	2.07831	4.81707	2.84951	6.07769	3.33893	5.30648
3 N2H4 → 4 NH3 + N2	-2.21386	2.94099	-0.347823	2.59317	3.02373	7.70652	8.17858	0.0947265	7.80125	7.83076				0.179475	0.0729896	0.122311	5.33432	5.22784	5.27716	4.9865	4.88001	4.92934	5.00173	4.74562	4.95761	0.235864	0.0199032	0.491966	0.250465	0.279978	2.6084	2.35229	2.56428	2.71488	2.45878	2.67077	2.66556	2.40946	2.62144
H2 + F2 → 2 HF	5.50811	10.9006	2.68836	13.589	3.22998	7.1749	8.62247	2.94691	10.1218	11.3108				1.23527	1.33116	1.28246	6.62777	6.72365	6.67495	9.31613	9.41202	9.36332	2.54983	3.04069	2.65136	0.271695	0.685011	0.762558	0.815797	0.373224	1.72301	1.23215	1.62148	1.62712	1.13626	1.5256	1.67583	1.18496	1.5743
CH4 + 4 H2O2 → CO2 + 6 H2O	4.39467	23.1314	2.61801	25.7494	4.72141	19.5282	23.4582	2.91241	22.4406	26.0762				-1.28655	-1.12477	-1.2257	17.4502	17.612	17.5111	20.0682	20.23	20.1291	0.124858	2.33179	1.36099	0.201885	1.27146	2.65853	1.94785	1.68773	5.80608	3.34943	4.32023	5.6443	3.18765	4.15845	5.74523	3.28858	4.25938
2 NH3 + 3 F2 → N2 + 6 HF	13.0978	31.2944	6.15665	37.451	10.5752	25.8254	28.7718	6.88609	32.7115	34.9284				3.40707	3.49984	3.49457	21.6037	21.6964	21.6912	27.7603	27.8531	27.8478	3.42959	3.95051	2.95382	0.906959	1.51851	1.42789	1.78576	0.431191	6.26114	5.74021	6.73691	6.16837	5.64744	6.64413	6.17364	5.65271	6.64941
MAE																							2.65486	2.64377	2.77006	0.369511	0.391657	0.689687	0.560172	0.504401	1.43403	1.17901	1.4119	1.30647	1.40453	1.39233	1.43321	1.18237	1.41527
RMS																							3.63347	3.39173	3.64181	0.500988	0.552683	0.864435	0.785114	0.652769	2.22569	1.71137	2.11675	1.92882	1.93071	1.97469	2.20989	1.70374	2.10602
MAX																							13.5431	10.8043	12.7719	1.39412	1.51851	2.65853	1.94785	1.68773	6.26114	5.74021	6.73691	6.16837	5.64744	6.64413	6.17364	5.65271	6.64941
																							Conventional			F12					PBE			P86			PW91
Open-shell reaction energies (kcal/mol)
HCl + H → Cl + H2	4.62098	-1.00648	0.978358	-0.0281235	5.51502	0.488257	-0.112439	1.22497	1.71322	0.865919				5.33498	3.76045	5.30499	-0.292482	-1.86701	-0.322477	0.685875	-0.888654	0.655881	0.388924	0.363327	0.848332	0.505118	1.13141	0.530716	0.893015	0.04571	0.325075	0.350672	0.134334	1.24945	1.22386	1.70886	0.295081	0.320678	0.164328
H2O + F2 → 2 HF + O	53.6372	47.9062	4.81244	52.7186	58.9598	50.8963	53.2289	5.44364	56.34	58.0413				58.1394	58.2604	58.1552	52.4085	52.5294	52.4242	57.2209	57.3419	57.2367	5.23814	3.55687	5.35512	0.0845269	0.566748	1.7658	1.7338	0.0324606	0.735894	0.945376	0.852882	0.614906	1.06636	0.731894	0.720129	0.961141	0.837116
CH4 + OH → CH3 + H2O	-13.8895	-8.95835	-0.429272	-9.38762	-15.2964	-10.1753	-10.3652	-0.49377	-10.6691	-10.7945				-15.55	-15.5049	-15.53	-10.6188	-10.5737	-10.5988	-11.0481	-11.003	-11.0281	1.43286	1.06631	1.49659	0.0260094	0.150626	0.340536	0.215154	0.0897438	0.227617	0.594162	0.163883	0.182489	0.549034	0.118754	0.207626	0.574171	0.143891
OH + H2 → H2O + H	-16.4135	-6.58094	-1.15547	-7.73641	-17.6809	-8.34339	-7.8483	-1.32624	-9.66963	-9.00377				-18.1823	-18.1232	-18.151	-8.34976	-8.29066	-8.31843	-9.50523	-9.44612	-9.4739	1.04563	1.10359	1.80078	0.221722	0.658861	0.163771	0.132442	0.533419	0.723182	0.665231	0.03196	0.664079	0.606128	0.0910625	0.691851	0.633899	0.0632911
CO + OH → CO2 + H	-25.824	-9.20645	-3.42665	-12.6331	-28.1229	-12.3318	-11.5053	-4.08673	-16.4185	-14.932				-28.309	-28.2299	-28.2544	-11.6914	-11.6123	-11.6369	-15.118	-15.039	-15.0635	2.04716	2.53655	3.38992	0.251683	0.588767	0.237708	0.395478	1.09107	0.437771	0.0516207	0.904987	0.358699	0.130693	0.984059	0.383246	0.106145	0.959512
CH3 + Cl2 → CH3Cl +Cl	1.33255	2.19951	0.539495	2.739	3.82287	4.00084	4.68982	0.814193	4.81503	5.22932				2.65395	2.40671	2.67059	3.52091	3.27367	3.53755	4.06041	3.81316	4.07704	2.71441	1.56938	2.21661	0.224098	0.231943	0.92093	0.140587	0.273703	1.39301	0.247982	0.895209	1.64025	0.495226	1.14245	1.37637	0.231345	0.878573
S + 2 HCl → H2S + Cl2	-21.5236	-19.2507	-2.61331	-21.864	-29.7973	-26.0263	-27.5244	-3.36715	-29.3934	-30.1377				-27.6732	-30.4548	-27.693	-25.4003	-28.1819	-25.4201	-28.0137	-30.7952	-28.0334	8.26151	6.48891	7.69729	0.0122101	0.286641	1.78481	0.167891	0.576436	2.11187	0.33927	1.54764	0.669675	2.44228	1.2339	2.09212	0.319521	1.5279
2 NO + O2 → 2 NO2	-41.245	-28.3476	-9.5096	-37.8572	-46.8686	-34.1155	-33.9712	-11.2329	-45.3484	-43.4808				-47.7082	-47.7289	-47.6493	-34.8107	-34.8314	-34.7518	-44.3203	-44.341	-44.2614	4.97771	4.52788	5.1818	0.645888	1.24009	1.09572	2.30945	0.4418	1.48544	1.93527	1.28135	1.50614	1.95597	1.30205	1.42652	1.87635	1.22243
N + O2 → NO + O	18.7003	5.8651	0.245813	6.11091	14.4539	1.28651	1.61872	0.00549011	1.292	1.86453				11.1661	11.057	11.1186	-1.66904	-1.77816	-1.71663	-1.42322	-1.53234	-1.47082	4.74101	5.22098	4.67397	0.494621	0.642383	0.974594	0.14495	0.427584	2.79313	2.31316	2.86017	2.90225	2.42228	2.96929	2.84072	2.36075	2.90776
4 HCl+ O2 → 2 H2O + 2 Cl2	16.5514	4.33478	1.0991	5.43389	5.39994	-6.24324	-6.81671	0.40993	-5.83331	-5.71761				5.47703	-0.0967586	5.42747	-6.73962	-12.3134	-6.78918	-5.64052	-11.2143	-5.69008	12.3271	10.3319	11.3174	1.1756	0.24615	0.819624	0.0501975	0.165895	1.2527	0.74253	0.242989	4.32109	6.31632	5.3308	1.20314	0.792087	0.193432
NO+ H2O2 → NO2 + H2O	-27.3389	-12.2897	-4.52913	-16.8189	-27.9131	-13.4054	-12.864	-5.14801	-18.5534	-17.3931				-28.5661	-28.4928	-28.5213	-13.517	-13.4437	-13.4722	-18.0461	-17.9728	-18.0013	0.319965	0.542951	0.826883	0.254302	0.572691	0.0313162	0.907646	0.252616	0.907241	0.684255	0.400323	0.83396	0.610974	0.327042	0.862495	0.63951	0.355577
2 NO → N2 + O2	-27.1015	-12.7334	-0.478978	-13.2123	-27.1356	-12.53	-12.7674	-0.168871	-12.6988	-13.2464				-26.3691	-26.3277	-26.3692	-12.0009	-11.9595	-12.001	-12.4798	-12.4385	-12.4799	0.143011	0.585801	0.0677487	0.177078	0.382398	0.619868	0.445761	0.101815	0.589479	0.146689	0.664742	0.630816	0.188026	0.706078	0.589381	0.146591	0.664643
2 H2O2 → 2 H2O + O2	-13.4327	3.76808	0.451353	4.21943	-8.95765	7.30477	8.24315	0.936859	8.24163	8.6945				-9.42397	-9.25672	-9.39341	7.77682	7.94408	7.80739	8.22818	8.39543	8.25874	4.33778	3.44198	3.52803	0.137285	0.0947106	1.03309	0.494161	0.947032	0.329039	0.566764	0.480708	0.161783	0.734019	0.647964	0.298473	0.597329	0.511274
Cl2 + H → HCl + Cl	5.82796	0.864795	1.87801	2.7428	9.3344	3.94112	4.37123	2.49364	6.43476	6.24924				7.97653	9.19693	7.97585	3.01336	4.23376	3.01269	4.89137	6.11177	4.8907	3.49665	2.24091	3.43887	0.00978583	0.835412	1.26552	0.253082	0.067565	1.34809	0.0923481	1.29031	0.127688	1.12805	0.0699084	1.34876	0.0930226	1.29098
2 SO2 + O2 → 2 SO3	18.5445	11.5788	1.29829	12.8771	7.82645	-0.879879	0.860765	0.640769	-0.239111	2.15905				6.67088	7.32732	6.69499	-0.294808	0.361635	-0.270699	1.00348	1.65992	1.02759	11.4415	11.0024	10.7708	0.723494	1.45626	0.284386	2.34534	0.0528214	0.432079	0.871187	1.10275	0.224364	0.214744	0.446309	0.407971	0.847079	1.07864
Cl + OH → HOCl	-41.3496	-32.6044	-3.58328	-36.1876	-48.017	-37.7587	-39.2718	-4.31943	-42.0781	-42.855				-46.6161	-46.6854	-46.5851	-37.8709	-37.9402	-37.8399	-41.4541	-41.5234	-41.4232	5.91634	3.87876	5.35078	0.75105	1.27556	2.78864	0.539691	1.31661	0.649842	1.38774	0.0842788	0.580547	1.45704	0.0149832	0.680828	1.35676	0.115265
H2S + F2 → S + 2 HF	25.8247	28.28	4.40202	32.6821	29.2079	29.7483	31.6632	5.04539	34.7937	36.0652				26.267	26.3495	26.3046	28.7223	28.8048	28.7599	33.1243	33.2068	33.1619	2.60395	1.57063	2.45539	0.779238	0.10237	1.81256	0.343755	0.927805	2.16172	1.1284	2.01315	2.07922	1.04589	1.93065	2.12411	1.09078	1.97554
2 NH2 → N2H4	-35.3297	-25.9021	-2.40898	-28.3111	-41.2944	-31.2373	-31.8668	-2.84087	-34.0781	-34.2758				-41.168	-41.1307	-41.1396	-31.7404	-31.7031	-31.712	-34.1494	-34.1121	-34.121	5.56269	4.74201	5.74193	0.402014	0.593117	1.2227	0.0250853	0.222775	0.275591	1.09628	0.0963516	0.238315	1.059	0.0590755	0.247177	1.06786	0.0679377
NO + N → O + N2	-8.40126	-6.86826	-0.233165	-7.10142	-12.6817	-11.2435	-11.1487	-0.163381	-11.4068	-11.3819				-15.2029	-15.2707	-15.2506	-13.6699	-13.7377	-13.7176	-13.9031	-13.9709	-13.9508	4.59799	4.63518	4.60622	0.317543	0.259984	0.354726	0.300811	0.325769	2.20365	2.16647	2.19543	2.27144	2.23425	2.26321	2.25134	2.21416	2.24312
O + 2 HCl → H2O + Cl2	-49.336	-38.8769	-3.02372	-41.9006	-59.5492	-47.1743	-49.0901	-3.7654	-50.9397	-52.1138				-59.5457	-62.3657	-59.5436	-49.0865	-51.9066	-49.0844	-52.1103	-54.9303	-52.1082	10.8957	8.47515	10.597	0.682501	0.177736	1.73805	1.55793	0.38383	0.686044	1.7345	0.387372	2.13398	4.55453	2.43266	0.688145	1.7324	0.389474
2 SiH3 → Si2H6	-15.1031	-13.6153	-1.1141	-14.7294	-20.6261	-18.1115	-19.1383	-1.3867	-19.4982	-20.2524				-19.6548	-19.7885	-19.6586	-18.167	-18.3007	-18.1708	-19.2811	-19.4148	-19.2849	6.09266	5.24047	5.75866	0.56958	0.74426	0.28261	0.989848	0.235584	1.54094	0.688748	1.20694	1.40726	0.555067	1.07326	1.53716	0.684974	1.20317
CH3 + SH → CH3SH	-25.0184	-19.4419	-2.32966	-21.7715	-30.3115	-24.1371	-24.735	-2.80785	-26.9449	-27.0647				-29.5434	-29.6291	-29.5239	-23.9669	-24.0526	-23.9474	-26.2966	-26.3822	-26.2771	4.59845	3.59175	4.3615	0.694695	1.10345	1.70139	0.811889	0.931643	0.073417	0.933277	0.163531	0.0122733	1.01897	0.249221	0.0928778	0.913816	0.14407
SO2 + O → SO3	-48.3395	-35.2549	-2.92413	-38.179	-58.336	-44.4926	-45.2513	-3.64998	-48.1426	-48.1755				-58.9488	-58.6537	-58.9098	-45.8641	-45.569	-45.8252	-48.7883	-48.4932	-48.7493	10.4529	8.81042	10.3238	0.456446	0.427318	1.18604	0.360163	0.327293	0.156345	1.79883	0.285498	0.138743	1.50374	0.00958987	0.117411	1.7599	0.246564
CS + O → CO + S	-16.6307	-11.386	1.93683	-9.44917	-17.0239	-11.6438	-11.7792	2.33263	-9.31117	-9.8424				-18.9177	-18.9557	-18.9005	-13.6729	-13.711	-13.6558	-11.7361	-11.7742	-11.719	0.723037	1.17161	1.63207	0.329812	0.913803	0.778381	1.77007	1.23884	1.56391	1.11534	0.654879	1.60201	1.15344	0.692976	1.5468	1.09823	0.63777
CH3 + Cl → CH3Cl	-26.216	-20.1085	-2.31687	-22.4254	-32.2382	-25.4418	-26.1308	-2.90441	-28.3462	-28.4476				-31.4409	-31.4053	-31.4076	-25.3335	-25.2979	-25.3001	-27.6503	-27.6147	-27.617	5.55424	4.20447	5.2402	0.468014	1.12882	1.81778	0.680628	0.782047	0.329299	1.02047	0.0152663	0.364887	0.984883	0.0508537	0.362639	0.987131	0.0486059
CH3OH + O → HCHO + H2O	-48.8123	-37.3064	-3.15608	-40.4625	-54.4969	-41.6774	-42.9909	-3.60835	-45.2858	-46.147				-56.1829	-56.2708	-56.1734	-44.677	-44.7648	-44.6675	-47.8331	-47.9209	-47.8236	5.79811	4.3389	5.81708	0.113557	0.0321306	1.34565	0.993776	0.132527	1.57249	3.0317	1.55352	1.66034	3.11955	1.64137	1.56301	3.02222	1.54404
CH3 + OH → CH3OH	-35.9488	-27.0253	-2.34266	-29.3679	-41.1922	-31.5229	-32.2687	-2.78156	-34.3044	-34.6113				-41.212	-41.2451	-41.1774	-32.2884	-32.3216	-32.2538	-34.6311	-34.6642	-34.5965	4.96447	4.05906	5.02297	0.278935	0.438544	1.18435	0.086475	0.220433	0.29866	1.20407	0.240158	0.331806	1.23722	0.273305	0.264079	1.16949	0.205577
NH + H → NH2	-25.2314	-24.4105	-0.890415	-25.3009	-31.012	-29.2242	-30.1911	-1.04939	-30.2736	-31.0815				-31.4725	-31.5147	-31.4769	-30.6516	-30.6938	-30.656	-31.542	-31.5842	-31.5464	6.11561	5.28553	5.71941	0.334971	0.471809	0.4951	0.746715	0.0612227	0.125525	0.955597	0.521719	0.167741	0.997812	0.563935	0.129929	0.96	0.526123
Si + 2 H2 → SiH4	-10.6337	-7.55895	-0.918998	-8.47795	-16.1083	-13.1997	-13.0335	-1.15407	-14.3538	-13.9525				-14.1875	-13.9708	-14.1975	-11.1128	-10.896	-11.1227	-12.0318	-11.815	-12.0417	4.34032	5.30861	5.1726	1.13427	0.332164	0.16598	0.703246	0.301994	0.786519	1.75481	1.61879	1.00326	1.97155	1.83554	0.77654	1.74483	1.60882
CS + S → CS2	-39.244	-23.5503	-4.73762	-28.2879	-47.2989	-31.5514	-31.6052	-5.73509	-37.2865	-36.3429				-45.8287	-45.8046	-45.8005	-30.135	-30.1109	-30.1068	-34.8726	-34.8485	-34.8444	8.02477	7.16137	8.48538	0.0301731	0.839764	0.893576	0.513215	0.430438	1.44006	0.57666	1.90067	1.46415	0.600744	1.92476	1.46825	0.604849	1.92886
NH2 + H → NH3	-26.0125	-23.4512	-0.944389	-24.3956	-30.8966	-27.5576	-28.3353	-1.07888	-28.6365	-29.2797				-30.896	-30.8982	-30.8893	-28.3346	-28.3369	-28.3279	-29.279	-29.2813	-29.2723	4.84258	4.0268	4.46288	0.0415146	0.0796341	0.857294	0.221958	0.421215	0.0408618	0.856641	0.420562	0.0431394	0.858919	0.422839	0.0341546	0.849934	0.413854
2 H2 + O2 → 2 H2O	18.9654	8.07734	2.8984	10.9757	13.0387	0.662491	2.15063	2.94727	3.60976	5.04903				10.7601	10.7762	10.7692	-0.127931	-0.111866	-0.118849	2.77047	2.78654	2.77955	6.11164	6.5767	6.13631	0.184938	0.838148	0.649992	1.22967	0.209605	2.09362	1.62857	2.06896	2.07756	1.6125	2.05289	2.08454	1.61949	2.05987
CO2 + C → 2 CO	-22.5985	-19.8866	-1.51037	-21.3969	-25.7973	-21.9921	-23.0854	-1.65859	-23.6507	-24.5957				-27.2463	-27.4195	-27.284	-24.5344	-24.7076	-24.5721	-26.0448	-26.2179	-26.0825	2.80678	2.06601	2.74329	0.392026	0.0395345	1.13279	0.489529	0.455507	1.84108	2.58184	1.90456	2.01424	2.75501	2.07772	1.87878	2.61954	1.94226
CO + O → CO2	-57.5396	-39.6311	-4.39526	-44.0264	-66.1719	-47.7098	-48.2634	-5.25722	-52.967	-52.6587				-67.0308	-67.0359	-66.9762	-49.1223	-49.1274	-49.0677	-53.5176	-53.5227	-53.463	8.7895	8.03053	9.59563	0.157207	0.0481692	0.601759	0.654965	0.96334	0.701706	1.46067	0.104426	0.706837	1.4658	0.0992947	0.647092	1.40606	0.159041
C + H2O → CO + H2	-32.009	-22.5121	-3.78155	-26.2936	-36.2393	-25.9805	-26.7424	-4.41908	-30.3996	-30.5239				-37.373	-37.5262	-37.3875	-27.876	-28.0292	-27.8906	-31.6576	-31.8108	-31.6721	3.80831	3.49898	4.33244	0.421987	0.0305593	0.731311	0.226493	0.102148	1.55567	1.86499	1.03153	1.70886	2.01819	1.18473	1.57018	1.8795	1.04604
N2H4 + O2 → N2 + 2 H2O	15.9431	8.11937	1.51017	9.62954	14.6368	6.09843	6.81305	1.67575	7.77418	8.32322				10.6208	10.4714	10.5748	2.79708	2.64773	2.75107	4.30725	4.1579	4.26124	1.63113	1.54711	1.15027	0.324808	0.473832	0.240788	0.705095	0.156057	3.69116	3.77518	4.17202	3.84051	3.92454	4.32138	3.73717	3.82119	4.21804
2 NH → N2 + H2	-71.7153	-52.2313	-5.57805	-57.8094	-80.5088	-59.2365	-61.0249	-6.21117	-65.4476	-66.6029				-83.469	-83.6103	-83.4906	-63.9851	-64.1264	-64.0067	-69.5632	-69.7045	-69.5847	8.93032	7.11388	9.0251	0.13681	0.108761	1.67963	1.38686	0.231593	2.82347	4.63991	2.72869	2.96475	4.78119	2.86997	2.845	4.66144	2.75022
C + S2 → CS2	-50.0664	-34.4112	-6.98943	-41.4006	-58.8514	-42.8611	-43.1962	-8.19981	-51.0609	-50.1856				-59.3995	-59.4541	-59.393	-43.7443	-43.7989	-43.7378	-50.7338	-50.7884	-50.7273	7.04753	6.87957	7.7406	1.73744	1.57033	1.9054	1.91968	1.04437	2.28561	2.45356	1.59253	2.34021	2.50816	1.64713	2.2791	2.44705	1.58602
2 CO+ 2 NO → N2 + 2 CO2	-26.9572	-9.90704	-2.12294	-12.03	-34.9809	-19.8442	-17.9308	-2.74258	-22.5868	-20.0537				-35.8622	-35.7649	-35.8068	-18.8121	-18.7147	-18.7567	-20.935	-20.8377	-20.8796	7.97169	8.85684	9.24685	0.0520622	1.08036	0.833082	1.30998	1.2231	0.933323	0.0481784	0.341838	0.835982	0.0491624	0.439179	0.877952	0.00719249	0.397209
CH4 + 2 O2 → CO2 + 2 H2O	31.2601	15.5953	1.7153	17.3106	22.6367	4.91865	6.97188	1.0387	5.95735	8.68719				17.5614	17.3887	17.5611	1.89657	1.72384	1.89629	3.61187	3.43914	3.61159	8.55071	9.21575	8.41706	0.0726856	1.46088	0.592356	2.93617	0.20633	5.148	4.48296	5.28165	5.32073	4.65569	5.45438	5.14828	4.48324	5.28193
4 NH3 + 5 O2 → 4 NO + 6H2O	104.246	46.8838	5.83628	52.7201	95.1578	35.6487	37.7954	5.27026	40.919	43.6317				84.421	83.9968	84.3403	27.0587	26.6344	26.978	32.895	32.4707	32.8143	10.1811	10.5586	8.54391	1.09272	0.676602	1.47013	3.25727	0.544517	9.64404	9.26662	11.2813	10.0683	9.69088	11.7055	9.72472	9.3473	11.362
2 NH3 + 2 NO + O → 2 N2 + 3 H2O	-59.6918	-43.0691	-1.61309	-44.6822	-68.9415	-51.2882	-52.3189	-1.67298	-52.9612	-53.9319				-72.8118	-72.9744	-72.8255	-56.1891	-56.3517	-56.2028	-57.8022	-57.9648	-57.8159	9.53669	7.41689	9.07478	0.286902	0.802287	1.8329	0.795722	0.175007	3.58337	5.70317	4.04528	3.74595	5.86576	4.20786	3.59702	5.71683	4.05893
C + O2 → CO2	-22.4541	-17.0602	-3.15433	-20.2146	-33.6426	-29.3064	-28.2487	-4.2323	-33.5387	-31.4031				-36.7395	-36.8566	-36.7217	-31.3456	-31.4628	-31.3278	-34.4999	-34.6171	-34.4822	10.9215	11.5086	12.0579	0.26701	0.737495	0.32016	1.26621	0.869408	3.36388	2.77671	2.22746	3.48104	2.89387	2.34462	3.34611	2.75894	2.2097
CS2 + 3 O2 → CO2 + 2 SO2	20.2879	1.93049	-1.39392	0.536572	2.91809	-15.8645	-15.4393	-2.87067	-18.7352	-16.8333				-1.38874	-1.749	-1.39206	-19.7462	-20.1064	-19.7495	-21.1401	-21.5004	-21.1434	12.0655	12.0391	10.6685	5.30437	5.75591	5.33077	8.60319	6.7013	9.6112	9.6376	11.0081	9.97146	9.99786	11.3684	9.61452	9.64092	11.0114
CH4 + 4 NO → 2 N2 + CO2 + 2 H2O	-22.943	-9.87144	0.757347	-9.1141	-31.6345	-20.1413	-18.563	0.700956	-19.4403	-17.8056				-35.1767	-35.2668	-35.1772	-22.1052	-22.1952	-22.1056	-21.3478	-21.4379	-21.3483	8.26468	8.04415	8.28156	0.426842	2.22568	0.647379	2.04465	0.409961	3.96904	4.18958	3.95216	4.0591	4.27964	4.04222	3.96952	4.19006	3.95264
CH4 + NH3 + 3 O → HCN + 3 H2O	-152.059	-115.385	-8.75466	-124.139	-172.178	-131.638	-135.503	-10.0734	-141.711	-144.258				-176.127	-176.41	-176.07	-139.452	-139.736	-139.396	-148.207	-148.49	-148.15	20.7712	16.2169	20.7047	0.652649	0.0363827	3.90168	3.13272	0.586151	3.29638	7.85071	3.36288	3.57955	8.13388	3.64605	3.23979	7.79412	3.30629
2 C + H2 → C2H2	-76.1417	-52.5242	-6.12975	-58.654	-92.8126	-69.2506	-69.1951	-7.08727	-76.3379	-75.3249				-93.1795	-93.2209	-93.1567	-69.5621	-69.6035	-69.5393	-75.6919	-75.7332	-75.669	16.9691	16.8614	19.1443	0.298146	0.135032	0.190496	1.46037	2.47334	0.0688136	0.176464	2.10638	0.110175	0.217826	2.06502	0.0459659	0.153617	2.12923
4 NH3 + 3 O2 → 2 N2 + 6 H2O	50.0431	21.4171	4.87833	26.2955	40.8865	10.5888	12.2606	4.93252	15.5213	17.1389				31.6829	31.3413	31.602	3.05693	2.71535	2.97605	7.93526	7.59368	7.85438	9.89512	9.38696	8.40841	0.738561	1.4414	0.230398	2.36575	0.748148	8.46508	8.97324	9.95179	8.80666	9.31483	10.2934	8.54596	9.05412	10.0327
MAE																							6.42187	5.76872	6.42979	0.518227	0.738894	1.09967	1.14705	0.634575	1.91817	2.15638	1.94529	2.02539	2.47086	2.14726	1.91208	2.15328	1.95003
RMS																							7.68721	6.95287	7.68234	0.93665	1.15272	1.46155	1.79219	1.18103	2.94428	3.23858	3.23757	3.11259	3.55081	3.45527	2.95368	3.24584	3.25051
MAX																							20.7712	16.8614	20.7047	5.30437	5.75591	5.33077	8.60319	6.7013	9.64404	9.6376	11.2813	10.0683	9.99786	11.7055	9.72472	9.64092	11.362
																							Conventional			F12					PBE			P86			PW91

## Sheet: aug-cc-pVTZ
627.509	MP2 correlation energy (a.u.)	CCSD correlation energy (a.u.)	(T) correction (a.u.)	CCSD(T) correlation energy (a.u.)	MP2-F12 correlation energy (a.u.)	CCSD(F12*) correlation energy (a.u.)	MP2-F12 + (CCSD - MP2) correlation energy (a.u.)	(T+) correction for CCSD(F12*) (a.u.)	CCSD(F12*)(T+) correlation energy (a.u.)	MP2-F12 + [CCSD(T) – MP2] correlation energy (a.u.)	PBE correlation energy (a.u.)	P86 correlation energy (a.u.)	PW91 correlation energy (a.u.)	PBE + MP2 correlation energy (a.u.)	P86 + MP2 correlation energy (a.u.)	PW91 + MP2 correlation energy (a.u.)	PBE + CCSD correlation energy (a.u.)	P86 + CCSD correlation energy (a.u.)	PW91 + CCSD correlation energy (a.u.)	PBE + CCSD(T) correlation energy (a.u.)	P86 + CCSD(T) correlation energy (a.u.)	PW91 + CCSD(T) correlation energy (a.u.)	Error, MP2 correlation energy	Error, CCSD correlation energy	Error, CCSD(T) correlation energy	Error, MP2-F12 correlation energy	Error, CCSD(F12*) correlation energy	Error, MP2-F12 + (CCSD - MP2) correlation energy	Error, CCSD(F12*)(T+) correlation energy	Error, MP2-F12 + [CCSD(T) - MP2] correlation energy	Error, MP2 + PBE correlation energy	Error, CCSD + PBE correlation energy	Error, CCSD(T) + PBE correlation energy	Error, MP2 + P86 correlation energy	Error, CCSD + P86 correlation energy	Error, CCSD(T) + P86 correlation energy	Error, MP2 + PW91 correlation energy	Error, CCSD + PW91 correlation energy	Error, CCSD(T) + PW91 correlation energy
F2	-0.534673	-0.537975	-0.0196596	-0.557634	-0.600213	-0.586437	-0.603514	-0.0211623	-0.607599	-0.623174	-0.0703359	-0.0709488	-0.070712	-0.605009	-0.605622	-0.605385	-0.60831	-0.608923	-0.608686	-0.62797	-0.628583	-0.628346
Cl2	-0.386919	-0.41915	-0.0189507	-0.4381	-0.440574	-0.451132	-0.472804	-0.0199814	-0.471113	-0.491755	-0.0558655	-0.0564253	-0.0561535	-0.442784	-0.443344	-0.443072	-0.475015	-0.475575	-0.475303	-0.493966	-0.494526	-0.494254
ClF	-0.457684	-0.474658	-0.0183919	-0.493049	-0.517094	-0.514818	-0.534068	-0.0196333	-0.534452	-0.552459	-0.0629276	-0.0632379	-0.0632585	-0.520611	-0.520922	-0.520942	-0.537585	-0.537895	-0.537916	-0.555977	-0.556287	-0.556308
ClO	-0.401782	-0.431579	-0.018837	-0.450416	-0.453125	-0.464287	-0.482923	-0.0199863	-0.484274	-0.50176	-0.0525271	-0.0530935	-0.0527745	-0.454309	-0.454875	-0.454556	-0.484106	-0.484673	-0.484354	-0.502943	-0.50351	-0.503191
Si2	-0.189057	-0.210066	-0.0163849	-0.226451	-0.206766	-0.218034	-0.227775	-0.017124	-0.235158	-0.24416	-0.0122686	-0.0126652	-0.0122858	-0.201326	-0.201723	-0.201343	-0.222335	-0.222732	-0.222352	-0.23872	-0.239117	-0.238737
NH	-0.147638	-0.1659	-0.00432295	-0.170223	-0.163543	-0.175562	-0.181805	-0.00461364	-0.180175	-0.186128	-0.0142377	-0.0143011	-0.014285	-0.161876	-0.16194	-0.161923	-0.180138	-0.180201	-0.180185	-0.184461	-0.184524	-0.184508
CH	-0.107676	-0.13154	-0.00358667	-0.135127	-0.118916	-0.13727	-0.14278	-0.0038116	-0.141081	-0.146367	-0.00921172	-0.00928131	-0.00923623	-0.116887	-0.116957	-0.116912	-0.140752	-0.140821	-0.140776	-0.144338	-0.144408	-0.144363
S2	-0.344294	-0.35999	-0.0215364	-0.381526	-0.38536	-0.383377	-0.401056	-0.0226289	-0.406006	-0.422592	-0.0380711	-0.0383597	-0.0381999	-0.382365	-0.382654	-0.382494	-0.398061	-0.398349	-0.39819	-0.419597	-0.419886	-0.419726
OH	-0.209999	-0.223055	-0.00594712	-0.229002	-0.235427	-0.240596	-0.248483	-0.00642897	-0.247025	-0.25443	-0.0254659	-0.0256402	-0.0255694	-0.235465	-0.235639	-0.235568	-0.248521	-0.248695	-0.248624	-0.254468	-0.254642	-0.254571
HCl	-0.207462	-0.227441	-0.00850722	-0.235948	-0.233944	-0.242899	-0.253923	-0.00890214	-0.251801	-0.26243	-0.0279524	-0.0283998	-0.0280892	-0.235414	-0.235861	-0.235551	-0.255393	-0.255841	-0.25553	-0.2639	-0.264348	-0.264037
P2	-0.286252	-0.301311	-0.0228608	-0.324172	-0.316764	-0.31745	-0.331823	-0.0239675	-0.341418	-0.354684	-0.0254775	-0.0255959	-0.0255353	-0.311729	-0.311848	-0.311787	-0.326788	-0.326907	-0.326846	-0.349649	-0.349768	-0.349707
O2	-0.497814	-0.474187	-0.0222937	-0.49648	-0.546872	-0.508158	-0.523244	-0.0236525	-0.53181	-0.545538	-0.0481518	-0.0484854	-0.0483458	-0.545966	-0.5463	-0.54616	-0.522338	-0.522672	-0.522532	-0.544632	-0.544966	-0.544826
SO	-0.415351	-0.414656	-0.0216943	-0.43635	-0.460348	-0.443477	-0.459653	-0.0229181	-0.466395	-0.481348	-0.0432621	-0.0435663	-0.0434235	-0.458613	-0.458918	-0.458775	-0.457918	-0.458222	-0.45808	-0.479613	-0.479917	-0.479774
SiH2(3B1)	-0.093322	-0.115331	-0.00334634	-0.118677	-0.102207	-0.119831	-0.124215	-0.0035236	-0.123355	-0.127562	-0.00621964	-0.00628914	-0.00623024	-0.0995416	-0.0996111	-0.0995522	-0.12155	-0.12162	-0.121561	-0.124896	-0.124966	-0.124907
HF	-0.28	-0.281335	-0.00754661	-0.288882	-0.314922	-0.307509	-0.316258	-0.00821506	-0.315724	-0.323805	-0.0373721	-0.0376302	-0.037546	-0.317372	-0.31763	-0.317546	-0.318708	-0.318966	-0.318882	-0.326254	-0.326512	-0.326428
NO	-0.419169	-0.417199	-0.0203468	-0.437546	-0.462569	-0.446674	-0.460599	-0.0216531	-0.468327	-0.480946	-0.041781	-0.0420385	-0.0419245	-0.46095	-0.461207	-0.461093	-0.45898	-0.459238	-0.459124	-0.479327	-0.479584	-0.47947
SiH2(1A1)	-0.111295	-0.138407	-0.00389648	-0.142304	-0.12215	-0.143056	-0.149262	-0.00410211	-0.147158	-0.153159	-0.00780874	-0.00785887	-0.00782331	-0.119104	-0.119154	-0.119119	-0.146216	-0.146266	-0.146231	-0.150112	-0.150163	-0.150127
PH2	-0.146407	-0.171854	-0.00608572	-0.177939	-0.161252	-0.179073	-0.186699	-0.00637484	-0.185448	-0.192785	-0.012126	-0.0122021	-0.0121547	-0.158533	-0.158609	-0.158562	-0.18398	-0.184056	-0.184008	-0.190065	-0.190142	-0.190094
HOCl	-0.449087	-0.467586	-0.0196679	-0.487254	-0.502821	-0.502202	-0.52132	-0.0208614	-0.523063	-0.540988	-0.0546644	-0.0551928	-0.0549018	-0.503751	-0.50428	-0.503989	-0.52225	-0.522779	-0.522488	-0.541918	-0.542447	-0.542156
CS	-0.308074	-0.323487	-0.0219643	-0.345451	-0.341021	-0.34215	-0.356433	-0.023102	-0.365252	-0.378397	-0.0297668	-0.0300274	-0.02986	-0.337841	-0.338102	-0.337934	-0.353254	-0.353514	-0.353347	-0.375218	-0.375478	-0.375311
CN	-0.333996	-0.337786	-0.0213801	-0.359166	-0.36435	-0.356493	-0.368139	-0.0224413	-0.378934	-0.389519	-0.026457	-0.0265753	-0.0265215	-0.360453	-0.360572	-0.360518	-0.364243	-0.364362	-0.364308	-0.385623	-0.385742	-0.385688
CH2(1A1)	-0.14095	-0.166157	-0.0050792	-0.171237	-0.154839	-0.173704	-0.180047	-0.00536826	-0.179072	-0.185126	-0.0116715	-0.0117246	-0.0116946	-0.152621	-0.152674	-0.152644	-0.177829	-0.177882	-0.177852	-0.182908	-0.182961	-0.182931
NH2	-0.193942	-0.210474	-0.00628076	-0.216755	-0.213481	-0.222782	-0.230014	-0.00668674	-0.229469	-0.236295	-0.0178333	-0.017914	-0.017877	-0.211775	-0.211856	-0.211819	-0.228308	-0.228388	-0.228351	-0.234588	-0.234669	-0.234632
SH2	-0.19487	-0.218622	-0.00852759	-0.22715	-0.216629	-0.230458	-0.240381	-0.00893283	-0.239391	-0.248909	-0.0202773	-0.020437	-0.0203454	-0.215147	-0.215307	-0.215216	-0.238899	-0.239059	-0.238968	-0.247427	-0.247587	-0.247495
CH2(3B1)	-0.124763	-0.143658	-0.00367066	-0.147328	-0.136737	-0.150707	-0.155631	-0.00389416	-0.154601	-0.159302	-0.0096828	-0.0097071	-0.00969783	-0.134446	-0.13447	-0.134461	-0.15334	-0.153365	-0.153355	-0.157011	-0.157035	-0.157026
SiO	-0.346255	-0.345937	-0.0190999	-0.365037	-0.382919	-0.369701	-0.3826	-0.0202507	-0.389952	-0.4017	-0.0336846	-0.0339435	-0.0338072	-0.37994	-0.380199	-0.380063	-0.379621	-0.37988	-0.379744	-0.398721	-0.39898	-0.398844
N2	-0.384007	-0.380231	-0.0198067	-0.400038	-0.421224	-0.404711	-0.417448	-0.020949	-0.42566	-0.437254	-0.0343737	-0.0343543	-0.0344684	-0.418381	-0.418362	-0.418476	-0.414605	-0.414585	-0.414699	-0.434411	-0.434392	-0.434506
SiH3	-0.119963	-0.14613	-0.00372097	-0.149851	-0.131575	-0.152057	-0.157742	-0.00393067	-0.155987	-0.161463	-0.00831409	-0.00842193	-0.00832814	-0.128277	-0.128385	-0.128291	-0.154444	-0.154552	-0.154458	-0.158165	-0.158273	-0.158179
H2O	-0.268663	-0.273517	-0.0086715	-0.282188	-0.297501	-0.293695	-0.302355	-0.00930055	-0.302995	-0.311027	-0.028679	-0.0288186	-0.0287685	-0.297342	-0.297481	-0.297431	-0.302196	-0.302335	-0.302285	-0.310867	-0.311007	-0.310957
PH3	-0.173342	-0.201395	-0.00709101	-0.208486	-0.190514	-0.210251	-0.218567	-0.00743814	-0.21769	-0.225658	-0.0139	-0.0139184	-0.0139299	-0.187242	-0.187261	-0.187272	-0.215295	-0.215313	-0.215325	-0.222386	-0.222404	-0.222416
CO	-0.362489	-0.364616	-0.0178868	-0.382503	-0.401074	-0.390731	-0.403202	-0.0191003	-0.409832	-0.421089	-0.0368035	-0.03702	-0.0369221	-0.399292	-0.399509	-0.399411	-0.40142	-0.401636	-0.401538	-0.419306	-0.419523	-0.419425
SO2	-0.676686	-0.666618	-0.0367415	-0.703359	-0.752925	-0.718833	-0.742856	-0.0391003	-0.757933	-0.779598	-0.0734082	-0.0739315	-0.0736704	-0.750094	-0.750618	-0.750356	-0.740026	-0.740549	-0.740288	-0.776767	-0.777291	-0.77703
H2O2	-0.509088	-0.515507	-0.0202244	-0.535731	-0.563792	-0.553522	-0.570211	-0.0216535	-0.575176	-0.590435	-0.0542228	-0.0545608	-0.0544109	-0.563311	-0.563649	-0.563499	-0.569729	-0.570067	-0.569917	-0.589954	-0.590292	-0.590142
HCO	-0.382042	-0.386389	-0.018292	-0.404681	-0.421594	-0.413138	-0.42594	-0.0195004	-0.432639	-0.444232	-0.0373111	-0.0375013	-0.0374224	-0.419353	-0.419544	-0.419465	-0.4237	-0.42389	-0.423811	-0.441992	-0.442182	-0.442103
NH3	-0.240173	-0.252017	-0.00833626	-0.260354	-0.262676	-0.266571	-0.27452	-0.0088401	-0.275411	-0.282857	-0.0206103	-0.020687	-0.0206481	-0.260783	-0.26086	-0.260821	-0.272628	-0.272704	-0.272665	-0.280964	-0.281041	-0.281002
CH3	-0.165209	-0.185118	-0.00504382	-0.190162	-0.180408	-0.194092	-0.200317	-0.00533899	-0.199431	-0.205361	-0.0127002	-0.0127307	-0.012717	-0.177909	-0.17794	-0.177926	-0.197818	-0.197849	-0.197835	-0.202862	-0.202892	-0.202879
HCN	-0.353038	-0.355691	-0.0188895	-0.37458	-0.386153	-0.376824	-0.388806	-0.0199351	-0.396759	-0.407695	-0.0291926	-0.0293136	-0.029255	-0.382231	-0.382352	-0.382293	-0.384883	-0.385004	-0.384946	-0.403773	-0.403894	-0.403835
SiH4	-0.145729	-0.175262	-0.00402515	-0.179287	-0.159665	-0.182371	-0.189198	-0.00425413	-0.186625	-0.193223	-0.0101152	-0.0101466	-0.0101317	-0.155845	-0.155876	-0.155861	-0.185377	-0.185409	-0.185394	-0.189402	-0.189434	-0.189419
H2CO	-0.403199	-0.412433	-0.0175679	-0.430001	-0.444803	-0.440466	-0.454038	-0.018727	-0.459193	-0.471605	-0.0392646	-0.0394664	-0.0393757	-0.442463	-0.442665	-0.442574	-0.451697	-0.451899	-0.451809	-0.469265	-0.469467	-0.469376
CO2	-0.614704	-0.603702	-0.0303159	-0.634018	-0.681032	-0.650368	-0.67003	-0.0324499	-0.682818	-0.700346	-0.0641477	-0.0644808	-0.0643475	-0.678852	-0.679185	-0.679052	-0.66785	-0.668183	-0.668049	-0.698165	-0.698499	-0.698365
CH3Cl	-0.380322	-0.410676	-0.0162982	-0.426974	-0.422907	-0.43622	-0.453262	-0.0171581	-0.453378	-0.46956	-0.0414756	-0.0415015	-0.0416233	-0.421797	-0.421823	-0.421945	-0.452152	-0.452177	-0.452299	-0.46845	-0.468476	-0.468597
C2H2	-0.314913	-0.326164	-0.0170908	-0.343255	-0.344032	-0.344194	-0.355284	-0.0180222	-0.362217	-0.372374	-0.0239483	-0.0240105	-0.0239827	-0.338861	-0.338923	-0.338895	-0.350112	-0.350174	-0.350147	-0.367203	-0.367265	-0.367237
CH4	-0.200764	-0.220826	-0.00653613	-0.227362	-0.218056	-0.231138	-0.238118	-0.00689292	-0.238031	-0.244654	-0.0147016	-0.0147321	-0.0147182	-0.215466	-0.215496	-0.215483	-0.235528	-0.235558	-0.235544	-0.242064	-0.242094	-0.242081
N2H4	-0.449014	-0.466224	-0.017602	-0.483826	-0.492263	-0.494561	-0.509473	-0.0187204	-0.513281	-0.527075	-0.0393522	-0.0395034	-0.0394253	-0.488366	-0.488517	-0.488439	-0.505576	-0.505728	-0.505649	-0.523178	-0.52333	-0.523251
CH3SH	-0.370473	-0.40374	-0.0164745	-0.420215	-0.408216	-0.425576	-0.441483	-0.0173357	-0.442912	-0.457958	-0.0337671	-0.0339286	-0.033847	-0.40424	-0.404402	-0.40432	-0.437507	-0.437669	-0.437587	-0.453982	-0.454143	-0.454062
CH3OH	-0.436893	-0.45469	-0.0158765	-0.470566	-0.481147	-0.484385	-0.498944	-0.0169637	-0.501348	-0.51482	-0.0415042	-0.0416226	-0.0416067	-0.478397	-0.478515	-0.4785	-0.496194	-0.496312	-0.496297	-0.512071	-0.512189	-0.512173
Si2H6	-0.269465	-0.319333	-0.00982081	-0.329154	-0.296666	-0.333686	-0.346534	-0.0104157	-0.344102	-0.356355	-0.0198227	-0.0199354	-0.0198517	-0.289288	-0.2894	-0.289317	-0.339155	-0.339268	-0.339184	-0.348976	-0.349089	-0.349005
C2H4	-0.339765	-0.363709	-0.0154994	-0.379209	-0.370655	-0.382706	-0.3946	-0.0163651	-0.399071	-0.410099	-0.0258373	-0.0258913	-0.0258688	-0.365602	-0.365656	-0.365634	-0.389547	-0.389601	-0.389578	-0.405046	-0.4051	-0.405078
C2H6	-0.374917	-0.405786	-0.0139406	-0.419726	-0.407769	-0.425773	-0.438638	-0.0147366	-0.44051	-0.452579	-0.0277211	-0.0277715	-0.0277505	-0.402638	-0.402688	-0.402667	-0.433507	-0.433557	-0.433536	-0.447447	-0.447498	-0.447477
F	-0.210269	-0.221397	-0.00442212	-0.225819	-0.241206	-0.244543	-0.252334	-0.00486974	-0.249413	-0.256756	-0.0335775	-0.0338594	-0.0337754	-0.243846	-0.244128	-0.244044	-0.254975	-0.255256	-0.255172	-0.259397	-0.259679	-0.259595
C	-0.0725655	-0.0926801	-0.00227714	-0.0949573	-0.0807206	-0.0964291	-0.100835	-0.00242321	-0.0988523	-0.103112	-0.00618279	-0.00620146	-0.00621292	-0.0787483	-0.078767	-0.0787784	-0.0988629	-0.0988816	-0.098893	-0.10114	-0.101159	-0.10117
H	0	0	0	0	0	0	0	0	0	0	0	0	0	0	0	0	0	0	0	0	0	0
Cl	-0.168142	-0.190006	-0.00634254	-0.196349	-0.191902	-0.20322	-0.213765	-0.00665194	-0.209872	-0.220108	-0.0256675	-0.0259146	-0.025816	-0.19381	-0.194057	-0.193958	-0.215674	-0.215921	-0.215822	-0.222016	-0.222263	-0.222165
N	-0.100486	-0.116586	-0.00260092	-0.119187	-0.112144	-0.123335	-0.128244	-0.00277302	-0.126108	-0.130845	-0.00975492	-0.00979787	-0.00980514	-0.110241	-0.110284	-0.110291	-0.126341	-0.126384	-0.126391	-0.128942	-0.128985	-0.128992
O	-0.152833	-0.168925	-0.00351282	-0.172438	-0.174152	-0.183454	-0.190244	-0.00382618	-0.18728	-0.193757	-0.0212278	-0.0214283	-0.0213428	-0.174061	-0.174262	-0.174176	-0.190153	-0.190354	-0.190268	-0.193666	-0.193867	-0.193781
P	-0.08454	-0.102061	-0.00398546	-0.106047	-0.0929353	-0.105033	-0.110456	-0.00411132	-0.109144	-0.114442	-0.00708139	-0.00715602	-0.00710098	-0.0916214	-0.091696	-0.0916409	-0.109143	-0.109217	-0.109162	-0.113128	-0.113203	-0.113148
Si	-0.060992	-0.078748	-0.00272309	-0.0814711	-0.0670497	-0.0805039	-0.0848057	-0.00284018	-0.0833441	-0.0875288	-0.00430547	-0.00434045	-0.00431361	-0.0652975	-0.0653325	-0.0653056	-0.0830535	-0.0830885	-0.0830617	-0.0857766	-0.0858116	-0.0857847
S	-0.125642	-0.147125	-0.00519076	-0.152315	-0.141862	-0.154873	-0.163345	-0.00543833	-0.160312	-0.168535	-0.0156901	-0.0158172	-0.0157606	-0.141332	-0.14146	-0.141403	-0.162815	-0.162942	-0.162885	-0.168006	-0.168133	-0.168076
HCOOH	-0.643127	-0.646576	-0.0279935	-0.674569	-0.712087	-0.694603	-0.715536	-0.0299813	-0.724584	-0.74353	-0.0664734	-0.066763	-0.0666668	-0.7096	-0.70989	-0.709794	-0.713049	-0.713339	-0.713243	-0.741043	-0.741332	-0.741236
CS2	-0.503061	-0.514088	-0.0361811	-0.550269	-0.557741	-0.545912	-0.568767	-0.0380212	-0.583933	-0.604948	-0.0497154	-0.050015	-0.0498664	-0.552777	-0.553076	-0.552928	-0.563803	-0.564103	-0.563954	-0.599984	-0.600284	-0.600135
HNCO	-0.589996	-0.585578	-0.0304434	-0.616021	-0.650452	-0.626944	-0.646035	-0.0324394	-0.659383	-0.676478	-0.0563851	-0.0566471	-0.0565299	-0.646381	-0.646643	-0.646526	-0.641963	-0.642225	-0.642108	-0.672407	-0.672669	-0.672551
COCl2	-0.780171	-0.801787	-0.040711	-0.842498	-0.872809	-0.860879	-0.894425	-0.0431485	-0.904028	-0.935136	-0.0928382	-0.0931441	-0.0932095	-0.873009	-0.873315	-0.873381	-0.894625	-0.894931	-0.894997	-0.935336	-0.935642	-0.935708
SO3	-0.914385	-0.897693	-0.0465881	-0.944281	-1.01995	-0.9724	-1.00325	-0.0498665	-1.02227	-1.04984	-0.101825	-0.102499	-0.102179	-1.01621	-1.01688	-1.01656	-0.999518	-1.00019	-0.999872	-1.04611	-1.04678	-1.04646
SH	-0.161008	-0.184478	-0.0068098	-0.191288	-0.180411	-0.194526	-0.203881	-0.00714731	-0.201673	-0.210691	-0.0183222	-0.0184747	-0.0183929	-0.179331	-0.179483	-0.179401	-0.2028	-0.202953	-0.202871	-0.20961	-0.209763	-0.209681
NO2	-0.702803	-0.678539	-0.0394767	-0.718016	-0.772983	-0.727217	-0.748719	-0.0419264	-0.769144	-0.788196	-0.0679346	-0.0683282	-0.0681595	-0.770737	-0.771131	-0.770962	-0.746473	-0.746867	-0.746698	-0.78595	-0.786344	-0.786175
H2	-0.0319695	-0.0395975	0	-0.0395975	-0.0341458	-0.040548	-0.0417738	0	-0.040548	-0.0417738	-0.00184184	-0.0018478	-0.00184458	-0.0338113	-0.0338173	-0.0338141	-0.0414393	-0.0414453	-0.0414421	-0.0414393	-0.0414453	-0.0414421
Atomization energies (kcal/mol)
F2	71.621	59.7266	6.78674	66.5134	73.9215	61.0879	62.0271	7.16794	68.2558	68.8139				73.6171	73.6478	73.6047	61.7227	61.7534	61.7103	68.5095	68.5401	68.497	2.28854	1.48344	2.10653	0.0119618	0.122163	0.817063	0.364063	0.193971	0.29244	0.512661	0.110431	0.261749	0.543352	0.07974	0.304872	0.500229	0.122863
Cl2	31.7736	24.5592	3.93174	28.4909	35.6241	28.0447	28.4097	4.19019	32.2349	32.3414				34.6165	34.6577	34.6108	27.4021	27.4433	27.3964	31.3338	31.375	31.3281	4.04359	3.52271	4.1303	0.193071	0.0371968	0.327814	0.386341	0.279781	1.20069	0.679802	1.2874	1.15946	0.638572	1.24617	1.20636	0.685474	1.29307
ClF	49.7443	39.6928	4.78619	44.479	52.7022	42.0775	42.6507	5.09012	47.1676	47.4369				52.0551	51.9179	52.0454	42.0036	41.8664	41.9939	46.7898	46.6526	46.7801	2.70369	2.22452	2.67193	0.254246	0.160182	0.733412	0.0167014	0.286006	0.39285	0.0863167	0.361089	0.530089	0.0509221	0.498328	0.402566	0.0766008	0.370805
ClO	50.7065	45.5872	5.63603	51.2233	54.6384	48.7031	49.5192	5.96646	54.6695	55.1552				54.2404	54.3151	54.2303	49.1212	49.1958	49.1111	54.7573	54.8319	54.7471	4.01977	3.50776	4.11628	0.0878395	0.39195	0.424168	0.670044	0.184355	0.485793	0.0262145	0.582309	0.411191	0.100816	0.507707	0.495898	0.0161096	0.592413
Si2	42.0892	32.9884	6.86414	39.8526	45.5991	35.7844	36.4983	7.18101	42.9654	43.3625				44.3844	44.5893	44.385	35.2836	35.4886	35.2842	42.1478	42.3527	42.1484	3.84369	3.0341	3.60939	0.333781	0.238132	0.475812	0.496556	0.0994821	1.54847	0.73888	1.31417	1.34353	0.533937	1.10923	1.54789	0.738295	1.31359
NH	29.5885	30.9449	1.08059	32.0255	32.2538	32.7725	33.6102	1.15501	33.9276	34.6908				32.4015	32.4143	32.3996	33.7579	33.7707	33.756	34.8385	34.8513	34.8366	2.69395	1.9753	2.05816	0.0286692	0.147641	0.689986	0.156082	0.607123	0.119031	0.837686	0.754823	0.131892	0.850547	0.767684	0.117181	0.835836	0.752973
CH	22.0319	24.3849	0.821743	25.2067	23.9679	25.628	26.3209	0.871224	26.4992	27.1427				23.9326	23.9645	23.929	26.2856	26.3176	26.2821	27.1073	27.1393	27.1038	1.92521	1.35249	1.40317	0.0108019	0.109451	0.583518	0.110651	0.532837	0.0245224	0.548194	0.497512	0.00743087	0.580147	0.529466	0.028049	0.544667	0.493986
S2	58.3644	41.2527	6.99978	48.2525	63.7775	46.2034	46.6658	7.37466	53.578	53.6656				62.5631	62.5846	62.5554	45.4514	45.4729	45.4437	52.4511	52.4727	52.4435	6.17101	5.22477	6.06054	0.757948	0.274109	0.188291	0.734999	0.647476	1.97236	1.02612	1.86189	1.95083	1.00459	1.84036	1.98003	1.03379	1.86956
OH	35.8719	33.9667	1.52754	35.4942	38.4508	35.8574	36.5456	1.63327	37.4907	38.0731				38.5314	38.5149	38.5242	36.6262	36.6097	36.6189	38.1537	38.1373	38.1465	2.58594	1.95193	2.10472	0.00709304	0.0612494	0.626915	0.108315	0.474121	0.0735325	0.707541	0.554746	0.0570708	0.691079	0.538285	0.0662824	0.700291	0.547496
HCl	24.6733	23.4907	1.35835	24.849	26.3817	24.8987	25.1991	1.41202	26.3107	26.5575				26.1071	26.2328	26.0997	24.9245	25.0502	24.9171	26.2828	26.4085	26.2755	1.81926	1.48548	1.59049	0.110806	0.0775016	0.222974	0.128844	0.117963	0.385461	0.0516818	0.156693	0.259758	0.0740214	0.0309897	0.392838	0.0590585	0.16407
P2	73.5265	60.9868	9.34355	70.3303	82.137	67.385	69.5973	9.88003	77.2651	78.9408				80.6266	80.6072	80.6383	68.0869	68.0675	68.0986	77.4304	77.411	77.4421	9.11584	7.14783	7.72904	0.505366	0.749559	1.46264	0.794281	0.881437	2.01576	0.0477482	0.628956	2.03514	0.0671259	0.648334	2.00404	0.0360324	0.61724
O2	120.574	85.552	9.58087	95.1329	124.604	88.6357	89.5814	10.0402	98.6759	99.1622				124.149	124.106	124.126	89.1264	89.0841	89.1038	98.7073	98.665	98.6847	4.11356	3.15499	3.9789	0.08418	0.071265	0.874395	0.435831	0.0504866	0.539144	0.419431	0.404477	0.58144	0.377135	0.446774	0.561738	0.396837	0.427071
SO	85.8906	61.8762	8.15177	70.028	90.5712	65.9825	66.5568	8.56778	74.5503	74.7086				89.8717	89.857	89.8566	65.8573	65.8426	65.8422	74.0091	73.9944	73.9939	4.17465	3.73597	4.43468	0.505938	0.370276	0.944612	0.0875861	0.245909	0.193556	0.245118	0.453585	0.20828	0.230393	0.468309	0.208711	0.229963	0.46874
SiH2(3B1)	20.2874	22.9558	0.391093	23.3469	22.0614	24.6783	24.7299	0.428852	25.1072	25.121				21.4885	21.5102	21.4901	24.157	24.1787	24.1586	24.5481	24.5698	24.5496	1.5109	1.60743	1.583	0.263153	0.11503	0.166627	0.177217	0.191056	0.309741	0.406267	0.381839	0.288081	0.384606	0.360178	0.308195	0.404721	0.380292
HF	43.7567	37.6119	1.96065	39.5726	46.2576	39.5114	40.1129	2.09922	41.6106	42.0735				46.1378	46.1229	46.1228	39.9931	39.9781	39.978	41.9537	41.9388	41.9387	2.46029	1.8728	2.07822	0.0406708	0.0266608	0.62816	0.0401871	0.422741	0.0791578	0.508332	0.302913	0.0940764	0.493413	0.287994	0.0941741	0.493315	0.287896
NO	104.072	82.635	8.93139	91.5664	110.613	87.7791	89.1762	9.44647	97.2256	98.1076				110.848	110.857	110.834	89.411	89.4198	89.3974	98.3424	98.3512	98.3288	6.65668	5.42781	6.10837	0.115502	0.283696	1.11336	0.44919	0.432798	0.119319	1.34819	0.66762	0.128134	1.357	0.676435	0.105732	1.3346	0.654033
SiH2(1A1)	31.5658	37.4367	0.736308	38.173	34.5763	39.2522	40.4472	0.791871	40.0441	41.1835				33.7641	33.7736	33.7682	39.6351	39.6446	39.6391	40.3714	40.3809	40.3754	2.94778	2.04884	2.03532	0.0626701	0.233352	0.96161	0.164271	0.975129	0.749445	0.149495	0.163014	0.739938	0.159002	0.172521	0.74541	0.15353	0.167048
PH2	38.8223	43.7955	1.31793	45.1134	42.8697	46.4613	47.8429	1.42038	47.8817	49.1608				41.9878	41.9888	41.9935	46.961	46.962	46.9667	48.279	48.2799	48.2847	4.09946	3.04353	3.0385	0.0520651	0.377672	1.00386	0.270188	1.0089	0.933909	0.12202	0.127055	0.932968	0.122961	0.127996	0.928211	0.127717	0.132752
HOCl	80.3911	68.1817	6.15743	74.3392	85.823	72.4947	73.6136	6.51562	79.0104	79.771				85.2663	85.317	85.2499	73.0569	73.1076	73.0405	79.2143	79.265	79.1979	5.3327	4.22003	4.79824	0.0991376	0.0929885	1.21181	0.127031	0.633605	0.457537	0.655136	0.07693	0.406837	0.705837	0.12763	0.473956	0.638717	0.0605109
CS	68.9423	52.5112	9.0966	61.6078	74.3209	57.0076	57.8898	9.56354	66.5711	66.9864				73.8958	73.9679	73.8911	57.4647	57.5367	57.46	66.5613	66.6333	66.5566	5.4383	4.54545	5.07323	0.0596433	0.0490416	0.833199	0.109875	0.305424	0.484761	0.408081	0.119694	0.412704	0.480138	0.0476373	0.489435	0.403407	0.124368
CN	100.994	80.6474	10.3552	91.0026	107.609	85.7985	87.2616	10.8214	96.6199	97.6168				107.595	107.631	107.585	87.2483	87.2839	87.2384	97.6035	97.6391	97.5936	6.60983	5.34825	6.02252	0.00438212	0.197137	1.26597	0.405186	0.5917	0.00890954	1.25268	0.578408	0.0267096	1.2883	0.614027	0.0188033	1.24278	0.568514
CH2(1A1)	42.9116	46.1077	1.75832	47.866	46.5101	48.4909	49.7061	1.84804	50.3389	51.4645				46.3558	46.3774	46.3515	49.5519	49.5735	49.5475	51.3102	51.3318	51.3059	3.58248	2.55568	2.67802	0.0159673	0.172526	1.04277	0.205153	0.920424	0.138268	0.888533	0.766188	0.11667	0.910132	0.787787	0.142647	0.884154	0.76181
NH2	58.6441	58.9156	2.30913	61.2248	63.5904	62.4038	63.8619	2.4559	64.8597	66.171				63.7134	63.737	63.7093	63.9849	64.0086	63.9808	66.2941	66.3177	66.2899	4.98532	3.70058	3.87919	0.0390336	0.212434	1.24571	0.244281	1.0671	0.0839689	1.36871	1.1901	0.107601	1.39235	1.21373	0.0798413	1.36459	1.18597
SH2	43.441	44.8653	2.09389	46.9592	46.9167	47.4301	48.341	2.19283	49.6229	50.4349				46.3196	46.34	46.3181	47.7438	47.7643	47.7424	49.8377	49.8582	49.8362	3.512	2.74476	2.85995	0.0363308	0.179989	0.730905	0.196237	0.615718	0.633475	0.133761	0.0185739	0.613023	0.154213	0.0390262	0.634966	0.13227	0.0170824
CH2(3B1)	32.7544	31.9889	0.874451	32.8633	35.1506	34.0598	34.385	0.923034	34.9829	35.2595				34.9507	34.9543	34.9412	34.1852	34.1887	34.1757	35.0596	35.0632	35.0501	2.36445	2.04201	2.12527	0.0317062	0.0289322	0.354151	0.00575155	0.270885	0.168166	0.154279	0.0710126	0.164626	0.157819	0.0745523	0.17764	0.144805	0.0615388
SiO	83.1011	61.6611	8.07224	69.7334	88.9292	66.3551	67.4892	8.52431	74.8794	75.5614				88.2162	88.2308	88.2158	66.7762	66.7908	66.7758	74.8484	74.8631	74.8481	5.38351	4.63115	5.08103	0.444557	0.0627978	1.19691	0.0649854	0.747038	0.268445	0.48391	0.0340357	0.253819	0.498536	0.0486619	0.26883	0.483524	0.0336506
N2	114.856	92.2805	9.16471	101.445	123.58	99.1717	101.004	9.66552	108.837	110.169				124.183	124.117	124.18	101.608	101.542	101.604	110.772	110.706	110.769	8.87165	7.2858	7.93726	0.148193	0.394557	1.43766	0.545204	0.786198	0.455564	2.04141	1.38996	0.38951	1.97536	1.3239	0.451973	2.03782	1.38636
SiH3	37.0048	42.2827	0.626177	42.9089	40.4904	44.9	45.7684	0.684294	45.5843	46.3946				39.5202	39.5659	39.5239	44.7982	44.8439	44.8019	45.4244	45.4701	45.4281	3.24579	2.64437	2.61794	0.239889	0.0271178	0.841312	0.0574317	0.867745	0.730348	0.128925	0.102493	0.684621	0.0831981	0.0567657	0.726635	0.125212	0.0987799
H2O	72.6839	65.632	3.23712	68.8691	77.403	69.1771	70.351	3.43522	72.6124	73.5881				77.3597	77.3214	77.3437	70.3077	70.2694	70.2917	73.5448	73.5066	73.5288	4.71572	3.59051	3.88639	0.00328179	0.0453455	1.1285	0.143125	0.83262	0.0400147	1.0852	0.789324	0.0782735	1.04694	0.751065	0.0560177	1.0692	0.773321
PH3	55.7243	62.3329	1.94876	64.2816	61.2315	66.0258	67.8401	2.08761	68.1134	69.7889				60.003	59.9678	60.0095	66.6116	66.5764	66.6181	68.5604	68.5251	68.5669	5.48995	4.09537	4.119	0.0172726	0.402446	1.41185	0.287219	1.38823	1.21123	0.183346	0.159718	1.24647	0.148114	0.124486	1.20473	0.189847	0.166219
CO	86.0251	64.6401	7.59086	72.2309	91.7432	69.5584	70.3582	8.06409	77.6224	77.9491				91.9192	91.9175	91.9025	70.5342	70.5325	70.5176	78.1251	78.1234	78.1084	5.70925	4.97413	5.53128	0.00891297	0.0558607	0.744032	0.139779	0.186882	0.184911	0.92003	0.362881	0.183194	0.918312	0.361163	0.168224	0.903343	0.346194
SO2	153.976	113.982	15.3897	129.372	164.884	123.652	124.889	16.3213	139.973	140.279				163.554	163.551	163.53	123.559	123.556	123.535	138.949	138.946	138.925	10.7372	9.37885	10.3968	0.170233	0.290665	1.52854	0.204269	0.510589	1.15977	0.198534	0.819414	1.16279	0.195514	0.822434	1.18383	0.174477	0.843471
H2O2	127.649	111.481	8.28232	119.763	135.221	117.102	119.053	8.78583	125.888	127.335				135.033	134.993	135.007	118.865	118.825	118.838	127.147	127.107	127.121	7.54727	5.70033	6.4221	0.0251376	0.0786495	1.87207	0.29691	1.1503	0.163234	1.6837	0.961928	0.202801	1.64413	0.922361	0.189567	1.65737	0.935595
HCO	98.2952	78.3026	7.84516	86.1478	104.619	83.619	84.6269	8.31514	91.9341	92.472				104.508	104.49	104.487	84.5153	84.4971	84.4941	92.3605	92.3423	92.3392	6.29567	5.33534	5.94103	0.0285511	0.019	0.988878	0.154713	0.383188	0.0829787	0.877348	0.271659	0.101189	0.859138	0.253448	0.104233	0.856094	0.250405
NH3	87.6545	84.9842	3.59898	88.5832	94.4601	89.8815	91.7898	3.80715	93.6886	95.3888				94.4664	94.4876	94.4586	91.7961	91.8172	91.7883	95.395	95.4162	95.3873	6.82999	5.10996	5.37919	0.0244054	0.212727	1.69562	0.273787	1.42639	0.0181616	1.70186	1.43263	0.00301687	1.72304	1.45381	0.0259132	1.69411	1.42488
CH3	58.1346	58.0056	1.73612	59.7417	62.5548	61.2843	62.4258	1.82968	63.114	64.1619				62.2243	62.2318	62.216	62.0953	62.1028	62.087	63.8314	63.8389	63.8231	4.44252	3.40164	3.55119	0.0223484	0.122904	1.01853	0.178901	0.868978	0.352813	0.688069	0.538514	0.345333	0.695549	0.545994	0.36113	0.679752	0.530197
HCN	112.943	91.8826	8.79229	100.675	121.291	98.5564	100.23	9.24879	107.805	109.022				121.261	121.298	121.249	100.2	100.237	100.189	108.992	109.03	108.981	8.3697	6.83224	7.43045	0.0221936	0.158422	1.51527	0.300121	0.917066	0.0521301	1.48533	0.887129	0.0148767	1.52259	0.924382	0.0634029	1.47406	0.875856
SiH4	53.1736	60.5635	0.817056	61.3805	58.1172	63.9227	65.5071	0.887262	64.8099	66.3242				56.8192	56.8169	56.8245	64.2091	64.2069	64.2144	65.0262	65.0239	65.0315	4.76576	3.54274	3.50867	0.177908	0.183549	1.40092	0.0792703	1.43499	1.12011	0.102903	0.136975	1.12237	0.100644	0.134716	1.11483	0.108182	0.142254
H2CO	111.571	94.6456	7.39076	102.036	119.184	100.767	102.258	7.8298	108.597	109.649				119.01	118.999	118.988	102.084	102.073	102.063	109.475	109.464	109.453	7.58803	6.18741	6.7705	0.0244513	0.0658012	1.42507	0.209853	0.841983	0.149545	1.25108	0.667987	0.160466	1.24016	0.657066	0.170895	1.22973	0.646637
CO2	148.388	108.666	13.1859	121.852	158.137	117.364	118.416	14.0401	131.404	131.601				158.121	158.066	158.083	118.399	118.344	118.361	131.585	131.53	131.547	9.67505	8.6094	9.53186	0.0740711	0.087713	1.13972	0.0194202	0.217259	0.0571615	1.12281	0.200349	0.00282839	1.06848	0.146016	0.0192781	1.08493	0.162466
CH3Cl	87.6091	80.3148	4.81832	85.1332	94.3054	85.6995	87.0111	5.0721	90.7716	91.8295				93.649	93.4985	93.6296	86.3548	86.2043	86.3354	91.1731	91.0226	91.1537	6.73825	5.40541	5.82536	0.0419278	0.0207411	1.29091	0.186926	0.870953	0.698293	0.634545	0.214587	0.848764	0.484075	0.0641168	0.7177	0.615138	0.19518
C2H2	106.54	88.3557	7.86678	96.2224	114.578	94.965	96.3938	8.26792	103.233	104.261				113.808	113.823	113.792	95.6239	95.6396	95.6077	103.491	103.506	103.474	8.05384	6.64931	7.19514	0.0157278	0.0400133	1.3888	0.184695	0.842976	0.785592	0.618935	0.073111	0.769946	0.634581	0.0887571	0.801805	0.602722	0.0568985
CH4	80.446	80.4128	2.67256	83.0854	86.1794	84.5314	86.1462	2.80478	87.3361	88.8188				85.7916	85.7991	85.7832	85.7585	85.7659	85.75	88.431	88.4385	88.4226	5.75052	4.27361	4.47983	0.0171109	0.155072	1.4598	0.229074	1.25358	0.404878	1.07203	0.865812	0.397438	1.07947	0.873252	0.413344	1.06357	0.857346
N2H4	155.648	146.242	7.78124	154.023	168.157	155.554	158.751	8.26705	163.821	166.532				168.1	168.141	168.082	158.693	158.734	158.676	166.474	166.515	166.457	12.5029	9.63461	10.2378	0.00594858	0.323027	2.87422	0.440372	2.27107	0.0516301	2.81664	2.21349	0.0106113	2.85766	2.25451	0.0687966	2.79947	2.19632
CH3SH	108.098	102.871	5.65172	108.523	116.487	109.358	111.26	5.94513	115.304	116.911				115.562	115.572	115.549	110.335	110.345	110.322	115.986	115.996	115.973	8.35615	6.61958	7.02485	0.0324572	0.132126	1.76903	0.243977	1.36376	0.892431	0.844137	0.438871	0.882552	0.854016	0.448749	0.905393	0.831174	0.425908
CH3OH	132.714	121.162	6.32942	127.492	141.989	128.327	130.437	6.72334	135.05	136.767				141.558	141.495	141.532	130.006	129.943	129.979	136.336	136.272	136.309	9.23387	7.24794	7.79111	0.0409844	0.0835936	2.02691	0.23284	1.48375	0.389982	1.59595	1.05278	0.453252	1.53268	0.989512	0.416735	1.56919	1.02603
Si2H6	92.5456	101.554	2.74512	104.299	102.012	108.357	111.021	2.97146	111.329	113.766				99.5811	99.6079	99.5891	108.59	108.616	108.598	111.335	111.361	111.343	9.1512	7.15589	7.24255	0.315276	0.352525	2.31058	0.212848	2.22392	2.11569	0.120385	0.207048	2.08888	0.0935689	0.180232	2.10772	0.112418	0.199081
C2H4	122.135	111.916	6.86818	118.784	131.284	119.132	121.065	7.22806	126.36	127.933				130.588	130.599	130.57	120.369	120.38	120.351	127.238	127.248	127.22	9.16992	7.34916	7.84926	0.0207116	0.133465	1.80005	0.273685	1.29994	0.716288	1.10447	0.604368	0.705834	1.11492	0.614821	0.734311	1.08645	0.586345
C2H6	144.193	138.319	5.88999	144.209	154.573	146.156	148.699	6.20619	152.362	154.589				153.828	153.837	153.809	147.955	147.963	147.935	153.845	153.853	153.825	10.3287	7.97717	8.42802	0.0517017	0.139954	2.40322	0.274603	1.95237	0.692936	1.65858	1.20773	0.68473	1.66679	1.21594	0.712304	1.63921	1.18836
MAE																							5.67247	4.54266	4.94801	0.116025	0.17078	1.13466	0.247324	0.778739	0.534784	0.770266	0.593147	0.525771	0.762977	0.581572	0.540879	0.760506	0.587417
RMS																							6.2702	5.04476	5.48777	0.196429	0.220888	1.27292	0.304134	0.942369	0.756032	0.978016	0.772407	0.745718	0.972754	0.76424	0.759144	0.968096	0.767348
MAX																							12.5029	9.63461	10.3968	0.757948	0.749559	2.87422	0.794281	2.27107	2.11569	2.81664	2.21349	2.08888	2.85766	2.25451	2.10772	2.79947	2.19632
																							Conventional			F12					PBE			P86			PW91
Closed-shell reaction energies (kcal/mol)
CO + H2 → H2CO	-5.4848	-5.15773	0.200097	-4.95764	-6.01344	-5.76461	-5.68637	0.234291	-5.53032	-5.48627				-5.87335	-5.86041	-5.86697	-5.54628	-5.53334	-5.5399	-5.34619	-5.33325	-5.33981	0.457301	0.441738	0.467678	0.0713379	0.165141	0.0869014	0.105007	0.0609611	0.0687508	0.0531873	0.0791276	0.0816911	0.0661276	0.092068	0.0751317	0.0595682	0.0855086
CO + H2O → CO2 + H2	-9.74049	-3.24218	-2.35793	-5.6001	-10.4181	-4.07232	-3.91981	-2.54076	-6.61308	-6.27774				-10.0586	-10.048	-10.0551	-3.56029	-3.54967	-3.55682	-5.91822	-5.9076	-5.91474	0.671557	0.816304	0.885738	0.00607673	0.0138377	0.138671	0.127242	0.208104	0.35344	0.498188	0.567622	0.36406	0.508808	0.578241	0.356916	0.501663	0.571097
CH3OH + HCl → CH3Cl + H2O	-2.9053	-1.29384	-0.367668	-1.66151	-3.33731	-1.65134	-1.72586	-0.371952	-2.0233	-2.09352				-3.34327	-3.09211	-3.34199	-1.73182	-1.48065	-1.73054	-2.09948	-1.84832	-2.0982	0.400836	0.26249	0.330149	0.0311753	0.0950086	0.169521	0.0316341	0.101863	0.0371351	0.175481	0.107823	0.214028	0.0756819	0.14334	0.0358551	0.174201	0.106543
H2O + CO → HCOOH	-7.5147	-5.29826	-0.900625	-6.19889	-8.47848	-6.38599	-6.26205	-0.99175	-7.37774	-7.16267				-8.13646	-8.09478	-8.12726	-5.92003	-5.87835	-5.91082	-6.82066	-6.77897	-6.81145	0.867936	0.940765	1.00905	0.0958488	0.14696	0.0230192	0.169798	0.0452672	0.246167	0.318996	0.387283	0.287852	0.360681	0.428968	0.255376	0.328205	0.396492
CH3OH + H2S → CH3SH + H2O	-4.62654	-2.47536	-0.465526	-2.94088	-4.98363	-2.77885	-2.83245	-0.464182	-3.24304	-3.29797				-5.04356	-5.058	-5.04284	-2.89237	-2.90681	-2.89165	-3.3579	-3.37234	-3.35718	0.326005	0.217386	0.260177	0.0310855	0.0861115	0.139704	0.0419761	0.0969131	0.0910113	0.19963	0.156839	0.105449	0.214067	0.171276	0.0902905	0.198909	0.156118
CS2 + 2 H2O → CO2 + 2 H2S	22.5542	12.6597	3.86112	16.5208	24.1301	13.8162	14.2356	3.95756	17.7738	18.0967				24.0422	23.9958	24.0384	14.1477	14.1013	14.1439	18.0088	17.9624	18.005	1.92501	1.05751	1.42189	0.349135	0.0989652	0.518366	0.168964	0.153994	0.437035	0.430466	0.0660938	0.483403	0.384098	0.0197262	0.440831	0.42667	0.0622982
C2H6 + H2 → 2 CH4	3.3618	2.34115	0.54487	2.88602	3.64105	2.53775	2.6204	0.596636	3.13439	3.16527				3.46204	3.4591	3.46132	2.4414	2.43846	2.44068	2.98627	2.98333	2.98555	0.24913	0.201495	0.239906	0.0301239	0.00489239	0.0777581	0.00846313	0.0393481	0.148884	0.10125	0.13966	0.151822	0.104188	0.142598	0.149604	0.10197	0.14038
HNCO+ H2O → CO2 + NH3	2.37287	2.11808	0.290432	2.40851	2.66434	2.32193	2.40955	0.282392	2.60433	2.69998				2.56504	2.55979	2.56292	2.31025	2.30501	2.30814	2.60069	2.59544	2.59857	0.288061	0.176848	0.19789	0.003407	0.027003	0.11462	0.00207944	0.0935775	0.0958886	0.0153243	0.00571816	0.101134	0.0100784	0.010964	0.0980054	0.0132075	0.00783497
CH4 + Cl2 → CH3Cl+ HCl	-0.0627818	1.16649	0.42762	1.59411	1.11637	1.97788	2.34564	0.510849	2.48873	2.77326				0.652011	0.725448	0.664658	1.88128	1.95472	1.89392	2.3089	2.38234	2.32154	1.2366	0.905425	1.19427	0.0574489	0.0940257	0.27373	0.299645	0.0151179	0.521811	0.190632	0.47948	0.448374	0.117195	0.406043	0.509164	0.177986	0.466834
Cl2 + F2 → 2 ClF	3.90605	4.90017	1.1461	6.04627	4.1412	4.97754	5.13532	1.17789	6.15544	6.28142				4.12338	4.46978	4.12471	5.11749	5.46389	5.11882	6.26359	6.60999	6.26492	0.92475	0.557097	0.892972	0.689601	0.479724	0.321948	0.783807	0.657823	0.707427	0.339774	0.675649	0.361029	0.00662407	0.329251	0.706099	0.338446	0.674321
CO+ Cl2 → COCl2	-19.3046	-11.3087	-2.43067	-13.7394	-19.5539	-11.9327	-11.558	-2.55192	-14.4846	-13.9887				-19.4107	-19.1156	-19.3886	-11.4148	-11.1197	-11.3928	-13.8455	-13.5504	-13.8234	0.0272252	0.176498	0.16092	0.276544	0.447499	0.0728208	0.584332	0.0883992	0.133337	0.0703866	0.0548083	0.161756	0.365479	0.349901	0.111283	0.0924404	0.0768621
CO2 + 3 H2 → CH3OH + H2O	3.17347	-3.58444	3.61936	0.0349226	3.02577	-3.80746	-3.73214	3.88151	0.0740515	-0.112779				2.85341	2.91181	2.86343	-3.90451	-3.8461	-3.89448	-0.285143	-0.226738	-0.275117	0.0101081	0.0855718	0.168989	0.137594	0.308593	0.233274	0.12986	0.316691	0.309958	0.405638	0.489054	0.251552	0.347232	0.430649	0.299932	0.395611	0.479028
HCHO+ H2 → CH3OH	-1.08222	-1.66888	1.06134	-0.607544	-1.37892	-2.11517	-1.96558	1.10646	-1.00871	-0.904241				-1.33185	-1.27577	-1.32473	-1.91852	-1.86243	-1.91139	-0.857176	-0.801091	-0.850056	0.224364	0.288995	0.249071	0.0723328	0.157289	0.00770174	0.152095	0.0476251	0.0252682	0.0393628	0.000560591	0.0308167	0.0954477	0.0555243	0.0181475	0.0464835	0.00656009
CO + 2 H2 → CH3OH	-6.56702	-6.82662	1.26144	-5.56518	-7.39235	-7.87978	-7.65195	1.34075	-6.53903	-6.39052				-7.2052	-7.13617	-7.1917	-7.4648	-7.39577	-7.4513	-6.20336	-6.13434	-6.18986	0.681665	0.730732	0.716749	0.143671	0.32243	0.0946032	0.257102	0.108586	0.0434826	0.0925501	0.078567	0.112508	0.161575	0.147592	0.0569842	0.106052	0.0920687
C2H4 + H2 → C2H6	-1.99676	-1.55542	0.97819	-0.57723	-1.86226	-1.58048	-1.42092	1.02187	-0.558611	-0.44273				-2.0231	-2.01712	-2.02004	-1.58176	-1.57578	-1.5787	-0.603574	-0.59759	-0.600511	0.262713	0.143534	0.192783	0.128213	0.168593	0.00903361	0.174163	0.0582826	0.289057	0.169878	0.219127	0.283073	0.163894	0.213143	0.285994	0.166815	0.216064
SO3 + CO → SO2 + CO2	-9.10918	-5.02654	-1.62055	-6.64709	-8.11778	-3.80888	-4.03514	-1.62107	-5.42994	-5.65569				-8.43597	-8.41491	-8.42934	-4.35333	-4.33228	-4.3467	-5.97388	-5.95283	-5.96725	1.57253	1.43019	1.52785	0.58113	0.212525	0.438793	0.310699	0.536448	0.899319	0.756982	0.854637	0.878264	0.735928	0.833583	0.89269	0.750353	0.848008
H2 + Cl2 → 2 HCl	2.48816	2.42558	1.21503	3.64061	4.28745	3.69159	4.22487	1.36614	5.05773	5.4399				3.61924	3.4128	3.63004	3.55666	3.35022	3.56746	4.77169	4.56525	4.78249	1.82655	1.32328	1.72086	0.0272597	0.0572751	0.476006	0.303734	0.0784329	0.69547	0.192205	0.589778	0.90191	0.398644	0.796217	0.684671	0.181405	0.578978
C2H2 + H2 → C2H4	4.466	1.28763	0.9986	2.28623	4.72058	1.27769	1.54222	1.03986	2.31755	2.54082				4.43639	4.44532	4.43991	1.25802	1.26695	1.26155	2.25662	2.26555	2.26015	0.305398	0.0716898	0.117411	0.0508158	0.0816296	0.182893	0.086092	0.137171	0.33501	0.101302	0.147023	0.326081	0.092372	0.138094	0.331481	0.0977727	0.143494
SO2 + H2O2 → SO3 + H2O	1.7108	6.84886	1.0707	7.91956	-0.458161	3.92887	4.6799	0.995699	4.92457	5.7506				-0.0921382	-0.0618863	-0.0879014	5.04592	5.07617	5.05016	6.11662	6.14688	6.12086	2.70679	2.95564	2.99271	0.537827	0.0356471	0.786677	0.00228476	0.823751	0.90385	1.1527	1.18977	0.934102	1.18295	1.22003	0.908087	1.15694	1.19401
CO+ 3 H2 → CH4 + H2O	-6.92138	-6.86137	1.68118	-5.18019	-7.55859	-7.81742	-7.49858	1.82409	-5.99333	-5.8174				-7.58125	-7.54093	-7.56831	-7.52123	-7.48092	-7.5083	-5.84005	-5.79974	-5.82712	0.492555	0.575364	0.520314	0.144657	0.380688	0.0618483	0.292825	0.116898	0.167312	0.0845031	0.139553	0.127001	0.0441924	0.0992423	0.154377	0.0715686	0.126618
HCN+ 3 H2 → CH4 + NH3	5.02599	1.02885	2.52075	3.5496	4.93155	0.476279	0.934414	2.63686	3.11314	3.45516				4.65342	4.67327	4.66352	0.656284	0.676129	0.666382	3.17703	3.19688	3.18713	0.0536368	0.236707	0.113955	0.148076	0.315868	0.142267	0.322504	0.0195159	0.426206	0.135863	0.258614	0.406362	0.116018	0.238769	0.416109	0.125765	0.248516
H2O2 + H2 → 2 H2O	2.34211	5.06449	1.80808	6.87258	1.84218	4.19231	4.56456	1.9154	6.10771	6.37265				1.5305	1.57119	1.53789	4.25288	4.29357	4.26027	6.06096	6.10165	6.06835	0.462704	0.709142	0.579127	0.0372257	0.16304	0.209213	0.185742	0.0791981	0.348909	0.102471	0.232486	0.308223	0.0617845	0.191799	0.341519	0.0950806	0.225095
CO+ H2O2 → CO2 + H2O	-7.39838	1.82232	-0.549842	1.27247	-8.57594	0.119992	0.644753	-0.625368	-0.505376	0.0949106				-8.52811	-8.4768	-8.51724	0.692586	0.743892	0.703452	0.142744	0.19405	0.15361	1.13426	1.52545	1.46487	0.0433024	0.176878	0.347883	0.312984	0.287303	0.00453088	0.395717	0.335136	0.0558374	0.447023	0.386442	0.0153967	0.406583	0.346002
2 NH3 + 3 Cl2 → N2 + 6 HCl	7.73395	10.4214	1.67834	12.0997	13.9225	15.3332	16.6099	2.04721	17.3805	18.2882				11.9563	11.4342	11.9716	14.6437	14.1216	14.6591	16.3221	15.7999	16.3374	6.00354	4.58936	5.66908	0.185002	0.322522	1.59918	0.388329	0.51946	1.78118	0.367	1.44672	2.3033	0.88912	1.96884	1.76585	0.351668	1.43139
3 N2H4 → 4 NH3 + N2	1.47085	6.50845	-0.216908	6.29154	3.05153	7.963	8.08913	-0.0929841	7.87002	7.87222				2.25006	2.35446	2.23316	7.28766	7.39206	7.27076	7.07076	7.17515	7.05385	1.31703	1.17817	1.25924	0.26366	0.276387	0.402515	0.319238	0.321442	0.537808	0.398953	0.480026	0.433412	0.294557	0.37563	0.55471	0.415855	0.496928
H2 + F2 → 2 HF	4.16885	9.35054	2.86544	12.216	2.8331	7.50935	8.0148	2.96949	10.4788	10.8802				2.55845	2.62272	2.57777	7.74015	7.80441	7.75946	10.6056	10.6699	10.6249	1.21056	1.49062	1.27837	0.125179	0.350566	0.154882	0.458771	0.057372	0.399829	0.119768	0.332022	0.335565	0.0555035	0.267758	0.380511	0.10045	0.312704
CH4 + 4 H2O2 → CO2 + 6 H2O	6.54934	23.8772	3.19323	27.0704	4.5092	20.5143	21.837	3.29673	23.8111	25.0303				3.64464	3.7777	3.66474	20.9725	21.1055	20.9926	24.1657	24.2987	24.1858	2.02982	3.07751	2.68193	0.0103225	0.285309	1.03737	0.577386	0.641795	0.874886	0.172807	0.222768	0.74183	0.305862	0.0897128	0.854783	0.192909	0.202665
2 NH3 + 3 F2 → N2 + 6 HF	12.776	31.1962	6.62958	37.8258	9.55945	26.7865	27.9797	6.85726	33.6438	34.6093				8.77395	9.06395	8.81484	27.1942	27.4842	27.2351	33.8238	34.1138	33.8647	3.1078	3.85237	3.3286	0.108757	0.557352	0.635811	0.853438	0.112045	0.894259	0.149691	0.673457	0.604265	0.140303	0.383463	0.85337	0.108802	0.632567
MAE																							1.09916	1.07207	1.13009	0.156672	0.208277	0.31275	0.266078	0.207978	0.420615	0.258239	0.371765	0.421239	0.276623	0.375317	0.415827	0.256549	0.36875
RMS																							1.65288	1.57659	1.66765	0.236295	0.255086	0.466557	0.343968	0.302163	0.571177	0.352621	0.508019	0.610171	0.389802	0.553644	0.564522	0.352188	0.503447
MAX																							6.00354	4.58936	5.66908	0.689601	0.557352	1.59918	0.853438	0.823751	1.78118	1.1527	1.44672	2.3033	1.18295	1.96884	1.76585	1.15694	1.43139
																							Conventional			F12					PBE			P86			PW91
Open-shell reaction energies (kcal/mol)
HCl + H → Cl + H2	4.61212	-1.3571	1.35835	0.00125661	4.9549	-0.545575	-1.01432	1.41202	0.866447	0.344032				4.89015	5.01212	4.88105	-1.07907	-0.957104	-1.08816	0.279282	0.401249	0.270188	0.397781	0.713941	0.818952	0.055006	0.0975799	0.371166	0.0462375	0.476177	0.119756	0.435916	0.540927	0.00221065	0.313949	0.41896	0.12885	0.44501	0.550021
H2O + F2 → 2 HF + O	56.7916	50.1347	6.10256	56.2373	58.8092	51.2422	52.1523	6.40471	57.647	58.2549				58.7012	58.7234	58.7028	52.0443	52.0665	52.0459	58.1468	58.1691	58.1484	2.08368	1.32834	1.83648	0.066098	0.22083	0.689241	0.426814	0.181109	0.174139	0.5812	0.073068	0.15187	0.603469	0.0953371	0.172541	0.582798	0.0746657
CH4 + OH → CH3 + H2O	-14.5006	-9.25805	-0.773134	-10.0312	-15.3275	-10.0727	-10.085	-0.826843	-10.8996	-10.8581				-15.2609	-15.2391	-15.2523	-10.0184	-9.9966	-10.0098	-10.7915	-10.7697	-10.7829	0.821788	0.76661	0.853027	0.0051373	0.048071	0.0603159	0.0153626	0.0261013	0.0614818	0.00630315	0.0927203	0.0832389	0.0280603	0.114477	0.0700861	0.0149075	0.101325
OH + H2 → H2O + H	-16.7508	-6.81749	-1.70958	-8.52707	-17.5253	-7.87551	-7.59197	-1.80195	-9.67746	-9.30155				-17.6113	-17.5858	-17.6008	-7.67795	-7.65242	-7.66748	-9.38753	-9.362	-9.37706	0.708307	0.867038	1.01012	0.0661745	0.190985	0.0925568	0.140272	0.23564	0.152158	0.00657311	0.149656	0.126624	0.0321069	0.17519	0.141687	0.0170438	0.160127
CO + OH → CO2 + H	-26.4913	-10.0597	-4.0675	-14.1272	-27.9434	-11.9478	-11.5118	-4.34271	-16.2905	-15.5793				-27.6699	-27.6338	-27.656	-11.2382	-11.2021	-11.2243	-15.3058	-15.2696	-15.2918	1.37986	1.68334	1.89586	0.0722512	0.204823	0.231227	0.267513	0.443744	0.201282	0.504761	0.717278	0.237436	0.540915	0.753432	0.215228	0.518707	0.731224
CH3 + Cl2 → CH3Cl +Cl	2.2991	2.24995	0.84953	3.09948	3.87347	3.62953	3.82433	0.947766	4.5773	4.67386				3.19176	3.39094	3.19718	3.14261	3.34179	3.14803	3.99214	4.19132	3.99756	1.74787	1.51894	1.85613	0.173492	0.13936	0.0554369	0.378317	0.281756	0.855207	0.626278	0.963471	0.656026	0.427097	0.76429	0.849788	0.620859	0.958053
S + 2 HCl → H2S + Cl2	-25.868	-22.4431	-3.30892	-25.752	-29.7773	-25.6774	-26.3524	-3.55897	-29.2364	-29.6613				-28.7219	-28.5321	-28.7294	-25.2969	-25.1072	-25.3045	-28.6059	-28.4161	-28.6135	3.91707	3.29651	3.80927	0.0077909	0.062183	0.612772	0.32489	0.100011	1.06324	0.442677	0.955438	1.25296	0.632401	1.14516	1.05565	0.435087	0.947847
2 NO + O2 → 2 NO2	-43.5828	-30.4297	-10.0189	-40.4486	-46.4085	-33.2126	-33.2555	-10.6013	-43.8139	-43.2743				-46.1904	-46.1518	-46.1707	-33.0373	-32.9987	-33.0177	-43.0562	-43.0176	-43.0365	2.63994	2.44572	2.59036	0.185776	0.33715	0.379999	0.77489	0.235351	0.0323312	0.161891	0.0172438	0.0709618	0.123261	0.0213868	0.0520193	0.142203	0.00244431
N + O2 → NO + O	16.5024	2.91694	0.649481	3.56642	13.9906	0.856554	0.405153	0.593751	1.45031	1.05463				13.3008	13.2497	13.2918	-0.284632	-0.335743	-0.293639	0.364849	0.313737	0.355842	2.54311	2.27282	2.12948	0.0313222	0.212431	0.23897	0.0133593	0.382312	0.658463	0.928755	1.0721	0.709575	0.979866	1.12321	0.66747	0.937762	1.0811
4 HCl+ O2 → 2 H2O + 2 Cl2	10.3524	-0.867576	0.676575	-0.191001	4.07651	-6.21328	-7.14342	0.437492	-5.77578	-6.46685				4.62475	5.07932	4.616	-6.59519	-6.14061	-6.60394	-5.91861	-5.46404	-5.92736	6.12802	5.12951	5.69251	0.147823	0.216187	1.14633	0.107723	0.583341	0.400415	0.598096	0.0351022	0.85499	0.143521	0.419472	0.391664	0.606847	0.0438539
NO+ H2O2 → NO2 + H2O	-27.1136	-12.1422	-4.75467	-16.8968	-27.6878	-12.9989	-12.7163	-4.97013	-17.9691	-17.471				-27.4963	-27.4572	-27.4855	-12.5249	-12.4857	-12.514	-17.2795	-17.2404	-17.2687	0.54521	0.690527	0.748913	0.0289424	0.166247	0.116375	0.323315	0.17476	0.162519	0.307836	0.366221	0.201673	0.34699	0.405376	0.173329	0.318646	0.377032
2 NO → N2 + O2	-27.2867	-12.5624	-0.882795	-13.4452	-26.9572	-12.2491	-12.2329	-0.812806	-13.0619	-13.1157				-26.6363	-26.5103	-26.6373	-11.912	-11.7861	-11.913	-12.7948	-12.6688	-12.7958	0.328139	0.414831	0.300596	0.00136858	0.10157	0.0853232	0.0826543	0.0289118	0.322218	0.235527	0.349762	0.448199	0.361507	0.475742	0.321229	0.234537	0.348772
2 H2O2 → 2 H2O + O2	-10.6445	6.1454	0.509531	6.65493	-8.96704	7.21472	7.82281	0.661011	7.87573	8.33234				-8.80223	-8.76255	-8.80029	7.98762	8.0273	7.98956	8.49716	8.53683	8.49909	1.54952	1.06466	1.09254	0.127892	0.00465712	0.612748	0.12826	0.584871	0.292706	0.777563	0.749686	0.332385	0.817241	0.789364	0.29464	0.779496	0.75162
Cl2 + H → HCl + Cl	7.10028	1.06848	2.57338	3.64187	9.24235	3.14601	3.21055	2.77817	5.92418	5.78393				8.50939	8.42491	8.51109	2.47759	2.39312	2.47929	5.05097	4.9665	5.05268	2.22433	2.03723	2.53981	0.0822658	0.0403048	0.10484	0.257497	0.397744	0.815226	0.62812	1.1307	0.899699	0.712593	1.21518	0.813521	0.626415	1.129
2 SO2 + O2 → 2 SO3	14.066	7.55232	1.63188	9.18419	8.05072	0.643017	1.53698	1.33039	1.9734	3.16886				8.61795	8.63877	8.62449	2.10422	2.12504	2.11076	3.73609	3.75692	3.74263	6.96309	6.97594	7.07796	0.947763	0.0666371	0.960605	0.13283	1.06263	1.51499	1.52784	1.62986	1.53582	1.54866	1.65069	1.52153	1.53438	1.6364
Cl + OH → HOCl	-44.5192	-34.215	-4.62989	-38.8449	-47.3722	-36.6374	-37.068	-4.88235	-41.5197	-41.6979				-46.7349	-46.8021	-46.7257	-36.4307	-36.4979	-36.4215	-41.0606	-41.1278	-41.0514	2.74677	2.2681	2.69351	0.106231	0.154238	0.584896	0.0187168	0.159484	0.531069	0.0524045	0.477816	0.463908	0.0147574	0.410654	0.540238	0.0615735	0.486985
H2S + F2 → S + 2 HF	27.5487	29.3681	4.95933	34.3274	28.323	29.4952	30.1423	5.16232	34.6575	35.1016				27.6611	27.7421	27.6772	29.4804	29.5614	29.4965	34.4398	34.5207	34.4559	0.879957	0.482598	0.81004	0.105711	0.355474	0.291648	0.479926	0.0357937	0.767599	0.370241	0.697682	0.686619	0.289261	0.616702	0.75149	0.354132	0.681573
2 NH2 → N2H4	-38.3602	-28.4107	-3.16298	-31.5737	-40.9764	-30.746	-31.0269	-3.35525	-34.1012	-34.1899				-40.6728	-40.6666	-40.6639	-30.7234	-30.7171	-30.7144	-33.8863	-33.8801	-33.8774	2.53223	2.23345	2.47938	0.0840158	0.101842	0.382797	0.0481898	0.136866	0.219568	0.0792129	0.166718	0.225813	0.0729679	0.172963	0.228479	0.0703018	0.175629
NO + N → O + N2	-10.7843	-9.64545	-0.233315	-9.87876	-12.9666	-11.3926	-11.8277	-0.219055	-11.6116	-12.061				-13.3355	-13.2606	-13.3455	-12.1967	-12.1218	-12.2067	-12.43	-12.3551	-12.44	2.21497	1.85799	1.82888	0.0326908	0.110861	0.324293	0.0960137	0.3534	0.336245	0.693228	0.722335	0.261376	0.61836	0.647467	0.346241	0.703225	0.732332
O + 2 HCl → H2O + Cl2	-55.1109	-43.2098	-4.45215	-47.6619	-60.2636	-47.4245	-48.3624	-4.80136	-52.2259	-52.8145				-59.762	-59.5135	-59.755	-47.8608	-47.6124	-47.8539	-52.3129	-52.0645	-52.306	5.12079	4.14225	4.8357	0.0318217	0.0724609	1.01036	0.271777	0.316914	0.46978	0.508763	0.184687	0.718215	0.260328	0.433123	0.476701	0.501842	0.191609
2 SiH3 → Si2H6	-18.5361	-16.9886	-1.49276	-18.4813	-21.0312	-18.5574	-19.4837	-1.60287	-20.1603	-20.9764				-20.5407	-20.4761	-20.5413	-18.9932	-18.9286	-18.9937	-20.486	-20.4213	-20.4865	2.65961	1.86715	2.00668	0.164502	0.298289	0.627958	0.327712	0.48843	0.654995	0.137465	0.00206313	0.719633	0.0728273	0.0667009	0.654453	0.138007	0.00152154
CH3 + SH → CH3SH	-27.771	-21.4258	-2.89964	-24.3254	-29.742	-23.192	-23.3968	-3.04306	-26.2351	-26.2965				-29.4933	-29.4798	-29.4885	-23.1481	-23.1346	-23.1433	-26.0478	-26.0342	-26.043	1.84585	1.60784	1.80761	0.125215	0.158404	0.363222	0.102052	0.16345	0.123493	0.114514	0.0852584	0.137063	0.100944	0.0988281	0.128306	0.109701	0.0900712
SO2 + O → SO3	-53.2541	-38.9998	-3.9745	-42.9743	-58.2765	-43.9963	-44.0222	-4.35491	-48.3513	-47.9967				-57.7654	-57.7338	-57.7508	-43.5111	-43.4795	-43.4965	-47.4856	-47.454	-47.471	5.53833	5.06546	5.52843	0.515971	0.0689511	0.0431052	0.151501	0.506072	1.02707	0.554202	1.01717	1.05863	0.585763	1.04873	1.04164	0.56877	1.03174
CS + O → CO + S	-17.0828	-12.1289	1.50574	-10.6232	-17.4223	-12.5508	-12.4684	1.49945	-11.0513	-10.9627				-18.0234	-17.9496	-18.0114	-13.0696	-12.9958	-13.0575	-11.5638	-11.49	-11.5518	0.270952	0.428676	0.45805	0.0685562	0.00681915	0.0891669	0.0299032	0.118541	0.669672	0.511949	0.482574	0.595898	0.438175	0.4088	0.657659	0.499936	0.470562
CH3 + Cl → CH3Cl	-29.4745	-22.3092	-3.08221	-25.3914	-31.7506	-24.4152	-24.5854	-3.24242	-27.6576	-27.6676				-31.4247	-31.2668	-31.4136	-24.2595	-24.1015	-24.2484	-27.3417	-27.1837	-27.3306	2.29573	2.00377	2.27417	0.0195793	0.102163	0.272377	0.00802415	0.00197481	0.345481	0.0535241	0.323926	0.503431	0.211475	0.481877	0.356571	0.0646142	0.335016
CH3OH + O → HCHO + H2O	-51.5406	-39.1153	-4.29846	-43.4138	-54.5972	-41.6177	-42.1719	-4.54167	-46.1594	-46.4704				-54.8109	-54.825	-54.8003	-42.3856	-42.3997	-42.375	-46.6841	-46.6982	-46.6735	3.06988	2.52997	2.86577	0.0132513	0.0275532	0.526657	0.120138	0.190856	0.200422	0.740331	0.404529	0.214512	0.75442	0.418619	0.189822	0.729731	0.393929
CH3 + OH → CH3OH	-38.7079	-29.19	-3.06576	-32.2557	-40.9837	-31.1849	-31.4658	-3.26039	-34.4453	-34.5316				-40.8026	-40.7483	-40.7914	-31.2847	-31.2304	-31.2735	-34.3504	-34.2961	-34.3393	2.20541	1.89438	2.13519	0.0704259	0.10056	0.381465	0.0543758	0.140649	0.110701	0.200338	0.0404783	0.16499	0.146049	0.0947668	0.121888	0.189151	0.0516647
NH + H → NH2	-29.0556	-27.9707	-1.22854	-29.1993	-31.3366	-29.6312	-30.2517	-1.30089	-30.9321	-31.4803				-31.3119	-31.3227	-31.3097	-30.227	-30.2378	-30.2248	-31.4556	-31.4664	-31.4533	2.29137	1.72528	1.82103	0.0103644	0.0647935	0.555725	0.0881984	0.459977	0.035062	0.531027	0.435279	0.0242908	0.541798	0.44605	0.0373395	0.52875	0.433002
Si + 2 H2 → SiH4	-13.0512	-10.8679	-0.817056	-11.685	-15.2635	-13.0342	-13.0802	-0.887262	-13.9214	-13.8973				-14.3853	-14.3756	-14.3872	-12.202	-12.1923	-12.2038	-13.0191	-13.0093	-13.0209	1.9228	1.99966	1.96559	0.289507	0.166615	0.212642	0.270893	0.246714	0.5887	0.665565	0.631493	0.598432	0.675297	0.641225	0.586856	0.663721	0.62965
CS + S → CS2	-43.5144	-27.2817	-5.66396	-32.9457	-46.9741	-30.6781	-30.7414	-5.94931	-36.6274	-36.4053				-46.1867	-46.1314	-46.1787	-29.954	-29.8986	-29.946	-35.6179	-35.5626	-35.61	3.75432	3.42997	3.82765	0.294645	0.033568	0.0297012	0.145893	0.367975	1.08203	0.757687	1.15536	1.13737	0.813021	1.2107	1.09001	0.765668	1.16334
NH2 + H → NH3	-29.0104	-26.0686	-1.28985	-27.3585	-30.8697	-27.4777	-27.9279	-1.35125	-28.8289	-29.2177				-30.753	-30.7505	-30.7494	-27.8111	-27.8087	-27.8075	-29.101	-29.0985	-29.0974	1.84467	1.40939	1.50001	0.0146282	0.00029305	0.44991	0.0295067	0.359289	0.10213	0.333151	0.242531	0.104584	0.330698	0.240077	0.105754	0.329527	0.238907
2 H2 + O2 → 2 H2O	15.3287	3.98358	3.10664	7.09022	12.6514	1.1699	1.30632	3.16978	4.33968	4.41295				11.8632	11.9049	11.8761	0.518134	0.559829	0.530982	3.62477	3.66647	3.63762	2.47493	2.48295	2.25079	0.202343	0.330737	0.194323	0.499745	0.426475	0.990525	0.982505	1.21466	0.94883	0.94081	1.17296	0.977678	0.969657	1.20181
CO2 + C → 2 CO	-23.6618	-20.6137	-1.99581	-22.6095	-25.349	-21.7531	-22.3009	-2.08811	-23.8412	-24.2967				-25.7179	-25.7688	-25.7224	-22.6698	-22.7207	-22.6743	-24.6656	-24.7165	-24.6701	1.74345	1.33886	1.5307	0.0562452	0.199434	0.348344	0.298977	0.156506	0.312661	0.71725	0.525412	0.363559	0.768148	0.57631	0.31717	0.721759	0.529921
CO + O → CO2	-62.3633	-44.0264	-5.59504	-49.6214	-66.3942	-47.8052	-48.0573	-5.97598	-53.7812	-53.6524				-66.2013	-66.1487	-66.1801	-47.8644	-47.8118	-47.8432	-53.4595	-53.4069	-53.4383	3.9658	3.63527	4.00058	0.0651582	0.143574	0.395688	0.159199	0.0303764	0.12775	0.20278	0.162531	0.180365	0.150165	0.215147	0.148946	0.181584	0.183728
C + H2O → CO + H2	-33.4023	-23.8559	-4.35374	-28.2096	-35.7671	-25.8255	-26.2207	-4.62887	-30.4543	-30.5745				-35.7765	-35.8168	-35.7775	-26.2301	-26.2704	-26.2311	-30.5839	-30.6241	-30.5849	2.415	2.15516	2.41643	0.0501685	0.185597	0.209673	0.171736	0.0515984	0.0407794	0.219062	0.0422093	0.000501638	0.25934	0.00193155	0.0397458	0.220096	0.0411757
N2H4 + O2 → N2 + 2 H2O	15.9986	8.24948	1.72317	9.97265	14.3753	6.66322	6.62622	1.77131	8.43453	8.34939				13.3456	13.4869	13.3415	5.59652	5.73781	5.59235	7.31968	7.46098	7.31552	1.68666	1.67722	1.49337	0.063398	0.0909567	0.0539593	0.0447496	0.129887	0.966308	0.975747	1.15959	0.825015	0.834454	1.0183	0.970472	0.979911	1.16376
2 NH → N2 + H2	-75.7403	-55.2385	-7.00353	-62.242	-80.4989	-59.0709	-59.9971	-7.3555	-66.4264	-67.0006				-80.5974	-80.5093	-80.5992	-60.0955	-60.0075	-60.0973	-67.099	-67.011	-67.1009	4.90523	4.10675	4.59248	0.146654	0.274357	0.651824	0.408121	0.166091	0.0482034	0.750275	0.264542	0.136241	0.662237	0.176504	0.0463758	0.752103	0.26637
C + S2 → CS2	-54.0923	-38.5401	-7.76078	-46.3009	-57.5176	-41.4823	-41.9654	-8.13819	-49.6205	-49.7262				-57.5195	-57.5147	-57.5145	-41.9673	-41.9625	-41.9623	-49.7281	-49.7233	-49.7231	3.02161	2.75066	2.84034	0.403659	0.191499	0.674609	0.47923	0.584924	0.405563	0.676512	0.586828	0.400758	0.671707	0.582023	0.40058	0.671529	0.581845
2 CO+ 2 NO → N2 + 2 CO2	-31.439	-15.0632	-2.49201	-17.5552	-35.142	-19.2239	-18.7662	-2.72455	-21.9484	-21.2582				-34.8903	-34.7014	-34.8715	-18.5145	-18.3256	-18.4957	-21.0065	-20.8176	-20.9877	3.4899	3.70072	3.72167	0.213128	0.459983	0.00230433	0.671574	0.0186455	0.0385741	0.249398	0.270347	0.227489	0.438312	0.459262	0.0573827	0.268206	0.289156
CH4 + 2 O2 → CO2 + 2 H2O	27.8382	11.5864	2.17417	13.7605	22.4433	6.0849	6.1914	1.97471	8.05961	8.36557				21.2491	21.3028	21.2653	4.99721	5.05091	5.01344	7.17138	7.22508	7.18761	5.12885	5.20683	4.86701	0.266106	0.294624	0.188126	0.833907	0.527948	1.4603	1.38232	1.72214	1.4066	1.32862	1.66844	1.44406	1.36608	1.7059
4 NH3 + 5 O2 → 4 NO + 6H2O	101.098	43.3648	7.152	50.5168	93.9888	36.5249	36.2553	7.03252	43.5574	43.4073				91.0595	91.127	91.0659	33.3259	33.3935	33.3323	40.4779	40.5455	40.4843	7.03327	7.03949	6.34055	0.0762034	0.199624	0.0699905	0.618796	0.768926	3.00555	2.99934	3.69828	2.93803	2.93182	3.63075	2.99917	2.99295	3.69189
2 NH3 + 2 NO + O → 2 N2 + 3 H2O	-64.3113	-46.2184	-2.98003	-49.1984	-69.2217	-50.5537	-51.1288	-3.12946	-53.6831	-54.1088				-69.8172	-69.5103	-69.8047	-51.7243	-51.4174	-51.7118	-54.7043	-54.3974	-54.6918	4.91714	4.26757	4.55853	0.00672546	0.0676964	0.642839	0.0738261	0.351883	0.588768	1.23833	0.947376	0.281898	0.931462	0.640506	0.576256	1.22582	0.934864
C + O2 → CO2	-27.8141	-23.1145	-3.60503	-26.7195	-33.5338	-28.7279	-28.8342	-3.99985	-32.7277	-32.4392				-33.9719	-33.9599	-33.9566	-29.2723	-29.2602	-29.257	-32.8773	-32.8653	-32.862	5.56149	5.45441	5.55296	0.158251	0.158978	0.265325	0.455251	0.166772	0.596305	0.703379	0.604827	0.584269	0.691342	0.59279	0.581016	0.68809	0.589537
CS2 + 3 O2 → CO2 + 2 SO2	17.8385	-0.18187	-0.462211	-0.644082	7.2011	-11.074	-10.8193	-1.04916	-12.1232	-11.2815				7.30062	7.25082	7.30618	-10.7198	-10.7696	-10.7142	-11.182	-11.2318	-11.1764	9.61605	9.9267	9.48788	1.02136	0.965448	0.71071	1.99122	1.14953	0.921846	0.611191	1.05001	0.971639	0.660984	1.0998	0.916287	0.605632	1.04445
CH4 + 4 NO → 2 N2 + CO2 + 2 H2O	-26.7351	-13.5384	0.408577	-13.1298	-31.4711	-18.4134	-18.2744	0.349095	-18.0643	-17.8658				-32.0235	-31.7179	-32.0093	-18.8269	-18.5212	-18.8126	-18.4183	-18.1126	-18.404	4.47257	4.37717	4.26582	0.263369	0.497764	0.358772	0.668598	0.470124	0.815861	0.911265	1.02262	0.510203	0.605607	0.716958	0.801605	0.897009	1.00836
CH4 + NH3 + 3 O → HCN + 3 H2O	-162.894	-123.381	-12.2321	-135.614	-172.86	-131.675	-133.347	-12.9425	-144.617	-145.579				-173.082	-172.975	-173.039	-133.569	-133.463	-133.526	-145.801	-145.695	-145.758	9.93637	8.2202	9.23058	0.029168	0.0733401	1.74534	0.226633	0.734959	0.250866	1.96704	0.956656	0.144724	1.8609	0.850514	0.207801	1.92398	0.913591
2 C + H2 → C2H2	-86.4784	-63.5079	-7.86678	-71.3747	-93.1508	-69.5207	-70.1803	-8.26792	-77.7886	-78.0471				-92.5908	-92.6028	-92.5729	-69.6203	-69.6323	-69.6024	-77.4871	-77.499	-77.4692	6.63236	5.87777	6.4236	0.0400719	0.135068	0.79466	0.00961361	0.248836	0.519887	0.234701	0.311123	0.507978	0.24661	0.299213	0.537817	0.21677	0.329053
4 NH3 + 3 O2 → 2 N2 + 6 H2O	46.525	18.24	5.38641	23.6264	40.0745	12.0267	11.7895	5.4069	17.4336	17.1759				37.7869	38.1063	37.7913	9.50189	9.82137	9.5063	14.8883	15.2078	14.8927	6.37699	6.20982	5.73936	0.0734663	0.00351709	0.240637	0.453487	0.711102	2.36112	2.52829	2.99875	2.04163	2.2088	2.67927	2.35671	2.52388	2.99434
MAE																							3.3031	3.01207	3.17505	0.147535	0.170919	0.405228	0.285988	0.331988	0.573771	0.654632	0.696897	0.576003	0.619356	0.695526	0.574203	0.65205	0.697308
RMS																							4.01034	3.70547	3.84026	0.252296	0.235374	0.526956	0.436135	0.420139	0.818239	0.885629	0.990428	0.801642	0.837424	0.959344	0.816505	0.881696	0.988447
MAX																							9.93637	9.9267	9.48788	1.02136	0.965448	1.74534	1.99122	1.14953	3.00555	2.99934	3.69828	2.93803	2.93182	3.63075	2.99917	2.99295	3.69189
																							Conventional			F12					PBE			P86			PW91

## Sheet: aug-cc-pVQZ
627.509	MP2 correlation energy (a.u.)	CCSD correlation energy (a.u.)	(T) correction (a.u.)	CCSD(T) correlation energy (a.u.)	MP2-F12 correlation energy (a.u.)	CCSD(F12*) correlation energy (a.u.)	MP2-F12 + (CCSD - MP2) correlation energy (a.u.)	(T+) correction for CCSD(F12*) (a.u.)	CCSD(F12*)(T+) correlation energy (a.u.)	MP2-F12 + [CCSD(T) – MP2] correlation energy (a.u.)	PBE correlation energy (a.u.)	P86 correlation energy (a.u.)	PW91 correlation energy (a.u.)	PBE + MP2 correlation energy (a.u.)	P86 + MP2 correlation energy (a.u.)	PW91 + MP2 correlation energy (a.u.)	PBE + CCSD correlation energy (a.u.)	P86 + CCSD correlation energy (a.u.)	PW91 + CCSD correlation energy (a.u.)	PBE + CCSD(T) correlation energy (a.u.)	P86 + CCSD(T) correlation energy (a.u.)	PW91 + CCSD(T) correlation energy (a.u.)	Error, MP2 correlation energy	Error, CCSD correlation energy	Error, CCSD(T) correlation energy	Error, MP2-F12 correlation energy	Error, CCSD(F12*) correlation energy	Error, MP2-F12 + (CCSD - MP2) correlation energy	Error, CCSD(F12*)(T+) correlation energy	Error, MP2-F12 + [CCSD(T) - MP2] correlation energy	Error, MP2 + PBE correlation energy	Error, CCSD + PBE correlation energy	Error, CCSD(T) + PBE correlation energy	Error, MP2 + P86 correlation energy	Error, CCSD + P86 correlation energy	Error, CCSD(T) + P86 correlation energy	Error, MP2 + PW91 correlation energy	Error, CCSD + PW91 correlation energy	Error, CCSD(T) + PW91 correlation energy
F2	-0.574504	-0.574242	-0.0213512	-0.595593	-0.607574	-0.596361	-0.607312	-0.022175	-0.618536	-0.628663	-0.0357622	-0.0358663	-0.0358692	-0.610266	-0.61037	-0.610373	-0.610004	-0.610108	-0.610111	-0.631355	-0.631459	-0.631462
Cl2	-0.421258	-0.450833	-0.0218028	-0.472636	-0.448908	-0.463117	-0.478484	-0.0222644	-0.485382	-0.500286	-0.0306723	-0.0309919	-0.0307979	-0.45193	-0.45225	-0.452056	-0.481506	-0.481825	-0.481631	-0.503308	-0.503628	-0.503434
ClF	-0.494424	-0.508392	-0.0205222	-0.528914	-0.524638	-0.525528	-0.538606	-0.0211449	-0.546673	-0.559129	-0.0331549	-0.0333962	-0.0332726	-0.527579	-0.52782	-0.527696	-0.541547	-0.541788	-0.541664	-0.562069	-0.56231	-0.562187
ClO	-0.433712	-0.460178	-0.0209738	-0.481152	-0.459537	-0.473712	-0.486003	-0.0215344	-0.495246	-0.506977	-0.0275342	-0.027751	-0.0276262	-0.461246	-0.461463	-0.461338	-0.487712	-0.487929	-0.487805	-0.508686	-0.508903	-0.508778
Si2	-0.199645	-0.217002	-0.0175581	-0.23456	-0.208794	-0.220344	-0.226151	-0.0179486	-0.238293	-0.243709	-0.00611375	-0.00616173	-0.00612413	-0.205759	-0.205807	-0.20577	-0.223116	-0.223164	-0.223126	-0.240674	-0.240722	-0.240684
NH	-0.157364	-0.173564	-0.00474877	-0.178312	-0.164734	-0.177455	-0.180934	-0.00489044	-0.182345	-0.185683	-0.00670236	-0.00671719	-0.00671721	-0.164066	-0.164081	-0.164081	-0.180266	-0.180281	-0.180281	-0.185015	-0.185029	-0.18503
CH	-0.114405	-0.136267	-0.00387286	-0.14014	-0.119512	-0.13842	-0.141374	-0.00397788	-0.142398	-0.145247	-0.00420059	-0.00419699	-0.00420867	-0.118605	-0.118602	-0.118613	-0.140467	-0.140464	-0.140475	-0.14434	-0.144337	-0.144348
S2	-0.369648	-0.381191	-0.0240014	-0.405193	-0.390876	-0.39072	-0.402419	-0.0245281	-0.415248	-0.426421	-0.0201934	-0.0203444	-0.0202504	-0.389841	-0.389992	-0.389898	-0.401385	-0.401536	-0.401442	-0.425386	-0.425537	-0.425443
OH	-0.22551	-0.236445	-0.00654657	-0.242991	-0.237749	-0.243917	-0.248684	-0.00679371	-0.25071	-0.25523	-0.0124047	-0.0124509	-0.0124337	-0.237914	-0.237961	-0.237943	-0.248849	-0.248896	-0.248878	-0.255396	-0.255442	-0.255425
HCl	-0.224647	-0.243279	-0.00976674	-0.253045	-0.238139	-0.24905	-0.25677	-0.00992948	-0.258979	-0.266537	-0.0151897	-0.0153392	-0.0152491	-0.239837	-0.239986	-0.239896	-0.258468	-0.258618	-0.258528	-0.268235	-0.268385	-0.268295
P2	-0.303995	-0.314774	-0.0245119	-0.339286	-0.319995	-0.321669	-0.330774	-0.0250901	-0.346759	-0.355286	-0.0130279	-0.0131003	-0.0130588	-0.317023	-0.317095	-0.317054	-0.327802	-0.327875	-0.327833	-0.352314	-0.352386	-0.352345
O2	-0.527585	-0.499823	-0.0239325	-0.523756	-0.551525	-0.514644	-0.523763	-0.0246363	-0.53928	-0.547696	-0.0238726	-0.0239354	-0.0239293	-0.551458	-0.551521	-0.551514	-0.523696	-0.523758	-0.523752	-0.547628	-0.547691	-0.547685
SO	-0.44217	-0.437613	-0.0236672	-0.46128	-0.464746	-0.449964	-0.460189	-0.0242759	-0.47424	-0.483856	-0.0221286	-0.0222461	-0.0221835	-0.464299	-0.464416	-0.464354	-0.459742	-0.459859	-0.459796	-0.483409	-0.483526	-0.483464
SiH2(3B1)	-0.0985865	-0.119139	-0.0036573	-0.122796	-0.102808	-0.120845	-0.123361	-0.00374046	-0.124585	-0.127018	-0.00295122	-0.0029767	-0.00295666	-0.101538	-0.101563	-0.101543	-0.12209	-0.122115	-0.122095	-0.125747	-0.125773	-0.125753
HF	-0.301428	-0.300909	-0.00831382	-0.309223	-0.318629	-0.312466	-0.31811	-0.00866757	-0.321133	-0.326424	-0.0186569	-0.0187291	-0.0187048	-0.320085	-0.320157	-0.320133	-0.319566	-0.319638	-0.319614	-0.32788	-0.327952	-0.327928
NO	-0.445214	-0.439249	-0.0217521	-0.461001	-0.466202	-0.451912	-0.460236	-0.0224113	-0.474323	-0.481989	-0.020507	-0.0205813	-0.0205502	-0.465721	-0.465796	-0.465764	-0.459756	-0.45983	-0.459799	-0.481508	-0.481582	-0.481551
SiH2(1A1)	-0.117706	-0.14262	-0.00421676	-0.146837	-0.122989	-0.144386	-0.147904	-0.00431709	-0.148703	-0.152121	-0.00374541	-0.00376001	-0.00375372	-0.121451	-0.121466	-0.121459	-0.146366	-0.14638	-0.146374	-0.150582	-0.150597	-0.150591
PH2	-0.155291	-0.17842	-0.00668656	-0.185106	-0.162699	-0.181297	-0.185828	-0.00683231	-0.18813	-0.192514	-0.00599365	-0.00574696	-0.00600829	-0.161284	-0.161038	-0.161299	-0.184413	-0.184167	-0.184428	-0.1911	-0.190853	-0.191115
HOCl	-0.482482	-0.49734	-0.0218199	-0.51916	-0.509209	-0.511411	-0.524067	-0.0223884	-0.533799	-0.545887	-0.0283579	-0.0285773	-0.0284475	-0.510839	-0.511059	-0.510929	-0.525698	-0.525917	-0.525787	-0.547517	-0.547737	-0.547607
CS	-0.327756	-0.339258	-0.0235285	-0.362786	-0.344271	-0.346842	-0.355772	-0.0240746	-0.370917	-0.379301	-0.0152759	-0.0153792	-0.0153148	-0.343032	-0.343135	-0.343071	-0.354534	-0.354637	-0.354572	-0.378062	-0.378165	-0.378101
CN	-0.351923	-0.351854	-0.0225793	-0.374433	-0.366138	-0.359406	-0.366069	-0.023086	-0.382492	-0.388648	-0.012616	-0.0126555	-0.012637	-0.364539	-0.364578	-0.36456	-0.36447	-0.364509	-0.364491	-0.387049	-0.387088	-0.38707
CH2(1A1)	-0.149229	-0.172141	-0.00544061	-0.177581	-0.155468	-0.174944	-0.17838	-0.00557427	-0.180518	-0.183821	-0.00524702	-0.00525984	-0.00525437	-0.154476	-0.154489	-0.154483	-0.177388	-0.1774	-0.177395	-0.182828	-0.182841	-0.182836
NH2	-0.205784	-0.219916	-0.00680415	-0.22672	-0.214753	-0.224793	-0.228884	-0.00699647	-0.231789	-0.235689	-0.00827377	-0.00829389	-0.00828691	-0.214057	-0.214078	-0.214071	-0.228189	-0.228209	-0.228202	-0.234993	-0.235014	-0.235007
SH2	-0.208268	-0.229749	-0.00952473	-0.239273	-0.219206	-0.23435	-0.240687	-0.00971441	-0.244064	-0.250212	-0.010479	-0.0105596	-0.0105111	-0.218747	-0.218828	-0.218779	-0.240228	-0.240308	-0.24026	-0.249752	-0.249833	-0.249785
CH2(3B1)	-0.132072	-0.149173	-0.00400139	-0.153174	-0.137288	-0.151731	-0.154388	-0.00410041	-0.155832	-0.15839	-0.00430834	-0.00431278	-0.00431375	-0.136381	-0.136385	-0.136386	-0.153481	-0.153485	-0.153486	-0.157482	-0.157487	-0.157488
SiO	-0.367433	-0.363611	-0.0203079	-0.383919	-0.38571	-0.373881	-0.381888	-0.0208926	-0.394774	-0.402196	-0.0168999	-0.0170125	-0.0169387	-0.384333	-0.384445	-0.384371	-0.380511	-0.380623	-0.38055	-0.400819	-0.400931	-0.400858
N2	-0.406141	-0.398381	-0.0210831	-0.419464	-0.423814	-0.408567	-0.416054	-0.021639	-0.430206	-0.437137	-0.0165264	-0.0165836	-0.0165565	-0.422667	-0.422725	-0.422698	-0.414908	-0.414965	-0.414938	-0.435991	-0.436048	-0.436021
SiH3	-0.126823	-0.151098	-0.00403598	-0.155134	-0.132245	-0.15327	-0.15652	-0.004131	-0.157401	-0.160556	-0.00389634	-0.00400682	-0.00390324	-0.130719	-0.13083	-0.130726	-0.154994	-0.155105	-0.155001	-0.15903	-0.159141	-0.159037
H2O	-0.286239	-0.288664	-0.00941498	-0.298079	-0.299876	-0.297057	-0.302301	-0.00972502	-0.306782	-0.311716	-0.0137904	-0.0138423	-0.0138152	-0.300029	-0.300081	-0.300054	-0.302454	-0.302506	-0.302479	-0.311869	-0.311921	-0.311894
PH3	-0.183553	-0.209136	-0.00772844	-0.216864	-0.191927	-0.212567	-0.217509	-0.00789661	-0.220464	-0.225238	-0.00677913	-0.00679096	-0.0067952	-0.190332	-0.190344	-0.190348	-0.215915	-0.215927	-0.215931	-0.223643	-0.223655	-0.223659
CO	-0.385484	-0.383979	-0.0190786	-0.403058	-0.404056	-0.395062	-0.402552	-0.0196804	-0.414743	-0.42163	-0.0179703	-0.0180375	-0.0180061	-0.403454	-0.403521	-0.40349	-0.401949	-0.402017	-0.401985	-0.421028	-0.421095	-0.421064
SO2	-0.721932	-0.705945	-0.0394712	-0.745417	-0.759756	-0.728515	-0.74377	-0.0406515	-0.769167	-0.783241	-0.0371396	-0.0373154	-0.037224	-0.759071	-0.759247	-0.759156	-0.743085	-0.743261	-0.743169	-0.782556	-0.782732	-0.782641
H2O2	-0.54225	-0.544011	-0.0218162	-0.565827	-0.568519	-0.560184	-0.57028	-0.0225367	-0.58272	-0.592096	-0.0264606	-0.0266438	-0.0265139	-0.568711	-0.568894	-0.568764	-0.570472	-0.570655	-0.570525	-0.592288	-0.592471	-0.592341
HCO	-0.40574	-0.406274	-0.0195451	-0.425819	-0.424556	-0.417467	-0.425091	-0.0201372	-0.437604	-0.444636	-0.018095	-0.0181507	-0.0181282	-0.423835	-0.42389	-0.423868	-0.424369	-0.424425	-0.424403	-0.443914	-0.44397	-0.443948
NH3	-0.253773	-0.262941	-0.0089559	-0.271897	-0.263969	-0.268609	-0.273138	-0.00918882	-0.277798	-0.282094	-0.00949137	-0.00951301	-0.00950247	-0.263265	-0.263286	-0.263276	-0.272433	-0.272454	-0.272444	-0.281389	-0.28141	-0.2814
CH3	-0.174403	-0.192021	-0.00544221	-0.197464	-0.181058	-0.195299	-0.198676	-0.00557355	-0.200872	-0.204118	-0.00561136	-0.00561367	-0.00561671	-0.180015	-0.180017	-0.18002	-0.197633	-0.197635	-0.197638	-0.203075	-0.203077	-0.20308
HCN	-0.372654	-0.371313	-0.0200341	-0.391347	-0.388056	-0.379781	-0.386715	-0.0205281	-0.400309	-0.406749	-0.0138062	-0.0138385	-0.0138267	-0.38646	-0.386493	-0.386481	-0.385119	-0.385151	-0.38514	-0.405153	-0.405186	-0.405174
SiH4	-0.153963	-0.181193	-0.00433701	-0.18553	-0.160415	-0.183766	-0.187645	-0.00443851	-0.188205	-0.191982	-0.00471162	-0.00476941	-0.0047196	-0.158674	-0.158732	-0.158682	-0.185904	-0.185962	-0.185912	-0.190241	-0.190299	-0.190249
H2CO	-0.428104	-0.433227	-0.0188132	-0.45204	-0.4478	-0.444869	-0.452923	-0.0193787	-0.464247	-0.471736	-0.0189317	-0.0189798	-0.0189646	-0.447035	-0.447084	-0.447068	-0.452158	-0.452207	-0.452191	-0.470972	-0.47102	-0.471005
CO2	-0.654317	-0.637962	-0.03231	-0.670272	-0.686344	-0.657859	-0.669989	-0.0333713	-0.69123	-0.702299	-0.0315987	-0.0317046	-0.0316592	-0.685915	-0.686021	-0.685976	-0.669561	-0.669667	-0.669622	-0.701871	-0.701977	-0.701931
CH3Cl	-0.407058	-0.433807	-0.0181081	-0.451915	-0.427804	-0.443466	-0.454553	-0.0184835	-0.46195	-0.472661	-0.0213167	-0.021461	-0.0213802	-0.428375	-0.428519	-0.428438	-0.455124	-0.455268	-0.455187	-0.473232	-0.473376	-0.473295
C2H2	-0.332227	-0.339532	-0.0181026	-0.357635	-0.345305	-0.346326	-0.35261	-0.0185222	-0.364848	-0.370713	-0.0110147	-0.0110239	-0.0110263	-0.343242	-0.343251	-0.343253	-0.350547	-0.350556	-0.350559	-0.36865	-0.368659	-0.368661
CH4	-0.211095	-0.228559	-0.00699473	-0.235553	-0.218711	-0.232374	-0.236175	-0.00715444	-0.239528	-0.24317	-0.00650193	-0.00650775	-0.00650698	-0.217597	-0.217602	-0.217602	-0.235061	-0.235066	-0.235066	-0.242055	-0.242061	-0.24206
N2H4	-0.475046	-0.487325	-0.018898	-0.506223	-0.494797	-0.49851	-0.507076	-0.0194187	-0.517929	-0.525974	-0.018358	-0.0183994	-0.0183799	-0.493404	-0.493445	-0.493426	-0.505683	-0.505725	-0.505705	-0.524581	-0.524623	-0.524603
CH3SH	-0.393269	-0.422052	-0.0180017	-0.440053	-0.411422	-0.430508	-0.440204	-0.0183999	-0.448908	-0.458206	-0.0166236	-0.0167097	-0.0166599	-0.409893	-0.409979	-0.409929	-0.438675	-0.438761	-0.438711	-0.456677	-0.456763	-0.456713
CH3OH	-0.463531	-0.476775	-0.0171101	-0.493885	-0.484134	-0.488854	-0.497377	-0.0176316	-0.506485	-0.514488	-0.0197012	-0.0197484	-0.0197307	-0.483232	-0.48328	-0.483262	-0.496476	-0.496523	-0.496505	-0.513586	-0.513633	-0.513616
Si2H6	-0.285374	-0.33107	-0.0105925	-0.341662	-0.298208	-0.33643	-0.343903	-0.0108678	-0.347297	-0.354496	-0.00936377	-0.00923296	-0.00937899	-0.294738	-0.294607	-0.294753	-0.340433	-0.340303	-0.340449	-0.351026	-0.350895	-0.351041
C2H4	-0.358263	-0.377894	-0.0164856	-0.394379	-0.371958	-0.384973	-0.391589	-0.0168713	-0.401845	-0.408075	-0.0116828	-0.0116813	-0.0116931	-0.369945	-0.369944	-0.369956	-0.389576	-0.389575	-0.389587	-0.406062	-0.40606	-0.406072
C2H6	-0.394399	-0.420541	-0.0148912	-0.435432	-0.409015	-0.428063	-0.435157	-0.0152497	-0.443313	-0.450048	-0.0124769	-0.0124863	-0.0124863	-0.406875	-0.406885	-0.406885	-0.433018	-0.433027	-0.433027	-0.447909	-0.447918	-0.447918
F	-0.229153	-0.238802	-0.0049799	-0.243782	-0.244807	-0.24938	-0.254457	-0.00523369	-0.254614	-0.259437	-0.0170947	-0.0171705	-0.0171504	-0.246247	-0.246323	-0.246303	-0.255897	-0.255973	-0.255953	-0.260877	-0.260953	-0.260933
C	-0.0775428	-0.0960054	-0.00251317	-0.0985186	-0.0812497	-0.0974149	-0.0997123	-0.00258225	-0.0999972	-0.102226	-0.00291751	-0.00296909	-0.00292848	-0.0804603	-0.0805118	-0.0804712	-0.0989229	-0.0989745	-0.0989339	-0.101436	-0.101488	-0.101447
H	0	0	0	0	0	0	0	0	0	0	0	0	0	0	0	0	0	0	0	0	0	0
Cl	-0.183543	-0.204218	-0.00751015	-0.211728	-0.195931	-0.209169	-0.216605	-0.00764181	-0.216811	-0.224116	-0.014236	-0.0143894	-0.0142977	-0.197779	-0.197933	-0.197841	-0.218454	-0.218608	-0.218516	-0.225964	-0.226118	-0.226026
N	-0.107795	-0.122246	-0.00294522	-0.125191	-0.113195	-0.124999	-0.127647	-0.00303281	-0.128032	-0.130592	-0.00477126	-0.00476439	-0.00479038	-0.112566	-0.112559	-0.112585	-0.127018	-0.127011	-0.127037	-0.129963	-0.129956	-0.129982
O	-0.165885	-0.180244	-0.00395838	-0.184202	-0.176333	-0.186593	-0.190691	-0.00412855	-0.190722	-0.19465	-0.0105645	-0.0106038	-0.0105974	-0.17645	-0.176489	-0.176483	-0.190808	-0.190847	-0.190841	-0.194767	-0.194806	-0.194799
P	-0.0896879	-0.105299	-0.00459412	-0.109893	-0.094266	-0.10671	-0.109877	-0.00467348	-0.111384	-0.114471	-0.00367412	-0.00366803	-0.00368256	-0.093362	-0.0933559	-0.0933704	-0.108973	-0.108967	-0.108982	-0.113567	-0.113561	-0.113576
Si	-0.0646148	-0.0806461	-0.00304442	-0.0836905	-0.0678704	-0.0814644	-0.0839017	-0.00311601	-0.0845804	-0.0869461	-0.00216626	-0.00218602	-0.00217027	-0.066781	-0.0668008	-0.066785	-0.0828123	-0.0828321	-0.0828163	-0.0858567	-0.0858765	-0.0858607
S	-0.135756	-0.155326	-0.00607974	-0.161406	-0.14433	-0.158427	-0.163901	-0.00620538	-0.164633	-0.16998	-0.00848999	-0.00856292	-0.00851972	-0.144246	-0.144319	-0.144276	-0.163816	-0.163889	-0.163846	-0.169896	-0.169969	-0.169926
HCOOH	-0.684488	-0.681997	-0.0300163	-0.712013	-0.717396	-0.702196	-0.714905	-0.0309941	-0.733191	-0.744921	-0.0323661	-0.0324637	-0.0324229	-0.716855	-0.716952	-0.716911	-0.714363	-0.714461	-0.71442	-0.74438	-0.744477	-0.744436
CS2	-0.53608	-0.541379	-0.0389774	-0.580356	-0.563752	-0.554272	-0.569051	-0.0398621	-0.594134	-0.608028	-0.0258902	-0.0261294	-0.0259581	-0.56197	-0.562209	-0.562038	-0.567269	-0.567508	-0.567337	-0.606246	-0.606485	-0.606314
HNCO	-0.62606	-0.615972	-0.0323451	-0.648317	-0.65469	-0.633118	-0.644602	-0.0333122	-0.66643	-0.676947	-0.0273199	-0.027405	-0.0273645	-0.65338	-0.653465	-0.653425	-0.643292	-0.643377	-0.643337	-0.675637	-0.675722	-0.675682
COCl2	-0.838032	-0.853453	-0.0448068	-0.89826	-0.884172	-0.877089	-0.899592	-0.0459431	-0.923032	-0.944399	-0.0486513	-0.048996	-0.0488012	-0.886684	-0.887028	-0.886834	-0.902104	-0.902449	-0.902254	-0.946911	-0.947256	-0.947061
SO3	-0.977357	-0.952997	-0.0501677	-1.00316	-1.02939	-0.985357	-1.00503	-0.0518045	-1.03716	-1.0552	-0.0511849	-0.0513992	-0.051294	-1.02854	-1.02876	-1.02865	-1.00418	-1.0044	-1.00429	-1.05435	-1.05456	-1.05446
SH	-0.173031	-0.194392	-0.00774727	-0.202139	-0.182974	-0.198321	-0.204335	-0.00790988	-0.206231	-0.212082	-0.00965312	-0.00973413	-0.00968487	-0.182684	-0.182765	-0.182716	-0.204045	-0.204126	-0.204077	-0.211792	-0.211873	-0.211824
NO2	-0.744966	-0.714627	-0.0417899	-0.756417	-0.778919	-0.735573	-0.74858	-0.0430221	-0.778595	-0.79037	-0.0335258	-0.0336446	-0.0335936	-0.778492	-0.778611	-0.77856	-0.748153	-0.748272	-0.748221	-0.789943	-0.790062	-0.790011
H2	-0.0332369	-0.0403874	0	-0.0403874	-0.0342025	-0.0407285	-0.041353	0	-0.0407285	-0.041353	-0.000773238	-0.000774405	-0.000773795	-0.0340102	-0.0340113	-0.0340107	-0.0411607	-0.0411618	-0.0411612	-0.0411607	-0.0411618	-0.0411612
Atomization energies (kcal/mol)
F2	72.9157	60.6406	7.14823	67.7889	74.0205	61.2453	61.7454	7.34665	68.5919	68.8936				73.9026	73.8729	73.8999	61.6275	61.5978	61.6249	68.7758	68.746	68.7731	0.993859	0.569427	0.831037	0.110895	0.0352107	0.535327	0.0279806	0.273717	0.00695141	0.41748	0.15587	0.0367012	0.387731	0.12612	0.00963275	0.414799	0.153189
Cl2	33.993	26.6043	4.2561	30.8604	35.7977	28.0998	28.409	4.38053	32.4804	32.6651				35.3737	35.3817	35.3751	27.985	27.993	27.9864	32.2411	32.2491	32.2425	1.82417	1.47755	1.76079	0.0194884	0.0179659	0.327122	0.140834	0.0438915	0.44345	0.0968396	0.380071	0.435457	0.088846	0.372077	0.442092	0.0954815	0.378712
ClF	51.2848	41.021	5.04023	46.0612	52.6482	42.0301	42.3844	5.18911	47.2192	47.4246				52.4295	52.4371	52.4297	42.1657	42.1733	42.1659	47.2059	47.2135	47.2061	1.16318	0.896315	1.08968	0.20021	0.112763	0.467077	0.0682734	0.273711	0.018499	0.248368	0.055002	0.0108804	0.255987	0.0626206	0.0182952	0.248572	0.0552058
ClO	52.8881	47.5127	5.96464	53.4774	54.7647	48.9145	49.3893	6.12706	55.0415	55.3539				54.6035	54.6187	54.602	49.2281	49.2433	49.2266	55.1928	55.208	55.1912	1.8381	1.58226	1.86218	0.0384297	0.180524	0.294265	0.298023	0.0143523	0.1227	0.133135	0.146778	0.107531	0.148305	0.131608	0.124263	0.131573	0.14834
Si2	44.1866	34.9585	7.19706	42.1556	45.8416	36.0288	36.6135	7.35227	43.3811	43.8105				45.3044	45.3097	45.3058	36.0762	36.0815	36.0777	43.2733	43.2786	43.2748	1.74625	1.06403	1.3064	0.0912544	0.0062693	0.590962	0.0808896	0.348587	0.628501	0.0537153	0.18866	0.623199	0.0590174	0.183358	0.627028	0.0551877	0.187187
NH	31.105	32.2021	1.13175	33.3338	32.3412	32.9164	33.4383	1.16568	34.0821	34.57				32.3168	32.3304	32.3141	33.4138	33.4275	33.4112	34.5456	34.5592	34.5429	1.17743	0.718135	0.749838	0.0588066	0.00374005	0.518102	0.00150814	0.486399	0.0343587	0.493654	0.461951	0.0479713	0.507267	0.475563	0.0316768	0.490972	0.459269
CH	23.1311	25.2644	0.853218	26.1176	24.0099	25.7313	26.1431	0.875768	26.607	26.9964				23.9363	23.9017	23.9345	26.0695	26.0349	26.0677	26.9227	26.8881	26.9209	0.825931	0.47305	0.492256	0.0528498	0.00613481	0.405731	0.00279128	0.386524	0.0207827	0.332098	0.312892	0.0554115	0.29747	0.278263	0.0225964	0.330285	0.311078
S2	61.581	44.2638	7.43094	51.6948	64.1409	46.3511	46.8237	7.60372	53.9549	54.2546				63.5975	63.6007	63.5959	46.2803	46.2835	46.2787	53.7112	53.7144	53.7096	2.95438	2.21367	2.61828	0.394504	0.126338	0.34621	0.358168	0.0584024	0.937925	0.19721	0.601823	0.934718	0.194003	0.598616	0.939503	0.198789	0.603401
OH	37.4148	35.2666	1.62412	36.8908	38.5391	35.9711	36.3909	1.67241	37.6436	38.015				38.5695	38.5739	38.5671	36.4214	36.4257	36.419	38.0455	38.0498	38.0431	1.04307	0.651987	0.708208	0.0811949	0.0525134	0.472282	0.0445862	0.416062	0.111666	0.502754	0.446533	0.116004	0.507091	0.450871	0.109234	0.500321	0.4441
HCl	25.793	24.5108	1.41603	25.9268	26.486	25.0256	25.2038	1.43554	26.4611	26.6198				26.3915	26.389	26.39	25.1092	25.1068	25.1078	26.5252	26.5228	26.5238	0.699548	0.46542	0.512755	0.00653473	0.0494181	0.227593	0.0215925	0.180258	0.101085	0.133043	0.0857084	0.10354	0.130588	0.0832534	0.102507	0.131621	0.0842862
P2	78.1996	65.3713	9.61576	74.9871	82.4941	67.927	69.6658	9.87899	77.806	79.2815				81.7636	81.8167	81.7725	68.9353	68.9884	68.9442	78.5511	78.6041	78.5599	4.44276	2.76331	3.07231	0.148283	0.207623	1.53116	0.253386	1.22217	0.878736	0.800707	0.491712	0.825665	0.853779	0.544784	0.869899	0.809545	0.50055
O2	122.875	87.4345	10.05	97.4845	124.786	88.7659	89.3454	10.2781	99.044	99.3955				124.597	124.587	124.591	89.1561	89.1462	89.1505	99.2062	99.1963	99.2005	1.81251	1.27245	1.62721	0.0984126	0.0589379	0.638471	0.0677378	0.283711	0.0908888	0.44917	0.0944097	0.100794	0.439265	0.0845047	0.096524	0.443535	0.0887745
SO	88.1829	64.033	8.55238	72.5854	90.4133	65.8529	66.2634	8.7487	74.6016	74.8158				90.112	90.1153	90.1071	65.9621	65.9654	65.9572	74.5144	74.5178	74.5096	1.88233	1.57918	1.87727	0.348076	0.240732	0.651225	0.138963	0.353133	0.0467106	0.349859	0.0517678	0.0500322	0.35318	0.0550894	0.0418556	0.345004	0.0469127
SiH2(3B1)	21.3176	24.1545	0.384587	24.5391	21.924	24.7116	24.7609	0.39185	25.1034	25.1455				21.8102	21.8138	21.8111	24.6471	24.6507	24.648	25.0317	25.0353	25.0326	0.480667	0.408753	0.390831	0.125724	0.148318	0.197637	0.173503	0.21556	0.0119053	0.083819	0.101742	0.0154917	0.0874054	0.105328	0.0127971	0.0847109	0.102634
HF	45.3534	38.9724	2.09206	41.0645	46.324	39.587	39.9431	2.15479	41.7418	42.0352				46.3336	46.3314	46.3288	39.9527	39.9505	39.9478	42.0447	42.0425	42.0399	0.863606	0.512311	0.586317	0.107068	0.102249	0.458363	0.0909695	0.384358	0.116655	0.46795	0.393945	0.114448	0.465742	0.391737	0.111817	0.463112	0.389107
NO	107.639	85.8174	9.31757	95.135	110.864	88.0522	89.0425	9.56946	97.6216	98.3601				110.884	110.911	110.879	89.0624	89.0887	89.0569	98.38	98.4063	98.3745	3.08925	2.24544	2.53983	0.135851	0.0106869	0.979662	0.0531855	0.685275	0.155752	0.999564	0.705176	0.182033	1.02584	0.731457	0.150265	0.994076	0.699689
SiH2(1A1)	33.315	38.8894	0.735659	39.6251	34.5877	39.4839	40.1621	0.753693	40.2376	40.8977				34.306	34.3027	34.3087	39.8804	39.8771	39.8831	40.616	40.6128	40.6187	1.19854	0.596116	0.583246	0.0740824	0.00162954	0.67651	0.0292737	0.689379	0.207608	0.39482	0.407689	0.210847	0.39158	0.40445	0.204913	0.397514	0.410384
PH2	41.1663	45.8838	1.31303	47.1968	42.9422	46.8041	47.6597	1.35469	48.1588	48.9727				42.6219	42.4709	42.6257	47.3393	47.1884	47.3432	48.6524	48.5014	48.6562	1.75542	0.9552	0.955072	0.0204359	0.0349357	0.820651	0.00685284	0.820779	0.299887	0.500328	0.500456	0.450866	0.349349	0.349476	0.296001	0.504215	0.504342
HOCl	83.4918	70.8319	6.49557	77.3274	85.9346	72.5709	73.2746	6.66292	79.2338	79.7702				85.7241	85.7408	85.721	73.0641	73.0809	73.0611	79.5597	79.5765	79.5566	2.23205	1.56989	1.80996	0.210727	0.169148	0.872887	0.0964278	0.632818	0.000220593	0.662381	0.422312	0.0169862	0.679146	0.439077	0.00284545	0.659314	0.419246
CS	71.8231	55.1745	9.37223	64.5467	74.4795	57.1035	57.8309	9.59272	66.6963	67.2031				74.2505	74.2372	74.2494	57.6019	57.5886	57.6008	66.9742	66.9608	66.973	2.55751	1.88214	2.13428	0.0989348	0.046935	0.774313	0.0152822	0.522168	0.130058	0.545319	0.293175	0.143393	0.531985	0.279841	0.131212	0.544165	0.292021
CN	104.534	83.8365	10.7435	94.58	107.739	85.9638	87.0416	10.9632	96.927	97.7852				107.626	107.622	107.62	86.9284	86.9251	86.9227	97.6719	97.6686	97.6662	3.07036	2.15916	2.4451	0.134808	0.0318013	1.04601	0.0980567	0.760071	0.0215382	0.932744	0.646802	0.0182599	0.929466	0.643523	0.0158422	0.927048	0.641106
CH2(1A1)	44.9837	47.7755	1.837	49.6125	46.573	48.6501	49.3647	1.87752	50.5276	51.2017				46.4455	46.4212	46.4433	49.2373	49.213	49.235	51.0743	51.05	51.072	1.51037	0.887868	0.931541	0.0788639	0.0133007	0.701361	0.0164493	0.657689	0.0485769	0.57392	0.530248	0.0728956	0.549601	0.505929	0.0508453	0.571652	0.527979
NH2	61.4891	61.2884	2.42151	63.7099	63.7281	62.6216	63.5274	2.48724	65.1088	65.9489				63.6869	63.7038	63.6832	63.4862	63.5032	63.4825	65.9078	65.9247	65.904	2.14037	1.32782	1.39405	0.0986326	0.00537899	0.911187	0.00487472	0.84496	0.0574866	0.870041	0.803814	0.0744207	0.886975	0.820748	0.0537301	0.866285	0.800057
SH2	45.5019	46.7008	2.16176	48.8626	46.9854	47.6422	48.1843	2.20195	49.8442	50.346				46.7501	46.7549	46.7515	47.949	47.9538	47.9504	50.1107	50.1155	50.1122	1.45111	0.909263	0.95658	0.0323278	0.0321589	0.574178	0.0250311	0.526862	0.20296	0.33889	0.291573	0.198162	0.343688	0.296372	0.201494	0.340356	0.29304
CH2(3B1)	34.2178	33.363	0.933873	34.2968	35.1645	34.0841	34.3097	0.952658	35.0368	35.2435				35.0906	35.061	35.0871	34.2357	34.2061	34.2322	35.1696	35.14	35.1661	0.901043	0.667923	0.691768	0.0456602	0.0532242	0.27878	0.0481647	0.254936	0.0282833	0.204837	0.180992	0.0578631	0.175257	0.151412	0.0317698	0.20135	0.177506
SiO	85.9265	64.4585	8.34911	72.8076	88.797	66.4053	67.329	8.5643	74.9696	75.6781				88.5426	88.5763	88.5439	67.0747	67.1083	67.0759	75.4238	75.4574	75.425	2.55813	1.83378	2.00679	0.312387	0.112963	1.03673	0.155148	0.863722	0.058018	0.782362	0.609352	0.0916726	0.816017	0.643007	0.0592446	0.783589	0.610579
N2	119.573	96.5666	9.53354	106.1	123.885	99.504	100.879	9.77246	109.276	110.412				123.956	124	123.95	100.949	100.994	100.944	110.483	110.527	110.477	4.15471	2.99966	3.28229	0.157237	0.0622374	1.31228	0.105948	1.02966	0.227722	1.38277	1.10014	0.272258	1.42731	1.14468	0.222609	1.37766	1.09503
SiH3	39.0363	44.2091	0.622214	44.8313	40.3957	45.0587	45.5685	0.636919	45.6957	46.1907				40.1219	40.1789	40.1237	45.2947	45.3517	45.2966	45.917	45.9739	45.9188	1.21426	0.718004	0.695535	0.145116	0.131629	0.641375	0.168803	0.663845	0.128616	0.367642	0.390112	0.0716965	0.424562	0.447032	0.12681	0.369448	0.391918
H2O	75.523	68.0346	3.42407	71.4587	77.5244	69.3169	70.036	3.51183	72.8287	73.4601				77.5473	77.5552	77.5423	70.0589	70.0668	70.0538	73.4829	73.4908	73.4779	1.87665	1.18791	1.29684	0.124775	0.094421	0.813516	0.073259	0.704588	0.147639	0.836381	0.727452	0.155525	0.844267	0.735338	0.142594	0.831336	0.722407
PH3	58.9014	65.1583	1.96682	67.1251	61.2831	66.4264	67.54	2.02254	68.4489	69.5068				60.8498	60.861	60.8546	67.1067	67.118	67.1115	69.0735	69.0848	69.0783	2.31291	1.26996	1.27553	0.0687925	0.00185138	1.11174	0.0483046	1.10617	0.364487	0.678462	0.67289	0.353239	0.689709	0.684137	0.359701	0.683247	0.677675
CO	89.1413	67.6016	7.91107	75.5127	91.9137	69.6877	70.374	8.13854	77.8262	78.2851				91.9577	91.9428	91.9527	70.418	70.4032	70.413	78.3291	78.3142	78.3241	2.59306	2.01261	2.24955	0.179334	0.0734709	0.759778	0.064002	0.522837	0.223358	0.803802	0.566862	0.208524	0.788968	0.552028	0.218335	0.798779	0.561839
SO2	159.641	119.31	15.9856	135.295	164.884	123.558	124.552	16.4339	139.992	140.538				164.36	164.376	164.354	124.029	124.044	124.022	140.014	140.03	140.007	5.07218	4.05141	4.47351	0.170759	0.196971	1.19153	0.223129	0.769432	0.352958	0.667818	0.245716	0.337655	0.68312	0.261018	0.359879	0.660896	0.238794
H2O2	132.078	115.163	8.72205	123.885	135.45	117.343	118.535	8.96059	126.303	127.257				135.423	135.489	135.416	118.509	118.574	118.501	127.231	127.296	127.223	3.11821	2.0181	2.30014	0.25395	0.161731	1.35407	0.118229	1.07203	0.227381	1.3275	1.04546	0.293062	1.39318	1.11114	0.219615	1.31973	1.03769
HCO	101.852	81.592	8.2038	89.7958	104.778	83.7466	84.5178	8.42522	92.1719	92.7216				104.747	104.725	104.74	84.4867	84.4647	84.4801	92.6905	92.6685	92.6839	2.7389	2.04594	2.29299	0.186839	0.108665	0.879798	0.0830284	0.632746	0.155771	0.84873	0.601677	0.133732	0.826692	0.579639	0.149157	0.842116	0.595064
NH3	91.6029	88.2876	3.77176	92.0593	94.6121	90.1167	91.2968	3.86295	93.9797	95.0685				94.5649	94.5827	94.5598	91.2495	91.2674	91.2444	95.0212	95.0391	95.0162	2.8816	1.80663	1.90308	0.127589	0.0225104	1.20256	0.0172542	1.1061	0.0803212	1.15529	1.05884	0.0982071	1.17317	1.07672	0.0752875	1.15026	1.0538
CH3	60.781	60.251	1.838	62.089	62.6308	61.423	62.1007	1.87707	63.3001	63.9387				62.4714	62.4405	62.4679	61.9414	61.9104	61.9378	63.7794	63.7484	63.7758	1.7961	1.15629	1.20396	0.0536721	0.0157844	0.693479	0.00717914	0.645807	0.105681	0.534125	0.486453	0.136603	0.503204	0.455532	0.109208	0.530599	0.482927
HCN	117.543	96.0474	9.14639	105.194	121.493	98.7493	99.9969	9.35808	108.107	109.143				121.382	121.374	121.376	99.8861	99.8784	99.8802	109.033	109.025	109.027	3.76973	2.66737	2.91148	0.179779	0.0344709	1.28213	0.00205534	1.03803	0.0690015	1.17135	0.927249	0.0612322	1.16358	0.91948	0.0630083	1.16536	0.921256
SiH4	56.0667	63.094	0.811113	63.9051	58.0727	64.1954	65.1001	0.82988	65.0253	65.9112				57.6639	57.6878	57.6664	64.6912	64.7151	64.6937	65.5024	65.5262	65.5048	1.87265	1.01222	0.984087	0.133419	0.0892078	0.993853	0.136104	1.02198	0.27541	0.585024	0.613154	0.251547	0.608887	0.637016	0.272922	0.587511	0.615641
H2CO	115.886	98.505	7.74452	106.25	119.363	100.942	101.982	7.94922	108.891	109.727				119.305	119.279	119.299	101.925	101.898	101.918	109.669	109.642	109.662	3.27335	2.32803	2.55736	0.203908	0.108644	1.14923	0.0840143	0.919903	0.146342	1.09167	0.862338	0.11953	1.06485	0.835525	0.139513	1.08484	0.855509
CO2	153.742	113.874	13.7299	127.604	158.401	117.506	118.533	14.139	131.645	132.263				158.481	158.466	158.471	118.613	118.598	118.603	132.343	132.328	132.333	4.32162	3.402	3.78043	0.337569	0.230327	1.25719	0.260969	0.878755	0.417414	1.33704	0.958601	0.402267	1.32189	0.943454	0.4073	1.32692	0.948486
CH3Cl	91.5987	83.8248	5.07325	88.898	94.5177	85.8952	86.7438	5.1829	91.0781	91.8171				94.2111	94.173	94.2054	86.4372	86.3991	86.4315	91.5105	91.4724	91.5047	2.74865	1.89547	2.0605	0.170384	0.174987	1.02357	0.119606	0.858538	0.136178	0.717004	0.551976	0.174314	0.678868	0.51384	0.141952	0.71123	0.546202
C2H2	111.158	92.5712	8.20549	100.777	114.712	95.065	96.1254	8.3821	103.447	104.331				114.408	114.349	114.402	95.8216	95.7626	95.8151	104.027	103.968	104.021	3.43551	2.43373	2.64085	0.118702	0.0600072	1.12048	0.0295065	0.913362	0.18518	0.816595	0.609479	0.244196	0.757579	0.550463	0.19168	0.810095	0.602979
CH4	83.8051	83.1784	2.81222	85.9906	86.2584	84.688	85.6317	2.86909	87.557	88.4439				86.0544	86.0257	86.0507	85.4277	85.3989	85.4239	88.2399	88.2112	88.2362	2.39139	1.50803	1.57459	0.0619118	0.00152372	0.945267	0.0081677	0.878708	0.142128	0.741227	0.674668	0.170847	0.712508	0.645949	0.145841	0.737515	0.670955
N2H4	162.812	152.38	8.16239	160.542	168.427	155.944	157.995	8.37921	164.323	166.158				168.343	168.378	168.333	157.912	157.946	157.901	166.074	166.109	166.064	5.33967	3.49671	3.71872	0.275883	0.0673457	2.11884	0.0621675	1.89683	0.192129	2.03508	1.81308	0.226714	2.06967	1.84766	0.181855	2.02481	1.80281
CH3SH	112.933	107.128	5.90409	113.032	116.617	109.605	110.813	6.03178	115.637	116.717				116.206	116.182	116.203	110.402	110.377	110.399	116.306	116.282	116.303	3.52119	2.36215	2.51505	0.16316	0.114178	1.3222	0.0889689	1.1693	0.248059	0.910979	0.758085	0.272172	0.886866	0.733972	0.250782	0.908256	0.755361
CH3OH	138.117	125.832	6.67576	132.508	142.163	128.543	129.878	6.85292	135.395	136.554				142.019	141.992	142.01	129.734	129.707	129.725	136.41	136.383	136.401	3.83164	2.57845	2.77527	0.214726	0.132294	1.46792	0.112629	1.2711	0.070932	1.32412	1.1273	0.0435852	1.29678	1.09995	0.0619735	1.31517	1.11834
Si2H6	97.9823	106.537	2.82611	109.363	101.95	108.873	110.504	2.909	111.782	113.331				101.139	101.033	101.144	109.694	109.587	109.699	112.52	112.413	112.525	3.7145	2.17295	2.17862	0.252985	0.163386	1.79453	0.240604	1.78886	0.557334	0.984214	0.978543	0.664221	0.877327	0.871656	0.552827	0.988721	0.98305
C2H4	127.496	116.643	7.19079	123.834	131.437	119.317	120.585	7.34612	126.663	127.776				131.165	131.099	131.158	120.313	120.247	120.305	127.503	127.438	127.496	3.80909	2.62182	2.79931	0.132707	0.0518681	1.31998	0.0297094	1.14249	0.139576	1.0477	0.870205	0.205247	0.982028	0.804534	0.146824	1.04045	0.862957
C2H6	150.171	143.405	6.19029	149.595	154.691	146.356	147.924	6.32853	152.685	154.115				154.339	154.28	154.331	147.573	147.514	147.565	153.763	153.704	153.755	4.35012	2.89134	3.0419	0.169368	0.0597898	1.62814	0.0474771	1.47759	0.182264	1.27651	1.12595	0.241131	1.21764	1.06709	0.190138	1.26864	1.11808
MAE																							2.45611	1.67998	1.84582	0.143	0.0820041	0.892189	0.0907973	0.728738	0.195043	0.698082	0.574014	0.208832	0.69076	0.565856	0.193626	0.695238	0.571173
RMS																							2.73738	1.89934	2.08667	0.167958	0.105404	0.989227	0.123306	0.839045	0.279955	0.811067	0.673476	0.289789	0.806647	0.668135	0.278389	0.80743	0.670122
MAX																							5.33967	4.05141	4.47351	0.394504	0.240732	2.11884	0.358168	1.89683	0.937925	2.03508	1.81308	0.934718	2.06967	1.84766	0.939503	2.02481	1.80281
																							Conventional			F12					PBE			P86			PW91
Closed-shell reaction energies (kcal/mol)
CO + H2 → H2CO	-5.88796	-5.55988	0.166546	-5.39333	-5.98694	-5.69645	-5.65885	0.189317	-5.50714	-5.49231				-6.00603	-5.99332	-6.00387	-5.67794	-5.66523	-5.67579	-5.5114	-5.49869	-5.50924	0.0541343	0.0395919	0.0319808	0.0448408	0.0969825	0.0593833	0.0818219	0.0669944	0.0639319	0.0784744	0.0860854	0.0512214	0.0657639	0.073375	0.0617767	0.0763192	0.0839303
CO + H2O → CO2 + H2	-9.93397	-3.58118	-2.39479	-5.97597	-10.4252	-4.05911	-4.07245	-2.48863	-6.54774	-6.46724				-10.3175	-10.3101	-10.3178	-3.96472	-3.95726	-3.96503	-6.35952	-6.35205	-6.35982	0.478076	0.477303	0.509868	0.0131939	0.000625348	0.0139673	0.0618988	0.0185986	0.0945311	0.0937577	0.126324	0.101997	0.101224	0.13379	0.0942282	0.0934548	0.126021
CH3OH + HCl → CH3Cl + H2O	-3.21202	-1.51682	-0.405527	-1.92235	-3.39311	-1.64403	-1.69791	-0.406274	-2.05031	-2.10343				-3.34775	-3.3473	-3.34731	-1.65255	-1.65211	-1.65211	-2.05808	-2.05763	-2.05764	0.0941177	0.0395137	0.0693129	0.0869676	0.0876956	0.141572	0.0586438	0.111772	0.0416144	0.0962184	0.0664193	0.0411659	0.09577	0.0659708	0.0411757	0.0957798	0.0659806
H2O + CO → HCOOH	-8.01047	-5.86997	-0.955515	-6.82549	-8.44859	-6.32367	-6.30809	-0.996937	-7.32061	-7.26361				-8.3904	-8.37695	-8.38796	-6.2499	-6.23645	-6.24746	-7.20541	-7.19196	-7.20298	0.37216	0.369056	0.382452	0.0659626	0.0846451	0.0690663	0.11267	0.0556701	0.00776494	0.0108687	0.0025276	0.00568344	0.00257972	0.015976	0.00533008	0.0084338	0.00496245
CH3OH + H2S → CH3SH + H2O	-4.83746	-2.63039	-0.490633	-3.12103	-4.99343	-2.73689	-2.78636	-0.488739	-3.22563	-3.27699				-4.98416	-4.99048	-4.98388	-2.77709	-2.78341	-2.77681	-3.26772	-3.27404	-3.26745	0.115088	0.0623508	0.0800343	0.0408809	0.044146	0.0936185	0.0245683	0.075935	0.0316088	0.0843464	0.0666629	0.0379293	0.090667	0.0729834	0.0313324	0.0840701	0.0663865
CS2 + 2 H2O → CO2 + 2 H2S	23.6603	13.3323	4.04615	17.3784	24.3146	13.6959	13.9865	4.08634	17.7823	18.0327				24.234	24.2816	24.2296	13.906	13.9536	13.9015	17.9522	17.9997	17.9477	0.81888	0.384935	0.564271	0.164657	0.0213107	0.269288	0.160455	0.0899515	0.245171	0.188774	0.00943767	0.197619	0.236325	0.0569891	0.249631	0.184314	0.00497748
C2H6 + H2 → 2 CH4	3.41742	2.39154	0.565841	2.95738	3.6362	2.53758	2.61033	0.59035	3.12793	3.17617				3.57197	3.57127	3.57187	2.54609	2.5454	2.54599	3.11193	3.11124	3.11184	0.193506	0.151103	0.168542	0.0252776	0.00506733	0.0676807	0.00200283	0.0502415	0.038956	0.00344716	0.013992	0.039652	0.00275113	0.0146881	0.0390549	0.00334821	0.014091
HNCO+ H2O → CO2 + NH3	2.64122	2.34182	0.310155	2.65198	2.66892	2.32596	2.36951	0.299374	2.62533	2.67967				2.65395	2.65977	2.65258	2.35454	2.36037	2.35318	2.6647	2.67053	2.66333	0.0197043	0.0468927	0.0455727	0.00798646	0.0310301	0.0745834	0.0189298	0.0732635	0.00698218	0.0596148	0.0582948	0.00115398	0.065443	0.064123	0.00835107	0.0582459	0.0569259
CH4 + Cl2 → CH3Cl+ HCl	0.406471	1.44722	0.57904	2.02626	1.0524	1.86699	2.09314	0.631183	2.49818	2.67218				0.825506	0.845371	0.830348	1.86625	1.88612	1.87109	2.44529	2.46516	2.45013	0.767351	0.624694	0.762121	0.121426	0.204915	0.0212304	0.2902	0.116197	0.348316	0.205659	0.343087	0.328451	0.185794	0.323222	0.343474	0.200818	0.338245
Cl2 + F2 → 2 ClF	4.33914	5.20292	1.32387	6.52678	4.52179	5.28492	5.38556	1.34896	6.63388	6.70943				4.4174	4.38041	4.41567	5.28117	5.24418	5.27944	6.60504	6.56805	6.60331	0.49166	0.254351	0.41246	0.309013	0.17235	0.0717041	0.305361	0.229813	0.413404	0.176095	0.334204	0.450397	0.213089	0.371198	0.415135	0.177826	0.335935
CO+ Cl2 → COCl2	-19.6351	-11.6972	-2.46319	-14.1604	-19.5827	-11.8654	-11.6448	-2.50895	-14.3743	-14.108				-19.6406	-19.6141	-19.6334	-11.7027	-11.6762	-11.6954	-14.1659	-14.1394	-14.1586	0.357715	0.21196	0.260064	0.305327	0.380196	0.159572	0.474055	0.207675	0.363224	0.217469	0.265572	0.336752	0.190997	0.2391	0.355998	0.210243	0.258346
CO2 + 3 H2 → CH3OH + H2O	2.67155	-3.96198	3.6301	-0.331889	3.10063	-3.68069	-3.5329	3.77425	0.0935641	0.0971975				2.93937	2.94588	2.9443	-3.69417	-3.68766	-3.68923	-0.0640708	-0.05756	-0.0591337	0.491819	0.463117	0.5358	0.0627322	0.181817	0.0340304	0.110347	0.106714	0.224001	0.195299	0.267982	0.21749	0.188788	0.261471	0.219063	0.190362	0.263045
HCHO+ H2 → CH3OH	-1.37446	-1.98328	1.06876	-0.914528	-1.33767	-2.04334	-1.94649	1.0963	-0.947039	-0.877736				-1.37212	-1.37086	-1.36964	-1.98094	-1.97968	-1.97847	-0.912189	-0.910922	-0.909709	0.0678773	0.0254063	0.0579126	0.0310853	0.0854602	0.0113856	0.0904239	0.0211206	0.0655377	0.0230667	0.055573	0.064271	0.0218001	0.0543063	0.0630585	0.0205876	0.0530938
CO + 2 H2 → CH3OH	-7.26243	-7.54316	1.2353	-6.30786	-7.32461	-7.73979	-7.60535	1.28562	-6.45418	-6.37004				-7.37815	-7.36417	-7.37352	-7.65889	-7.64491	-7.65426	-6.42359	-6.40961	-6.41895	0.013743	0.0141855	0.0259318	0.0759262	0.182443	0.0479977	0.172246	0.088115	0.12947	0.101541	0.141658	0.115492	0.087564	0.127681	0.124835	0.0969068	0.137024
C2H4 + H2 → C2H6	-1.81918	-1.41818	1.0005	-0.417679	-1.79097	-1.48162	-1.38998	1.01759	-0.464025	-0.389474				-1.8323	-1.83838	-1.83133	-1.43131	-1.43738	-1.43033	-0.430806	-0.436878	-0.429831	0.0851331	0.00629577	0.0332321	0.056928	0.0697314	0.0219094	0.0795773	0.00502692	0.0982601	0.0194228	0.0463591	0.104331	0.0254939	0.0524302	0.0972846	0.0184473	0.0453836
SO3 + CO → SO2 + CO2	-8.41308	-4.34984	-1.59057	-5.94042	-7.94067	-3.73726	-3.87743	-1.59257	-5.32982	-5.46801				-8.15149	-8.15167	-8.15149	-4.08825	-4.08843	-4.08825	-5.67883	-5.67901	-5.67883	0.876432	0.753491	0.821175	0.404022	0.140905	0.281081	0.210579	0.348764	0.614842	0.491902	0.559585	0.61502	0.492079	0.559762	0.614842	0.491902	0.559585
H2 + Cl2 → 2 HCl	3.26348	2.92633	1.42404	4.35037	4.28802	3.60618	3.95087	1.50945	5.11564	5.37491				3.93248	3.94612	3.93703	3.59533	3.60897	3.59988	5.01937	5.03301	5.02392	1.05123	0.822538	1.0111	0.0266858	0.14268	0.202008	0.245829	0.0134463	0.382229	0.153535	0.342097	0.368593	0.139899	0.328461	0.377677	0.148983	0.337545
C2H2 + H2 → C2H4	4.51882	1.27158	1.0147	2.28628	4.73712	1.30565	1.48989	1.03598	2.34163	2.50459				4.58484	4.59223	4.58594	1.33761	1.345	1.33871	2.35231	2.3597	2.35341	0.252577	0.0877385	0.117361	0.0342711	0.0536706	0.130567	0.0620125	0.100945	0.186551	0.0217131	0.0513352	0.179165	0.0143265	0.0439486	0.185454	0.0206161	0.0502382
SO2 + H2O2 → SO3 + H2O	0.367444	5.20591	1.0697	6.27561	-0.621026	3.94458	4.21744	1.04085	4.98543	5.28714				-0.49546	-0.437175	-0.493089	4.343	4.40129	4.34538	5.4127	5.47099	5.41507	1.36343	1.31269	1.34876	0.374962	0.0513581	0.324219	0.0585822	0.360287	0.500528	0.449785	0.485853	0.558813	0.508069	0.544138	0.502898	0.452155	0.488224
CO+ 3 H2 → CH4 + H2O	-7.61744	-7.58087	1.67478	-5.9061	-7.48209	-7.64463	-7.44552	1.75761	-5.88702	-5.77074				-7.61893	-7.61073	-7.61415	-7.58236	-7.57417	-7.57758	-5.90759	-5.89939	-5.90281	0.203506	0.144145	0.205597	0.0681532	0.207903	0.00879156	0.186518	0.0702442	0.204997	0.145635	0.207088	0.196801	0.137439	0.198892	0.200214	0.140852	0.202305
HCN+ 3 H2 → CH4 + NH3	4.7044	0.611963	2.56241	3.17437	5.00911	0.617155	0.916669	2.62603	3.24319	3.47908				4.78759	4.79286	4.7914	0.695156	0.700417	0.698957	3.25756	3.26282	3.26136	0.375228	0.180184	0.261278	0.0705222	0.174992	0.124522	0.19246	0.043428	0.292035	0.0969914	0.178085	0.286774	0.0917303	0.172824	0.288234	0.0931896	0.174283
H2O2 + H2 → 2 H2O	1.88833	4.43724	1.87392	6.31116	1.86354	4.26643	4.41245	1.93692	6.20335	6.28637				1.67056	1.72121	1.67324	4.21948	4.27012	4.22215	6.09339	6.14403	6.09607	0.00892385	0.0818943	0.0177136	0.0158657	0.0889211	0.0571048	0.0900983	0.0070759	0.208845	0.135875	0.200055	0.158204	0.0852337	0.149414	0.206172	0.133201	0.197382
CO+ H2O2 → CO2 + H2O	-8.04564	0.856066	-0.520876	0.33519	-8.5617	0.207323	0.340007	-0.551712	-0.344389	-0.180869				-8.64695	-8.58885	-8.64458	0.254752	0.312859	0.257123	-0.266124	-0.208016	-0.263753	0.487	0.559197	0.527582	0.0290596	0.0895465	0.0431375	0.151997	0.0115227	0.114314	0.0421171	0.0737319	0.0562069	0.0159902	0.0156246	0.111944	0.0397466	0.0713614
2 NH3 + 3 Cl2 → N2 + 6 HCl	10.8538	12.757	2.2821	15.0391	13.8162	14.8754	15.7194	2.48182	17.3572	18.0015				12.9466	12.9765	12.9542	14.8498	14.8797	14.8574	17.1319	17.1618	17.1395	2.88369	2.25374	2.7297	0.0786828	0.135353	0.708638	0.411601	0.232676	0.790923	0.160968	0.63693	0.760977	0.131021	0.606984	0.78327	0.153315	0.629277
3 N2H4 → 4 NH3 + N2	2.44996	7.42265	-0.133409	7.28924	2.94793	7.86085	7.92062	-0.086635	7.77422	7.78721				2.81525	2.80293	2.80968	7.78794	7.77562	7.78237	7.65453	7.64221	7.64896	0.337907	0.263965	0.261538	0.160057	0.174233	0.233999	0.223433	0.236426	0.0273796	0.101321	0.103748	0.015056	0.0889979	0.0914248	0.0218061	0.095748	0.0981749
H2 + F2 → 2 HF	3.06547	8.03929	2.9641	11.0034	2.83478	7.62882	7.80859	3.03707	10.6659	10.7727				2.57707	2.55247	2.58442	7.55089	7.52628	7.55823	10.515	10.4904	10.5223	0.107191	0.179372	0.0657723	0.123508	0.231097	0.0513271	0.271729	0.164927	0.38121	0.309029	0.422629	0.405812	0.333631	0.447231	0.373866	0.301685	0.415285
CH4 + 4 H2O2 → CO2 + 6 H2O	5.2368	21.7487	3.4261	25.1748	4.51102	20.6512	21.0229	3.50144	24.1527	24.449				3.98367	4.18551	3.98928	20.4955	20.6974	20.5012	23.9216	24.1235	23.9273	0.717277	0.949024	0.78632	0.00850348	0.148407	0.223243	0.235774	0.0605392	0.535853	0.304106	0.466811	0.334019	0.102272	0.264976	0.530246	0.298499	0.461203
2 NH3 + 3 F2 → N2 + 6 HF	10.2598	28.0959	6.90227	34.9981	9.45643	26.9433	27.2925	7.06465	34.0079	34.1948				8.88035	8.79558	8.89637	26.7164	26.6317	26.7325	33.6187	33.5339	33.6347	0.591575	0.751992	0.500915	0.211783	0.400605	0.0513672	0.489303	0.302443	0.787866	0.627449	0.878526	0.872633	0.712217	0.963293	0.771837	0.611421	0.862497
MAE																							0.488462	0.411097	0.449799	0.107796	0.131717	0.128464	0.17404	0.116779	0.257155	0.164089	0.231809	0.246489	0.158106	0.22551	0.254221	0.160731	0.228632
RMS																							0.752001	0.633996	0.711892	0.154616	0.162843	0.191778	0.216729	0.154969	0.34098	0.221812	0.316603	0.337073	0.2285	0.317173	0.337544	0.218296	0.312823
MAX																							2.88369	2.25374	2.7297	0.404022	0.400605	0.708638	0.489303	0.360287	0.790923	0.627449	0.878526	0.872633	0.712217	0.963293	0.78327	0.611421	0.862497
																							Conventional			F12					PBE			P86			PW91
Open-shell reaction energies (kcal/mol)
HCl + H → Cl + H2	4.93652	-0.832751	1.41603	0.583278	5.02364	-0.531927	-0.745633	1.43554	0.903611	0.670396				5.04977	5.04658	5.048	-0.719502	-0.722689	-0.721274	0.696527	0.69334	0.694755	0.0733859	0.189596	0.236931	0.0137321	0.111228	0.102479	0.0834022	0.149813	0.0398632	0.0763474	0.123682	0.036676	0.0795346	0.126869	0.0380916	0.078119	0.125454
H2O + F2 → 2 HF + O	57.732	50.7304	6.38817	57.1185	58.8968	51.3882	51.8952	6.5489	57.9371	58.2834				58.7827	58.7652	58.7846	51.781	51.7636	51.783	58.1692	58.1518	58.1712	1.1433	0.732712	0.95524	0.0215335	0.0748667	0.432118	0.136661	0.209589	0.0926226	0.317962	0.0954332	0.110071	0.300513	0.0779847	0.0906733	0.319911	0.0973826
CH4 + OH → CH3 + H2O	-15.0841	-9.84048	-0.82573	-10.6662	-15.3577	-10.0808	-10.1141	-0.847403	-10.9282	-10.9398				-15.3948	-15.3962	-15.3924	-10.1512	-10.1525	-10.1488	-10.9769	-10.9783	-10.9745	0.238286	0.18418	0.218001	0.03534	0.0561682	0.0894456	0.0440197	0.0556248	0.0724197	0.126525	0.0927045	0.0737658	0.127871	0.0940506	0.0699937	0.124099	0.0902785
OH + H2 → H2O + H	-17.2517	-7.42443	-1.79995	-9.22438	-17.523	-7.78824	-7.69569	-1.83943	-9.62767	-9.49564				-17.6361	-17.6389	-17.6331	-7.80876	-7.81158	-7.8058	-9.60872	-9.61153	-9.60575	0.207413	0.260097	0.312805	0.0638465	0.103717	0.0111625	0.0904825	0.0415455	0.176921	0.124237	0.0715291	0.179737	0.127053	0.0743448	0.173959	0.121275	0.0685672
CO + OH → CO2 + H	-27.1857	-11.0056	-4.19475	-15.2004	-27.9482	-11.8474	-11.7681	-4.32806	-16.1754	-15.9629				-27.9536	-27.9489	-27.9509	-11.7735	-11.7688	-11.7708	-15.9682	-15.9636	-15.9656	0.685489	0.7374	0.822673	0.0770404	0.104343	0.0251298	0.152381	0.0601441	0.08239	0.0304794	0.0547945	0.0777395	0.0258288	0.059445	0.079731	0.0278204	0.0574535
CH3 + Cl2 → CH3Cl +Cl	3.17536	3.03052	1.02085	4.05137	3.91076	3.62766	3.76593	1.0747	4.70235	4.78677				3.63401	3.64922	3.63762	3.48917	3.50438	3.49278	4.51002	4.52523	4.51363	0.871609	0.738374	0.904248	0.136201	0.141237	0.00296504	0.253261	0.16884	0.412954	0.279719	0.445593	0.397746	0.26451	0.430385	0.409348	0.276113	0.441987
S + 2 HCl → H2S + Cl2	-27.9089	-24.2836	-3.5858	-27.8694	-29.811	-25.6909	-26.1857	-3.7114	-29.4023	-29.7715				-29.3409	-29.3586	-29.3465	-25.7156	-25.7333	-25.7213	-29.3014	-29.3191	-29.3071	1.87618	1.45598	1.69186	0.0259088	0.0487113	0.446115	0.158988	0.210237	0.444242	0.0240359	0.259914	0.426539	0.00633335	0.242211	0.438573	0.0183669	0.254245
2 NO + O2 → 2 NO2	-45.1296	-31.9618	-10.13	-42.0917	-46.3782	-33.0561	-33.2103	-10.4075	-43.4636	-43.3403				-46.4881	-46.5047	-46.4835	-33.3203	-33.3369	-33.3156	-43.4502	-43.4668	-43.4456	1.09311	0.913687	0.947244	0.155424	0.180624	0.334847	0.424592	0.30129	0.265389	0.444812	0.411255	0.281978	0.461401	0.427844	0.260752	0.440175	0.406618
N + O2 → NO + O	15.236	1.61711	0.73245	2.34956	13.9218	0.713748	0.302932	0.708646	1.42239	1.03538				13.7126	13.6765	13.7125	0.0937294	0.057544	0.0935816	0.826179	0.789994	0.826032	1.27674	0.972985	0.912612	0.037438	0.0696248	0.341191	0.0145523	0.401563	0.246641	0.550394	0.610766	0.282826	0.586579	0.646952	0.246789	0.550541	0.610914
4 HCl+ O2 → 2 H2O + 2 Cl2	7.01526	-3.8003	0.353802	-3.4465	4.08604	-5.96525	-6.72952	0.235528	-5.72973	-6.37572				4.32073	4.26925	4.31678	-6.49483	-6.54631	-6.49878	-6.14103	-6.19251	-6.14498	2.79093	2.19679	2.43701	0.138299	0.0318365	0.732434	0.153782	0.492214	0.0963948	0.497741	0.257521	0.0449112	0.549225	0.309004	0.0924447	0.501691	0.261471
NO+ H2O2 → NO2 + H2O	-27.4476	-12.5698	-4.79201	-17.3618	-27.6566	-12.8852	-12.7788	-4.89404	-17.7792	-17.5708				-27.6663	-27.6119	-27.6639	-12.7886	-12.7341	-12.7862	-17.5806	-17.5261	-17.5782	0.211247	0.26288	0.28393	0.00225761	0.0524716	0.0538905	0.133457	0.07494	0.00750822	0.0441247	0.0651742	0.0469447	0.0985776	0.119627	0.00509318	0.0465397	0.0675892
2 NO → N2 + O2	-27.1698	-12.3663	-0.948418	-13.3147	-26.9425	-12.1656	-12.139	-0.911642	-13.0773	-13.0874				-26.7839	-26.7659	-26.7841	-11.9804	-11.9624	-11.9806	-12.9288	-12.9109	-12.929	0.211279	0.218762	0.170149	0.0160512	0.0180743	0.00856821	0.0673144	0.0571812	0.174671	0.167188	0.215801	0.192601	0.185118	0.233731	0.174445	0.166962	0.215575
2 H2O2 → 2 H2O + O2	-9.76555	6.82213	0.54595	7.36808	-8.93499	7.28574	7.65269	0.619405	7.90515	8.19864				-8.84456	-8.71907	-8.84437	7.74312	7.86862	7.74332	8.28907	8.41457	8.28927	0.670616	0.387927	0.379385	0.159939	0.0756812	0.442628	0.157679	0.45117	0.250373	0.533062	0.541604	0.375867	0.658556	0.667098	0.250566	0.533255	0.541797
Cl2 + H → HCl + Cl	8.2	2.09358	2.84007	4.93365	9.31166	3.07426	3.20524	2.94499	6.01925	6.04531				8.98225	8.9927	8.98503	2.87583	2.88628	2.87861	5.7159	5.72635	5.71868	1.12462	1.01213	1.24803	0.0129537	0.0314522	0.0995296	0.162427	0.136367	0.342366	0.229883	0.465779	0.331917	0.219434	0.45533	0.339586	0.227102	0.462999
2 SO2 + O2 → 2 SO3	10.5004	3.58968	1.59345	5.18313	7.69294	0.603414	0.782189	1.4623	2.06572	2.37564				7.85364	7.84472	7.85819	0.942887	0.933963	0.947435	2.53634	2.52741	2.54088	3.39748	3.0133	3.0769	0.589985	0.0270351	0.20581	0.0405141	0.269405	0.750684	0.366508	0.430103	0.741759	0.357583	0.421178	0.755231	0.371056	0.43465
Cl + OH → HOCl	-46.077	-35.5652	-4.87146	-40.4367	-47.3955	-36.5998	-36.8837	-4.99051	-41.5903	-41.7552				-47.1545	-47.1669	-47.1539	-36.6428	-36.6552	-36.6421	-41.5142	-41.5266	-41.5136	1.18898	0.917905	1.10175	0.129532	0.116635	0.400605	0.0518416	0.216757	0.111446	0.159627	0.0242214	0.0990178	0.172055	0.0117936	0.112079	0.158993	0.0248549
H2S + F2 → S + 2 HF	27.7109	29.3966	5.12586	34.5225	28.3578	29.7135	30.0434	5.23902	34.9526	35.1693				27.9854	27.9649	27.9939	29.6711	29.6506	29.6796	34.797	34.7765	34.8055	0.71776	0.454067	0.614983	0.0709133	0.137129	0.192779	0.184889	0.0318633	0.443222	0.17953	0.340446	0.463758	0.200065	0.360981	0.434762	0.171069	0.331985
2 NH2 → N2H4	-39.8335	-29.8031	-3.31936	-33.1224	-40.971	-30.7007	-30.9406	-3.40474	-34.1055	-34.26				-40.9696	-40.9703	-40.9668	-30.9391	-30.9399	-30.9364	-34.2585	-34.2592	-34.2557	1.05892	0.841074	0.930622	0.0786177	0.0565877	0.296462	0.0524181	0.206914	0.0771556	0.295	0.205452	0.0778727	0.295717	0.206169	0.0743947	0.292239	0.202691
NO + N → O + N2	-11.9338	-10.7492	-0.215968	-10.9652	-13.0206	-11.4519	-11.8361	-0.202996	-11.6549	-12.052				-13.0712	-13.0895	-13.0716	-11.8866	-11.9049	-11.887	-12.1026	-12.1209	-12.103	1.06546	0.754223	0.742464	0.0213868	0.0515505	0.332622	0.0527622	0.344382	0.0719698	0.383206	0.394965	0.0902257	0.401461	0.413221	0.072344	0.38358	0.39534
O + 2 HCl → H2O + Cl2	-57.93	-45.6174	-4.84811	-50.4655	-60.3501	-47.3656	-48.0375	-5.02129	-52.3869	-52.8856				-60.1381	-60.1589	-60.1373	-47.8255	-47.8463	-47.8246	-52.6736	-52.6944	-52.6728	2.30172	1.73462	2.03211	0.118356	0.0135507	0.685453	0.11076	0.387963	0.0936418	0.473456	0.175965	0.0728525	0.494245	0.196754	0.0944844	0.472613	0.175123
2 SiH3 → Si2H6	-19.9098	-18.1188	-1.58168	-19.7005	-21.1585	-18.7559	-19.3675	-1.63516	-20.391	-20.9492				-20.8956	-20.6749	-20.8965	-19.1047	-18.8839	-19.1056	-20.6863	-20.4656	-20.6872	1.28597	0.736938	0.787549	0.0372485	0.0998722	0.511783	0.0970025	0.461172	0.300101	0.24893	0.198319	0.520828	0.0282034	0.0224073	0.299207	0.249824	0.199214
CH3 + SH → CH3SH	-28.7617	-22.3635	-3.0197	-25.3832	-29.7374	-23.1477	-23.3392	-3.08512	-26.2329	-26.3589				-29.6145	-29.6163	-29.6141	-23.2163	-23.2181	-23.2159	-26.236	-26.2378	-26.2356	0.855134	0.670126	0.749833	0.120579	0.114117	0.305586	0.0998295	0.225879	0.00229263	0.182715	0.103008	0.000551666	0.184456	0.104749	0.00275536	0.182252	0.102545
SO2 + O → SO3	-56.1874	-41.9224	-4.22829	-46.1507	-58.5466	-44.0812	-44.2816	-4.4079	-48.4891	-48.5099				-58.3716	-58.3711	-58.3665	-44.1066	-44.1061	-44.1015	-48.3349	-48.3344	-48.3298	2.605	2.14288	2.35206	0.245786	0.0159514	0.216331	0.0136118	0.00715322	0.420786	0.0413311	0.167847	0.421276	0.040841	0.168337	0.425878	0.0362397	0.172938
CS + O → CO + S	-17.3182	-12.4271	1.46116	-10.966	-17.4341	-12.5841	-12.5431	1.45418	-11.13	-11.0819				-17.7072	-17.7057	-17.7033	-12.8161	-12.8146	-12.8122	-11.3549	-11.3534	-11.3511	0.0355441	0.130478	0.115274	0.0803988	0.0265359	0.014535	0.0487198	0.000669074	0.353417	0.258483	0.273687	0.351917	0.256983	0.272187	0.349547	0.254614	0.269818
CH3 + Cl → CH3Cl	-30.8176	-23.5738	-3.23525	-26.8091	-31.8869	-24.4722	-24.6431	-3.30583	-27.778	-27.8783				-31.7397	-31.7325	-31.7375	-24.4959	-24.4887	-24.4936	-27.7311	-27.7239	-27.7289	0.952556	0.739181	0.856537	0.116712	0.159203	0.330087	0.112427	0.212731	0.0304962	0.182879	0.0655228	0.0377109	0.175664	0.0583082	0.0327441	0.180631	0.063275
CH3OH + O → HCHO + H2O	-53.2921	-40.7078	-4.49282	-45.2006	-54.7244	-41.7161	-42.1401	-4.60813	-46.3242	-46.6329				-54.8335	-54.8419	-54.8306	-42.2492	-42.2576	-42.2463	-46.742	-46.7505	-46.7391	1.31836	0.937491	1.07893	0.113956	0.0707704	0.49483	0.0446448	0.353396	0.22305	0.603924	0.462489	0.23147	0.612344	0.470909	0.220134	0.601009	0.459574
CH3 + OH → CH3OH	-39.9208	-30.3142	-3.21365	-33.5278	-40.9932	-31.1483	-31.3865	-3.30344	-34.4518	-34.6001				-40.9782	-40.9775	-40.9753	-31.3716	-31.3708	-31.3686	-34.5852	-34.5845	-34.5822	0.992466	0.770168	0.863098	0.0798591	0.0639965	0.302157	0.0608632	0.209226	0.0649472	0.287245	0.194315	0.0641839	0.286482	0.193551	0.0619478	0.284246	0.191315
NH + H → NH2	-30.3841	-29.0863	-1.28977	-30.3761	-31.3868	-29.7051	-30.0891	-1.32156	-31.0267	-31.3789				-31.3701	-31.3734	-31.3691	-30.0724	-30.0757	-30.0713	-31.3622	-31.3655	-31.3611	0.962944	0.609685	0.64421	0.0398261	0.00911904	0.393085	0.00638286	0.358561	0.0231279	0.376387	0.341863	0.0264495	0.379709	0.345184	0.0220533	0.375313	0.340788
Si + 2 H2 → SiH4	-14.3537	-12.407	-0.811113	-13.2181	-15.148	-13.0804	-13.2013	-0.82988	-13.9103	-14.0124				-14.9805	-15.0029	-14.9823	-13.0338	-13.0562	-13.0356	-13.8449	-13.8673	-13.8467	0.620326	0.460568	0.432439	0.173953	0.212827	0.33371	0.259723	0.36184	0.0064862	0.166244	0.194373	0.0288842	0.188642	0.216771	0.00827429	0.168032	0.196161
CS + S → CS2	-45.5368	-29.3641	-5.87924	-35.2434	-47.1578	-30.7492	-30.9851	-6.01286	-36.7621	-36.8644				-46.8699	-46.9094	-46.8695	-30.6972	-30.7367	-30.6968	-36.5764	-36.616	-36.576	1.73191	1.34751	1.52991	0.110917	0.0375571	0.273488	0.0112236	0.0910861	0.398898	0.0144931	0.196895	0.359333	0.0250719	0.15733	0.399296	0.0148912	0.197293
NH2 + H → NH3	-30.1139	-26.9992	-1.35024	-28.3494	-30.8841	-27.4951	-27.7694	-1.37572	-28.8708	-29.1196				-30.8779	-30.8789	-30.8767	-27.7632	-27.7642	-27.762	-29.1135	-29.1144	-29.1122	0.741222	0.478809	0.509033	0.0289559	0.0171314	0.291369	0.0123795	0.261144	0.0228346	0.285248	0.255023	0.0237863	0.286199	0.255975	0.0215574	0.283971	0.253746
2 H2 + O2 → 2 H2O	13.5422	2.05235	3.20189	5.25424	12.6621	1.24712	1.17222	3.25444	4.50155	4.37411				12.1857	12.1615	12.1908	0.695828	0.671616	0.700981	3.89771	3.8735	3.90287	0.688463	0.551716	0.414812	0.19167	0.253523	0.328418	0.337875	0.465321	0.668063	0.804811	0.941715	0.692275	0.829023	0.965927	0.66291	0.799658	0.936561
CO2 + C → 2 CO	-24.5408	-21.3293	-2.0922	-23.4215	-25.4263	-21.8692	-22.2149	-2.13807	-24.0073	-24.3071				-25.4345	-25.42	-25.4346	-22.2231	-22.2086	-22.2232	-24.3153	-24.3008	-24.3154	0.864494	0.623227	0.718673	0.0210983	0.0833851	0.262366	0.132965	0.16692	0.029302	0.270569	0.175124	0.0147805	0.256048	0.160602	0.0293703	0.270638	0.175192
CO + O → CO2	-64.6005	-46.2723	-5.81886	-52.0911	-66.4873	-47.8185	-48.1591	-6.00047	-53.819	-53.9779				-66.5231	-66.5228	-66.518	-48.1949	-48.1946	-48.1898	-54.0137	-54.0134	-54.0086	1.72856	1.38939	1.53088	0.158235	0.156856	0.497412	0.196967	0.355918	0.194056	0.533233	0.391739	0.193743	0.53292	0.391426	0.188965	0.528141	0.386647
C + H2O → CO + H2	-34.4747	-24.9105	-4.487	-29.3975	-35.8516	-25.9283	-26.2874	-4.6267	-30.555	-30.7744				-35.7521	-35.7301	-35.7524	-26.1879	-26.1659	-26.1882	-30.6749	-30.6529	-30.6752	1.34257	1.10053	1.22854	0.0342922	0.0827598	0.276333	0.0710667	0.148321	0.065229	0.176812	0.0487999	0.0872168	0.154824	0.0268122	0.0648579	0.177183	0.0491711
N2H4 + O2 → N2 + 2 H2O	15.0678	7.17857	1.83073	9.00931	14.2795	6.57194	6.39025	1.86119	8.43314	8.22099				13.8902	13.8546	13.8895	6.00098	5.96536	6.00028	7.83172	7.79609	7.83101	0.755829	0.606311	0.530032	0.0324909	0.000320981	0.182009	0.0461406	0.258288	0.421761	0.571279	0.647558	0.457388	0.606906	0.683185	0.422467	0.571985	0.648264
2 NH → N2 + H2	-78.2196	-57.506	-7.27005	-64.7761	-80.6649	-59.2287	-59.9514	-7.44109	-66.6698	-67.2214				-80.6636	-80.6817	-80.6642	-59.9501	-59.9681	-59.9507	-67.2201	-67.2382	-67.2207	2.42601	1.83922	2.05844	0.0193574	0.116567	0.606152	0.164741	0.386931	0.0180566	0.604851	0.38563	0.0361001	0.622895	0.403673	0.0186567	0.605452	0.38623
C + S2 → CS2	-55.7789	-40.2748	-7.82053	-48.0953	-57.4964	-41.5016	-41.9924	-8.00186	-49.5035	-49.8129				-57.5229	-57.5459	-57.5229	-42.0188	-42.0418	-42.0188	-49.8393	-49.8624	-49.8394	1.33504	1.01598	1.04591	0.382523	0.21083	0.70159	0.362227	0.671657	0.408969	0.728036	0.698103	0.431993	0.75106	0.721127	0.408995	0.728063	0.69813
2 CO+ 2 NO → N2 + 2 CO2	-33.4955	-17.4763	-2.53612	-20.0124	-35.1309	-19.0367	-19.1117	-2.63447	-21.6712	-21.6478				-35.2332	-35.2246	-35.2289	-19.214	-19.2053	-19.2097	-21.7501	-21.7415	-21.7458	1.43334	1.28756	1.2644	0.202007	0.272848	0.347784	0.394358	0.370943	0.30433	0.450108	0.473266	0.29568	0.441458	0.464616	0.300009	0.445786	0.468945
CH4 + 2 O2 → CO2 + 2 H2O	24.7679	8.10441	2.3342	10.4386	22.381	6.07976	5.71752	2.26263	8.34239	8.05172				21.6728	21.6236	21.678	5.0093	4.96014	5.01452	7.3435	7.29435	7.34872	2.05851	1.72488	1.54509	0.328381	0.299769	0.662012	0.551131	0.8418	1.0366	1.37023	1.55002	1.08575	1.41938	1.59917	1.03138	1.36501	1.5448
4 NH3 + 5 O2 → 4 NO + 6H2O	97.093	38.8457	7.52245	46.3682	93.7754	36.1862	35.5281	7.4935	43.6797	43.0506				92.423	92.2926	92.427	34.1758	34.0453	34.1797	41.6982	41.5678	41.7021	3.02795	2.52042	2.19193	0.289632	0.139047	0.797162	0.496484	1.12565	1.642	2.14953	2.47802	1.77242	2.27995	2.60844	1.6381	2.14563	2.47412
2 NH3 + 2 NO + O → 2 N2 + 3 H2O	-67.2308	-49.027	-3.16062	-52.1877	-69.3904	-50.6211	-51.1866	-3.21559	-53.8367	-54.3473				-69.6547	-69.6791	-69.6503	-51.4509	-51.4753	-51.4466	-54.6116	-54.6359	-54.6072	1.99767	1.45891	1.56927	0.16192	0.135141	0.700681	0.0797443	0.590319	0.426215	0.964976	0.854614	0.450613	0.989373	0.879012	0.421896	0.960657	0.850295
C + O2 → CO2	-30.8665	-26.4393	-3.67991	-30.1193	-33.6147	-28.7403	-29.1876	-3.8609	-32.6012	-32.8675				-33.8839	-33.8787	-33.8794	-29.4568	-29.4515	-29.4523	-33.1367	-33.1314	-33.1322	2.50911	2.12955	2.15322	0.239156	0.171389	0.618718	0.328707	0.595044	0.508303	0.887865	0.864191	0.503061	0.882623	0.858949	0.503824	0.883386	0.859711
CS2 + 3 O2 → CO2 + 2 SO2	12.9615	-5.65076	-0.299581	-5.95034	7.82663	-10.4715	-10.7856	-0.566813	-11.0383	-11.0852				7.70934	7.6904	7.71484	-10.9029	-10.9218	-10.8974	-11.2025	-11.2214	-11.197	4.73902	4.45781	4.18162	0.395831	0.362962	0.677044	0.906382	0.953232	0.513122	0.794334	1.07052	0.532063	0.813276	1.08946	0.507622	0.788834	1.06502
CH4 + 4 NO → 2 N2 + CO2 + 2 H2O	-29.5717	-16.6282	0.437367	-16.1909	-31.504	-18.2515	-18.5605	0.439345	-17.8122	-18.1231				-31.8949	-31.9082	-31.8902	-18.9514	-18.9647	-18.9467	-18.5141	-18.5274	-18.5093	1.63595	1.28735	1.20479	0.296278	0.335918	0.644875	0.416502	0.727438	0.687257	1.03585	1.11842	0.700551	1.04915	1.13171	0.682488	1.03108	1.11365
CH4 + NH3 + 3 O → HCN + 3 H2O	-168.704	-128.685	-12.8346	-141.52	-173.195	-131.895	-133.176	-13.1615	-145.057	-146.011				-173.404	-173.431	-173.392	-133.386	-133.412	-133.373	-146.22	-146.247	-146.208	4.12669	2.91644	3.32432	0.364602	0.2937	1.57486	0.212746	1.16698	0.573726	1.78398	1.3761	0.600448	1.8107	1.40282	0.561345	1.7716	1.36372
2 C + H2 → C2H2	-90.3014	-67.2277	-8.20549	-75.4332	-93.2497	-69.5075	-70.176	-8.3821	-77.8896	-78.3815				-93.0665	-93.0068	-93.0597	-69.9928	-69.9331	-69.986	-78.1983	-78.1386	-78.1915	2.80934	2.15791	2.36502	0.138969	0.121817	0.790406	0.0913162	0.58329	0.0442321	0.607205	0.400089	0.10398	0.547456	0.340341	0.0510821	0.600355	0.393239
4 NH3 + 3 O2 → 2 N2 + 6 H2O	42.7534	14.1131	5.62561	19.7387	39.8904	11.855	11.2501	5.67021	17.5252	16.8758				38.8553	38.7608	38.8588	10.215	10.1205	10.2185	15.8406	15.7461	15.8441	2.60539	2.0829	1.85163	0.25753	0.175196	0.780026	0.361855	1.01129	1.29266	1.81516	2.04642	1.38722	1.90972	2.14098	1.28921	1.8117	2.04297
MAE																							1.46646	1.16985	1.23159	0.136811	0.115451	0.39898	0.175921	0.358958	0.311108	0.489595	0.484508	0.32951	0.499438	0.493936	0.309165	0.487452	0.482714
RMS																							1.79183	1.45588	1.50819	0.185026	0.146232	0.491797	0.246912	0.460029	0.457517	0.678663	0.702471	0.484389	0.702105	0.727158	0.455388	0.676192	0.700096
MAX																							4.73902	4.45781	4.18162	0.589985	0.362962	1.57486	0.906382	1.16698	1.642	2.14953	2.47802	1.77242	2.27995	2.60844	1.6381	2.14563	2.47412
																							Conventional			F12					PBE			P86			PW91

## Sheet: aug-cc-pV5Z
	MP2 correlation energy (a.u.)	CCSD correlation energy (a.u.)	(T) correction (a.u.)	CCSD(T) correlation energy (a.u.)
F2	-0.591472	-0.587616	-0.0220611	-0.609677
Cl2	-0.436751	-0.462018	-0.0230012	-0.485019
ClF	-0.510435	-0.520526	-0.0214135	-0.541939
ClO	-0.447661	-0.47052	-0.021876	-0.492396
Si2	-0.204522	-0.219518	-0.0179771	-0.237495
NH	-0.161216	-0.176091	-0.00490146	-0.180992
CH	-0.117013	-0.137736	-0.00397298	-0.141709
S2	-0.381434	-0.389067	-0.0249936	-0.414061
OH	-0.23183	-0.241058	-0.00678012	-0.247838
HCl	-0.232215	-0.248637	-0.0102856	-0.258923
P2	-0.31233	-0.319855	-0.0251781	-0.345033
O2	-0.539909	-0.508934	-0.0245948	-0.533529
SO	-0.453821	-0.445965	-0.0244305	-0.470395
SiH2(3B1)	-0.100795	-0.120307	-0.00375719	-0.124064
HF	-0.310223	-0.307794	-0.0086233	-0.316417
NO	-0.455934	-0.447003	-0.0223084	-0.469312
SiH2(1A1)	-0.12043	-0.143929	-0.00432064	-0.148249
PH2	-0.159207	-0.180641	-0.00689668	-0.187538
HOCl	-0.496741	-0.507659	-0.0226901	-0.530349
CS	-0.336418	-0.344916	-0.0241493	-0.369065
CN	-0.35916	-0.356622	-0.0230277	-0.37965
CH2(1A1)	-0.152361	-0.173942	-0.00556128	-0.179503
NH2	-0.21039	-0.222942	-0.00698652	-0.229929
SH2	-0.214184	-0.233557	-0.00989712	-0.243455
CH2(3B1)	-0.134759	-0.150802	-0.00410529	-0.154907
SiO	-0.37659	-0.369948	-0.0207428	-0.390691
N2	-0.415165	-0.404663	-0.0215715	-0.426234
SiH3	-0.129587	-0.152513	-0.0041325	-0.156645
H2O	-0.293237	-0.293728	-0.00969465	-0.303423
PH3	-0.187906	-0.211622	-0.00794427	-0.219566
CO	-0.394897	-0.390732	-0.0195485	-0.410281
SO2	-0.741677	-0.72046	-0.0405183	-0.760978
H2O2	-0.555656	-0.553781	-0.0224257	-0.576207
HCO	-0.415263	-0.413045	-0.0200224	-0.433068
NH3	-0.258957	-0.266356	-0.00916286	-0.275519
CH3	-0.177777	-0.194044	-0.0055663	-0.199611
HCN	-0.380412	-0.37647	-0.020448	-0.396918
SiH4	-0.157228	-0.182845	-0.00442893	-0.187274
H2CO	-0.438032	-0.440216	-0.0192753	-0.459491
CO2	-0.670488	-0.649854	-0.033084	-0.682938
CH3Cl	-0.418244	-0.441456	-0.0188138	-0.46027
C2H2	-0.33876	-0.343642	-0.0184428	-0.362085
CH4	-0.214889	-0.230843	-0.00713211	-0.237975
N2H4	-0.485035	-0.494029	-0.0193364	-0.513365
CH3SH	-0.402776	-0.428139	-0.018549	-0.446688
CH3OH	-0.47391	-0.483976	-0.017543	-0.501519
Si2H6	-0.291887	-0.334538	-0.0108284	-0.345367
C2H4	-0.365083	-0.382139	-0.0168001	-0.398939
C2H6	-0.401642	-0.425003	-0.0151822	-0.440185
F	-0.237294	-0.245294	-0.00522787	-0.250522
C	-0.0795157	-0.0970944	-0.00259601	-0.0996904
H	0	0	0	0
Cl	-0.19049	-0.209162	-0.00799557	-0.217157
N	-0.110736	-0.12419	-0.0030698	-0.127259
O	-0.171387	-0.184325	-0.00414324	-0.188468
P	-0.0922951	-0.106768	-0.0048028	-0.11157
Si	-0.0664047	-0.0814691	-0.00315542	-0.0846245
S	-0.140506	-0.158377	-0.00641424	-0.164792
HCOOH	-0.701106	-0.694049	-0.0307748	-0.724824
CS2	-0.550939	-0.551248	-0.0400946	-0.591343
HNCO	-0.640479	-0.626214	-0.0330498	-0.659264
COCl2	-0.862765	-0.871294	-0.0464452	-0.917739
SO3	-1.00478	-0.97341	-0.0515887	-1.025
SH	-0.178449	-0.197859	-0.00809917	-0.205958
NO2	-0.762207	-0.72725	-0.0426945	-0.769945
H2	-0.033728	-0.0406185	0	-0.0406185

## Sheet: aug-cc-pV6Z
	MP2 correlation energy (a.u.)	CCSD correlation energy (a.u.)	(T) correction (a.u.)	CCSD(T) correlation energy (a.u.)
F2	-0.599146	-0.593111	-0.022323	-0.615434
Cl2	-0.443767	-0.466526	-0.023466	-0.489992
ClF	-0.517707	-0.525503	-0.0217502	-0.547253
ClO	-0.45392	-0.474668	-0.0222144	-0.496882
Si2	-0.206802	-0.220495	-0.0181463	-0.238641
NH	-0.162881	-0.17706	-0.00495223	-0.182012
CH	-0.118178	-0.138304	-0.00400754	-0.142311
S2	-0.387306	-0.392483	-0.0253963	-0.417879
OH	-0.234611	-0.24288	-0.00686025	-0.24974
HCl	-0.235656	-0.250806	-0.0104886	-0.261295
P2	-0.316387	-0.321961	-0.0254445	-0.347405
O2	-0.545421	-0.512606	-0.0248355	-0.537442
SO	-0.459347	-0.449458	-0.0247244	-0.474183
SiH2(3B1)	-0.101769	-0.12075	-0.00379458	-0.124545
HF	-0.314175	-0.31061	-0.00873526	-0.319346
NO	-0.460733	-0.450124	-0.0225063	-0.472631
SiH2(1A1)	-0.121668	-0.144439	-0.00435975	-0.148799
PH2	-0.161029	-0.181542	-0.00697788	-0.18852
HOCl	-0.503134	-0.511808	-0.0230152	-0.534823
CS	-0.340623	-0.347289	-0.0243954	-0.371684
CN	-0.36238	-0.358484	-0.0231884	-0.381673
CH2(1A1)	-0.153765	-0.174648	-0.0056036	-0.180252
NH2	-0.212384	-0.224111	-0.00704796	-0.231159
SH2	-0.217093	-0.235187	-0.0100465	-0.245234
CH2(3B1)	-0.135942	-0.151433	-0.00414136	-0.155575
SiO	-0.380774	-0.372499	-0.020908	-0.393407
N2	-0.419148	-0.407135	-0.0217431	-0.428878
SiH3	-0.130819	-0.15306	-0.00416827	-0.157228
H2O	-0.296292	-0.29572	-0.00979073	-0.305511
PH3	-0.189918	-0.212623	-0.00802688	-0.220649
CO	-0.399125	-0.393435	-0.0197142	-0.41315
SO2	-0.750677	-0.726345	-0.0409167	-0.767262
H2O2	-0.561588	-0.557676	-0.0226399	-0.580316
HCO	-0.419543	-0.415764	-0.0201918	-0.435955
NH3	-0.261205	-0.267682	-0.00923424	-0.276917
CH3	-0.179271	-0.194838	-0.00560987	-0.200447
HCN	-0.383882	-0.378509	-0.0205952	-0.399105
SiH4	-0.158691	-0.18349	-0.00446283	-0.187953
H2CO	-0.4425	-0.443032	-0.0194392	-0.462471
CO2	-0.677773	-0.654654	-0.0333574	-0.688011
CH3Cl	-0.423245	-0.444489	-0.0190809	-0.46357
C2H2	-0.341733	-0.345283	-0.0185662	-0.363849
CH4	-0.216606	-0.231762	-0.00718276	-0.238945
N2H4	-0.489407	-0.496657	-0.0194884	-0.516145
CH3SH	-0.407272	-0.430653	-0.0187594	-0.449412
CH3OH	-0.478563	-0.48687	-0.0176974	-0.504568
Si2H6	-0.2948	-0.335859	-0.0109159	-0.346774
C2H4	-0.368186	-0.383849	-0.0169144	-0.400763
C2H6	-0.40493	-0.426803	-0.0152883	-0.442091
F	-0.240942	-0.247932	-0.00531606	-0.253248
C	-0.0803941	-0.0975047	-0.00262495	-0.10013
H	0	0	0	0
Cl	-0.193723	-0.211193	-0.00818086	-0.219374
N	-0.111995	-0.124923	-0.00311113	-0.128034
O	-0.173813	-0.185934	-0.00420613	-0.19014
P	-0.0934894	-0.107344	-0.00488468	-0.112229
Si	-0.0672319	-0.0817838	-0.00320017	-0.0849839
S	-0.142932	-0.159716	-0.00654786	-0.166264
HCOOH	-0.708552	-0.698894	-0.0310418	-0.729935
CS2	-0.558123	-0.555375	-0.0405286	-0.595904
HNCO	-0.646944	-0.630316	-0.033298	-0.663614
COCl2	-0.873841	-0.878404	-0.0470561	-0.92546
SO3	-1.01704	-0.981577	-0.0521108	-1.03369
SH	-0.181178	-0.199382	-0.00824259	-0.207624
NO2	-0.769977	-0.732382	-0.0430168	-0.775399
H2	-0.0339415	-0.0407064	0	-0.0407064

## Sheet: aug-cc-pV(5,6)Z
627.509	MP2 correlation energy (a.u.)	CCSD correlation energy (a.u.)	(T) correction (a.u.)	CCSD(T) correlation energy (a.u.)
F2	-0.609687	-0.600658	-0.0226827	-0.623341
Cl2	-0.453403	-0.472719	-0.0241046	-0.496823
ClF	-0.527696	-0.53234	-0.0222128	-0.554553
ClO	-0.462518	-0.480365	-0.0226792	-0.503044
Si2	-0.209935	-0.221837	-0.0183788	-0.240216
NH	-0.165169	-0.178392	-0.00502197	-0.183414
CH	-0.119779	-0.139083	-0.004055	-0.143138
S2	-0.395372	-0.397175	-0.0259496	-0.423124
OH	-0.238431	-0.245383	-0.00697031	-0.252354
HCl	-0.240381	-0.253786	-0.0107674	-0.264553
P2	-0.321959	-0.324853	-0.0258104	-0.350664
O2	-0.552991	-0.51765	-0.0251661	-0.542817
SO	-0.466937	-0.454257	-0.0251281	-0.479385
SiH2(3B1)	-0.103106	-0.12136	-0.00384595	-0.125206
HF	-0.319604	-0.31448	-0.00888905	-0.323369
NO	-0.467325	-0.454411	-0.0227781	-0.477189
SiH2(1A1)	-0.123369	-0.14514	-0.00441348	-0.149554
PH2	-0.16353	-0.18278	-0.0070894	-0.189869
HOCl	-0.511916	-0.517507	-0.0234618	-0.540968
CS	-0.346398	-0.350548	-0.0247335	-0.375281
CN	-0.366802	-0.361042	-0.0234092	-0.384451
CH2(1A1)	-0.155694	-0.175618	-0.00566173	-0.18128
NH2	-0.215123	-0.225716	-0.00713237	-0.232848
SH2	-0.221089	-0.237426	-0.0102518	-0.247677
CH2(3B1)	-0.137566	-0.1523	-0.00419092	-0.156491
SiO	-0.386521	-0.376003	-0.021135	-0.397138
N2	-0.42462	-0.41053	-0.0219789	-0.432509
SiH3	-0.132511	-0.153812	-0.00421739	-0.158029
H2O	-0.300488	-0.298456	-0.00992271	-0.308379
PH3	-0.192681	-0.213997	-0.00814037	-0.222137
CO	-0.404933	-0.397149	-0.0199419	-0.417091
SO2	-0.76304	-0.734429	-0.0414638	-0.775893
H2O2	-0.569737	-0.563027	-0.022934	-0.585961
HCO	-0.425421	-0.419497	-0.0204245	-0.439922
NH3	-0.264294	-0.269505	-0.00933228	-0.278837
CH3	-0.181324	-0.195927	-0.00566971	-0.201597
HCN	-0.388648	-0.381311	-0.0207973	-0.402108
SiH4	-0.1607	-0.184376	-0.0045094	-0.188885
H2CO	-0.448637	-0.446899	-0.0196644	-0.466564
CO2	-0.687779	-0.661246	-0.0337329	-0.694979
CH3Cl	-0.430115	-0.448656	-0.0194478	-0.468104
C2H2	-0.345817	-0.347537	-0.0187357	-0.366272
CH4	-0.218963	-0.233025	-0.00725233	-0.240277
N2H4	-0.495413	-0.500266	-0.0196972	-0.519964
CH3SH	-0.413447	-0.434107	-0.0190485	-0.453155
CH3OH	-0.484954	-0.490846	-0.0179094	-0.508756
Si2H6	-0.2988	-0.337672	-0.011036	-0.348708
C2H4	-0.372448	-0.386197	-0.0170715	-0.403269
C2H6	-0.409447	-0.429274	-0.0154342	-0.444709
F	-0.245952	-0.251557	-0.0054372	-0.256994
C	-0.0816006	-0.0980683	-0.0026647	-0.100733
H	0	0	0	0
Cl	-0.198162	-0.213984	-0.00843537	-0.222419
N	-0.113724	-0.125931	-0.0031679	-0.129099
O	-0.177144	-0.188143	-0.00429252	-0.192436
P	-0.09513	-0.108137	-0.00499717	-0.113134
Si	-0.068368	-0.0822159	-0.00326164	-0.0854776
S	-0.146264	-0.161554	-0.00673141	-0.168286
HCOOH	-0.71878	-0.705548	-0.0314087	-0.736957
CS2	-0.56799	-0.561044	-0.0411248	-0.602169
HNCO	-0.655825	-0.635952	-0.0336388	-0.669591
COCl2	-0.889056	-0.888171	-0.0478952	-0.936066
SO3	-1.03388	-0.992795	-0.0528278	-1.04562
SH	-0.184926	-0.201473	-0.00843959	-0.209913
NO2	-0.780651	-0.739432	-0.0434594	-0.782891
H2	-0.0342348	-0.040827	0	-0.040827
Atomization energies (kcal/mol)
F2	73.9096	61.2101	7.40984	68.6199
Cl2	35.8172	28.0819	4.53933	32.6212
ClF	52.448	41.9173	5.2336	47.1509
ClO	54.7262	49.095	6.24456	55.3396
Si2	45.9329	36.0225	7.43943	43.462
NH	32.2824	32.9202	1.16345	34.0836
CH	23.9571	25.7374	0.872424	26.6098
S2	64.5354	46.4775	7.83555	54.313
OH	38.4579	35.9186	1.68034	37.599
HCl	26.4925	24.9762	1.46336	26.4395
P2	82.6424	68.1346	9.92475	78.0594
O2	124.688	88.707	10.4048	99.1117
SO	90.0653	65.6122	8.85047	74.4627
SiH2(3B1)	21.7983	24.5633	0.366664	24.9299
HF	46.217	39.4847	2.16607	41.6508
NO	110.729	88.0628	9.61196	97.6748
SiH2(1A1)	34.5136	39.4856	0.72279	40.2083
PH2	42.9217	46.839	1.3129	48.1519
HOCl	85.7238	72.4018	6.73564	79.1374
CS	74.3806	57.0566	9.62437	66.681
CN	107.604	85.9956	11.0295	97.0251
CH2(1A1)	46.4941	48.6634	1.88067	50.544
NH2	63.6294	62.6162	2.48774	65.1039
SH2	46.953	47.6101	2.20908	49.8192
CH2(3B1)	35.1189	34.0309	0.957717	34.9886
SiO	88.4846	66.2923	8.52212	74.8144
N2	123.728	99.5663	9.81617	109.382
SiH3	40.2505	44.9271	0.599744	45.5268
H2O	77.3997	69.2225	3.533	72.7555
PH3	61.2143	66.4282	1.97239	68.4006
CO	91.7343	69.6142	8.14801	77.7622
SO2	164.713	123.361	16.4077	139.769
H2O2	135.196	117.181	9.00409	126.185
HCO	104.591	83.638	8.45085	92.0888
NH3	94.4845	90.0942	3.86821	93.9624
CH3	62.5771	61.4072	1.88567	63.2929
HCN	121.313	98.7148	9.39049	108.105
SiH4	57.9393	64.1062	0.782984	64.8892
H2CO	119.159	100.833	7.97385	108.807
CO2	158.063	117.276	14.1084	131.384
CH3Cl	94.3473	85.7202	5.23828	90.9585
C2H2	114.593	95.005	8.4126	103.418
CH4	86.1965	84.6864	2.87878	87.5652
N2H4	168.151	155.877	8.38439	164.261
CH3SH	116.454	109.491	6.05699	115.548
CH3OH	141.948	128.41	6.87259	135.283
Si2H6	101.697	108.71	2.83178	111.542
C2H4	131.305	119.265	7.36828	126.633
C2H6	154.521	146.296	6.34084	152.637
Closed-shell reaction energies (kcal/mol)
CO + H2 → H2CO	-5.9421	-5.59947	0.174157	-5.42531
CO + H2O → CO2 + H2	-10.412	-4.05848	-2.42736	-6.48584
CH3OH + HCl → CH3Cl + H2O	-3.30614	-1.55634	-0.435326	-1.99166
H2O + CO → HCOOH	-8.38263	-6.23903	-0.968912	-7.20794
CH3OH + H2S → CH3SH + H2O	-4.95255	-2.69274	-0.508317	-3.20106
CS2 + 2 H2O → CO2 + 2 H2S	24.4792	13.7172	4.22549	17.9427
C2H6 + H2 → 2 CH4	3.61093	2.54265	0.58328	3.12593
HNCO+ H2O → CO2 + NH3	2.66093	2.29493	0.311475	2.6064
CH4 + Cl2 → CH3Cl+ HCl	1.17382	2.07191	0.716468	2.78838
Cl2 + F2 → 2 ClF	4.8308	5.45727	1.48198	6.93924
CO+ Cl2 → COCl2	-19.2774	-11.4852	-2.41509	-13.9003
CO2 + 3 H2 → CH3OH + H2O	3.16337	-3.49887	3.70278	0.203911
HCHO+ H2 → CH3OH	-1.30658	-1.95788	1.10126	-0.856616
CO + 2 H2 → CH3OH	-7.24868	-7.55735	1.27542	-6.28193
C2H4 + H2 → C2H6	-1.73404	-1.41189	1.02744	-0.384447
SO3 + CO → SO2 + CO2	-7.53665	-3.59635	-1.52289	-5.11924
H2 + Cl2 → 2 HCl	4.31471	3.74886	1.6126	5.36147
C2H2 + H2 → C2H4	4.7714	1.35932	1.04432	2.40364
SO2 + H2O2 → SO3 + H2O	-0.995988	3.89322	1.03363	4.92685
CO+ 3 H2 → CH4 + H2O	-7.41393	-7.43673	1.73623	-5.7005
HCN+ 3 H2 → CH4 + NH3	5.07963	0.792147	2.6435	3.43565
H2O2 + H2 → 2 H2O	1.87941	4.35535	1.9381	6.29345
CO+ H2O2 → CO2 + H2O	-8.53264	0.296869	-0.489261	-0.192392
2 NH3 + 3 Cl2 → N2 + 6 HCl	13.7375	15.0107	2.75806	17.7688
3 N2H4 → 4 NH3 + N2	2.78787	7.68662	-0.135835	7.55078
H2 + F2 → 2 HF	2.95828	7.85991	3.0777	10.9376
CH4 + 4 H2O2 → CO2 + 6 H2O	4.51953	20.7996	3.58881	24.3885
2 NH3 + 3 F2 → N2 + 6 HF	9.66821	27.3439	7.15335	34.4972
Open-shell reaction energies (kcal/mol)
HCl + H → Cl + H2	5.0099	-0.643155	1.46336	0.820209
H2O + F2 → 2 HF + O	58.8753	51.4631	6.61069	58.0738
CH4 + OH → CH3 + H2O	-15.3224	-10.0247	-0.859551	-10.8842
OH + H2 → H2O + H	-17.4591	-7.68453	-1.85266	-9.53719
CO + OH → CO2 + H	-27.8712	-11.743	-4.28002	-16.023
CH3 + Cl2 → CH3Cl +Cl	4.04696	3.76889	1.18672	4.95561
S + 2 HCl → H2S + Cl2	-29.7851	-25.7396	-3.82168	-29.5613
2 NO + O2 → 2 NO2	-46.2227	-32.8755	-10.1635	-43.039
N + O2 → NO + O	13.9593	0.644123	0.792823	1.43695
4 HCl+ O2 → 2 H2O + 2 Cl2	4.22433	-5.99709	0.113582	-5.88351
NO+ H2O2 → NO2 + H2O	-27.6588	-12.8327	-4.81306	-17.6458
2 NO → N2 + O2	-26.9585	-12.1476	-0.99703	-13.1446
2 H2O2 → 2 H2O + O2	-9.09493	7.21006	0.537408	7.74747
Cl2 + H → HCl + Cl	9.32461	3.10571	3.07597	6.18168
2 SO2 + O2 → 2 SO3	7.10296	0.576379	1.52985	2.10623
Cl + OH → HOCl	-47.266	-36.4831	-5.0553	-41.5384
H2S + F2 → S + 2 HF	28.4287	29.8507	5.28678	35.1374
2 NH2 → N2H4	-40.8924	-30.6441	-3.40891	-34.0531
NO + N → O + N2	-12.9993	-11.5034	-0.204208	-11.7076
O + 2 HCl → H2O + Cl2	-60.2317	-47.352	-5.1456	-52.4976
2 SiH3 → Si2H6	-21.1957	-18.8557	-1.63229	-20.488
CH3 + SH → CH3SH	-29.6168	-23.0336	-3.09941	-26.133
SO2 + O → SO3	-58.7924	-44.0653	-4.43746	-48.5028
CS + O → CO + S	-17.3537	-12.5576	1.47637	-11.0812
CH3 + Cl → CH3Cl	-31.7702	-24.313	-3.35261	-27.6656
CH3OH + O → HCHO + H2O	-54.6104	-41.6453	-4.63426	-46.2795
CH3 + OH → CH3OH	-40.9133	-31.0843	-3.30658	-34.3909
NH + H → NH2	-31.347	-29.696	-1.32429	-31.0203
Si + 2 H2 → SiH4	-14.974	-12.8676	-0.782984	-13.6505
CS + S → CS2	-47.2688	-30.7117	-6.06164	-36.7733
NH2 + H → NH3	-30.8551	-27.478	-1.38047	-28.8585
2 H2 + O2 → 2 H2O	12.8538	1.50064	3.33879	4.83943
CO2 + C → 2 CO	-25.4052	-21.9526	-2.18765	-24.1402
CO + O → CO2	-66.3291	-47.6616	-5.96036	-53.622
C + H2O → CO + H2	-35.8173	-26.0111	-4.61501	-30.6261
N2H4 + O2 → N2 + 2 H2O	14.3119	6.57226	1.90701	8.47928
2 NH → N2 + H2	-80.6456	-59.3452	-7.48927	-66.8345
C + S2 → CS2	-57.1139	-41.2908	-7.85046	-49.1412
2 CO+ 2 NO → N2 + 2 CO2	-34.9289	-18.7639	-2.51296	-21.2768
CH4 + 2 O2 → CO2 + 2 H2O	22.7094	6.37953	2.51399	8.89352
4 NH3 + 5 O2 → 4 NO + 6H2O	94.065	36.3253	7.85094	44.1762
2 NH3 + 2 NO + O → 2 N2 + 3 H2O	-69.2285	-50.486	-3.27098	-53.7569
C + O2 → CO2	-33.3756	-28.5689	-3.70358	-32.2725
CS2 + 3 O2 → CO2 + 2 SO2	8.22246	-10.1086	-0.0233925	-10.132
CH4 + 4 NO → 2 N2 + CO2 + 2 H2O	-31.2077	-17.9156	0.519929	-17.3957
CH4 + NH3 + 3 O → HCN + 3 H2O	-172.831	-131.602	-13.2425	-144.844
2 C + H2 → C2H2	-93.1107	-69.3856	-8.4126	-77.7982
4 NH3 + 3 O2 → 2 N2 + 6 H2O	40.148	12.0302	5.85687	17.887

## Sheet: cc-pVDZ-F12
627.509	MP2 correlation energy (a.u.)	CCSD correlation energy (a.u.)	(T) correction (a.u.)	CCSD(T) correlation energy (a.u.)	MP2-F12 correlation energy (a.u.)	CCSD(F12*) correlation energy (a.u.)	MP2-F12 + (CCSD - MP2) correlation energy (a.u.)	(T+) correction for CCSD(F12*) (a.u.)	CCSD(F12*)(T+) correlation energy (a.u.)	MP2-F12 + [CCSD(T) – MP2] correlation energy (a.u.)	PBE correlation energy (a.u.)	P86 correlation energy (a.u.)	PW91 correlation energy (a.u.)	PBE + MP2 correlation energy (a.u.)	P86 + MP2 correlation energy (a.u.)	PW91 + MP2 correlation energy (a.u.)	PBE + CCSD correlation energy (a.u.)	P86 + CCSD correlation energy (a.u.)	PW91 + CCSD correlation energy (a.u.)	PBE + CCSD(T) correlation energy (a.u.)	P86 + CCSD(T) correlation energy (a.u.)	PW91 + CCSD(T) correlation energy (a.u.)	Error, MP2 correlation energy	Error, CCSD correlation energy	Error, CCSD(T) correlation energy	Error, MP2-F12 correlation energy	Error, CCSD(F12*) correlation energy	Error, MP2-F12 + (CCSD - MP2) correlation energy	Error, CCSD(F12*)(T+) correlation energy	Error, MP2-F12 + [CCSD(T) - MP2] correlation energy	Error, MP2 + PBE correlation energy	Error, CCSD + PBE correlation energy	Error, CCSD(T) + PBE correlation energy	Error, MP2 + P86 correlation energy	Error, CCSD + P86 correlation energy	Error, CCSD(T) + P86 correlation energy	Error, MP2 + PW91 correlation energy	Error, CCSD + PW91 correlation energy	Error, CCSD(T) + PW91 correlation energy
F2	-0.478973	-0.481413	-0.0165596	-0.497973	-0.596148	-0.578448	-0.598589	-0.0193167	-0.597764	-0.615149	-0.113592	-0.114965	-0.114587	-0.592565	-0.593937	-0.59356	-0.595006	-0.596378	-0.596	-0.611565	-0.612937	-0.61256
Cl2	-0.320412	-0.348326	-0.0120594	-0.360386	-0.444371	-0.450906	-0.472285	-0.0153909	-0.466296	-0.484344	-0.094325	-0.095879	-0.0949937	-0.414737	-0.416291	-0.415406	-0.442651	-0.444205	-0.44332	-0.454711	-0.456265	-0.455379
ClF	-0.397399	-0.411751	-0.0137213	-0.425473	-0.51695	-0.510667	-0.531302	-0.0166635	-0.52733	-0.545023	-0.103281	-0.104944	-0.104115	-0.50068	-0.502343	-0.501514	-0.515032	-0.516696	-0.515867	-0.528754	-0.530417	-0.529588
ClO	-0.347208	-0.374896	-0.0141022	-0.388998	-0.454113	-0.461198	-0.481802	-0.0170719	-0.47827	-0.495904	-0.0859522	-0.0869634	-0.0865366	-0.43316	-0.434171	-0.433744	-0.460848	-0.461859	-0.461433	-0.47495	-0.475962	-0.475535
Si2	-0.167861	-0.191801	-0.0137533	-0.205555	-0.204216	-0.215081	-0.228157	-0.0155274	-0.230608	-0.24191	-0.0207926	-0.0236589	-0.0208337	-0.188653	-0.19152	-0.188695	-0.212594	-0.21546	-0.212635	-0.226347	-0.229213	-0.226388
NH	-0.133794	-0.152528	-0.00343536	-0.155963	-0.163257	-0.174186	-0.181991	-0.00395629	-0.178143	-0.185426	-0.022126	-0.0223464	-0.0222429	-0.15592	-0.156141	-0.156037	-0.174653	-0.174874	-0.17477	-0.178089	-0.178309	-0.178206
CH	-0.0983877	-0.123077	-0.00302318	-0.1261	-0.118537	-0.135946	-0.143227	-0.00341849	-0.139365	-0.14625	-0.0143033	-0.0144358	-0.0143678	-0.112691	-0.112823	-0.112756	-0.137381	-0.137513	-0.137445	-0.140404	-0.140536	-0.140468
S2	-0.293106	-0.307307	-0.0157904	-0.323097	-0.385379	-0.380145	-0.399579	-0.0191945	-0.399339	-0.415369	-0.0644732	-0.0656933	-0.0647794	-0.35758	-0.3588	-0.357886	-0.37178	-0.373	-0.372086	-0.38757	-0.38879	-0.387877
OH	-0.186936	-0.199926	-0.00472184	-0.204648	-0.234273	-0.237792	-0.247264	-0.00559996	-0.243392	-0.251985	-0.0413371	-0.0417641	-0.0416039	-0.228273	-0.2287	-0.22854	-0.241264	-0.24169	-0.24153	-0.245985	-0.246412	-0.246252
HCl	-0.173671	-0.191297	-0.00520407	-0.196501	-0.235839	-0.242612	-0.253465	-0.00652833	-0.24914	-0.258669	-0.0477793	-0.0488549	-0.0481121	-0.22145	-0.222525	-0.221783	-0.239076	-0.240152	-0.239409	-0.24428	-0.245356	-0.244613
P2	-0.250521	-0.267964	-0.0184301	-0.286394	-0.315333	-0.314872	-0.332776	-0.0213921	-0.336264	-0.351206	-0.0441386	-0.0446034	-0.0442717	-0.29466	-0.295124	-0.294793	-0.312103	-0.312568	-0.312236	-0.330533	-0.330998	-0.330666
O2	-0.454716	-0.431376	-0.0193833	-0.450759	-0.545112	-0.503264	-0.521771	-0.0220199	-0.525284	-0.541155	-0.0776885	-0.07847	-0.0781603	-0.532405	-0.533186	-0.532877	-0.509065	-0.509846	-0.509536	-0.528448	-0.529229	-0.52892
SO	-0.370305	-0.368767	-0.0177126	-0.38648	-0.460366	-0.439805	-0.458828	-0.0206243	-0.460429	-0.476541	-0.0705317	-0.0714178	-0.0709305	-0.440837	-0.441723	-0.441235	-0.439299	-0.440185	-0.439698	-0.457012	-0.457898	-0.45741
SiH2(3B1)	-0.0823236	-0.104829	-0.00258312	-0.107413	-0.101615	-0.11807	-0.12412	-0.00299988	-0.121069	-0.126704	-0.0116152	-0.0117702	-0.0116487	-0.0939388	-0.0940937	-0.0939723	-0.116445	-0.1166	-0.116478	-0.119028	-0.119183	-0.119061
HF	-0.249917	-0.250978	-0.00607827	-0.257057	-0.312676	-0.303407	-0.313737	-0.00725567	-0.310663	-0.319815	-0.0613629	-0.0620843	-0.0618536	-0.31128	-0.312002	-0.311771	-0.312341	-0.313063	-0.312832	-0.31842	-0.319141	-0.31891
NO	-0.383582	-0.382169	-0.0179569	-0.400126	-0.461536	-0.442855	-0.460123	-0.0204491	-0.463304	-0.47808	-0.0661192	-0.0667372	-0.0664754	-0.449701	-0.450319	-0.450057	-0.448288	-0.448906	-0.448645	-0.466245	-0.466863	-0.466601
SiH2(1A1)	-0.0984592	-0.126985	-0.00306828	-0.130053	-0.12152	-0.141286	-0.150046	-0.00352475	-0.144811	-0.153115	-0.0142874	-0.0144419	-0.0143317	-0.112747	-0.112901	-0.112791	-0.141273	-0.141427	-0.141317	-0.144341	-0.144495	-0.144385
PH2	-0.12664	-0.152618	-0.00447087	-0.157089	-0.160483	-0.176751	-0.186462	-0.0052659	-0.182017	-0.190933	-0.0220854	-0.0223146	-0.0221636	-0.148725	-0.148954	-0.148803	-0.174704	-0.174933	-0.174782	-0.179174	-0.179404	-0.179253
HOCl	-0.39087	-0.407546	-0.0147855	-0.422331	-0.503615	-0.499193	-0.520291	-0.0178175	-0.517011	-0.535077	-0.091093	-0.0922462	-0.0916677	-0.481963	-0.483116	-0.482537	-0.498639	-0.499792	-0.499214	-0.513424	-0.514577	-0.513999
CS	-0.274759	-0.290952	-0.018736	-0.309688	-0.341428	-0.340671	-0.357622	-0.0217642	-0.362436	-0.376358	-0.0479278	-0.0485425	-0.0481391	-0.322687	-0.323302	-0.322898	-0.33888	-0.339495	-0.339091	-0.357616	-0.358231	-0.357827
CN	-0.311627	-0.316904	-0.0196548	-0.336559	-0.363933	-0.354383	-0.369209	-0.0216187	-0.376002	-0.388864	-0.0404016	-0.0407516	-0.0405631	-0.352029	-0.352379	-0.352191	-0.357305	-0.357655	-0.357467	-0.37696	-0.37731	-0.377122
CH2(1A1)	-0.128017	-0.153969	-0.00438514	-0.158354	-0.154298	-0.171878	-0.18025	-0.00494579	-0.176824	-0.184635	-0.0191363	-0.0193122	-0.0192061	-0.147153	-0.147329	-0.147223	-0.173105	-0.173281	-0.173175	-0.17749	-0.177666	-0.17756
NH2	-0.175399	-0.192391	-0.00522034	-0.197611	-0.212644	-0.220543	-0.229636	-0.00600439	-0.226547	-0.234856	-0.0290427	-0.0293239	-0.0291657	-0.204442	-0.204723	-0.204565	-0.221433	-0.221715	-0.221556	-0.226654	-0.226935	-0.226777
SH2	-0.165826	-0.188966	-0.00594272	-0.194909	-0.21665	-0.228538	-0.239791	-0.00719976	-0.235738	-0.245733	-0.0357738	-0.0363327	-0.0359394	-0.2016	-0.202159	-0.201765	-0.22474	-0.225299	-0.224906	-0.230683	-0.231242	-0.230849
CH2(3B1)	-0.113547	-0.132931	-0.00305537	-0.135986	-0.136306	-0.149255	-0.155691	-0.00348458	-0.15274	-0.158746	-0.0158388	-0.0159443	-0.0158866	-0.129385	-0.129491	-0.129433	-0.14877	-0.148875	-0.148818	-0.151825	-0.151931	-0.151873
SiO	-0.314801	-0.316462	-0.0165783	-0.33304	-0.381972	-0.36701	-0.383633	-0.0187824	-0.385793	-0.400211	-0.0548411	-0.0566312	-0.0551503	-0.369642	-0.371432	-0.369951	-0.371303	-0.373093	-0.371612	-0.387881	-0.389672	-0.388191
N2	-0.357027	-0.354237	-0.0178769	-0.372114	-0.421253	-0.402713	-0.418463	-0.0199981	-0.422711	-0.43634	-0.0522394	-0.0527225	-0.052472	-0.409267	-0.40975	-0.409499	-0.406477	-0.40696	-0.406709	-0.424354	-0.424837	-0.424586
SiH3	-0.106046	-0.132984	-0.00297499	-0.135959	-0.131123	-0.150139	-0.158061	-0.0034727	-0.153612	-0.161036	-0.0158541	-0.0159852	-0.0159013	-0.1219	-0.122031	-0.121947	-0.148838	-0.148969	-0.148885	-0.151813	-0.151944	-0.15186
H2O	-0.241477	-0.246751	-0.00711739	-0.253868	-0.296073	-0.290549	-0.301347	-0.00830096	-0.29885	-0.308464	-0.048006	-0.0486441	-0.048256	-0.289483	-0.290121	-0.289733	-0.294757	-0.295395	-0.295007	-0.301874	-0.302512	-0.302124
PH3	-0.150519	-0.179209	-0.00537477	-0.184584	-0.189865	-0.207792	-0.218555	-0.00633237	-0.214125	-0.22393	-0.0260346	-0.0262858	-0.0261186	-0.176553	-0.176804	-0.176637	-0.205244	-0.205495	-0.205328	-0.210618	-0.21087	-0.210702
CO	-0.332944	-0.336035	-0.0159757	-0.352011	-0.400444	-0.387945	-0.403535	-0.0182153	-0.40616	-0.419511	-0.0577955	-0.0583984	-0.0580917	-0.39074	-0.391342	-0.391036	-0.393831	-0.394434	-0.394127	-0.409807	-0.41041	-0.410103
SO2	-0.608051	-0.597908	-0.031496	-0.629404	-0.754023	-0.714513	-0.74388	-0.0365541	-0.751067	-0.775376	-0.120463	-0.121885	-0.121121	-0.728514	-0.729936	-0.729172	-0.718371	-0.719793	-0.719029	-0.749867	-0.751289	-0.750525
H2O2	-0.458049	-0.465131	-0.0170742	-0.482205	-0.561203	-0.54742	-0.568284	-0.0198378	-0.567258	-0.585359	-0.0898074	-0.0907024	-0.0903006	-0.547857	-0.548752	-0.54835	-0.554939	-0.555834	-0.555432	-0.572013	-0.572908	-0.572506
HCO	-0.349005	-0.354159	-0.0161901	-0.370349	-0.420557	-0.409547	-0.425711	-0.0184826	-0.428029	-0.441901	-0.0600272	-0.0605917	-0.060319	-0.409032	-0.409597	-0.409324	-0.414186	-0.41475	-0.414478	-0.430376	-0.430941	-0.430668
NH3	-0.218161	-0.23076	-0.00704758	-0.237807	-0.261691	-0.264109	-0.27429	-0.00805651	-0.272165	-0.281337	-0.0344669	-0.0347264	-0.0345833	-0.252628	-0.252888	-0.252745	-0.265227	-0.265486	-0.265343	-0.272274	-0.272534	-0.272391
CH3	-0.150344	-0.170965	-0.00430107	-0.175266	-0.179753	-0.192176	-0.200374	-0.00489788	-0.197073	-0.204675	-0.0213942	-0.021532	-0.0214514	-0.171738	-0.171876	-0.171795	-0.192359	-0.192497	-0.192416	-0.19666	-0.196798	-0.196717
HCN	-0.327467	-0.331211	-0.0171192	-0.34833	-0.385707	-0.374501	-0.389451	-0.0190871	-0.393589	-0.40657	-0.0453888	-0.0457955	-0.0455557	-0.372856	-0.373263	-0.373023	-0.3766	-0.377006	-0.376767	-0.393719	-0.394126	-0.393886
SiH4	-0.129082	-0.159703	-0.00328637	-0.162989	-0.159203	-0.180232	-0.189823	-0.00383661	-0.184068	-0.193109	-0.0195881	-0.0198798	-0.0196467	-0.14867	-0.148962	-0.148729	-0.179291	-0.179582	-0.179349	-0.182577	-0.182869	-0.182636
H2CO	-0.366656	-0.376815	-0.0153814	-0.392196	-0.443452	-0.436466	-0.453611	-0.0176168	-0.454083	-0.468992	-0.0642528	-0.064917	-0.064553	-0.430909	-0.431573	-0.431209	-0.441068	-0.441732	-0.441368	-0.456449	-0.457113	-0.456749
CO2	-0.559694	-0.54926	-0.0268702	-0.57613	-0.679086	-0.644525	-0.668652	-0.030921	-0.675446	-0.695523	-0.103544	-0.104597	-0.104074	-0.663238	-0.66429	-0.663768	-0.652804	-0.653856	-0.653334	-0.679674	-0.680727	-0.680204
CH3Cl	-0.330527	-0.359612	-0.0119986	-0.371611	-0.424328	-0.4344	-0.453413	-0.0144937	-0.448893	-0.465411	-0.0707405	-0.0714745	-0.0710991	-0.401268	-0.402002	-0.401626	-0.430352	-0.431087	-0.430711	-0.442351	-0.443085	-0.44271
C2H2	-0.291376	-0.303819	-0.0155102	-0.319329	-0.343235	-0.341683	-0.355678	-0.0172881	-0.358971	-0.371189	-0.0382304	-0.0384899	-0.0383336	-0.329606	-0.329866	-0.32971	-0.342049	-0.342309	-0.342153	-0.35756	-0.357819	-0.357663
CH4	-0.18339	-0.20445	-0.00567235	-0.210122	-0.217438	-0.229106	-0.238498	-0.0064174	-0.235524	-0.24417	-0.025241	-0.025389	-0.0252992	-0.208631	-0.208779	-0.208689	-0.229691	-0.229839	-0.229749	-0.235363	-0.235511	-0.235421
N2H4	-0.407713	-0.426368	-0.0150837	-0.441452	-0.490414	-0.489959	-0.50907	-0.017323	-0.507282	-0.524153	-0.065449	-0.0659324	-0.0656605	-0.473162	-0.473645	-0.473374	-0.491817	-0.492301	-0.492029	-0.506901	-0.507384	-0.507113
CH3SH	-0.32569	-0.3594	-0.0129129	-0.372313	-0.407745	-0.422176	-0.441455	-0.0152406	-0.437417	-0.454368	-0.0585487	-0.059131	-0.0587465	-0.384238	-0.384821	-0.384436	-0.417949	-0.418531	-0.418146	-0.430862	-0.431444	-0.431059
CH3OH	-0.394567	-0.413565	-0.0134675	-0.427032	-0.479141	-0.479417	-0.498139	-0.0156069	-0.495024	-0.511606	-0.0699292	-0.0704825	-0.07022	-0.464496	-0.46505	-0.464787	-0.483494	-0.484047	-0.483785	-0.496962	-0.497515	-0.497252
Si2H6	-0.236946	-0.28819	-0.00798516	-0.296175	-0.295444	-0.329348	-0.346688	-0.00943408	-0.338782	-0.354673	-0.0382136	-0.0391013	-0.0383098	-0.27516	-0.276047	-0.275256	-0.326403	-0.327291	-0.3265	-0.334389	-0.335276	-0.334485
C2H4	-0.311524	-0.336983	-0.0138246	-0.350808	-0.369689	-0.379653	-0.395148	-0.0155666	-0.39522	-0.408972	-0.0427918	-0.043063	-0.0428905	-0.354316	-0.354587	-0.354415	-0.379775	-0.380046	-0.379874	-0.3936	-0.393871	-0.393698
C2H6	-0.341911	-0.374576	-0.012148	-0.386724	-0.406534	-0.422022	-0.4392	-0.0138151	-0.435837	-0.451348	-0.0477165	-0.0479823	-0.047815	-0.389627	-0.389893	-0.389726	-0.422293	-0.422559	-0.422391	-0.434441	-0.434707	-0.434539
F	-0.184663	-0.194946	-0.0033572	-0.198303	-0.239444	-0.241049	-0.249727	-0.00412506	-0.245174	-0.253085	-0.0533355	-0.0539011	-0.0538519	-0.237998	-0.238564	-0.238515	-0.248282	-0.248847	-0.248798	-0.251639	-0.252204	-0.252155
C	-0.067547	-0.0889797	-0.00176022	-0.0907399	-0.0807277	-0.0961513	-0.10216	-0.00195714	-0.0981084	-0.103921	-0.00851372	-0.00861988	-0.00856576	-0.0760607	-0.0761669	-0.0761128	-0.0974934	-0.0975996	-0.0975454	-0.0992536	-0.0993598	-0.0993056
H	0	0	0	0	0	0	0	0	0	0	0	0	0	0	0	0	0	0	0	0	0	0
Cl	-0.138569	-0.157225	-0.00334766	-0.160573	-0.193335	-0.202357	-0.21199	-0.00425244	-0.20661	-0.215338	-0.0421114	-0.0430455	-0.042472	-0.180681	-0.181615	-0.181041	-0.199337	-0.200271	-0.199697	-0.202684	-0.203618	-0.203045
N	-0.0919027	-0.108923	-0.00179739	-0.11072	-0.112503	-0.123258	-0.129523	-0.0020537	-0.125311	-0.13132	-0.0138207	-0.0140672	-0.0139175	-0.105723	-0.10597	-0.10582	-0.122743	-0.12299	-0.12284	-0.124541	-0.124787	-0.124637
O	-0.134816	-0.150748	-0.00256548	-0.153313	-0.173693	-0.181714	-0.189625	-0.00310422	-0.184818	-0.19219	-0.0329175	-0.0332681	-0.0331826	-0.167733	-0.168084	-0.167999	-0.183665	-0.184016	-0.18393	-0.186231	-0.186581	-0.186496
P	-0.0731812	-0.0922696	-0.00204364	-0.0943133	-0.0924559	-0.104525	-0.111544	-0.00233134	-0.106856	-0.113588	-0.0112327	-0.0113749	-0.0112792	-0.0844139	-0.0845561	-0.0844604	-0.103502	-0.103645	-0.103549	-0.105546	-0.105688	-0.105592
Si	-0.0543332	-0.0741826	-0.00170476	-0.0758874	-0.0663013	-0.0798605	-0.0861508	-0.00189967	-0.0817601	-0.0878555	-0.00649291	-0.00655051	-0.0065124	-0.0608261	-0.0608837	-0.0608456	-0.0806755	-0.0807331	-0.080695	-0.0823803	-0.0824379	-0.0823998
S	-0.104671	-0.124928	-0.00281557	-0.127743	-0.141652	-0.153149	-0.161908	-0.00344107	-0.15659	-0.164724	-0.025476	-0.0260162	-0.0256466	-0.130147	-0.130687	-0.130318	-0.150404	-0.150944	-0.150574	-0.153219	-0.153759	-0.15339
HCOOH	-0.581626	-0.586008	-0.0242805	-0.610289	-0.70947	-0.687741	-0.713853	-0.028114	-0.715855	-0.738133	-0.10955	-0.110572	-0.110073	-0.691176	-0.692198	-0.691698	-0.695559	-0.69658	-0.696081	-0.719839	-0.720861	-0.720361
CS2	-0.442408	-0.453203	-0.0300192	-0.483223	-0.558268	-0.543063	-0.569064	-0.0352928	-0.578356	-0.599083	-0.0821387	-0.0799493	-0.0824816	-0.524546	-0.522357	-0.524889	-0.535342	-0.533153	-0.535685	-0.565361	-0.563172	-0.565704
HNCO	-0.539151	-0.535779	-0.0271613	-0.562941	-0.648662	-0.621672	-0.645291	-0.0310016	-0.652674	-0.672452	-0.0908006	-0.0915811	-0.0911935	-0.629952	-0.630732	-0.630344	-0.62658	-0.627361	-0.626973	-0.653741	-0.654522	-0.654134
COCl2	-0.680834	-0.699307	-0.0318279	-0.731135	-0.876207	-0.858107	-0.894681	-0.038334	-0.896441	-0.926509	-0.15398	-0.157296	-0.154861	-0.834814	-0.83813	-0.835695	-0.853287	-0.856603	-0.854169	-0.885115	-0.888431	-0.885997
SO3	-0.822678	-0.805247	-0.0401551	-0.845402	-1.02169	-0.966365	-1.00426	-0.0469094	-1.01327	-1.04442	-0.168023	-0.169782	-0.16892	-0.990701	-0.99246	-0.991597	-0.97327	-0.975029	-0.974167	-1.01343	-1.01518	-1.01432
SH	-0.135542	-0.157841	-0.00438699	-0.162228	-0.180149	-0.192322	-0.202448	-0.00535457	-0.197676	-0.206835	-0.031272	-0.0320861	-0.031446	-0.166814	-0.167628	-0.166988	-0.189113	-0.189927	-0.189287	-0.1935	-0.194314	-0.193674
NO2	-0.642874	-0.619351	-0.0355084	-0.654859	-0.771229	-0.720784	-0.747705	-0.0402846	-0.761068	-0.783213	-0.110053	-0.111072	-0.110628	-0.752927	-0.753947	-0.753502	-0.729403	-0.730423	-0.729979	-0.764912	-0.765931	-0.765487
H2	-0.0295645	-0.0377085	0	-0.0377085	-0.0341107	-0.0402432	-0.0422547	0	-0.0402432	-0.0422547	-0.00350337	-0.00352985	-0.00351615	-0.0330678	-0.0330943	-0.0330806	-0.0412119	-0.0412383	-0.0412246	-0.0412119	-0.0412383	-0.0412246
Atomization energies (kcal/mol)
F2	68.8044	57.4305	6.17797	63.6085	73.5815	60.4603	62.2076	6.94436	67.4047	68.3856				73.1476	73.2988	73.1236	61.7737	61.9249	61.7497	67.9517	68.1029	67.9277	5.10517	3.77956	5.01143	0.328033	0.749744	0.997569	1.21522	0.2343	0.761935	0.563666	0.668203	0.610768	0.714833	0.517036	0.785966	0.539635	0.692234
Cl2	27.1544	21.2574	3.36602	24.6234	36.2083	28.9851	30.3113	4.32104	33.3061	33.6773				33.4936	33.2965	33.4607	27.5966	27.3995	27.5637	30.9626	30.7655	30.9297	8.66276	6.8245	7.99781	0.391127	0.903213	2.22938	0.684922	1.05607	2.32355	0.485287	1.6586	2.52067	0.682411	1.85572	2.35649	0.518228	1.69154
ClF	46.5402	37.3872	4.40286	41.79	52.8179	42.2065	43.6648	5.19953	47.406	48.0677				51.4561	51.5588	51.4293	42.303	42.4057	42.2762	46.7059	46.8085	46.6791	5.90773	4.53017	5.36091	0.369931	0.289134	1.74749	0.255072	0.916749	0.991842	0.385717	0.445024	0.889203	0.488355	0.342385	1.01865	0.358905	0.471836
ClO	46.3242	41.995	5.13871	47.1337	54.647	48.3978	50.3178	6.09639	54.4942	55.4565				53.1786	53.007	53.1528	48.8494	48.6778	48.8235	53.9881	53.8165	53.9622	8.40203	7.10005	8.20589	0.0792189	0.697169	1.22277	0.845335	0.116922	1.5476	0.245609	1.35146	1.7192	0.417214	1.52306	1.57349	0.2715	1.37735
Si2	37.1451	27.2566	6.49083	33.7474	44.9381	34.7388	35.0496	7.3595	42.0983	41.5404				42.0439	43.7703	42.0453	32.1554	33.8817	32.1567	38.6462	40.3725	38.6476	8.78775	8.76596	9.71457	0.994741	1.2837	0.972956	1.36363	1.92156	3.88894	3.86716	4.81576	2.16261	2.14083	3.08943	3.88758	3.8658	4.8144
NH	26.2873	27.3625	1.02784	28.3904	31.8489	31.9582	32.9241	1.1939	33.1521	33.952				31.4989	31.4825	31.5115	32.5742	32.5578	32.5868	33.602	33.5856	33.6146	5.99515	5.55765	5.69326	0.433575	0.962026	0.00392679	0.931581	0.131682	0.783504	0.346003	0.481612	0.799894	0.362392	0.498002	0.770915	0.333414	0.469023
CH	19.3528	21.3966	0.792519	22.1891	23.7256	24.9717	25.7694	0.917016	25.8887	26.5619				22.9858	23.0023	22.9937	25.0296	25.0461	25.0375	25.8221	25.8386	25.83	4.60427	4.34081	4.42072	0.231466	0.765691	0.0319938	0.721099	0.0479117	0.971246	0.707786	0.787691	0.954736	0.691276	0.771181	0.963406	0.699947	0.779852
S2	52.563	36.0514	6.37504	42.4264	64.0531	46.3391	47.5415	7.7261	54.0652	53.9165				61.0478	61.1353	61.0257	44.5361	44.6237	44.5141	50.9112	50.9987	50.8891	11.9724	10.4261	11.8866	0.482273	0.138388	1.064	0.247841	0.396508	3.48764	1.94136	3.40187	3.4001	1.85382	3.31434	3.50968	1.9634	3.42392
OH	32.7056	30.8601	1.35313	32.2133	38.0145	35.1893	36.169	1.5661	36.7554	37.5221				37.989	38.0369	37.99	36.1435	36.1914	36.1445	37.4967	37.5446	37.4977	5.75226	5.05851	5.38572	0.443409	0.729354	0.250337	0.84359	0.0768652	0.46884	0.224906	0.102296	0.420957	0.272788	0.0544135	0.467836	0.22591	0.101292
HCl	22.0262	21.3802	1.16491	22.5451	26.6719	25.2601	26.0259	1.42814	26.6882	27.1908				25.5829	25.6717	25.5654	24.9369	25.0257	24.9194	26.1018	26.1906	26.0843	4.46631	3.59595	3.89439	0.17936	0.283885	1.04973	0.248663	0.751277	0.909685	0.0393188	0.337768	0.820876	0.04949	0.24896	0.927103	0.0567369	0.355187
P2	65.3605	52.3499	9.00027	61.3502	81.8405	66.4049	68.8299	10.4979	76.9028	77.8302				78.9607	79.0739	78.9858	65.9501	66.0633	65.9753	74.9504	75.0636	74.9755	17.2819	15.7847	16.7092	0.801892	1.72973	0.695289	1.15661	0.229198	3.68166	2.18448	3.10897	3.56846	2.07128	2.99576	3.65652	2.15934	3.08383
O2	116.142	81.5015	8.94346	90.445	124.075	87.7484	89.434	9.92182	97.6702	98.3775				123.58	123.631	123.544	88.9397	88.9901	88.903	97.8832	97.9335	97.8465	8.54555	7.20544	8.66676	0.613029	0.958571	0.727075	1.44153	0.734245	1.10735	0.232758	1.22856	1.05702	0.283083	1.17824	1.14407	0.196032	1.26529
SO	82.0896	58.4162	7.73814	66.1544	91.0021	65.8516	67.3288	8.83474	74.6863	75.0669				89.7064	89.7034	89.6832	66.0331	66.0301	66.0099	73.7712	73.7682	73.748	7.97571	7.19599	8.30831	0.936876	0.239377	1.7166	0.223647	0.604272	0.358849	0.420875	0.691452	0.361869	0.417855	0.694473	0.382063	0.397661	0.714666
SiH2(3B1)	17.5642	19.2312	0.551179	19.7824	22.1594	23.9766	23.8264	0.690392	24.667	24.3775				20.7785	20.8396	20.7873	22.4455	22.5066	22.4543	22.9967	23.0578	23.0055	4.23403	5.33207	5.14756	0.361136	0.586713	0.736913	0.262986	0.552399	1.01974	2.11779	1.93328	0.958646	2.0567	1.87218	1.01092	2.10897	1.92446
HF	40.9478	35.1609	1.7075	36.8683	45.9535	39.1302	40.1666	1.96449	41.0947	41.8741				45.985	46.0829	45.969	40.1981	40.2959	40.182	41.9056	42.0034	41.8895	5.26917	4.32388	4.78246	0.263425	0.354517	0.681862	0.5561	0.223288	0.231925	0.713362	0.254788	0.134114	0.811173	0.352599	0.248013	0.697274	0.2387
NO	98.4333	76.8693	8.53041	85.3997	110.027	86.523	88.4635	9.59539	96.1184	96.9939				110.595	110.608	110.591	89.0311	89.0442	89.0274	97.5615	97.5746	97.5578	12.2953	11.1935	12.2751	0.701034	1.53984	0.400689	1.55641	0.680863	0.133469	0.968254	0.113298	0.120382	0.981341	0.100211	0.137134	0.964589	0.116963
SiH2(1A1)	27.6895	33.1341	0.855616	33.9897	34.6504	38.5453	40.095	1.01975	39.5651	40.9506				32.5806	32.6414	32.5962	38.0252	38.086	38.0408	38.8808	38.9416	38.8964	6.82407	6.35144	6.21862	0.136834	0.940244	0.609462	0.643279	0.742288	1.93295	1.46032	1.3275	1.87215	1.39952	1.2667	1.91737	1.44474	1.31191
PH2	33.5457	37.8693	1.52311	39.3924	42.6879	45.323	47.0115	1.84146	47.1645	48.5346				40.3559	40.4104	40.3757	44.6795	44.734	44.6993	46.2026	46.2572	46.2224	9.37607	8.96974	8.75953	0.233839	1.516	0.172492	0.987442	0.382701	2.56587	2.15954	1.94933	2.5113	2.10496	1.89476	2.54602	2.13969	1.92948
HOCl	73.7225	62.483	5.56751	68.0505	85.7099	72.2398	74.4704	6.56429	78.8041	80.0379				83.8029	83.7204	83.7709	72.5633	72.4808	72.5314	78.1309	78.0483	78.0989	12.0013	9.91875	11.0869	0.0139591	0.161912	2.06859	0.333258	0.900463	1.92096	0.161589	1.00654	2.00349	0.0790636	1.08907	1.95292	0.129637	1.03849
CS	64.3455	48.3465	8.88564	57.2321	74.7044	57.336	58.7053	10.2698	67.6058	67.591				73.0918	73.0719	73.0847	57.0928	57.0729	57.0856	65.9784	65.9585	65.9713	10.0351	8.71014	9.44887	0.323818	0.279395	1.64874	0.924861	0.910008	1.28876	0.0361686	0.702565	1.30868	0.0162464	0.722488	1.2959	0.0290255	0.709708
CN	95.493	74.6746	10.1011	84.7758	107.117	84.6977	86.299	11.0491	95.7468	96.4001				106.83	106.829	106.838	86.012	86.0103	86.0199	96.1131	96.1115	96.121	12.1112	11.321	12.2493	0.486844	1.29796	0.303371	1.2783	0.624972	0.773892	0.0163234	0.91202	0.775506	0.014709	0.913634	0.765932	0.0242832	0.90406
CH2(1A1)	37.9456	40.7814	1.64717	42.4286	46.1662	47.5193	49.0021	1.87541	49.3948	50.6492				44.6113	44.6551	44.6225	47.4472	47.491	47.4584	49.0944	49.1381	49.1055	8.54855	7.88196	8.11546	0.3279	1.14404	0.338692	1.14929	0.10519	1.88276	1.21616	1.44967	1.83902	1.17242	1.40593	1.87161	1.20502	1.43852
NH2	52.3948	52.377	2.14793	54.525	62.8396	61.0475	62.8218	2.4791	63.5266	64.9698				61.9468	61.9685	61.9632	61.929	61.9507	61.9454	64.0769	64.0987	64.0933	11.2346	10.2392	10.579	0.789809	1.56872	0.205633	1.57737	0.134177	1.68267	0.687227	1.02704	1.66091	0.665465	1.00528	1.66624	0.670801	1.01061
SH2	38.3752	40.185	1.96232	42.1473	47.062	47.3074	48.8718	2.35861	49.666	50.8341				44.8372	44.8489	44.834	46.647	46.6587	46.6438	48.6093	48.621	48.6061	8.57781	7.42507	7.67183	0.10898	0.302651	1.26172	0.153116	1.01496	2.11583	0.963084	1.20984	2.1041	0.95136	1.19812	2.11899	0.966252	1.21301
CH2(3B1)	28.8652	27.5799	0.812717	28.3926	34.8762	33.3232	33.5909	0.958484	34.2817	34.4036				33.4618	33.4613	33.4591	32.1765	32.176	32.1738	32.9892	32.9887	32.9866	6.25366	6.45098	6.59598	0.242713	0.707648	0.440036	0.706881	0.585036	1.65711	1.85444	1.99944	1.65754	1.85486	1.99986	1.65973	1.85705	2.00205
SiO	78.8479	57.4371	7.72342	65.1605	89.0922	66.1619	67.6814	8.64617	74.808	75.4048				88.5308	89.3979	88.5462	67.12	67.9871	67.1354	74.8434	75.7106	74.8588	9.63673	8.85519	9.65389	0.607555	0.130416	1.38909	0.00636533	0.590397	0.046184	0.827722	0.0290259	0.913312	1.69485	0.896154	0.061592	0.843129	0.0444338
N2	108.698	85.5874	8.96219	94.5496	123.147	98.0154	100.036	9.97156	107.987	108.998				124.134	124.128	124.158	101.023	101.017	101.047	109.985	109.979	110.01	15.0295	13.9789	14.8329	0.580748	1.55088	0.469792	1.39548	0.384185	0.406056	1.4566	0.602619	0.399823	1.45036	0.596386	0.430499	1.48104	0.627062
SiH3	32.4501	36.8984	0.797077	37.6955	40.6763	44.1007	45.1246	0.987092	45.0878	45.9217				38.3243	38.3705	38.3417	42.7726	42.8188	42.7901	43.5697	43.6159	43.5871	7.80047	8.02869	7.83136	0.425735	0.826408	0.197509	0.43906	0.394842	1.92623	2.15446	1.95712	1.88008	2.10831	1.91097	1.90882	2.13704	1.93971
H2O	66.9307	60.243	2.85636	63.0994	76.7944	68.2947	70.1068	3.26101	71.5557	72.9632				76.3988	76.5792	76.3893	69.7112	69.8916	69.7017	72.5676	72.748	72.5581	10.469	8.97945	9.65609	0.605227	0.927753	0.884324	1.19974	0.20769	1.00082	0.488729	0.187905	0.820452	0.669098	0.00753584	1.01034	0.479215	0.197419
PH3	48.5299	54.5553	2.09031	56.6457	61.1251	64.8014	67.1505	2.51068	67.3121	69.2408				57.8183	57.8867	57.8418	63.8437	63.9121	63.8672	65.934	66.0024	65.9575	12.6843	11.8729	11.755	0.0891757	1.62682	0.722255	1.08852	0.840182	3.39598	2.58455	2.46663	3.32756	2.51613	2.3982	3.37248	2.56105	2.44312
CO	81.9409	60.4343	7.31048	67.7448	91.6308	69.0761	70.1242	8.25425	77.3303	77.4347				92.2096	92.3013	92.1964	70.7031	70.7947	70.6899	78.0136	78.1052	78.0004	9.79346	9.17991	10.0174	0.103567	0.538159	0.509983	0.431911	0.327543	0.475313	1.08886	0.251337	0.566965	1.18052	0.342989	0.462108	1.07566	0.238132
SO2	146.679	107.609	14.7775	122.386	166.281	124.206	127.21	16.8829	141.089	141.988				164.973	165.085	164.945	125.902	126.015	125.875	140.68	140.792	140.652	18.0343	15.7523	17.3825	1.56732	0.845559	3.84928	1.32076	2.21911	0.259086	2.54104	0.910874	0.371917	2.65388	1.0237	0.231998	2.51396	0.883786
H2O2	118.234	102.683	7.49446	110.178	134.172	115.457	118.621	8.55255	124.009	126.116				133.277	133.398	133.253	117.726	117.848	117.703	125.221	125.342	125.197	16.9623	14.4979	16.0075	1.024	1.72437	1.4404	2.17592	0.0692258	1.91936	0.545046	0.964581	1.79779	0.666616	0.843012	1.94266	0.521749	0.987879
HCO	92.0193	71.8069	7.44504	79.2519	104.252	82.6313	84.0396	8.42198	91.0533	91.4846				103.688	103.756	103.672	83.476	83.5436	83.4601	90.921	90.9886	90.9051	12.5716	11.8311	12.8369	0.33883	1.00663	0.401606	1.0355	0.604209	0.902413	0.161978	1.16779	0.834837	0.0944017	1.10022	0.918344	0.177909	1.18372
NH3	79.2284	76.454	3.29454	79.7485	93.617	88.3853	90.8426	3.76682	92.1522	94.1371				92.1841	92.1923	92.1964	89.4097	89.4179	89.422	92.7042	92.7124	92.7165	15.2561	13.6402	14.2139	0.867544	1.70885	0.748386	1.81024	0.174718	2.30043	0.684503	1.25817	2.29226	0.676329	1.25	2.28813	0.672202	1.24587
CH3	51.956	51.4464	1.59441	53.0408	62.1395	60.2561	61.63	1.84535	62.1015	63.2244				60.0386	60.0584	60.0418	59.5291	59.5489	59.5323	61.1235	61.1433	61.1267	10.6212	9.96081	10.2521	0.437625	1.15114	0.222725	1.19146	0.0685419	2.53854	1.87819	2.16945	2.51868	1.85833	2.14959	2.53531	1.87496	2.16623
HCN	105.433	83.6525	8.51005	92.1626	120.781	97.322	99.0007	9.46051	106.782	107.511				119.899	119.933	119.911	98.1194	98.1533	98.1307	106.629	106.663	106.641	15.8802	15.0623	15.9427	0.532028	1.39281	0.285896	1.3228	0.594549	1.41334	0.595412	1.47586	1.37946	0.56154	1.44198	1.40202	0.584099	1.46454
SiH4	46.9058	53.6645	0.992473	54.657	58.2964	62.9839	65.0551	1.21545	64.1993	66.0476				55.1231	55.27	55.1477	61.8819	62.0288	61.9065	62.8744	63.0213	62.8989	11.0335	10.4417	10.2322	0.357063	1.12236	0.948909	0.689898	1.1584	2.81617	2.22432	2.01483	2.66927	2.07743	1.86794	2.79159	2.19975	1.99026
H2CO	103.096	86.0238	6.93753	92.9614	118.619	99.5233	101.547	7.87866	107.402	108.485				117.416	117.546	117.406	100.345	100.475	100.334	107.282	107.412	107.272	16.0635	14.8092	15.8455	0.540218	1.30973	0.714161	1.40492	0.322162	1.74275	0.488369	1.52469	1.61266	0.358276	1.3946	1.75341	0.499031	1.53535
CO2	139.63	99.639	12.537	112.176	157.488	116.055	117.497	14.2793	130.334	130.034				157.951	158.104	157.918	117.959	118.113	117.927	130.497	130.65	130.464	18.4332	17.6368	19.2081	0.575585	1.221	0.22078	1.0501	1.35053	0.112762	0.683603	0.887711	0.0409837	0.837349	0.733965	0.14541	0.650955	0.920359
CH3Cl	78.069	71.1641	4.32402	75.4881	94.293	85.2729	87.3881	5.19834	90.4713	91.7121				90.6916	90.4995	90.6577	83.7866	83.5945	83.7528	88.1107	87.9185	88.0768	16.2783	14.5561	15.4704	0.0542565	0.447325	1.66787	0.487262	0.753605	3.65573	1.9336	2.84786	3.84783	2.12571	3.03997	3.6896	1.96748	2.88174
C2H2	98.0684	78.9782	7.52371	86.5019	114.069	93.7378	94.9784	8.39218	102.13	102.502				111.373	111.403	111.373	92.2832	92.3128	92.2827	99.8069	99.8365	99.8064	16.525	16.0268	16.9157	0.524786	1.26714	0.0265937	1.28756	0.915488	3.21995	2.72175	3.61065	3.19036	2.69216	3.58106	3.22047	2.72228	3.61117
CH4	72.6924	72.4586	2.4549	74.9135	85.787	83.4306	85.5532	2.79886	86.2295	88.0081				83.1889	83.2152	83.1928	82.9551	82.9814	82.959	85.41	85.4363	85.4139	13.5041	12.2278	12.6517	0.409518	1.25583	0.866764	1.33575	0.442884	3.00757	1.73129	2.15517	2.98135	1.70507	2.12895	3.00372	1.72744	2.15132
N2H4	140.504	130.85	7.20942	138.06	166.546	152.763	156.893	8.29293	161.056	164.102				164.229	164.223	164.24	154.575	154.569	154.586	161.784	161.778	161.796	27.6471	25.0262	26.2012	1.60486	3.11343	1.016	3.2049	0.158969	3.92242	1.30157	2.47653	3.92848	1.30763	2.4826	3.91126	1.2904	2.46537
CH3SH	96.3049	91.298	5.23164	96.5297	116.319	108.481	111.312	6.17619	114.657	116.544				111.716	111.676	111.7	106.709	106.669	106.693	111.941	111.9	111.925	20.1493	18.1925	19.0178	0.135456	1.00944	1.82133	0.890236	0.995986	4.73825	2.78147	3.60681	4.77851	2.82172	3.64707	4.75389	2.79711	3.62245
CH3OH	120.61	109.085	5.73654	114.821	141.014	126.476	129.489	6.61745	133.093	135.226				138.493	138.553	138.476	126.967	127.028	126.951	132.704	132.765	132.688	21.3383	19.3255	20.4615	0.933997	1.93454	1.07886	2.18968	0.057185	3.45558	1.44273	2.57877	3.395	1.38215	2.51819	3.47208	1.45923	2.59527
Si2H6	80.4967	87.7413	2.87125	90.6125	102.185	106.442	109.429	3.53586	109.978	112.301				96.3273	96.812	96.3632	103.572	104.057	103.608	106.443	106.928	106.479	21.2002	20.9687	20.9292	0.487895	2.26755	0.719417	1.56348	0.758884	5.36952	5.138	5.09853	4.88478	4.65326	4.61379	5.3336	5.10208	5.06261
C2H4	110.712	99.789	6.46597	106.255	130.668	117.564	119.746	7.31197	124.876	126.212				126.879	126.916	126.876	115.956	115.993	115.953	122.422	122.459	122.419	20.593	19.476	20.3783	0.63616	1.70077	0.480821	1.75709	0.421493	4.4256	3.30862	4.21093	4.38866	3.27168	4.174	4.42897	3.31199	4.2143
C2H6	129.78	123.379	5.41388	128.793	153.789	144.151	147.389	6.2129	150.364	152.803				149.037	149.071	149.034	142.637	142.67	142.633	148.051	148.084	148.047	24.7417	22.9171	23.844	0.731958	2.14513	1.09272	2.27308	0.165753	5.48406	3.65939	4.58635	5.45052	3.62584	4.55281	5.48757	3.66289	4.58985
MAE																							12.0911	11.0516	11.7495	0.498905	1.06844	0.884751	1.05836	0.572458	1.98005	1.35553	1.67357	1.92865	1.33759	1.62448	1.98348	1.34972	1.67633
RMS																							13.3045	12.2099	12.9267	0.603776	1.23396	1.12727	1.23001	0.731681	2.44159	1.76685	2.11137	2.36423	1.6859	2.00995	2.44186	1.76167	2.11138
MAX																							27.6471	25.0262	26.2012	1.60486	3.11343	3.84928	3.2049	2.21911	5.48406	5.138	5.09853	5.45052	4.65326	4.61379	5.48757	5.10208	5.06261
																							Conventional			F12					PBE			P86			PW91
Closed-shell reaction energies (kcal/mol)
CO + H2 → H2CO	-2.60267	-1.92711	0.372953	-1.55416	-5.58328	-5.19423	-4.90772	0.375591	-4.81864	-4.53477				-4.4563	-4.47812	-4.45082	-3.78074	-3.80256	-3.77526	-3.40778	-3.4296	-3.4023	3.33942	3.67236	3.87116	0.358816	0.405243	0.69175	0.606678	0.890547	1.4858	1.81873	2.01753	1.46398	1.79691	1.99571	1.49128	1.82421	2.02301
CO + H2O → CO2 + H2	-9.31068	-2.62414	-2.37021	-4.99434	-10.4674	-3.93706	-3.78088	-2.764	-6.70107	-6.15109				-10.0925	-9.99088	-10.0906	-3.40599	-3.30434	-3.40409	-5.7762	-5.67454	-5.77429	1.10137	1.43434	1.4915	0.0553731	0.121417	0.277599	0.215227	0.334752	0.319517	0.652489	0.709642	0.421171	0.754143	0.811296	0.321421	0.654393	0.711546
CH3OH + HCl → CH3Cl + H2O	-2.3635	-0.942146	-0.278923	-1.22107	-3.40129	-1.83192	-1.97994	-0.413762	-2.24568	-2.25886				-3.01486	-2.85373	-3.00539	-1.59351	-1.43238	-1.58404	-1.87243	-1.7113	-1.86296	0.942642	0.614189	0.770592	0.0951534	0.275581	0.423606	0.254017	0.267203	0.291281	0.0371715	0.119231	0.452408	0.123956	0.280359	0.300751	0.0277012	0.128702
H2O + CO → HCOOH	-4.52116	-2.02165	-0.7451	-2.76675	-8.1289	-5.80261	-5.62938	-1.00257	-6.80518	-6.37448				-6.87358	-6.73605	-6.8586	-4.37407	-4.23654	-4.35908	-5.11917	-4.98164	-5.10418	3.86147	4.21738	4.44119	0.253735	0.436417	0.609646	0.402761	0.833458	1.50905	1.86496	2.08877	1.64658	2.00249	2.2263	1.52403	1.87995	2.10376
CH3OH + H2S → CH3SH + H2O	-4.25038	-2.27132	-0.389139	-2.66046	-5.03688	-2.99275	-3.05782	-0.461134	-3.45388	-3.44696				-4.78488	-4.85269	-4.7794	-2.80582	-2.87362	-2.80033	-3.19496	-3.26276	-3.18947	0.702166	0.421426	0.540604	0.0843339	0.300004	0.365074	0.25282	0.245896	0.167665	0.113075	0.00610292	0.0998585	0.180882	0.061704	0.17315	0.107591	0.011587
CS2 + 2 H2O → CO2 + 2 H2S	21.3452	12.2443	3.45024	15.6945	23.8627	14.1557	14.7618	4.12538	18.281	18.212				23.2647	21.3297	23.253	14.1638	12.2288	14.1522	17.614	15.6791	17.6024	3.13404	1.47295	2.2482	0.616523	0.438436	1.04457	0.338324	0.269322	1.21453	0.446567	0.328683	3.14951	1.48841	2.26367	1.22617	0.434926	0.340324
C2H6 + H2 → 2 CH4	2.94676	2.12435	0.504074	2.62843	3.62017	2.54284	2.79776	0.615173	3.15801	3.30184				3.40975	3.40747	3.40657	2.58735	2.58507	2.58416	3.09142	3.08914	3.08824	0.664167	0.418292	0.497498	0.00924301	0.00019073	0.255119	0.0320836	0.175913	0.201175	0.0447007	0.034505	0.203456	0.0424192	0.0367865	0.204359	0.0415165	0.0376892
HNCO+ H2O → CO2 + NH3	1.73991	1.57566	0.226424	1.80208	2.48349	2.25113	2.31923	0.203977	2.45511	2.54566				2.23912	2.30601	2.23669	2.07487	2.14175	2.07244	2.3013	2.36818	2.29886	0.921018	0.719272	0.804322	0.177442	0.0437995	0.0243038	0.151297	0.0607465	0.421804	0.220058	0.305109	0.35492	0.153175	0.238225	0.424236	0.222491	0.307541
CH4 + Cl2 → CH3Cl+ HCl	-0.248471	1.17167	0.331985	1.50365	1.03033	1.88274	2.45047	0.493415	2.37615	2.78245				0.408112	0.340511	0.430319	1.82825	1.76065	1.85046	2.16024	2.09264	2.18244	1.42229	0.900241	1.28472	0.143495	0.189173	0.378557	0.412226	0.00592581	0.76571	0.243658	0.628141	0.833311	0.311258	0.695742	0.743503	0.221451	0.605934
Cl2 + F2 → 2 ClF	2.87834	3.91354	0.738273	4.65182	4.15404	5.03247	5.18924	0.866336	5.89881	5.92752				3.72901	3.47777	3.72566	4.76421	4.51298	4.76087	5.50249	5.25125	5.49914	1.95247	1.54373	2.28743	0.676768	0.424799	0.268025	1.04044	1.01173	1.1018	0.693054	1.43676	1.35303	0.944288	1.68799	1.10515	0.696403	1.44011
CO+ Cl2 → COCl2	-17.2426	-9.37871	-2.37999	-11.7587	-19.6991	-12.0838	-11.8353	-2.96671	-15.0505	-14.2153				-18.4093	-19.1366	-18.357	-10.5454	-11.2727	-10.4932	-12.9254	-13.6527	-12.8731	2.03478	2.10649	2.14159	0.421783	0.598633	0.350074	1.15026	0.314974	0.868072	0.939781	0.974882	0.140782	0.212491	0.247592	0.920334	0.992043	1.02714
CO2 + 3 H2 → CH3OH + H2O	7.74553	1.29855	3.94414	5.24269	3.8935	-2.95656	-2.55348	4.40081	1.44425	1.39066				5.31022	5.27288	5.32766	-1.13677	-1.1741	-1.11932	2.80738	2.77004	2.82482	4.58216	4.79742	5.03878	0.730132	0.54231	0.945383	1.24034	1.18675	2.14685	2.3621	2.60347	2.10951	2.32476	2.56613	2.16429	2.37955	2.62091
HCHO+ H2 → CH3OH	1.03753	0.601524	1.20098	1.80251	-0.990642	-1.6994	-1.42665	1.26122	-0.438178	-0.225664				-0.326016	-0.239881	-0.312149	-0.76202	-0.675885	-0.748154	0.438962	0.525097	0.452828	2.34411	2.5594	2.65912	0.315943	0.258483	0.531232	0.418438	0.630952	0.980569	1.19586	1.29558	1.0667	1.28199	1.38171	0.994436	1.20972	1.30944
CO + 2 H2 → CH3OH	-1.56514	-1.32559	1.57394	0.248348	-6.57392	-6.89362	-6.33437	1.63681	-5.25681	-4.76043				-4.78231	-4.718	-4.76297	-4.54276	-4.47844	-4.52341	-2.96882	-2.90451	-2.94948	5.68354	6.23176	6.53028	0.674759	0.663726	1.22298	1.02512	1.5215	2.46637	3.01459	3.31311	2.53068	3.07891	3.37742	2.48571	3.03394	3.33245
C2H4 + H2 → C2H6	-0.515957	0.0722692	1.05209	1.12436	-1.71608	-1.33385	-1.12786	1.09907	-0.234783	-0.0757649				-1.40784	-1.38783	-1.39969	-0.819618	-0.799608	-0.811463	0.232473	0.252483	0.240628	1.21809	1.48416	1.50881	0.0179623	0.0780323	0.28403	0.149665	0.308682	0.3262	0.592268	0.61692	0.34621	0.612278	0.63693	0.334355	0.600423	0.625075
SO3 + CO → SO2 + CO2	-7.6071	-3.69301	-1.40278	-5.09579	-6.88684	-2.96644	-2.97275	-1.47493	-4.44137	-4.37553				-6.47059	-6.54091	-6.4677	-2.5565	-2.62682	-2.55361	-3.95928	-4.0296	-3.95639	0.0704522	0.0966619	0.0234503	0.649812	0.629909	0.623603	0.677876	0.743715	1.06606	1.03985	1.15996	0.995745	0.969535	1.08965	1.06895	1.04274	1.16285
H2 + Cl2 → 2 HCl	1.65392	2.15936	1.03619	3.19555	4.26928	3.71798	4.77473	1.46476	5.18274	5.81091				3.07827	2.72015	3.08819	3.58372	3.2256	3.59364	4.6199	4.26178	4.62982	2.66079	1.5895	2.16592	0.0454287	0.0308848	1.02586	0.178732	0.449446	1.23644	0.165149	0.741564	1.59456	0.523269	1.09968	1.22652	0.155229	0.731644
C2H2 + H2 → C2H4	5.90873	2.85163	1.05774	3.90937	4.80493	1.42662	1.74784	1.08022	2.50684	2.80558				5.24479	5.25406	5.25566	2.18769	2.19697	2.19856	3.24543	3.25471	3.2563	1.13733	1.49231	1.50573	0.0335381	0.0672991	0.388514	0.103195	0.401933	0.47339	0.828366	0.841785	0.482667	0.837643	0.851062	0.484263	0.839239	0.852658
SO2 + H2O2 → SO3 + H2O	1.2209	6.92836	0.814313	7.74267	-1.59256	3.14953	4.1149	0.741457	3.89099	4.92921				-2.39251	-2.44309	-2.38974	3.31495	3.26437	3.31772	4.12926	4.07868	4.13203	2.21689	3.03514	2.81582	0.59657	0.743689	0.221678	1.03586	0.00236021	1.39652	0.578271	0.797589	1.4471	0.628851	0.848169	1.39375	0.575504	0.794822
CO+ 3 H2 → CH4 + H2O	-2.02625	-1.28004	1.99922	0.719177	-6.73626	-6.8903	-5.99005	2.19439	-4.69591	-3.99083				-5.12701	-5.19209	-5.11048	-4.3808	-4.44588	-4.36427	-2.38158	-2.44666	-2.36505	5.38768	6.15669	6.41968	0.677672	0.546434	1.44668	1.00459	1.70967	2.28692	3.05593	3.31892	2.22184	2.99085	3.25384	2.30345	3.07246	3.33545
HCN+ 3 H2 → CH4 + NH3	9.16769	5.72721	2.7606	8.48782	5.59116	1.26502	2.15068	2.89483	4.15985	4.91128				6.77751	6.82685	6.79675	3.33703	3.38637	3.35627	6.09764	6.14697	6.11687	4.08806	4.93507	5.05217	0.511527	0.472876	1.35853	0.724201	1.47563	1.69788	2.54489	2.66199	1.74722	2.59422	2.71133	1.71712	2.56412	2.68122
H2O2 + H2 → 2 H2O	2.92448	5.85948	1.78174	7.64122	1.98803	4.12015	4.92303	2.03054	6.15069	6.70477				1.22943	1.00688	1.23319	4.16444	3.94189	4.16819	5.94618	5.72363	5.94993	1.04507	1.50413	1.34777	0.108616	0.235197	0.567682	0.14276	0.411323	0.649978	0.190911	0.34727	0.872526	0.413459	0.569818	0.646222	0.187156	0.343515
CO+ H2O2 → CO2 + H2O	-6.3862	3.23535	-0.588467	2.64688	-8.4794	0.183089	1.14215	-0.733468	-0.550379	0.553683				-8.8631	-8.98399	-8.85744	0.758447	0.637553	0.764106	0.16998	0.0490859	0.175639	2.14644	2.93848	2.83927	0.0532425	0.11378	0.845281	0.357987	0.746075	0.330461	0.461578	0.362372	0.451355	0.340684	0.241478	0.324802	0.467237	0.368031
2 NH3 + 3 Cl2 → N2 + 6 HCl	-0.935719	2.81141	0.735461	3.54687	12.6804	14.1502	16.4275	1.95634	16.1066	17.163				7.21804	6.1164	7.22388	10.9652	9.86353	10.971	11.7006	10.599	11.7065	14.6732	12.1993	14.2219	1.05712	0.860482	1.41678	1.6622	0.605826	6.51945	4.04555	6.06815	7.62109	5.14719	7.1698	6.5136	4.03971	6.06231
3 N2H4 → 4 NH3 + N2	-4.0994	1.14765	-0.512085	0.635564	2.02422	6.73259	7.27127	-0.160062	6.57253	6.75919				-0.183719	-0.228364	-0.223879	5.06333	5.01869	5.02317	4.55124	4.5066	4.51108	6.88727	6.53897	6.91522	0.763646	0.95403	0.415343	0.978256	0.791593	2.97159	2.62329	2.99954	3.01623	2.66793	3.04418	3.01175	2.66345	3.0397
H2 + F2 → 2 HF	5.4608	10.7712	2.76298	13.5342	3.07927	7.45288	8.38969	3.01539	10.4683	11.1527				1.92794	1.9001	1.94411	7.23836	7.21052	7.25453	10.0013	9.9735	10.0175	2.50251	2.9113	2.59658	0.120982	0.407039	0.529773	0.469345	0.215051	1.03035	0.621557	0.936278	1.05818	0.649391	0.964113	1.01418	0.605387	0.920109
CH4 + 4 H2O2 → CO2 + 6 H2O	4.41348	22.0938	2.75754	24.8514	4.22094	19.4338	21.9013	3.16375	22.5976	24.6588				-0.0477895	-0.771249	-0.0473936	17.6326	16.9091	17.633	20.3901	19.6666	20.3905	0.106044	1.29419	0.462915	0.298582	1.3658	1.10165	1.79086	0.270376	4.56731	3.16709	3.99836	5.29077	3.89055	4.72182	4.56692	3.16669	3.99796
2 NH3 + 3 F2 → N2 + 6 HF	10.4849	28.647	5.91582	34.5628	9.11032	25.3549	27.2724	6.60825	31.9632	33.1882				3.76703	3.65625	3.79163	21.9291	21.8183	21.9537	27.8449	27.7341	27.8695	0.816703	1.3031	0.0655817	0.557888	1.98894	0.0714867	2.53404	1.30901	5.90118	5.41478	6.6523	6.01196	5.52556	6.76308	5.87658	5.39018	6.6277
MAE																							2.77294	2.80672	2.94814	0.360932	0.471165	0.6316	0.691057	0.613941	1.5855	1.39201	1.69159	1.74941	1.51741	1.85127	1.59147	1.39626	1.69797
RMS																							3.98404	3.80574	4.14542	0.462973	0.635134	0.750775	0.906954	0.773392	2.25413	1.9505	2.39722	2.51595	2.12138	2.60743	2.25673	1.95511	2.40083
MAX																							14.6732	12.1993	14.2219	1.05712	1.98894	1.44668	2.53404	1.70967	6.51945	5.41478	6.6523	7.62109	5.52556	7.1698	6.5136	5.39018	6.6277
																							Conventional			F12					PBE			P86			PW91
Open-shell reaction energies (kcal/mol)
HCl + H → Cl + H2	3.47425	-2.28221	1.16491	-1.11729	5.2671	0.00705901	-0.489357	1.42814	1.4352	0.675557				4.83248	4.90467	4.80704	-0.923974	-0.851786	-0.949417	0.24094	0.313127	0.215497	1.53565	1.63905	1.9375	0.257195	0.650214	0.153798	0.614992	0.144652	0.177422	0.28082	0.579269	0.105234	0.208632	0.507082	0.202865	0.306262	0.604712
H2O + F2 → 2 HF + O	53.8395	47.3518	5.61934	52.9712	58.4689	50.4946	51.9812	6.2764	56.771	57.6006				57.5764	57.7123	57.575	51.0887	51.2247	51.0874	56.7081	56.844	56.7067	5.03583	4.11126	5.10261	0.406409	0.968463	0.518168	1.30276	0.473187	1.29891	0.374329	1.36568	1.16299	0.238415	1.22977	1.30028	0.375697	1.36705
CH4 + OH → CH3 + H2O	-13.4886	-8.37074	-0.642732	-9.01348	-15.1325	-9.93095	-10.0146	-0.741391	-10.6723	-10.6573				-15.2594	-15.3856	-15.2483	-10.1416	-10.2677	-10.1304	-10.7843	-10.9104	-10.7732	1.83379	1.65392	1.87074	0.189925	0.0937114	0.0100524	0.211871	0.226871	0.0629433	0.116929	0.0998895	0.0631782	0.243051	0.0262319	0.0740864	0.105786	0.111033
OH + H2 → H2O + H	-15.6731	-5.72048	-1.50323	-7.22371	-17.3752	-7.85246	-7.42259	-1.69491	-9.54736	-8.92581				-17.6594	-17.7753	-17.6409	-7.70685	-7.82272	-7.68831	-9.21008	-9.32594	-9.19153	1.78609	1.96405	2.31348	0.0839823	0.16793	0.261941	0.010175	0.611373	0.200281	0.0223223	0.32711	0.316147	0.138188	0.211244	0.181738	0.00377978	0.345652
CO + OH → CO2 + H	-24.9837	-8.34462	-3.87343	-12.2181	-27.8426	-11.7895	-11.2035	-4.45891	-16.2484	-15.0769				-27.752	-27.7662	-27.7315	-11.1128	-11.1271	-11.0924	-14.9863	-15.0005	-14.9658	2.88746	3.39839	3.80498	0.0286092	0.046513	0.53954	0.225402	0.946125	0.119236	0.630167	1.03675	0.105024	0.615955	1.02254	0.139682	0.650613	1.0572
CH3 + Cl2 → CH3Cl +Cl	1.04131	1.53973	0.636403	2.17613	4.05472	3.96829	4.55314	0.968043	4.93633	5.18954				2.84061	2.85545	2.84477	3.33902	3.35386	3.34319	3.97542	3.99027	3.97959	3.00565	2.22916	2.77948	0.00775784	0.1994	0.784244	0.0192804	0.233925	1.20636	0.429871	0.98019	1.19151	0.415028	0.965347	1.20219	0.425707	0.976026
S + 2 HCl → H2S + Cl2	-21.4772	-18.6819	-2.99851	-21.6804	-29.9265	-25.7724	-27.1313	-3.82337	-29.5958	-30.1298				-27.1651	-26.8021	-27.1638	-24.3699	-24.0069	-24.3686	-27.3684	-27.0054	-27.3671	8.30794	7.05768	7.88085	0.141387	0.032793	1.39166	0.0344815	0.568482	2.62	1.36973	2.19291	2.98302	1.73275	2.55592	2.62127	1.37101	2.19418
2 NO + O2 → 2 NO2	-40.0778	-26.9745	-9.86425	-36.8387	-46.6076	-33.0026	-33.5043	-11.0762	-44.0787	-43.3686				-46.4651	-46.4785	-46.4442	-33.3618	-33.3752	-33.3409	-43.226	-43.2395	-43.2052	6.14496	5.90097	6.20025	0.384906	0.127104	0.628892	1.03975	0.329618	0.242358	0.486344	0.18707	0.255809	0.499795	0.200521	0.221472	0.465458	0.166184
N + O2 → NO + O	17.709	4.63222	0.413054	5.04528	14.0473	1.22539	0.97051	0.326431	1.55182	1.38356				12.9854	13.0226	12.9523	-0.0913726	-0.054135	-0.124434	0.321682	0.358919	0.28862	3.74972	3.9881	3.60833	0.0880055	0.581267	0.326387	0.114875	0.0533821	0.973877	0.735496	1.11526	0.936639	0.698258	1.07803	1.00694	0.768557	1.14833
4 HCl+ O2 → 2 H2O + 2 Cl2	16.0771	4.02159	1.15836	5.17995	4.75695	-5.77104	-7.29853	0.470298	-5.30074	-6.14017				6.12698	6.56605	6.10549	-5.92849	-5.48942	-5.94998	-4.77013	-4.33106	-4.79162	11.8527	10.0187	11.0635	0.532611	0.226047	1.30144	0.582763	0.256661	1.90265	0.0685994	1.11338	2.34172	0.507668	1.55244	1.88116	0.047111	1.09189
NO+ H2O2 → NO2 + H2O	-26.8069	-11.7979	-4.76575	-16.5637	-27.9635	-13.2136	-12.9546	-5.20746	-18.421	-17.7204				-28.1449	-28.2356	-28.1299	-13.1359	-13.2266	-13.1209	-17.9017	-17.9924	-17.8867	0.851973	1.03478	1.08209	0.304715	0.380887	0.121906	0.775285	0.0746022	0.486043	0.303234	0.25593	0.57673	0.393922	0.346618	0.471019	0.288211	0.240907
2 NO → N2 + O2	-27.9741	-13.3503	-0.844836	-14.1951	-27.1668	-12.7178	-12.543	-0.702603	-13.4204	-13.3879				-26.5242	-26.5421	-26.5192	-11.9004	-11.9183	-11.8955	-12.7452	-12.7632	-12.7403	1.01553	1.20273	1.05054	0.208292	0.570225	0.39549	0.275798	0.243296	0.434351	0.247152	0.399347	0.416434	0.229235	0.38143	0.439305	0.252107	0.404301
2 H2O2 → 2 H2O + O2	-13.5359	3.37865	0.332742	3.71139	-9.31945	6.57539	7.59514	0.661259	7.23665	7.92788				-9.82466	-9.99258	-9.8155	7.08994	6.92201	7.0991	7.42268	7.25475	7.43184	4.44101	3.83141	4.03608	0.224523	0.63467	0.38508	0.510819	0.180414	0.729727	0.120124	0.32479	0.897652	0.288049	0.492715	0.720567	0.110964	0.31563
Cl2 + H → HCl + Cl	5.12817	-0.122842	2.2011	2.07826	9.53638	3.72504	4.28537	2.8929	6.61794	6.48647				7.91075	7.62482	7.89523	2.65974	2.37381	2.64422	4.86084	4.57491	4.84532	4.19644	3.22855	4.10342	0.211767	0.619329	1.17966	0.43626	0.304794	1.41386	0.445969	1.32083	1.69979	0.731901	1.60676	1.42938	0.461491	1.33636
2 SO2 + O2 → 2 SO3	15.9778	10.4781	1.29588	11.774	6.13434	-0.276328	0.634656	0.821655	0.545327	1.93054				5.03965	5.10641	5.03602	-0.460038	-0.393274	-0.463665	0.835845	0.902609	0.832218	8.8748	9.90169	9.66772	0.968617	0.852708	0.0582766	1.56091	0.175694	2.06331	1.03642	1.27039	1.99655	0.969654	1.20362	2.06694	1.04004	1.27401
Cl + OH → HOCl	-41.0169	-31.6229	-4.21437	-35.8373	-47.6954	-37.0506	-38.3014	-4.99819	-42.0488	-42.5158				-45.8138	-45.6834	-45.7809	-36.4198	-36.2894	-36.3868	-40.6342	-40.5038	-40.6012	6.24905	4.86024	5.70117	0.42945	0.567442	1.81826	0.510332	0.977328	1.45212	0.0633167	0.904246	1.58253	0.193725	1.03465	1.48508	0.0962736	0.937202
H2S + F2 → S + 2 HF	25.284	27.2938	4.72529	32.0191	28.7365	29.5073	30.7462	5.374	34.8813	35.4715				26.0148	25.982	26.0197	28.0245	27.9918	28.0295	32.7498	32.7171	32.7548	3.14464	2.55687	3.11835	0.307798	0.343361	0.895568	0.256131	0.334087	2.41391	1.82614	2.38762	2.44664	1.85887	2.42035	2.40893	1.82116	2.38264
2 NH2 → N2H4	-35.7146	-26.0963	-2.91356	-29.0098	-40.8672	-30.6682	-31.2489	-3.33473	-34.0029	-34.1624				-40.3353	-40.2857	-40.3136	-30.717	-30.6674	-30.6953	-33.6306	-33.581	-33.6089	5.17785	4.54787	5.04322	0.0252399	0.0240113	0.604732	0.0501664	0.109384	0.557084	0.0728878	0.42246	0.606669	0.0233025	0.472045	0.578774	0.0511979	0.444149
NO + N → O + N2	-10.2651	-8.71806	-0.431782	-9.14985	-13.1195	-11.4924	-11.5725	-0.376172	-11.8686	-12.0043				-13.5388	-13.5195	-13.5669	-11.9918	-11.9725	-12.0199	-12.4236	-12.4042	-12.4517	2.73419	2.78537	2.5578	0.120286	0.011042	0.0691037	0.160922	0.296678	0.539526	0.488343	0.715918	0.520205	0.469023	0.696597	0.567633	0.51645	0.744025
O + 2 HCl → H2O + Cl2	-50.0326	-38.74	-3.89255	-42.6325	-59.6589	-46.7597	-48.3663	-4.72576	-51.4855	-52.2588				-58.7267	-58.5324	-58.7191	-47.4341	-47.2397	-47.4265	-51.3267	-51.1323	-51.319	10.1991	8.61206	9.86511	0.57282	0.592309	1.01426	1.01215	0.238792	1.505	0.0820793	1.17097	1.69937	0.112292	1.36534	1.51262	0.0744605	1.17859
2 SiH3 → Si2H6	-15.5965	-13.9445	-1.27709	-15.2216	-20.8322	-18.241	-19.1801	-1.56167	-19.8027	-20.4572				-19.6787	-20.0711	-19.6798	-18.0266	-18.4191	-18.0277	-19.3037	-19.6962	-19.3048	5.59924	4.91126	5.26646	0.363575	0.614739	0.324398	0.685359	0.0308004	1.51706	0.829089	1.18429	1.12461	0.43664	0.791839	1.51597	0.827996	1.18319
CH3 + SH → CH3SH	-24.977	-19.1979	-2.65115	-21.8491	-30.0221	-23.644	-24.243	-3.1301	-26.7741	-26.8941				-28.6683	-28.4364	-28.6474	-22.8892	-22.6573	-22.8683	-25.5404	-25.3084	-25.5195	4.63979	3.83569	4.28395	0.405276	0.610402	1.20938	0.641096	0.761115	0.948479	0.144379	0.59264	1.18043	0.376325	0.824586	0.969395	0.165295	0.613556
SO2 + O → SO3	-50.0823	-35.5117	-3.82379	-39.3355	-58.9702	-44.0124	-44.3997	-4.55008	-48.5624	-48.2235				-59.2704	-59.2622	-59.2539	-44.6999	-44.6917	-44.6833	-48.5237	-48.5155	-48.5071	8.71017	8.55357	9.16724	0.177794	0.0529316	0.334399	0.0596877	0.279276	0.477982	0.634588	0.0209125	0.469763	0.626368	0.0126932	0.461433	0.618038	0.00436299
CS + O → CO + S	-17.5953	-12.0878	1.57516	-10.5127	-16.9264	-11.7401	-11.4188	2.01559	-9.72447	-9.84369				-19.1178	-19.2294	-19.1117	-13.6103	-13.7219	-13.6042	-12.0351	-12.1467	-12.0291	0.241601	0.469773	0.568565	0.427384	0.817554	1.13876	1.35677	1.23755	1.76407	1.05269	0.953902	1.87564	1.16427	1.06548	1.75801	1.04663	0.94784
CH3 + Cl → CH3Cl	-26.1131	-19.7177	-2.72961	-22.4473	-32.1536	-25.0168	-25.7581	-3.353	-28.3698	-28.4877				-30.653	-30.441	-30.6159	-24.2576	-24.0456	-24.2205	-26.9872	-26.7752	-26.9501	5.65711	4.59533	5.21833	0.383369	0.703814	1.44514	0.704203	0.822146	1.11719	0.0554166	0.678411	1.32916	0.267383	0.890378	1.15429	0.0925216	0.715516
CH3OH + O → HCHO + H2O	-49.4162	-37.1821	-4.05734	-41.2395	-54.399	-41.3423	-42.1649	-4.52222	-45.8646	-46.2223				-55.3225	-55.5723	-55.3188	-43.0884	-43.3383	-43.0847	-47.1457	-47.3956	-47.142	5.19423	4.46316	5.04007	0.211448	0.302941	0.519628	0.414977	0.0572868	0.71201	1.44309	0.866172	0.961894	1.69297	1.11606	0.708338	1.43941	0.8625
CH3 + OH → CH3OH	-35.9484	-26.7782	-2.789	-29.5672	-40.8603	-31.0303	-31.6901	-3.206	-34.2363	-34.4791				-40.4651	-40.4579	-40.4444	-31.2949	-31.2877	-31.2742	-34.0839	-34.0767	-34.0632	4.9649	4.30614	4.82371	0.0529624	0.0540512	0.605796	0.154631	0.0882221	0.448205	0.210554	0.30702	0.455366	0.203392	0.314182	0.46894	0.189819	0.327755
NH + H → NH2	-26.1075	-25.0145	-1.12009	-26.1346	-30.9908	-29.0893	-29.8977	-1.2852	-30.3745	-31.0178				-30.4478	-30.486	-30.4517	-29.3548	-29.3929	-29.3586	-30.4749	-30.513	-30.4787	5.23947	4.68153	4.88573	0.356234	0.606696	0.201706	0.645785	0.00249424	0.899165	0.341225	0.545425	0.861013	0.303073	0.507274	0.895328	0.337388	0.541588
Si + 2 H2 → SiH4	-9.80183	-6.33968	-0.992473	-7.33215	-15.4868	-12.4779	-12.0246	-1.21545	-13.6933	-13.0171				-13.6224	-13.736	-13.6309	-10.1602	-10.2739	-10.1688	-11.1527	-11.2664	-11.1612	5.1722	6.52788	6.31839	0.512734	0.389705	0.842948	0.0427599	0.633458	1.35164	2.70732	2.49783	1.23799	2.59367	2.38418	1.34312	2.6988	2.48931
CS + S → CS2	-39.519	-23.4208	-5.31356	-28.7344	-47.1812	-30.8999	-31.0831	-6.33001	-37.2299	-36.3966				-45.0002	-42.9016	-44.9758	-28.902	-26.8034	-28.8776	-34.2156	-32.117	-34.1911	7.74978	7.29085	8.03894	0.0875111	0.188246	0.37141	0.456621	0.376671	2.26855	1.80963	2.55771	4.36715	3.90823	4.65631	2.293	1.83408	2.58216
NH2 + H → NH3	-26.8336	-24.077	-1.14661	-25.2236	-30.7774	-27.3379	-28.0207	-1.28772	-28.6256	-29.1674				-30.2373	-30.2238	-30.2332	-27.4807	-27.4671	-27.4766	-28.6273	-28.6137	-28.6232	4.02151	3.40102	3.63488	0.0777357	0.140125	0.542753	0.232873	0.308895	0.617764	0.00272472	0.231134	0.631353	0.0108639	0.244722	0.621889	0.00140035	0.235259
2 H2 + O2 → 2 H2O	19.3849	8.34032	3.23074	11.5711	13.2955	1.66492	2.25092	3.39981	5.06473	5.48166				12.2835	12.0064	12.2819	1.23894	0.961769	1.23729	4.46968	4.19251	4.46803	6.53115	6.83968	6.73162	0.441754	0.164277	0.750284	0.225299	0.642232	0.570228	0.261699	0.369751	0.8474	0.53887	0.646922	0.571878	0.263348	0.3714
CO2 + C → 2 CO	-24.2515	-21.2296	-2.08391	-23.3135	-25.7737	-22.0973	-22.7518	-2.22925	-24.3265	-24.8357				-26.4686	-26.4982	-26.4749	-23.4467	-23.4763	-23.4529	-25.5306	-25.5602	-25.5368	1.15374	0.723008	0.826747	0.368451	0.144682	0.799187	0.186277	0.695447	1.06339	1.49412	1.39038	1.09295	1.52368	1.41994	1.06963	1.50036	1.39662
CO + O → CO2	-57.6894	-39.2047	-5.22657	-44.4313	-65.8571	-46.9788	-47.3724	-6.02501	-53.0038	-52.599				-65.741	-65.8031	-65.7216	-47.2564	-47.3185	-47.2369	-52.483	-52.545	-52.4635	8.63972	8.45691	9.19069	0.472018	0.682841	0.289203	0.618188	1.02299	0.588076	0.405261	1.13905	0.525981	0.343167	1.07695	0.607518	0.424703	1.15849
C + H2O → CO + H2	-33.5622	-23.8537	-4.45412	-28.3078	-36.2411	-26.0343	-26.5326	-4.99325	-31.0276	-30.9868				-36.5612	-36.4891	-36.5655	-26.8527	-26.7806	-26.857	-31.3068	-31.2347	-31.3111	2.25512	2.15735	2.31825	0.423824	0.0232651	0.521588	0.401504	0.360695	0.743872	0.841635	0.680743	0.671776	0.769539	0.608646	0.748205	0.845968	0.685076
N2H4 + O2 → N2 + 2 H2O	14.0868	6.27841	1.47797	7.75639	13.8853	5.90665	6.0769	1.72117	7.62782	7.55487				10.8778	10.5675	10.8468	3.0694	2.75916	3.03842	4.54737	4.23713	4.51639	0.225166	0.293849	0.722891	0.426684	0.665617	0.495367	0.851457	0.924409	3.43418	3.50286	3.93191	3.74442	3.81311	4.24215	3.46516	3.53384	3.96288
2 NH → N2 + H2	-74.6758	-54.5247	-6.90651	-61.4312	-80.8541	-59.3521	-60.7031	-7.58377	-66.9358	-67.6096				-81.8864	-81.9295	-81.8937	-61.7353	-61.7785	-61.7426	-68.6418	-68.685	-68.6491	5.96982	4.82052	5.40328	0.208566	0.00684331	1.35787	0.101349	0.775108	1.2408	2.3901	1.80734	1.28397	2.43327	1.85051	1.24809	2.39739	1.81463
C + S2 → CS2	-51.3015	-35.7159	-7.82416	-43.5401	-57.8325	-41.8968	-42.2469	-8.87375	-50.7706	-50.0711				-57.0443	-54.8382	-57.0347	-41.4587	-39.2526	-41.4491	-49.2828	-47.0768	-49.2733	5.81245	5.57489	5.60119	0.71858	0.606028	0.956147	1.62932	0.929845	0.0696625	0.167905	0.141602	2.27572	2.03816	2.06446	0.0792156	0.158352	0.132049
2 CO+ 2 NO → N2 + 2 CO2	-27.2105	-10.2582	-2.35451	-12.6128	-34.8062	-18.927	-17.8539	-2.8308	-21.7578	-20.2084				-34.4257	-34.5175	-34.4186	-17.4734	-17.5652	-17.4663	-19.828	-19.9197	-19.8208	7.71836	8.50564	8.66408	0.122716	0.163114	0.909992	0.480952	1.06844	0.503156	1.29043	1.44888	0.411376	1.19865	1.3571	0.510269	1.29754	1.45599
CH4 + 2 O2 → CO2 + 2 H2O	31.4854	15.3365	2.09205	17.4286	22.8599	6.28306	6.71101	1.84123	8.1243	8.80306				19.6015	19.2139	19.5836	3.45269	3.06508	3.43477	5.54474	5.15713	5.52682	8.77598	8.95701	8.53507	0.150463	0.0964622	0.331487	0.769221	0.0904519	3.10786	2.92684	3.34878	3.49547	3.31445	3.73639	3.12579	2.94476	3.3667
4 NH3 + 5 O2 → 4 NO + 6H2O	102.308	44.3882	6.63567	51.0238	93.9652	36.4229	36.0455	6.72879	43.1517	42.6812				85.8654	85.0151	85.8027	27.9457	27.0954	27.883	34.5814	33.7311	34.5187	8.24284	8.06288	6.84762	0.0998231	0.0976279	0.279778	1.02452	1.49504	8.19965	8.37961	9.59487	9.0499	9.22986	10.4451	8.26234	8.44229	9.65756
2 NH3 + 2 NO + O → 2 N2 + 3 H2O	-62.8653	-45.2573	-2.84357	-48.1008	-69.3884	-51.0983	-51.7804	-3.00172	-54.1	-54.6239				-71.9059	-72.392	-71.909	-54.2978	-54.784	-54.3009	-57.1414	-57.6275	-57.1445	6.36313	5.2287	5.65612	0.159981	0.612351	1.29441	0.34309	0.86699	2.67745	3.81188	3.38446	3.16357	4.298	3.87058	2.68052	3.81495	3.38753
C + O2 → CO2	-23.488	-18.1375	-3.59359	-21.7311	-33.413	-28.3065	-28.0626	-4.35744	-32.6639	-31.6562				-34.3702	-34.4736	-34.3743	-29.0197	-29.1232	-29.0238	-32.6133	-32.7167	-32.6174	9.88764	10.4314	10.5414	0.0374436	0.262429	0.506295	0.391431	0.616289	0.994584	0.450845	0.340851	1.098	0.554266	0.444272	0.998662	0.454923	0.34493
CS2 + 3 O2 → CO2 + 2 SO2	19.3027	1.41557	-1.06251	0.353056	4.06063	-12.9868	-13.8265	-1.67973	-14.6665	-14.889				0.937712	-1.40924	0.882762	-16.9494	-19.2964	-17.0044	-18.012	-20.3589	-18.0669	11.0803	11.5241	10.485	4.16183	2.87819	3.71796	4.53453	4.75708	7.28475	6.84087	7.87999	9.63171	9.18783	10.227	7.3397	6.89582	7.93494
CH4 + 4 NO → 2 N2 + CO2 + 2 H2O	-24.4628	-11.364	0.402379	-10.9617	-31.4738	-19.1525	-18.3751	0.436025	-18.7165	-17.9727				-33.4468	-33.8703	-33.4549	-20.3481	-20.7716	-20.3561	-19.9457	-20.3692	-19.9538	6.74492	6.55155	6.434	0.266121	1.23691	0.459494	1.32082	0.577044	2.23916	2.43253	2.55008	2.6626	2.85598	2.97353	2.24717	2.44055	2.5581
CH4 + NH3 + 3 O → HCN + 3 H2O	-154.304	-115.469	-11.3297	-126.799	-171.76	-130.39	-132.925	-12.6778	-143.068	-144.255				-173.723	-174.263	-173.69	-134.888	-135.429	-134.855	-146.218	-146.758	-146.185	18.527	16.1326	18.0454	1.07065	1.2114	1.32372	1.77604	0.589082	0.892206	3.28657	1.37377	1.43279	3.82715	1.91435	0.858824	3.25319	1.34039
2 C + H2 → C2H2	-79.5164	-55.3157	-7.52371	-62.8394	-92.6638	-68.4848	-68.4631	-8.39218	-76.877	-75.9868				-90.6231	-90.636	-90.6145	-66.4224	-66.4354	-66.4138	-73.9461	-73.9591	-73.9375	13.5943	14.0699	14.9588	0.446951	0.900815	0.922522	0.921235	1.81142	2.48768	2.96325	3.85215	2.47471	2.95029	3.83918	2.49623	2.9718	3.8607
4 NH3 + 3 O2 → 2 N2 + 6 H2O	46.3597	17.6876	4.946	22.6336	39.6316	10.9874	10.9594	5.32358	16.3109	15.9054				32.817	31.9309	32.7642	4.14487	3.25879	4.0921	9.09087	8.20479	9.03809	6.21177	5.65742	4.74655	0.516407	1.04282	1.07076	1.57612	1.98163	7.33095	7.8853	8.79618	8.21703	8.77138	9.68226	7.38373	7.93808	8.84895
MAE																							5.79058	5.44889	5.74463	0.388387	0.478465	0.7496	0.671901	0.637114	1.58227	1.41172	1.67992	1.84328	1.66247	1.92867	1.59155	1.41795	1.68958
RMS																							6.81884	6.45605	6.77511	0.7099	0.680111	0.966091	0.995878	0.984332	2.36822	2.39102	2.67422	2.79141	2.79346	3.08069	2.38317	2.40427	2.68953
MAX																							18.527	16.1326	18.0454	4.16183	2.87819	3.71796	4.53453	4.75708	8.19965	8.37961	9.59487	9.63171	9.22986	10.4451	8.26234	8.44229	9.65756
																							Conventional			F12					PBE			P86			PW91

## Sheet: cc-pVTZ-F12
627.509	MP2 correlation energy (a.u.)	CCSD correlation energy (a.u.)	(T) correction (a.u.)	CCSD(T) correlation energy (a.u.)	MP2-F12 correlation energy (a.u.)	CCSD(F12*) correlation energy (a.u.)	MP2-F12 + (CCSD - MP2) correlation energy (a.u.)	(T+) correction for CCSD(F12*) (a.u.)	CCSD(F12*)(T+) correlation energy (a.u.)	MP2-F12 + [CCSD(T) – MP2] correlation energy (a.u.)	PBE correlation energy (a.u.)	P86 correlation energy (a.u.)	PW91 correlation energy (a.u.)	PBE + MP2 correlation energy (a.u.)	P86 + MP2 correlation energy (a.u.)	PW91 + MP2 correlation energy (a.u.)	PBE + CCSD correlation energy (a.u.)	P86 + CCSD correlation energy (a.u.)	PW91 + CCSD correlation energy (a.u.)	PBE + CCSD(T) correlation energy (a.u.)	P86 + CCSD(T) correlation energy (a.u.)	PW91 + CCSD(T) correlation energy (a.u.)	Error, MP2 correlation energy	Error, CCSD correlation energy	Error, CCSD(T) correlation energy	Error, MP2-F12 correlation energy	Error, CCSD(F12*) correlation energy	Error, MP2-F12 + (CCSD - MP2) correlation energy	Error, CCSD(F12*)(T+) correlation energy	Error, MP2-F12 + [CCSD(T) - MP2] correlation energy	Error, MP2 + PBE correlation energy	Error, CCSD + PBE correlation energy	Error, CCSD(T) + PBE correlation energy	Error, MP2 + P86 correlation energy	Error, CCSD + P86 correlation energy	Error, CCSD(T) + P86 correlation energy	Error, MP2 + PW91 correlation energy	Error, CCSD + PW91 correlation energy	Error, CCSD(T) + PW91 correlation energy
F2	-0.553705	-0.555468	-0.0205017	-0.57597	-0.606999	-0.5943	-0.608762	-0.021786	-0.616086	-0.629263	-0.051797	-0.0521184	-0.0520252	-0.605502	-0.605824	-0.605731	-0.607265	-0.607586	-0.607493	-0.627767	-0.628088	-0.627995
Cl2	-0.393844	-0.425957	-0.0198616	-0.445819	-0.452945	-0.466263	-0.485058	-0.0218161	-0.488079	-0.50492	-0.0460748	-0.0464423	-0.0462054	-0.439919	-0.440286	-0.440049	-0.472032	-0.4724	-0.472163	-0.491894	-0.492261	-0.492024
ClF	-0.470721	-0.487004	-0.0192491	-0.506253	-0.526307	-0.526105	-0.54259	-0.0207665	-0.546872	-0.56184	-0.0486524	-0.0489725	-0.0488314	-0.519373	-0.519693	-0.519552	-0.535656	-0.535976	-0.535835	-0.554905	-0.555225	-0.555084
ClO	-0.411988	-0.441276	-0.0196824	-0.460958	-0.461501	-0.474591	-0.490789	-0.0211922	-0.495783	-0.510471	-0.0417011	-0.0419113	-0.0418227	-0.453689	-0.453899	-0.453811	-0.482977	-0.483187	-0.483098	-0.502659	-0.50287	-0.502781
Si2	-0.192295	-0.212235	-0.0168382	-0.229073	-0.208684	-0.21984	-0.228624	-0.0176133	-0.237453	-0.245462	-0.00913938	-0.00919328	-0.00914908	-0.201434	-0.201488	-0.201444	-0.221374	-0.221428	-0.221384	-0.238212	-0.238266	-0.238222
NH	-0.151433	-0.16903	-0.00449992	-0.17353	-0.164757	-0.176998	-0.182355	-0.00474668	-0.181745	-0.186855	-0.0109578	-0.0110055	-0.0109835	-0.16239	-0.162438	-0.162416	-0.179988	-0.180036	-0.180014	-0.184488	-0.184536	-0.184514
CH	-0.110259	-0.133456	-0.00372015	-0.137176	-0.119539	-0.13799	-0.142736	-0.00390832	-0.141898	-0.146456	-0.00711519	-0.00714457	-0.00712883	-0.117374	-0.117403	-0.117388	-0.140571	-0.1406	-0.140585	-0.144291	-0.14432	-0.144305
S2	-0.351129	-0.365938	-0.0224676	-0.388406	-0.39271	-0.39184	-0.40752	-0.0240954	-0.415936	-0.429987	-0.0298067	-0.0300135	-0.0298671	-0.380936	-0.381142	-0.380996	-0.395745	-0.395952	-0.395806	-0.418213	-0.41842	-0.418273
OH	-0.215368	-0.227871	-0.0061741	-0.234045	-0.237535	-0.243037	-0.250037	-0.00660594	-0.249643	-0.256211	-0.0203022	-0.0204076	-0.0203648	-0.23567	-0.235776	-0.235733	-0.248173	-0.248278	-0.248235	-0.254347	-0.254452	-0.254409
HCl	-0.210272	-0.230469	-0.00889562	-0.239365	-0.240069	-0.250567	-0.260265	-0.00972435	-0.260291	-0.269161	-0.0237036	-0.0238836	-0.0237676	-0.233976	-0.234156	-0.23404	-0.254173	-0.254353	-0.254237	-0.263068	-0.263248	-0.263132
P2	-0.290801	-0.304852	-0.0235176	-0.32837	-0.320345	-0.321451	-0.334396	-0.0248632	-0.346314	-0.357913	-0.0195743	-0.0196987	-0.0196031	-0.310376	-0.3105	-0.310404	-0.324427	-0.324551	-0.324455	-0.347944	-0.348068	-0.347973
O2	-0.510191	-0.485124	-0.023058	-0.508182	-0.551158	-0.513101	-0.526091	-0.0242424	-0.537344	-0.549149	-0.0371925	-0.037361	-0.0372998	-0.547383	-0.547552	-0.547491	-0.522317	-0.522485	-0.522424	-0.545375	-0.545543	-0.545482
SO	-0.424567	-0.423153	-0.0225514	-0.445704	-0.465209	-0.449667	-0.463795	-0.0238776	-0.473544	-0.486346	-0.0335689	-0.0337551	-0.0336533	-0.458136	-0.458322	-0.45822	-0.456721	-0.456908	-0.456806	-0.479273	-0.479459	-0.479357
SiH2(3B1)	-0.0939324	-0.116051	-0.00344822	-0.119499	-0.102787	-0.120443	-0.124906	-0.0036491	-0.124092	-0.128354	-0.00594723	-0.00599171	-0.00595473	-0.0998796	-0.0999241	-0.0998871	-0.121998	-0.122042	-0.122005	-0.125446	-0.125491	-0.125454
HF	-0.288875	-0.289507	-0.00789214	-0.297399	-0.318256	-0.311299	-0.318888	-0.008469	-0.319768	-0.32678	-0.0282921	-0.028466	-0.0284068	-0.317167	-0.317341	-0.317282	-0.317799	-0.317973	-0.317914	-0.325691	-0.325865	-0.325806
NO	-0.430604	-0.427075	-0.0210625	-0.448138	-0.465993	-0.45061	-0.462465	-0.0221659	-0.472776	-0.483527	-0.0316624	-0.0318037	-0.0317413	-0.462266	-0.462407	-0.462345	-0.458738	-0.458879	-0.458817	-0.4798	-0.479941	-0.479879
SiH2(1A1)	-0.112342	-0.139351	-0.00400442	-0.143356	-0.123025	-0.143966	-0.150035	-0.004235	-0.148201	-0.154039	-0.00718172	-0.00722499	-0.00719169	-0.119524	-0.119567	-0.119534	-0.146533	-0.146576	-0.146543	-0.150538	-0.150581	-0.150548
PH2	-0.147726	-0.173136	-0.00627076	-0.179406	-0.162865	-0.181056	-0.188275	-0.00666185	-0.187718	-0.194545	-0.0106305	-0.0106842	-0.0106466	-0.158356	-0.15841	-0.158372	-0.183766	-0.18382	-0.183782	-0.190037	-0.190091	-0.190053
HOCl	-0.458089	-0.475943	-0.0204706	-0.496413	-0.510902	-0.511985	-0.528756	-0.0220299	-0.534015	-0.549226	-0.0443783	-0.0446622	-0.0444996	-0.502468	-0.502751	-0.502589	-0.520321	-0.520605	-0.520442	-0.540792	-0.541076	-0.540913
CS	-0.315113	-0.329428	-0.0227373	-0.352165	-0.345132	-0.347122	-0.359448	-0.0240478	-0.37117	-0.382185	-0.022294	-0.0224253	-0.0223352	-0.337407	-0.337538	-0.337448	-0.351722	-0.351853	-0.351763	-0.374459	-0.374591	-0.3745
CN	-0.342739	-0.344876	-0.0221122	-0.366989	-0.36615	-0.358599	-0.368288	-0.0229423	-0.381541	-0.3904	-0.0189511	-0.0190232	-0.018984	-0.36169	-0.361762	-0.361723	-0.363827	-0.363899	-0.36386	-0.38594	-0.386012	-0.385973
CH2(1A1)	-0.143051	-0.167738	-0.00523139	-0.172969	-0.15543	-0.174344	-0.180117	-0.00550113	-0.179846	-0.185349	-0.00970219	-0.00974949	-0.00971795	-0.152753	-0.152801	-0.152769	-0.17744	-0.177488	-0.177456	-0.182672	-0.182719	-0.182687
NH2	-0.197196	-0.213116	-0.00648511	-0.219601	-0.214658	-0.22409	-0.230577	-0.00685718	-0.230947	-0.237062	-0.0145045	-0.0145654	-0.0145329	-0.211701	-0.211762	-0.211729	-0.22762	-0.227681	-0.227649	-0.234105	-0.234166	-0.234134
SH2	-0.196919	-0.220814	-0.008844	-0.229658	-0.21997	-0.234732	-0.243865	-0.00949783	-0.24423	-0.252709	-0.017333	-0.0174421	-0.0173648	-0.214252	-0.214361	-0.214283	-0.238147	-0.238256	-0.238178	-0.246991	-0.2471	-0.247022
CH2(3B1)	-0.126662	-0.145188	-0.00380478	-0.148993	-0.137282	-0.151282	-0.155809	-0.0040084	-0.15529	-0.159614	-0.00809185	-0.00811839	-0.00810281	-0.134754	-0.13478	-0.134765	-0.15328	-0.153307	-0.153291	-0.157085	-0.157112	-0.157096
SiO	-0.354028	-0.352695	-0.0196245	-0.372319	-0.385466	-0.372763	-0.384132	-0.0206379	-0.393401	-0.403757	-0.0261519	-0.0263592	-0.0262209	-0.38018	-0.380388	-0.380249	-0.378847	-0.379054	-0.378915	-0.398471	-0.398678	-0.39854
N2	-0.394632	-0.389143	-0.0205568	-0.4097	-0.423842	-0.407713	-0.418352	-0.0214823	-0.429195	-0.438909	-0.0250773	-0.0251822	-0.0251266	-0.41971	-0.419814	-0.419759	-0.41422	-0.414325	-0.41427	-0.434777	-0.434882	-0.434827
SiH3	-0.12039	-0.146771	-0.00380977	-0.150581	-0.132203	-0.152675	-0.158585	-0.00405203	-0.156727	-0.162394	-0.00831952	-0.00835961	-0.00833035	-0.128709	-0.128749	-0.12872	-0.15509	-0.155131	-0.155101	-0.1589	-0.15894	-0.158911
H2O	-0.273357	-0.277645	-0.00894122	-0.286586	-0.299526	-0.295927	-0.303814	-0.00952402	-0.305451	-0.312755	-0.0237262	-0.0238229	-0.023786	-0.297084	-0.29718	-0.297143	-0.301371	-0.301468	-0.301431	-0.310312	-0.310409	-0.310372
PH3	-0.174177	-0.202395	-0.00725752	-0.209653	-0.192027	-0.212101	-0.220245	-0.007726	-0.219827	-0.227502	-0.0128077	-0.0128527	-0.0128256	-0.186985	-0.18703	-0.187003	-0.215203	-0.215248	-0.215221	-0.222461	-0.222505	-0.222478
CO	-0.372726	-0.373381	-0.0185563	-0.391938	-0.403876	-0.39394	-0.404531	-0.0195662	-0.413506	-0.423087	-0.0278061	-0.027931	-0.0278717	-0.400532	-0.400657	-0.400598	-0.401187	-0.401312	-0.401253	-0.419744	-0.419869	-0.419809
SO2	-0.693503	-0.681514	-0.0379038	-0.719418	-0.760455	-0.727316	-0.748466	-0.0401791	-0.767495	-0.78637	-0.0574707	-0.0577901	-0.0576132	-0.750973	-0.751293	-0.751116	-0.738985	-0.739305	-0.739128	-0.776889	-0.777208	-0.777031
H2O2	-0.519641	-0.5247	-0.0208649	-0.545565	-0.567903	-0.55808	-0.572962	-0.0221693	-0.58025	-0.593827	-0.0437349	-0.0439484	-0.0438508	-0.563376	-0.563589	-0.563492	-0.568435	-0.568648	-0.568551	-0.5893	-0.589513	-0.589416
HCO	-0.391385	-0.394436	-0.0189371	-0.413373	-0.424304	-0.41617	-0.427356	-0.0199689	-0.436139	-0.446293	-0.0289366	-0.0290531	-0.0290015	-0.420321	-0.420438	-0.420386	-0.423373	-0.423489	-0.423438	-0.44231	-0.442426	-0.442375
NH3	-0.242896	-0.254184	-0.00855442	-0.262739	-0.263784	-0.267732	-0.275072	-0.00903698	-0.276769	-0.283627	-0.0173745	-0.0174401	-0.017403	-0.260271	-0.260336	-0.260299	-0.271559	-0.271625	-0.271587	-0.280113	-0.280179	-0.280142
CH3	-0.166824	-0.186384	-0.00519507	-0.191579	-0.181006	-0.194684	-0.200565	-0.00548522	-0.20017	-0.20576	-0.0110602	-0.0109915	-0.0110743	-0.177885	-0.177816	-0.177899	-0.197444	-0.197375	-0.197458	-0.202639	-0.20257	-0.202653
HCN	-0.361158	-0.36228	-0.0195253	-0.381806	-0.387951	-0.378836	-0.389074	-0.0203928	-0.399229	-0.408599	-0.0218262	-0.0219032	-0.0218619	-0.382984	-0.383061	-0.38302	-0.384107	-0.384184	-0.384142	-0.403632	-0.403709	-0.403668
SiH4	-0.145883	-0.175749	-0.00409727	-0.179846	-0.160358	-0.183004	-0.190224	-0.00436957	-0.187374	-0.194321	-0.0104911	-0.0105414	-0.0105049	-0.156374	-0.156424	-0.156388	-0.18624	-0.18629	-0.186254	-0.190337	-0.190388	-0.190351
H2CO	-0.411748	-0.419775	-0.0181615	-0.437936	-0.447468	-0.443398	-0.455494	-0.0191864	-0.462585	-0.473655	-0.0312857	-0.0314344	-0.0313538	-0.443034	-0.443183	-0.443102	-0.45106	-0.451209	-0.451128	-0.469222	-0.469371	-0.46929
CO2	-0.630898	-0.617795	-0.031337	-0.649132	-0.685814	-0.655747	-0.672711	-0.0331508	-0.688897	-0.704048	-0.0494422	-0.0496705	-0.0495595	-0.68034	-0.680568	-0.680457	-0.667237	-0.667465	-0.667354	-0.698574	-0.698802	-0.698691
CH3Cl	-0.385253	-0.415222	-0.0169259	-0.432148	-0.429681	-0.444338	-0.45965	-0.0182435	-0.462582	-0.476576	-0.0348107	-0.0350155	-0.0348839	-0.420064	-0.420269	-0.420137	-0.450033	-0.450238	-0.450106	-0.466959	-0.467163	-0.467032
C2H2	-0.320942	-0.330843	-0.0176196	-0.348463	-0.345093	-0.345326	-0.354994	-0.0184133	-0.36374	-0.372613	-0.0184554	-0.0185087	-0.0184776	-0.339398	-0.339451	-0.33942	-0.349299	-0.349352	-0.349321	-0.366918	-0.366972	-0.36694
CH4	-0.201743	-0.221575	-0.00669398	-0.228269	-0.218634	-0.231637	-0.238467	-0.00706619	-0.238704	-0.245161	-0.0132636	-0.013304	-0.0132794	-0.215006	-0.215046	-0.215022	-0.234839	-0.234879	-0.234854	-0.241533	-0.241573	-0.241548
N2H4	-0.455741	-0.471585	-0.0181115	-0.489696	-0.494474	-0.496899	-0.510318	-0.0191477	-0.516047	-0.52843	-0.0320948	-0.0322125	-0.032145	-0.487836	-0.487954	-0.487886	-0.50368	-0.503797	-0.50373	-0.521791	-0.521909	-0.521841
CH3SH	-0.374572	-0.407396	-0.0170198	-0.424416	-0.412146	-0.4303	-0.444971	-0.0181344	-0.448434	-0.461991	-0.0284749	-0.0286083	-0.0285165	-0.403047	-0.40318	-0.403089	-0.435871	-0.436005	-0.435913	-0.452891	-0.453025	-0.452933
CH3OH	-0.443681	-0.46046	-0.0163582	-0.476818	-0.483709	-0.487094	-0.500488	-0.0173783	-0.504472	-0.516846	-0.0344473	-0.0345758	-0.034516	-0.478128	-0.478257	-0.478197	-0.494907	-0.495036	-0.494976	-0.511266	-0.511394	-0.511334
Si2H6	-0.270556	-0.320646	-0.00999971	-0.330646	-0.298032	-0.334958	-0.348123	-0.0106816	-0.345639	-0.358122	-0.0192552	-0.0193299	-0.0192779	-0.289811	-0.289886	-0.289834	-0.339902	-0.339976	-0.339924	-0.349901	-0.349976	-0.349924
C2H4	-0.344583	-0.367495	-0.0159545	-0.383449	-0.37185	-0.383883	-0.394762	-0.0167485	-0.400631	-0.410717	-0.021333	-0.0213867	-0.0213566	-0.365916	-0.36597	-0.36594	-0.388828	-0.388882	-0.388852	-0.404783	-0.404836	-0.404806
C2H6	-0.377861	-0.408007	-0.0142903	-0.422297	-0.408849	-0.426725	-0.438995	-0.0150813	-0.441806	-0.453286	-0.0241898	-0.0242591	-0.0242157	-0.402051	-0.40212	-0.402076	-0.432197	-0.432266	-0.432223	-0.446487	-0.446556	-0.446513
F	-0.220055	-0.230584	-0.00469575	-0.23528	-0.244693	-0.248642	-0.255222	-0.00507463	-0.253717	-0.259917	-0.0242823	-0.0244393	-0.0244011	-0.244338	-0.244495	-0.244456	-0.254866	-0.255023	-0.254985	-0.259562	-0.259719	-0.259681
C	-0.0756588	-0.0949706	-0.00239523	-0.0973659	-0.0813669	-0.0972336	-0.100679	-0.00248996	-0.0997236	-0.103074	-0.00407764	-0.00409634	-0.00408762	-0.0797364	-0.0797551	-0.0797464	-0.0990483	-0.099067	-0.0990583	-0.101444	-0.101462	-0.101453
H	0	0	0	0	0	0	0	0	0	0	0	0	0	0	0	0	0	0	0	0	0	0
Cl	-0.171728	-0.193709	-0.00674175	-0.200451	-0.197931	-0.210933	-0.219912	-0.00741017	-0.218343	-0.226654	-0.0208703	-0.0210435	-0.0209401	-0.192599	-0.192772	-0.192668	-0.214579	-0.214753	-0.214649	-0.221321	-0.221494	-0.221391
N	-0.104818	-0.12023	-0.00275646	-0.122986	-0.113371	-0.124894	-0.128783	-0.0028809	-0.127775	-0.13154	-0.00674664	-0.00677277	-0.00676631	-0.111565	-0.111591	-0.111585	-0.126977	-0.127003	-0.126996	-0.129733	-0.129759	-0.129753
O	-0.158963	-0.174527	-0.00370166	-0.178228	-0.176359	-0.186128	-0.191922	-0.00397216	-0.1901	-0.195624	-0.0160163	-0.0160611	-0.0160769	-0.17498	-0.175025	-0.17504	-0.190543	-0.190588	-0.190604	-0.194245	-0.194289	-0.194305
P	-0.0865584	-0.103769	-0.00422984	-0.107999	-0.0946018	-0.107167	-0.111812	-0.00441861	-0.111586	-0.116042	-0.00510984	-0.00516087	-0.00511986	-0.0916682	-0.0917192	-0.0916782	-0.108879	-0.10893	-0.108889	-0.113108	-0.11316	-0.113119
Si	-0.0626306	-0.0799241	-0.00286909	-0.0827932	-0.0679794	-0.0815125	-0.0852729	-0.00299022	-0.0845027	-0.088142	-0.00297242	-0.00300433	-0.00297711	-0.0656031	-0.065635	-0.0656077	-0.0828965	-0.0829284	-0.0829012	-0.0857656	-0.0857975	-0.0857703
S	-0.128812	-0.15014	-0.00553013	-0.155671	-0.14524	-0.1593	-0.166568	-0.00594246	-0.165243	-0.172099	-0.012045	-0.0121282	-0.0120782	-0.140857	-0.14094	-0.14089	-0.162185	-0.162269	-0.162219	-0.167715	-0.167799	-0.167749
HCOOH	-0.657642	-0.659131	-0.0289145	-0.688045	-0.716722	-0.699738	-0.71821	-0.0306656	-0.730404	-0.747125	-0.0527298	-0.0529036	-0.0528481	-0.710372	-0.710546	-0.71049	-0.71186	-0.712034	-0.711979	-0.740775	-0.740949	-0.740893
CS2	-0.513309	-0.522948	-0.0374612	-0.560409	-0.565488	-0.555098	-0.575127	-0.0397705	-0.594868	-0.612588	-0.0381549	-0.038341	-0.0382226	-0.551464	-0.55165	-0.551532	-0.561103	-0.561289	-0.56117	-0.598564	-0.59875	-0.598632
HNCO	-0.604204	-0.597587	-0.0314049	-0.628991	-0.654292	-0.631226	-0.647675	-0.0331018	-0.664327	-0.67908	-0.0433231	-0.0435016	-0.0434091	-0.647527	-0.647705	-0.647613	-0.64091	-0.641088	-0.640996	-0.672315	-0.672493	-0.672401
COCl2	-0.797125	-0.817246	-0.0423488	-0.859595	-0.887787	-0.878947	-0.907908	-0.0455547	-0.924502	-0.950257	-0.0740501	-0.0744963	-0.0742305	-0.871175	-0.871622	-0.871356	-0.891296	-0.891742	-0.891476	-0.933645	-0.934091	-0.933825
SO3	-0.938463	-0.918575	-0.0481942	-0.966769	-1.0303	-0.983199	-1.01042	-0.0512551	-1.03445	-1.05861	-0.080058	-0.0804606	-0.0802549	-1.01852	-1.01892	-1.01872	-0.998633	-0.999036	-0.99883	-1.04683	-1.04723	-1.04702
SH	-0.163651	-0.187101	-0.00713021	-0.194231	-0.183785	-0.198884	-0.207236	-0.00767148	-0.206555	-0.214366	-0.014972	-0.0150748	-0.0150052	-0.178623	-0.178726	-0.178656	-0.202073	-0.202176	-0.202106	-0.209203	-0.209306	-0.209236
NO2	-0.720189	-0.693582	-0.0406233	-0.734205	-0.778433	-0.733322	-0.751826	-0.0427148	-0.776036	-0.792449	-0.052363	-0.0525992	-0.0524917	-0.772552	-0.772788	-0.77268	-0.745945	-0.746181	-0.746074	-0.786568	-0.786804	-0.786697
H2	-0.0313962	-0.039197	0	-0.039197	-0.0342303	-0.0405571	-0.0420311	0	-0.0405571	-0.0420311	-0.00220341	-0.00221406	-0.00220807	-0.0335996	-0.0336103	-0.0336043	-0.0414004	-0.041411	-0.041405	-0.0414004	-0.041411	-0.041405
Atomization energies (kcal/mol)
F2	71.2817	59.1742	6.97173	66.1459	73.8033	60.8787	61.6957	7.30215	68.1809	68.6675				73.3101	73.3146	73.3042	61.2025	61.2071	61.1966	68.1743	68.1788	68.1684	2.62787	2.0359	2.474	0.106299	0.331338	0.485675	0.439028	0.0475718	0.599485	0.00751062	0.445614	0.594943	0.00296872	0.441072	0.60538	0.0134058	0.451509
Cl2	31.6187	24.1836	4.00229	28.1859	35.82	27.8591	28.3849	4.38988	32.249	32.3872				34.3384	34.3516	34.3328	26.9033	26.9165	26.8977	30.9056	30.9188	30.9	4.19847	3.8983	4.43533	0.00284069	0.22275	0.303015	0.372199	0.234023	1.47875	1.17857	1.71561	1.46553	1.16535	1.70239	1.48436	1.18418	1.72122
ClF	49.5336	39.3514	4.90186	44.2533	52.512	41.7482	42.3298	5.19687	46.9451	47.2316				51.7298	51.7234	51.7238	41.5476	41.5412	41.5416	46.4494	46.4431	46.4434	2.91433	2.56589	2.89763	0.0640082	0.169105	0.412445	0.205832	0.0807079	0.718197	0.36976	0.701497	0.724574	0.376137	0.707874	0.724206	0.375769	0.707506
ClO	51.0142	45.8332	5.79759	51.6308	54.7257	48.6508	49.5447	6.1558	54.8066	55.3423				54.0353	54.0305	54.0298	48.8543	48.8495	48.8489	54.6519	54.6471	54.6464	3.71202	3.26176	3.70873	0.000556481	0.444185	0.449706	0.532936	0.00273682	0.690924	0.240661	0.687631	0.695788	0.245526	0.692495	0.696412	0.24615	0.693119
Si2	42.0643	32.873	6.96536	39.8384	45.6359	35.652	36.4446	7.29976	42.9517	43.41				44.0689	44.0627	44.0691	34.8776	34.8714	34.8778	41.843	41.8368	41.8432	3.86854	3.1495	3.62358	0.296929	0.370542	0.422111	0.510211	0.0519608	1.86394	1.1449	1.61897	1.87016	1.15112	1.62519	1.86374	1.1447	1.61877
NH	29.2509	30.6227	1.09403	31.7167	32.245	32.6962	33.6168	1.17079	33.867	34.7108				31.8934	31.907	31.8972	33.2652	33.2787	33.269	34.3592	34.3728	34.363	3.03152	2.29752	2.36694	0.037394	0.223955	0.6966	0.216612	0.627184	0.388995	0.344998	0.275583	0.375458	0.358536	0.28912	0.385191	0.348803	0.279388
CH	21.7119	24.1497	0.831396	24.9811	23.9534	25.575	26.3913	0.890029	26.465	27.2226				23.618	23.6247	23.6203	26.0558	26.0625	26.0581	26.8872	26.8939	26.8895	2.24518	1.58767	1.6287	0.00366098	0.162412	0.653849	0.144807	0.612821	0.339092	0.318418	0.27739	0.332387	0.325123	0.284095	0.336793	0.320717	0.279689
S2	58.6757	41.2008	7.15822	48.359	64.1509	45.9587	46.676	7.66216	53.6209	53.8342				62.263	62.2883	62.2593	44.7881	44.8134	44.7844	51.9463	51.9716	51.9426	5.85973	5.27668	5.95401	0.384523	0.518733	0.198528	0.692124	0.478808	2.27241	1.68936	2.36669	2.24712	1.66407	2.34141	2.27616	1.69311	2.37044
OH	35.3946	33.4738	1.55148	35.0253	38.3885	35.7109	36.4677	1.65272	37.3636	38.0192				38.084	38.122	38.0853	36.1632	36.2012	36.1644	37.7147	37.7527	37.7159	3.06326	2.44485	2.57371	0.0693427	0.20777	0.549068	0.235382	0.420211	0.373846	0.244565	0.115708	0.335833	0.282578	0.153721	0.372603	0.245808	0.116951
HCl	24.1866	23.0672	1.35157	24.4188	26.4417	24.8705	25.3222	1.45217	26.3226	26.6738				25.9645	25.9688	25.961	24.8451	24.8493	24.8415	26.1966	26.2009	26.1931	2.3059	1.90899	2.02078	0.05087	0.105704	0.346047	0.116894	0.234258	0.528022	0.131105	0.242894	0.52376	0.126843	0.238632	0.531585	0.134669	0.246457
P2	73.8482	61.0658	9.44896	70.5148	82.2923	67.2166	69.5099	10.0564	77.2731	78.9589				79.7183	79.7323	79.7238	66.9359	66.95	66.9414	76.3849	76.3989	76.3904	8.7942	7.0688	7.54459	0.350109	0.91799	1.37529	0.786305	0.899498	2.92406	1.19866	1.67445	2.91006	1.18466	1.66045	2.91859	1.19319	1.66898
O2	120.648	85.3859	9.82349	95.2094	124.523	88.3822	89.2612	10.2272	98.6094	99.0847				123.885	123.935	123.877	88.6237	88.6732	88.6151	98.4472	98.4967	98.4386	4.04017	3.32107	3.90236	0.164859	0.324788	0.554248	0.50239	0.0270426	0.802328	0.0832212	0.664512	0.752834	0.0337277	0.615018	0.810995	0.0918879	0.673179
SO	85.8382	61.8006	8.3582	70.1588	90.1171	65.4109	66.0795	8.76187	74.1728	74.4377				89.2942	89.3307	89.2883	65.2567	65.2932	65.2508	73.6149	73.6514	73.609	4.22711	3.81162	4.30389	0.0518106	0.201262	0.467303	0.289862	0.0249665	0.771023	0.35553	0.8478	0.73453	0.319037	0.811307	0.776942	0.36145	0.853719
SiH2(3B1)	19.6421	22.6698	0.363411	23.0332	21.8423	24.4292	24.87	0.413457	24.8426	25.2334				21.5088	21.5167	21.5106	24.5365	24.5444	24.5383	24.8999	24.9078	24.9017	2.15614	1.89349	1.89674	0.0440278	0.134104	0.306684	0.0873114	0.30343	0.289425	0.0267691	0.0300226	0.281533	0.0188775	0.022131	0.287657	0.0250012	0.0282547
HF	43.1852	36.9748	2.00576	38.9806	46.1617	39.3182	39.9513	2.13	41.4482	41.9571				45.7014	45.712	45.6988	39.491	39.5016	39.4884	41.4968	41.5074	41.4942	3.03178	2.5099	2.67021	0.0552934	0.166509	0.466582	0.202579	0.306275	0.515589	0.00628664	0.15402	0.504984	0.0168914	0.143416	0.518171	0.00370467	0.156602
NO	104.682	83.0311	9.16436	92.1955	110.607	87.593	88.9554	9.60893	97.202	98.1198				110.267	110.311	110.266	88.6156	88.6598	88.6148	97.78	97.8241	97.7791	6.04617	5.03171	5.47931	0.1219	0.469798	0.892565	0.472831	0.444966	0.461673	0.552793	0.105193	0.417553	0.596913	0.149313	0.462538	0.551928	0.104328
SiH2(1A1)	31.1943	37.2913	0.712434	38.0037	34.5418	39.1904	40.6387	0.781116	39.9715	41.3511				33.8357	33.8428	33.839	39.9326	39.9398	39.9359	40.6451	40.6522	40.6484	3.31925	2.1943	2.20466	0.0281863	0.295197	1.15313	0.236871	1.14277	0.677871	0.447072	0.436716	0.670738	0.454205	0.443849	0.674558	0.450385	0.440029
PH2	38.3831	43.5283	1.2807	44.809	42.8356	46.3663	47.9809	1.40765	47.774	49.2616				41.8473	41.849	41.8512	46.9926	46.9943	46.9964	48.2733	48.275	48.2771	4.53866	3.31068	3.34288	0.086099	0.472682	1.14188	0.377926	1.10969	1.0744	0.153578	0.121382	1.07274	0.155244	0.123048	1.07058	0.157403	0.125207
HOCl	79.9432	67.5872	6.29214	73.8793	85.7253	72.1162	73.3693	6.68145	78.7977	79.6615				84.6443	84.6856	84.6385	72.2883	72.3296	72.2826	78.5804	78.6218	78.5747	5.78067	4.81456	5.25806	0.00146258	0.285542	0.967572	0.33973	0.52407	1.07956	0.113454	0.556956	1.03823	0.0721187	0.515621	1.08529	0.119184	0.562686
CS	69.429	52.9097	9.29463	62.2043	74.3761	56.8452	57.8567	9.79877	66.644	67.1513				73.3016	73.3201	73.3004	56.7823	56.8007	56.781	66.0769	66.0954	66.0757	4.95155	4.14692	4.47667	0.00451787	0.211422	0.800107	0.0370223	0.470362	1.07894	0.274313	0.604059	1.06049	0.255863	0.585609	1.08019	0.275569	0.605315
CN	101.821	81.3727	10.6429	92.0156	107.563	85.6371	87.1146	11.0262	96.6634	97.7575				106.92	106.937	106.922	86.4723	86.4894	86.4744	97.1152	97.1323	97.1173	5.7835	4.62296	5.00952	0.0415978	0.358507	1.11894	0.361724	0.732379	0.683824	0.476711	0.090153	0.666726	0.493809	0.107251	0.681792	0.478743	0.092185
CH2(1A1)	42.2893	45.6623	1.77971	47.442	46.4754	48.3878	49.8484	1.88954	50.2773	51.6281				45.8187	45.8367	45.8224	49.1917	49.2097	49.1954	50.9714	50.9894	50.9751	4.20481	3.0011	3.10206	0.0187204	0.275612	1.18499	0.266744	1.08403	0.675355	0.528353	0.427399	0.657407	0.546302	0.445347	0.671726	0.531982	0.431028
NH2	57.968	58.2866	2.33976	60.6264	63.5582	62.2464	63.8769	2.49515	64.7415	66.2166				62.8362	62.8579	62.8416	63.1548	63.1766	63.1603	65.4945	65.5163	65.5	5.66141	4.32957	4.47755	0.0711952	0.369805	1.26064	0.362399	1.11266	0.793271	0.538568	0.390588	0.771476	0.560363	0.412383	0.787782	0.544057	0.396077
SH2	42.7377	44.3481	2.07949	46.4275	46.894	47.334	48.5043	2.23102	49.565	50.5838				46.056	46.0723	46.0551	47.6664	47.6826	47.6655	49.7458	49.7621	49.745	4.2153	3.26202	3.39161	0.0590689	0.27608	0.894212	0.254133	0.764621	0.897007	0.0562738	0.0733166	0.880762	0.0725187	0.0570717	0.897884	0.055397	0.0741934
CH2(3B1)	32.0049	31.5121	0.884502	32.3966	35.0875	33.9158	34.5947	0.952834	34.8686	35.4792				34.5239	34.5288	34.5245	34.0311	34.036	34.0317	34.9156	34.9205	34.9162	3.11395	2.51879	2.592	0.0313428	0.115085	0.563817	0.119968	0.490601	0.594997	0.000162329	0.0730533	0.590078	0.00508137	0.0681343	0.59438	0.000779066	0.0724366
SiO	83.1039	61.6489	8.19135	69.8403	88.559	65.9653	67.104	8.58155	74.5469	75.2954				87.5989	87.6808	87.6012	66.1439	66.2258	66.1462	74.3353	74.4172	74.3376	5.38073	4.64335	4.97412	0.0743337	0.326972	0.811711	0.267539	0.480948	0.885761	0.148383	0.479147	0.803842	0.0664643	0.397228	0.883456	0.146079	0.476842
N2	116.086	93.3	9.44019	102.74	123.681	99.0999	100.895	9.86474	108.965	110.335				123.356	123.389	123.362	100.569	100.602	100.575	110.009	110.042	110.016	7.64135	6.26627	6.64225	0.0464725	0.466389	1.3286	0.417814	0.952628	0.372282	1.00279	0.626818	0.339226	1.03585	0.659874	0.366006	1.00907	0.633094
SiH3	36.2443	41.947	0.590288	42.5373	40.3011	44.655	46.0038	0.666301	45.3213	46.594				39.5997	39.6048	39.6035	45.3024	45.3075	45.3062	45.8927	45.8978	45.8965	4.00622	2.98009	2.98955	0.0505217	0.272111	1.07665	0.205554	1.06719	0.650863	0.375267	0.36581	0.64573	0.3804	0.370943	0.647013	0.379117	0.36966
H2O	71.7833	64.7077	3.28788	67.9956	77.2888	68.9001	70.2132	3.48385	72.384	73.5011				76.6213	76.6539	76.6208	69.5457	69.5783	69.5452	72.8336	72.8662	72.8331	5.61636	4.51477	4.75989	0.11088	0.322355	0.990703	0.371506	0.745583	0.778366	0.323217	0.0780969	0.745744	0.355839	0.110719	0.778857	0.322726	0.0776063
PH3	54.9816	61.889	1.8999	63.7889	61.135	65.8471	68.0424	2.07542	67.9225	69.9423				59.8121	59.8083	59.817	66.7195	66.7157	66.7244	68.6194	68.6156	68.6243	6.23264	4.53921	4.61169	0.0792714	0.581159	1.61416	0.478127	1.54168	1.40214	0.291293	0.218807	1.40594	0.28749	0.215004	1.39724	0.296198	0.223712
CO	86.6615	65.1882	7.81842	73.0067	91.7104	69.3893	70.2372	8.22292	77.6123	78.0556				91.5009	91.5395	91.4978	70.0277	70.0662	70.0245	77.8461	77.8846	77.843	5.07284	4.42598	4.75557	0.0239114	0.224875	0.622945	0.149965	0.293362	0.233393	0.413463	0.0838802	0.19487	0.451986	0.122403	0.236529	0.410327	0.0807443
SO2	154.847	114.408	15.6691	130.077	164.719	122.841	124.281	16.4987	139.34	139.95				163.251	163.343	163.244	122.812	122.904	122.805	138.481	138.573	138.474	9.86648	8.9529	9.69147	0.00601642	0.519665	0.919597	0.428659	0.181022	1.46216	0.548577	1.28715	1.37025	0.456674	1.19525	1.46966	0.556076	1.29465
H2O2	126.578	110.22	8.44728	118.667	135.031	116.607	118.673	8.9263	125.533	127.121				133.921	133.999	133.918	117.563	117.641	117.56	126.01	126.088	126.007	8.61857	6.96108	7.51789	0.16513	0.574051	1.49236	0.651841	0.935548	1.2753	0.382187	0.174622	1.19753	0.459957	0.0968524	1.2786	0.378888	0.177922
HCO	98.3699	78.4003	8.05737	86.4576	104.53	83.3389	84.5601	8.47563	91.8145	92.6174				103.919	103.952	103.915	83.9491	83.9823	83.9455	92.0065	92.0397	92.0029	6.22092	5.2377	5.63118	0.0611376	0.299118	0.92208	0.274341	0.528601	0.672069	0.311149	0.0823303	0.638843	0.344375	0.0491038	0.675657	0.307561	0.0859182
NH3	86.6452	84.0577	3.63827	87.6959	94.3853	89.6325	91.7978	3.86299	93.4955	95.4361				93.3143	93.3391	93.3198	90.7267	90.7515	90.7323	94.365	94.3898	94.3705	7.83932	6.03653	6.26647	0.0991922	0.461654	1.7036	0.46687	1.47366	1.17026	0.632529	0.402593	1.14548	0.657311	0.427375	1.16473	0.638065	0.40813
CH3	57.2073	57.3626	1.75692	59.1195	62.5246	61.1513	62.6798	1.87955	63.0308	64.4367				61.589	61.5342	61.5916	61.7442	61.6894	61.7468	63.5011	63.4463	63.5037	5.36976	4.04466	4.17341	0.0525524	0.25597	1.27256	0.262091	1.1438	0.988151	0.336957	0.208206	1.04296	0.282149	0.153398	0.985552	0.339556	0.210805
HCN	113.379	92.2939	9.01957	101.314	121.243	98.3364	100.158	9.42641	107.763	109.178				120.283	120.303	120.286	99.1978	99.218	99.2016	108.217	108.238	108.221	7.93394	6.42085	6.79177	0.0699383	0.378396	1.44316	0.34248	1.07223	1.03013	0.482965	0.112038	1.00992	0.503178	0.132251	1.02631	0.486782	0.115856
SiH4	52.2416	60.131	0.770696	60.9017	57.9681	63.687	65.8575	0.86556	64.5526	66.6282				56.9597	56.9712	56.9654	64.849	64.8606	64.8548	65.6197	65.6313	65.6255	5.69769	3.97521	3.9875	0.0288371	0.419171	1.75132	0.336595	1.73903	0.97966	0.742821	0.730533	0.968126	0.754355	0.742067	0.973925	0.748555	0.736267
H2CO	111.148	94.3004	7.57067	101.871	119.065	100.425	102.217	7.98462	108.409	109.787				118.171	118.225	118.17	101.323	101.377	101.322	108.894	108.948	108.892	8.01064	6.53256	6.93574	0.0943139	0.408254	1.38376	0.397483	0.980582	0.987708	0.490365	0.0871878	0.934232	0.543841	0.140664	0.989274	0.4888	0.0856222
CO2	148.916	109.043	13.5156	122.558	157.963	116.878	118.09	14.2549	131.133	131.605				157.282	157.357	157.273	117.409	117.484	117.4	130.924	131	130.916	9.14777	8.23308	8.82588	0.100624	0.397464	0.81406	0.250972	0.221258	0.781847	0.132837	0.459965	0.706577	0.208107	0.384695	0.790581	0.124104	0.468699
CH3Cl	86.5123	79.4065	4.88761	84.2941	94.3669	85.449	87.2611	5.23554	90.6846	92.1487				92.7013	92.7093	92.6971	85.5955	85.6035	85.5913	90.4831	90.4912	90.4789	7.83502	6.31376	6.66442	0.0196149	0.271193	1.54088	0.273931	1.19021	1.64604	0.124777	0.475446	1.63796	0.116694	0.467364	1.65019	0.128923	0.479592
C2H2	106.441	88.4173	8.05043	96.4677	114.432	94.6655	96.4082	8.42958	103.095	104.459				112.904	112.914	112.906	94.8808	94.8907	94.8821	102.931	102.941	102.933	8.15234	6.58765	6.94983	0.161497	0.339445	1.40319	0.322467	1.04101	1.68891	0.124217	0.486395	1.67894	0.114253	0.476431	1.68753	0.122843	0.485021
CH4	79.1187	79.4454	2.6975	82.1429	86.1366	84.3397	86.4632	2.87163	87.2113	89.1607				84.883	84.8966	84.8867	85.2097	85.2233	85.2133	87.9072	87.9208	87.9108	7.07777	5.24104	5.42232	0.059943	0.346782	1.77679	0.353936	1.59551	1.3135	0.523231	0.341951	1.29991	0.536819	0.35554	1.30985	0.526882	0.345602
N2H4	154.433	145.033	7.90572	152.939	168.004	155.065	158.604	8.39979	163.465	166.51				166.105	166.146	166.112	156.706	156.747	156.712	164.611	164.652	164.618	13.7185	10.8436	11.3222	0.14739	0.811498	2.72756	0.796095	2.24889	2.04591	0.829036	0.350363	2.00483	0.870125	0.391452	2.03911	0.835842	0.357169
CH3SH	106.74	101.836	5.70682	107.542	116.428	109.04	111.523	6.08807	115.128	117.23				114.492	114.511	114.491	109.587	109.607	109.586	115.294	115.313	115.293	9.71373	7.65493	8.0051	0.0260748	0.450657	2.03272	0.419575	1.68256	1.96256	0.0962377	0.253928	1.94278	0.116014	0.234151	1.96355	0.0952431	0.254922
CH3OH	131.186	119.831	6.43907	126.27	141.806	127.844	130.451	6.85	134.694	136.89				140.193	140.234	140.192	128.838	128.879	128.837	135.277	135.318	135.276	10.7618	8.57923	9.01275	0.141819	0.56633	2.04077	0.588917	1.60726	1.75499	0.427604	0.00591234	1.71417	0.468422	0.0349064	1.75613	0.426458	0.00705781
Si2H6	91.1737	100.902	2.67415	103.577	101.702	107.889	111.431	2.95005	110.84	114.105				99.5261	99.533	99.5344	109.255	109.262	109.263	111.929	111.936	111.937	10.5231	7.80754	7.96517	0.00564933	0.820452	2.72119	0.702181	2.56357	2.17071	0.544834	0.387206	2.16387	0.55168	0.394053	2.16238	0.553168	0.39554
C2H4	121.276	111.417	7.00551	118.422	131.223	118.86	121.363	7.38487	126.245	128.369				129.545	129.555	129.547	119.686	119.696	119.688	126.691	126.702	126.694	10.0287	7.84831	8.21109	0.0818949	0.404749	2.09844	0.388157	1.73567	1.7595	0.420837	0.0580634	1.74926	0.431078	0.068304	1.7572	0.423137	0.0603629
C2H6	142.158	136.838	5.96125	142.799	154.44	145.744	149.12	6.33868	152.083	155.081				152.22	152.24	152.224	146.9	146.92	146.904	152.861	152.881	152.865	12.3633	9.45797	9.83756	0.0815191	0.552182	2.82379	0.554345	2.4442	2.30145	0.60386	0.224268	2.28148	0.623831	0.244239	2.29777	0.607547	0.227955
MAE																							6.05145	4.86455	5.16899	0.0803092	0.369424	1.12199	0.364597	0.850891	1.07932	0.424307	0.462815	1.05711	0.430628	0.459188	1.07924	0.426529	0.465878
RMS																							6.65633	5.35262	5.67503	0.113938	0.408591	1.29441	0.404074	1.06448	1.24146	0.547454	0.673726	1.22264	0.554052	0.665088	1.241	0.549571	0.676138
MAX																							13.7185	10.8436	11.3222	0.384523	0.91799	2.82379	0.796095	2.56357	2.92406	1.68936	2.36669	2.91006	1.66407	2.34141	2.91859	1.69311	2.37044
																							Conventional			F12					PBE			P86			PW91
Closed-shell reaction energies (kcal/mol)
CO + H2 → H2CO	-4.78553	-4.51574	0.247751	-4.26799	-5.87447	-5.58546	-5.60468	0.238296	-5.34717	-5.35693				-5.58635	-5.59462	-5.585	-5.31657	-5.32484	-5.31521	-5.06882	-5.07709	-5.06746	1.15657	1.08373	1.15732	0.0676283	0.0140084	0.00521377	0.0781479	0.0683809	0.355745	0.282903	0.356498	0.347474	0.274632	0.348226	0.3571	0.284258	0.357853
CO + H2O → CO2 + H2	-10.1722	-3.7433	-2.40926	-6.15256	-10.4434	-4.03888	-4.01449	-2.54809	-6.58697	-6.42375				-10.2434	-10.2542	-10.2412	-3.81444	-3.82525	-3.81226	-6.2237	-6.23451	-6.22152	0.239801	0.315181	0.33328	0.0313938	0.0196042	0.043986	0.101129	0.0620858	0.168658	0.244037	0.262137	0.15785	0.23323	0.25133	0.170839	0.246219	0.264319
CH3OH + HCl → CH3Cl + H2O	-2.92249	-1.21603	-0.384842	-1.60087	-3.40756	-1.63482	-1.7011	-0.417215	-2.05204	-2.08594				-3.16474	-3.16037	-3.16481	-1.45828	-1.4539	-1.45835	-1.84312	-1.83874	-1.84319	0.383648	0.340309	0.390794	0.101424	0.0784863	0.144762	0.0603752	0.0942775	0.141397	0.0980582	0.148543	0.145773	0.102434	0.152919	0.141325	0.0979863	0.148471
H2O + CO → HCOOH	-7.25334	-5.08558	-0.88913	-5.97471	-8.35828	-6.19396	-6.19052	-0.988603	-7.18257	-7.07965				-8.00481	-7.97473	-8.00036	-5.83704	-5.80696	-5.8326	-6.72617	-6.69609	-6.72173	1.12929	1.15345	1.23323	0.024349	0.045064	0.0485103	0.0253724	0.128292	0.377824	0.401985	0.481767	0.407904	0.432065	0.511847	0.382271	0.406432	0.486214
CH3OH + H2S → CH3SH + H2O	-4.59959	-2.36429	-0.476138	-2.84043	-5.01648	-2.76214	-2.78118	-0.490888	-3.25303	-3.25732				-4.86362	-4.85895	-4.86415	-2.62832	-2.62365	-2.62886	-3.10446	-3.09979	-3.10499	0.352958	0.32845	0.360629	0.0639328	0.0693982	0.0884407	0.0519691	0.0562616	0.0889308	0.0644228	0.0966019	0.093596	0.069088	0.101267	0.0883936	0.0638857	0.0960647
CS2 + 2 H2O → CO2 + 2 H2S	22.1444	11.8072	3.96502	15.7723	24.3391	13.6431	14.0019	4.18679	17.8299	17.9669				23.085	23.0431	23.0891	12.7479	12.7059	12.7519	16.7129	16.6709	16.7169	2.33483	1.90999	2.17046	0.140148	0.0741041	0.284689	0.112802	0.0242253	1.39419	0.96935	1.22981	1.43616	1.01132	1.27178	1.39014	0.965303	1.22577
C2H6 + H2 → 2 CH4	3.62196	2.54391	0.566248	3.11016	3.64652	2.51466	2.56847	0.595426	3.11008	3.13472				3.5379	3.53737	3.53721	2.45985	2.45933	2.45916	3.0261	3.02557	3.02541	0.0110324	0.00126303	0.0157693	0.0355927	0.0279896	0.0258234	0.0158434	0.00879113	0.0730272	0.0827965	0.0998288	0.0735512	0.0833205	0.100353	0.0737175	0.0834869	0.100519
HNCO+ H2O → CO2 + NH3	2.36396	2.04097	0.285328	2.3263	2.64812	2.30532	2.32513	0.274868	2.58019	2.61046				2.50991	2.4982	2.50995	2.18693	2.17521	2.18697	2.47225	2.46054	2.47229	0.296968	0.253956	0.280103	0.0128132	0.0103926	0.0301992	0.0262139	0.00405202	0.151017	0.108004	0.134152	0.162728	0.119715	0.145863	0.150976	0.107963	0.13411
CH4 + Cl2 → CH3Cl+ HCl	0.0384995	1.15531	0.460608	1.61592	1.14797	1.87928	2.26479	0.573792	2.45307	2.7254				0.555636	0.570102	0.561387	1.67245	1.68691	1.6782	2.13306	2.14752	2.13881	1.13532	0.916598	1.17246	0.0258472	0.192634	0.192878	0.33531	0.0629821	0.618186	0.399461	0.655321	0.60372	0.384995	0.640855	0.612435	0.39371	0.64957
Cl2 + F2 → 2 ClF	3.83312	4.65486	1.17031	5.82517	4.59933	5.24139	5.42107	1.29829	6.53968	6.59138				4.18897	4.21948	4.18948	5.0107	5.04122	5.01122	6.18101	6.21153	6.18152	0.997681	0.802407	1.11407	0.231475	0.215877	0.0362003	0.399563	0.347867	0.641839	0.446565	0.758232	0.611322	0.416047	0.727714	0.641326	0.446052	0.757719
CO+ Cl2 → COCl2	-19.1736	-11.237	-2.46665	-13.7036	-19.4319	-11.762	-11.4952	-2.61825	-14.3803	-13.9619				-19.2798	-19.2508	-19.2699	-11.3431	-11.3142	-11.3333	-13.8098	-13.7808	-13.7999	0.103743	0.24824	0.196674	0.154537	0.276848	0.01004	0.480005	0.061606	0.00242924	0.142068	0.0905019	0.0265468	0.171044	0.119478	0.00744557	0.151943	0.100377
CO2 + 3 H2 → CH3OH + H2O	5.05009	-1.70651	3.78861	2.0821	3.30712	-3.51576	-3.44948	3.92101	0.405252	0.339135				3.71916	3.74104	3.72084	-3.03744	-3.01556	-3.03576	0.751177	0.773053	0.752856	1.88672	1.79236	1.87819	0.143753	0.0168894	0.0493901	0.201341	0.135224	0.555796	0.461432	0.547266	0.577671	0.483308	0.569142	0.557475	0.463112	0.548945
HCHO+ H2 → CH3OH	-0.336631	-0.934066	1.1316	0.197535	-1.26185	-1.96917	-1.85929	1.13462	-0.834552	-0.727687				-0.937877	-0.918537	-0.935371	-1.53531	-1.51597	-1.53281	-0.40371	-0.384371	-0.401205	0.969954	1.02381	1.05415	0.044731	0.0112936	0.0985898	0.0220639	0.128928	0.368708	0.422567	0.452906	0.388048	0.441906	0.472245	0.371214	0.425072	0.455411
CO + 2 H2 → CH3OH	-5.12216	-5.44981	1.37935	-4.07046	-7.13632	-7.55463	-7.46397	1.37292	-6.18172	-6.08462				-6.52423	-6.51316	-6.52037	-6.85188	-6.84081	-6.84802	-5.47253	-5.46146	-5.46867	2.12652	2.10754	2.21147	0.112359	0.00271483	0.093376	0.100212	0.197309	0.724453	0.70547	0.809403	0.735521	0.716538	0.820471	0.728314	0.709331	0.813264
C2H4 + H2 → C2H6	-1.18065	-0.825088	1.04426	0.219169	-1.73719	-1.43382	-1.38164	1.04619	-0.387629	-0.337379				-1.59066	-1.59371	-1.58912	-1.2351	-1.23815	-1.23357	-0.190847	-0.193895	-0.189308	0.553398	0.586798	0.603617	0.00314993	0.0219367	0.0302503	0.00318209	0.0470686	0.143382	0.176782	0.1936	0.140334	0.173734	0.190552	0.14492	0.178321	0.195139
SO3 + CO → SO2 + CO2	-8.28998	-4.61379	-1.56261	-6.17639	-7.58557	-3.71651	-3.90938	-1.57426	-5.29077	-5.47199				-7.69316	-7.70575	-7.69137	-4.01697	-4.02956	-4.01518	-5.57957	-5.59217	-5.57778	0.753327	1.01744	1.05715	0.0489243	0.120164	0.313033	0.171528	0.352746	0.156506	0.420615	0.460328	0.169102	0.43321	0.472924	0.154716	0.418825	0.458538
H2 + Cl2 → 2 HCl	2.94681	2.64569	1.29914	3.94483	4.41652	3.56815	4.11539	1.48554	5.05369	5.41453				3.49343	3.50481	3.49788	3.19231	3.20369	3.19675	4.49145	4.50283	4.49589	1.3679	1.10318	1.41664	0.101807	0.180712	0.366523	0.30778	0.0530626	0.821274	0.556558	0.870019	0.809895	0.545178	0.858639	0.816833	0.552116	0.865577
C2H2 + H2 → C2H4	4.86648	1.59713	1.04492	2.64205	4.68902	1.25526	1.41967	1.04471	2.29996	2.46459				4.44342	4.44983	4.44542	1.17407	1.18048	1.17607	2.21899	2.2254	2.22099	0.095085	0.23781	0.238406	0.0823758	0.104067	0.0603493	0.10368	0.0609452	0.327974	0.185249	0.184653	0.321569	0.178844	0.178248	0.325974	0.183249	0.182653
SO2 + H2O2 → SO3 + H2O	0.830057	6.27145	1.02488	7.29632	-0.9246	3.93428	4.51679	0.984774	4.91905	5.54167				-0.787961	-0.766965	-0.786963	4.65343	4.67443	4.65443	5.67831	5.6993	5.6793	1.82604	2.37823	2.36947	0.0713876	0.0410558	0.623571	0.00780073	0.614816	0.208026	0.76021	0.751455	0.229023	0.781207	0.772451	0.209025	0.761209	0.752454
CO+ 3 H2 → CH4 + H2O	-5.13634	-5.17546	1.83305	-3.34242	-7.27534	-7.50058	-7.31447	1.86744	-5.63313	-5.48142				-6.75117	-6.73881	-6.74869	-6.7903	-6.77794	-6.78782	-4.95725	-4.94489	-4.95477	2.2776	2.26127	2.35808	0.13859	0.0638495	0.122259	0.0673659	0.219077	0.662761	0.646431	0.743248	0.67512	0.658789	0.755607	0.665241	0.648911	0.745728
HCN+ 3 H2 → CH4 + NH3	6.71909	2.58031	2.68379	5.2641	5.1605	0.714075	1.02172	2.69179	3.40586	3.70551				5.33755	5.33944	5.34095	1.19877	1.20066	1.20217	3.88256	3.88445	3.88596	1.63946	1.78816	1.82845	0.0808745	0.0780718	0.229577	0.0297846	0.269866	0.257918	0.406621	0.446909	0.259807	0.40851	0.448798	0.261325	0.410027	0.450316
H2O2 + H2 → 2 H2O	2.71233	5.40096	1.87153	7.27249	1.93327	4.25664	4.6219	1.95861	6.21525	6.49343				1.76227	1.78148	1.76288	4.45091	4.47012	4.45152	6.32244	6.34165	6.32305	0.832916	1.04561	0.979043	0.053857	0.0987119	0.266553	0.0782	0.199983	0.117137	0.0955583	0.0289892	0.0979295	0.114766	0.0481969	0.11653	0.0961655	0.0295963
CO+ H2O2 → CO2 + H2O	-7.45992	1.65766	-0.53773	1.11993	-8.51017	0.217761	0.607408	-0.589482	-0.371721	0.0696774				-8.48112	-8.47272	-8.47833	0.636465	0.644865	0.639254	0.0987344	0.107135	0.101523	1.07272	1.36079	1.31232	0.0224633	0.0791077	0.310539	0.179329	0.262069	0.0515203	0.339596	0.291126	0.0599208	0.347996	0.299527	0.0543092	0.342385	0.293915
2 NH3 + 3 Cl2 → N2 + 6 HCl	6.9402	8.96296	1.73378	10.6967	13.8993	14.5198	15.9221	2.31785	16.8376	17.6559				10.5011	10.5317	10.5105	12.5239	12.5545	12.5332	14.2577	14.2883	14.267	6.79729	6.04776	7.07204	0.16183	0.490944	0.911362	0.931156	0.112917	3.23636	2.48682	3.5111	3.20576	2.45622	3.4805	3.22701	2.47748	3.50176
3 N2H4 → 4 NH3 + N2	0.630931	5.56829	-0.276136	5.29215	2.78894	7.56513	7.7263	-0.117336	7.44779	7.45017				1.70346	1.69454	1.69545	6.64082	6.6319	6.63281	6.36468	6.35576	6.35668	2.15694	2.11833	2.25863	0.00107254	0.121491	0.0396862	0.102992	0.100615	1.08441	1.0458	1.1861	1.09333	1.05472	1.19502	1.09242	1.0538	1.1941
H2 + F2 → 2 HF	4.61273	9.82096	2.96021	12.7812	2.9598	7.69222	8.16803	3.04215	10.7344	11.1282				2.99141	2.98142	2.9936	8.19964	8.18965	8.20183	11.1598	11.1499	11.162	1.65445	1.96105	1.84356	0.00151353	0.167691	0.308112	0.20324	0.190623	0.033123	0.339721	0.222232	0.0231374	0.329736	0.212247	0.0353174	0.341916	0.224427
CH4 + 4 H2O2 → CO2 + 6 H2O	5.8134	23.036	3.24381	26.2798	4.56497	20.4883	21.7876	3.41891	23.9072	25.0314				3.55687	3.61054	3.559	20.7795	20.8332	20.7816	24.0233	24.077	24.0254	1.29387	2.23636	1.89137	0.0454448	0.311394	0.987937	0.481295	0.642943	0.962652	0.0201601	0.365154	0.908987	0.0335051	0.311489	0.960522	0.01803	0.363024
2 NH3 + 3 F2 → N2 + 6 HF	11.938	30.4888	6.71698	37.2058	9.52916	26.892	28.08	6.98769	33.8797	34.797				8.99505	8.96155	8.99765	27.5459	27.5124	27.5485	34.2629	34.2294	34.2655	2.26974	3.14492	2.70855	0.139049	0.45188	0.736128	0.617536	0.299763	0.673163	0.202015	0.23435	0.706658	0.168519	0.267846	0.67056	0.204617	0.231748
MAE																							1.34699	1.41304	1.48235	0.0765115	0.120942	0.230642	0.189115	0.171671	0.514229	0.446831	0.55758	0.51673	0.450878	0.561626	0.51456	0.447565	0.558128
RMS																							1.85189	1.85312	1.98566	0.0956957	0.174446	0.352596	0.286679	0.234783	0.812509	0.649557	0.857471	0.810547	0.650409	0.856683	0.811232	0.64902	0.856484
MAX																							6.79729	6.04776	7.07204	0.231475	0.490944	0.987937	0.931156	0.642943	3.23636	2.48682	3.5111	3.20576	2.45622	3.4805	3.22701	2.47748	3.50176
																							Conventional			F12					PBE			P86			PW91
Open-shell reaction energies (kcal/mol)
HCl + H → Cl + H2	4.48523	-1.52929	1.35157	-0.177711	4.96181	-0.579488	-1.05271	1.45217	0.872685	0.298865				4.88045	4.87803	4.87396	-1.13406	-1.13649	-1.14055	0.21751	0.21509	0.211021	0.524672	0.886131	0.99792	0.0480959	0.0636661	0.409555	0.0524759	0.521344	0.129452	0.49091	0.602699	0.131872	0.493331	0.605119	0.135941	0.497399	0.609188
H2O + F2 → 2 HF + O	56.6946	49.9322	6.24809	56.1803	58.7687	51.1424	52.0063	6.52599	57.6684	58.2544				58.5286	58.5446	58.5274	51.7662	51.7822	51.765	58.0143	58.0303	58.0131	2.18068	1.53087	1.89348	0.106593	0.320675	0.543214	0.405376	0.180604	0.346673	0.303133	0.0594761	0.330719	0.319088	0.0435217	0.347895	0.301911	0.0606979
CH4 + OH → CH3 + H2O	-14.4773	-9.15113	-0.795817	-9.94695	-15.2882	-10.0009	-9.96207	-0.839045	-10.8399	-10.7579				-15.2432	-15.1694	-15.2404	-9.91704	-9.84325	-9.91426	-10.7129	-10.6391	-10.7101	0.845084	0.873532	0.937267	0.0341472	0.0237731	0.0625957	0.0442789	0.12633	0.0791736	0.107622	0.171357	0.152961	0.181409	0.245144	0.0819593	0.110408	0.174142
OH + H2 → H2O + H	-16.6873	-6.63746	-1.7364	-8.37386	-17.4204	-7.73931	-7.37056	-1.83112	-9.57043	-9.10696				-17.4532	-17.4411	-17.4485	-7.40337	-7.3913	-7.39871	-9.13977	-9.1277	-9.13511	0.771861	1.04706	1.16333	0.0387636	0.0547859	0.313966	0.0332468	0.43023	0.00595034	0.281153	0.397416	0.0180234	0.293226	0.409489	0.0106097	0.285812	0.402076
CO + OH → CO2 + H	-26.8595	-10.3808	-4.14566	-14.5264	-27.8638	-11.7782	-11.3851	-4.37921	-16.1574	-15.5307				-27.6966	-27.6953	-27.6897	-11.2178	-11.2166	-11.211	-15.3635	-15.3622	-15.3566	1.01166	1.36224	1.49661	0.0073698	0.0351816	0.357952	0.134376	0.492316	0.174608	0.52519	0.659554	0.175874	0.526456	0.660819	0.181449	0.532031	0.666395
CH3 + Cl2 → CH3Cl +Cl	2.31375	2.13969	0.871603	3.0113	3.97764	3.56137	3.80359	1.03389	4.59526	4.67519				3.2261	3.17644	3.22724	3.05205	3.00238	3.05319	3.92365	3.87399	3.92479	1.73322	1.6292	1.94432	0.0693266	0.207527	0.0346935	0.36036	0.280426	0.82086	0.71684	1.03196	0.87053	0.766509	1.08163	0.819725	0.715705	1.03082
S + 2 HCl → H2S + Cl2	-25.9831	-22.3973	-3.37863	-25.7759	-29.8306	-25.4522	-26.2448	-3.71656	-29.1688	-29.6234				-28.4654	-28.4863	-28.466	-24.8795	-24.9005	-24.8802	-28.2582	-28.2791	-28.2588	3.80197	3.34235	3.7854	0.0455118	0.287422	0.505134	0.392543	0.0620827	1.31971	0.860089	1.30314	1.29877	0.839147	1.2822	1.31907	0.85945	1.3025
2 NO + O2 → 2 NO2	-43.285	-30.0507	-10.0801	-40.1308	-46.2605	-32.8326	-33.0263	-10.577	-43.4096	-43.1063				-45.926	-45.9395	-45.9212	-32.6917	-32.7052	-32.6869	-42.7718	-42.7853	-42.767	2.93772	2.82471	2.90816	0.037788	0.0428653	0.150799	0.370618	0.0673438	0.296753	0.183742	0.267197	0.283271	0.17026	0.253715	0.301532	0.188521	0.271976
N + O2 → NO + O	15.9653	2.35476	0.659132	3.01389	13.9163	0.789133	0.305806	0.618253	1.40739	0.964937				13.6186	13.624	13.6108	0.00810928	0.0134826	0.000307201	0.667241	0.672614	0.659439	2.006	1.71064	1.57695	0.0429585	0.14501	0.338317	0.0295595	0.472008	0.340655	0.636014	0.769705	0.335282	0.63064	0.764332	0.348457	0.643816	0.777507
4 HCl+ O2 → 2 H2O + 2 Cl2	10.5902	-0.127964	0.649453	0.521488	4.07207	-5.65448	-6.64609	0.288419	-5.36607	-5.99664				5.82415	5.799	5.81343	-4.89402	-4.91916	-4.90474	-4.24457	-4.26971	-4.25528	6.36587	5.86913	6.405	0.152259	0.342605	0.649002	0.517442	0.113131	1.59981	1.10307	1.63894	1.57467	1.07793	1.6138	1.5891	1.09235	1.62822
NO+ H2O2 → NO2 + H2O	-27.1721	-12.2061	-4.79237	-16.9985	-27.6495	-12.9006	-12.6836	-4.95964	-17.8602	-17.4759				-27.6062	-27.5926	-27.6023	-12.6402	-12.6266	-12.6363	-17.4326	-17.419	-17.4287	0.486738	0.626583	0.647266	0.00928609	0.0678698	0.149131	0.214449	0.169814	0.0526069	0.192452	0.213135	0.0662668	0.206112	0.226795	0.056521	0.196366	0.217049
2 NO → N2 + O2	-27.3694	-12.6236	-0.934965	-13.5586	-26.991	-12.296	-12.2453	-0.874068	-13.17	-13.1802				-26.7073	-26.7016	-26.7066	-11.9615	-11.9559	-11.9609	-12.8965	-12.8908	-12.8958	0.410823	0.476073	0.414007	0.0324691	0.14842	0.0977184	0.0254569	0.0356532	0.251264	0.186015	0.24808	0.256955	0.191706	0.253771	0.251925	0.186676	0.248741
2 H2O2 → 2 H2O + O2	-11.0592	5.63852	0.49532	6.13384	-9.03857	7.03146	7.65912	0.657732	7.68919	8.15444				-9.28647	-9.24567	-9.28342	7.41122	7.45202	7.41427	7.90654	7.94734	7.90959	1.96424	1.57154	1.61363	0.0563601	0.178605	0.449061	0.0582809	0.406973	0.191539	0.201161	0.159073	0.150737	0.241963	0.199875	0.18849	0.20421	0.162122
Cl2 + H → HCl + Cl	7.43205	1.1164	2.65072	3.76712	9.37832	2.98866	3.06268	2.93771	5.92637	5.7134				8.37389	8.38285	8.37184	2.05824	2.0672	2.05619	4.70896	4.71792	4.70691	1.89257	1.98931	2.41456	0.0537107	0.117046	0.0430316	0.255305	0.468281	0.950726	1.04747	1.47272	0.941767	1.03851	1.46376	0.952773	1.04952	1.47476
2 SO2 + O2 → 2 SO3	12.7193	6.90438	1.55443	8.45881	7.18937	0.837096	1.37446	1.31182	2.14891	2.92889				7.71055	7.71174	7.7095	1.89564	1.89683	1.89459	3.45007	3.45126	3.44902	5.61633	6.328	6.35258	0.086415	0.260717	0.798082	0.0426794	0.822659	0.607592	1.31926	1.34384	0.608783	1.32045	1.34503	0.606541	1.31821	1.34279
Cl + OH → HOCl	-44.5486	-34.1134	-4.74066	-38.8541	-47.3368	-36.4054	-36.9016	-5.02873	-41.4341	-41.6423				-46.5602	-46.5636	-46.5533	-36.1251	-36.1284	-36.1181	-40.8658	-40.8691	-40.8588	2.7174	2.36971	2.68435	0.0708053	0.0777715	0.418504	0.104347	0.103858	0.705717	0.358019	0.672664	0.702395	0.354696	0.669342	0.71269	0.364992	0.679637
H2S + F2 → S + 2 HF	27.649	29.5725	5.0397	34.6122	28.3739	29.5763	30.2974	5.27317	34.8494	35.3371				27.9634	27.9629	27.9618	29.8869	29.8864	29.8853	34.9266	34.9261	34.9249	0.779624	0.27812	0.525199	0.0547813	0.2744	0.446722	0.288003	0.199643	0.465314	0.0361899	0.21089	0.465737	0.0357671	0.211312	0.466922	0.0345819	0.212498
2 NH2 → N2H4	-38.4967	-28.4597	-3.2262	-31.6859	-40.8874	-30.5723	-30.8504	-3.4095	-33.9818	-34.0766				-40.433	-40.4305	-40.4289	-30.396	-30.3935	-30.3919	-33.6222	-33.6197	-33.6181	2.3957	2.18443	2.36714	0.00499932	0.0718871	0.206272	0.0712964	0.0235611	0.459373	0.248101	0.430813	0.461873	0.250601	0.433313	0.463544	0.252272	0.434984
NO + N → O + N2	-11.4041	-10.2689	-0.275834	-10.5447	-13.0747	-11.5068	-11.9395	-0.255815	-11.7627	-12.2153				-13.0886	-13.0776	-13.0958	-11.9534	-11.9424	-11.9606	-12.2293	-12.2182	-12.2364	1.59518	1.23457	1.16294	0.0754276	0.00340936	0.436036	0.0550165	0.507662	0.0893907	0.449999	0.521625	0.0783266	0.438935	0.510561	0.096532	0.45714	0.528766
O + 2 HCl → H2O + Cl2	-55.0287	-42.7569	-4.58702	-47.344	-60.2254	-47.0183	-47.9537	-4.96938	-51.9877	-52.5407				-59.0307	-59.068	-59.0317	-46.7589	-46.7962	-46.7599	-51.3459	-51.3832	-51.3469	5.20302	4.5951	5.15368	0.00629971	0.333696	0.601625	0.509916	0.0430441	1.20107	0.593146	1.15173	1.16375	0.555827	1.11441	1.20004	0.592121	1.1507
2 SiH3 → Si2H6	-18.6851	-17.0084	-1.49358	-18.5019	-21.1003	-18.5795	-19.4236	-1.61745	-20.1969	-20.9172				-20.3267	-20.3233	-20.3274	-18.65	-18.6466	-18.6507	-20.1436	-20.1402	-20.1442	2.51064	1.84736	1.98607	0.0953941	0.276231	0.567892	0.291073	0.429178	0.868986	0.205699	0.344414	0.872405	0.209119	0.347833	0.868351	0.205065	0.343779
CH3 + SH → CH3SH	-27.6712	-21.2798	-2.94583	-24.2257	-29.7157	-23.0494	-23.3243	-3.12354	-26.173	-26.2701				-29.204	-29.2663	-29.2004	-22.8127	-22.875	-22.8091	-25.7585	-25.8208	-25.7549	1.94561	1.75378	1.90736	0.0988501	0.0157973	0.290679	0.0399281	0.137103	0.412781	0.220952	0.374527	0.350467	0.158638	0.312214	0.416391	0.224562	0.378138
SO2 + O → SO3	-53.9642	-39.2408	-4.13453	-43.3753	-58.6668	-43.7725	-43.9434	-4.45768	-48.2302	-48.0779				-58.0875	-58.1116	-58.0837	-43.3641	-43.3882	-43.3602	-47.4986	-47.5227	-47.4948	4.82825	4.82453	5.12747	0.125637	0.292752	0.121917	0.272535	0.424851	0.70496	0.70124	1.00417	0.680808	0.677089	0.980022	0.708768	0.705048	1.00798
CS + O → CO + S	-17.2324	-12.2785	1.4762	-10.8023	-17.3343	-12.5442	-12.3804	1.57586	-10.9683	-10.9042				-18.1993	-18.2194	-18.1974	-13.2454	-13.2655	-13.2435	-11.7692	-11.7893	-11.7673	0.121292	0.279061	0.278898	0.0193936	0.0134526	0.177163	0.112943	0.177	0.845545	0.687776	0.687939	0.865618	0.707849	0.708012	0.843666	0.685896	0.686059
CH3 + Cl → CH3Cl	-29.3049	-22.0439	-3.13069	-25.1746	-31.8424	-24.2978	-24.5813	-3.35599	-27.6538	-27.712				-31.1123	-31.1752	-31.1056	-23.8513	-23.9141	-23.8445	-26.9819	-27.0448	-26.9752	2.46525	2.2691	2.49102	0.0721673	0.0152231	0.268321	0.0118394	0.0464029	0.657887	0.461733	0.683652	0.594997	0.398843	0.620761	0.664633	0.468479	0.690397
CH3OH + O → HCHO + H2O	-51.7453	-39.1772	-4.41948	-43.5967	-54.5471	-41.481	-41.979	-4.61847	-46.0995	-46.3985				-54.5994	-54.6446	-54.5984	-42.0313	-42.0765	-42.0304	-46.4507	-46.496	-46.4498	2.86517	2.46811	2.68289	0.0633753	0.164278	0.333691	0.180072	0.11891	0.0110882	0.385979	0.171197	0.0341914	0.431258	0.216477	0.0119989	0.385068	0.170286
CH3 + OH → CH3OH	-38.5845	-28.9946	-3.13067	-32.1253	-40.8934	-30.9817	-31.3035	-3.31772	-34.2995	-34.4342				-40.5203	-40.5779	-40.5153	-30.9304	-30.988	-30.9254	-34.0611	-34.1187	-34.0561	2.32879	2.08972	2.26563	0.0199239	0.10259	0.219148	0.0914437	0.0432392	0.392989	0.153918	0.329826	0.335375	0.0963039	0.272212	0.397977	0.158905	0.334814
NH + H → NH2	-28.7171	-27.664	-1.24573	-28.9097	-31.3132	-29.5502	-30.2601	-1.32435	-30.8745	-31.5058				-30.9427	-30.951	-30.9444	-29.8896	-29.8978	-29.8913	-31.1353	-31.1436	-31.137	2.6299	2.03205	2.11062	0.0338011	0.14585	0.564044	0.145788	0.485479	0.404275	0.19357	0.115005	0.396018	0.201827	0.123262	0.402591	0.195254	0.116689
Si + 2 H2 → SiH4	-12.8388	-10.9381	-0.770696	-11.7088	-15.0084	-12.7871	-13.1077	-0.86556	-13.6527	-13.8784				-14.7915	-14.7897	-14.7914	-12.8908	-12.8889	-12.8907	-13.6615	-13.6596	-13.6613	2.13523	1.9295	1.94179	0.0343853	0.0804309	0.240115	0.00214552	0.227827	0.18252	0.02321	0.0109219	0.18435	0.0213798	0.00909182	0.182636	0.0230932	0.0108052
CS + S → CS2	-43.5398	-27.221	-5.76918	-32.9902	-47.1361	-30.5441	-30.8173	-6.13723	-36.6813	-36.5865				-45.9344	-45.9165	-45.9302	-29.6156	-29.5977	-29.6114	-35.3848	-35.3668	-35.3805	3.72894	3.49065	3.78311	0.132631	0.167596	0.105659	0.092005	0.186802	1.33438	1.09609	1.38855	1.35228	1.11399	1.40645	1.33858	1.10029	1.39275
NH2 + H → NH3	-28.6772	-25.771	-1.29851	-27.0695	-30.8271	-27.3861	-27.9209	-1.36785	-28.754	-29.2195				-30.4781	-30.4811	-30.4782	-27.5719	-27.5749	-27.572	-28.8705	-28.8734	-28.8705	2.17791	1.70696	1.78891	0.0279971	0.0918482	0.442955	0.10447	0.360999	0.376991	0.0939606	0.0120054	0.374004	0.0969477	0.0149926	0.376943	0.0940082	0.0120531
2 H2 + O2 → 2 H2O	16.4838	5.16341	3.24774	8.41115	12.9051	1.48182	1.58468	3.25949	4.74131	4.83242				12.811	12.8086	12.8092	1.49059	1.48821	1.48876	4.73833	4.73595	4.7365	3.63008	3.66277	3.57172	0.051354	0.0188189	0.0840446	0.0981192	0.00700577	0.0427353	0.0100446	0.101095	0.0451218	0.0124312	0.103482	0.0445698	0.0118791	0.10293
CO2 + C → 2 CO	-24.4073	-21.3337	-2.12129	-23.455	-25.458	-21.9003	-22.3844	-2.19098	-24.0913	-24.5057				-25.7203	-25.7221	-25.7228	-22.6467	-22.6484	-22.6491	-24.7679	-24.7697	-24.7704	0.997912	0.618885	0.685247	0.0528011	0.0522865	0.431829	0.0489586	0.365466	0.315061	0.694088	0.627726	0.316836	0.695864	0.629501	0.317523	0.696551	0.630188
CO + O → CO2	-62.2541	-43.8545	-5.69714	-49.5517	-66.2524	-47.4891	-47.8528	-6.03194	-53.521	-53.5499				-65.7806	-65.8174	-65.775	-47.381	-47.4178	-47.3754	-53.0782	-53.1149	-53.0726	4.07493	3.8071	4.07032	0.0767125	0.172589	0.191116	0.101006	0.0721043	0.548454	0.280626	0.543846	0.511707	0.243878	0.507098	0.554052	0.286223	0.549443
C + H2O → CO + H2	-34.5796	-25.077	-4.53055	-29.6075	-35.9015	-25.9392	-26.3989	-4.73907	-30.6782	-30.9294				-35.9637	-35.9763	-35.964	-26.4611	-26.4737	-26.4614	-30.9916	-31.0042	-30.9919	1.23771	0.934065	1.01853	0.0841949	0.0718907	0.387843	0.0521704	0.30338	0.146403	0.450051	0.365589	0.158986	0.462634	0.378171	0.146683	0.450331	0.365869
N2H4 + O2 → N2 + 2 H2O	15.4273	7.70344	1.71326	9.41671	14.2679	6.54708	6.54407	1.79454	8.34162	8.25733				13.3927	13.385	13.3856	5.66885	5.66113	5.6617	7.38212	7.3744	7.37496	1.11536	1.13118	0.937428	0.0440149	0.025188	0.0281982	0.13766	0.221947	0.919228	0.903411	1.09716	0.926946	0.911129	1.10488	0.926384	0.910567	1.10432
2 NH → N2 + H2	-77.286	-56.6511	-7.25212	-63.9033	-80.6711	-59.1574	-60.0362	-7.52315	-66.6805	-67.2884				-80.6527	-80.6654	-80.6543	-60.0178	-60.0305	-60.0194	-67.27	-67.2826	-67.2715	3.35955	2.69408	2.93123	0.0255415	0.187848	0.691003	0.153961	0.45386	0.00713862	0.6726	0.435457	0.0198019	0.685263	0.44812	0.00873167	0.674193	0.43705
C + S2 → CS2	-54.2932	-38.9299	-7.90559	-46.8355	-57.3613	-41.4305	-41.998	-8.27384	-49.7043	-49.9036				-56.973	-56.9483	-56.9713	-41.6097	-41.585	-41.608	-49.5153	-49.4906	-49.5136	2.82076	2.3609	2.30577	0.247374	0.139715	0.707239	0.563096	0.762368	0.140906	0.318959	0.374088	0.165648	0.294217	0.349346	0.142617	0.317248	0.372377
2 CO+ 2 NO → N2 + 2 CO2	-31.23	-14.9468	-2.50575	-17.4526	-34.9728	-18.8919	-18.6896	-2.71076	-21.6027	-21.1953				-34.383	-34.4013	-34.3798	-18.0998	-18.1181	-18.0966	-20.6056	-20.6239	-20.6024	3.69886	3.81706	3.82427	0.0439027	0.12803	0.0742982	0.325834	0.0815127	0.545844	0.664045	0.671259	0.527534	0.645735	0.652949	0.549034	0.667235	0.674449
CH4 + 2 O2 → CO2 + 2 H2O	27.9317	11.759	2.25317	14.0121	22.6421	6.42534	6.46934	2.10344	8.52878	8.72251				22.1298	22.1019	22.1258	5.95704	5.92911	5.95308	8.21022	8.18228	8.20625	5.22236	5.37945	5.11863	0.0672755	0.0458159	0.089816	0.364733	0.171002	0.579574	0.422483	0.683301	0.607513	0.450422	0.71124	0.583542	0.42645	0.687268
4 NH3 + 5 O2 → 4 NO + 6H2O	100.39	42.7893	7.28586	50.0752	93.9969	36.6681	36.3964	7.2491	43.9172	43.6823				91.8893	91.8636	91.8745	34.2888	34.2632	34.274	41.5747	41.5491	41.5599	6.32467	6.464	5.89893	0.0681792	0.342766	0.0711559	0.259073	0.493921	2.1758	2.03646	2.60154	2.20142	2.06208	2.62716	2.19058	2.05125	2.61633
2 NH3 + 2 NO + O → 2 N2 + 3 H2O	-64.8677	-46.5456	-3.13875	-49.6843	-69.245	-50.449	-50.9229	-3.23718	-53.6862	-54.0617				-69.4127	-69.4388	-69.4144	-51.0905	-51.1167	-51.0923	-54.2293	-54.2555	-54.231	4.36077	3.94039	4.07263	0.0165984	0.0369379	0.436983	0.0707447	0.304746	0.184206	0.604591	0.472354	0.210381	0.630766	0.498528	0.185945	0.606329	0.474092
C + O2 → CO2	-28.268	-23.6569	-3.69207	-27.3489	-33.4398	-28.4962	-28.8287	-4.02768	-32.5239	-32.5208				-33.3961	-33.4218	-33.396	-28.785	-28.8107	-28.7849	-32.477	-32.5028	-32.477	5.10759	4.91201	4.92353	0.0642347	0.072676	0.259812	0.251419	0.2483	0.0204808	0.216058	0.204546	0.0462574	0.241835	0.230323	0.0204138	0.215992	0.204479
CS2 + 3 O2 → CO2 + 2 SO2	16.3022	-1.57047	-0.319518	-1.88999	7.67933	-10.0252	-10.1933	-0.634713	-10.6599	-10.5128				7.10833	6.99827	7.1006	-10.7643	-10.8744	-10.772	-11.0838	-11.1939	-11.0916	8.07971	8.5381	8.24198	0.543134	0.0834125	0.0847444	0.527908	0.38087	1.11414	0.655746	0.951871	1.22419	0.765798	1.06192	1.12186	0.663474	0.9596
CH4 + 4 NO → 2 N2 + CO2 + 2 H2O	-26.807	-13.4883	0.383241	-13.105	-31.3399	-18.1666	-18.0212	0.355305	-17.8113	-17.638				-31.2847	-31.3013	-31.2874	-17.966	-17.9826	-17.9687	-17.5828	-17.5994	-17.5854	4.40071	4.42731	4.29062	0.132214	0.251023	0.105621	0.415647	0.242309	0.0770455	0.0504527	0.187141	0.0936031	0.0670103	0.203698	0.0796916	0.0530988	0.189787
CH4 + NH3 + 3 O → HCN + 3 H2O	-162.965	-122.914	-12.5474	-135.461	-172.587	-131.065	-132.537	-13.1433	-144.208	-145.084				-171.949	-172.029	-171.942	-131.898	-131.978	-131.892	-144.446	-144.526	-144.439	9.86592	8.68759	9.38266	0.243444	0.537025	0.934882	0.636191	0.23981	0.881471	0.296856	0.398216	0.801762	0.376565	0.318507	0.888312	0.290014	0.405058
2 C + H2 → C2H2	-86.7396	-63.8209	-8.05043	-71.8713	-92.952	-69.2156	-70.0332	-8.42958	-77.6452	-78.0837				-91.8204	-91.8237	-91.8188	-68.9016	-68.9049	-68.9001	-76.952	-76.9553	-76.9505	6.3711	5.56479	5.92697	0.158723	0.170075	0.64759	0.153097	0.285413	1.29034	0.484022	0.8462	1.28705	0.480741	0.842919	1.29189	0.485574	0.847752
4 NH3 + 3 O2 → 2 N2 + 6 H2O	45.651	17.542	5.41593	22.958	40.0149	12.0761	11.9059	5.50096	17.5771	17.3218				38.4747	38.4605	38.4612	10.3657	10.3515	10.3523	15.7817	15.7674	15.7682	5.50302	5.51186	5.07091	0.133117	0.0459271	0.124281	0.309987	0.565227	1.67327	1.66443	2.10538	1.68751	1.67867	2.11962	1.68673	1.6779	2.11884
MAE																							3.10726	2.91399	3.02248	0.0793695	0.141779	0.326947	0.203726	0.278417	0.561307	0.51018	0.648229	0.561278	0.515643	0.649723	0.564225	0.512781	0.651233
RMS																							3.75195	3.57118	3.66577	0.116892	0.182897	0.397408	0.264062	0.3392	0.751779	0.658766	0.845869	0.751772	0.664605	0.848164	0.754453	0.661663	0.848931
MAX																							9.86592	8.68759	9.38266	0.543134	0.537025	0.934882	0.636191	0.822659	2.1758	2.03646	2.60154	2.20142	2.06208	2.62716	2.19058	2.05125	2.61633
																							Conventional			F12					PBE			P86			PW91

## Sheet: cc-pVQZ-F12
627.509	MP2 correlation energy (a.u.)	CCSD correlation energy (a.u.)	(T) correction (a.u.)	CCSD(T) correlation energy (a.u.)	MP2-F12 correlation energy (a.u.)	CCSD(F12*) correlation energy (a.u.)	MP2-F12 + (CCSD - MP2) correlation energy (a.u.)	(T+) correction for CCSD(F12*) (a.u.)	CCSD(F12*)(T+) correlation energy (a.u.)	MP2-F12 + [CCSD(T) – MP2] correlation energy (a.u.)	PBE correlation energy (a.u.)	P86 correlation energy (a.u.)	PW91 correlation energy (a.u.)	PBE + MP2 correlation energy (a.u.)	P86 + MP2 correlation energy (a.u.)	PW91 + MP2 correlation energy (a.u.)	PBE + CCSD correlation energy (a.u.)	P86 + CCSD correlation energy (a.u.)	PW91 + CCSD correlation energy (a.u.)	PBE + CCSD(T) correlation energy (a.u.)	P86 + CCSD(T) correlation energy (a.u.)	PW91 + CCSD(T) correlation energy (a.u.)	Error, MP2 correlation energy	Error, CCSD correlation energy	Error, CCSD(T) correlation energy	Error, MP2-F12 correlation energy	Error, CCSD(F12*) correlation energy	Error, MP2-F12 + (CCSD - MP2) correlation energy	Error, CCSD(F12*)(T+) correlation energy	Error, MP2-F12 + [CCSD(T) - MP2] correlation energy	Error, MP2 + PBE correlation energy	Error, CCSD + PBE correlation energy	Error, CCSD(T) + PBE correlation energy	Error, MP2 + P86 correlation energy	Error, CCSD + P86 correlation energy	Error, CCSD(T) + P86 correlation energy	Error, MP2 + PW91 correlation energy	Error, CCSD + PW91 correlation energy	Error, CCSD(T) + PW91 correlation energy
F2	-0.580815	-0.579244	-0.0217112	-0.600955	-0.609724	-0.598468	-0.608154	-0.0224097	-0.620878	-0.629865	-0.0300073	-0.0301132	-0.030086	-0.610822	-0.610928	-0.610901	-0.609252	-0.609357	-0.60933	-0.630963	-0.631069	-0.631041
Cl2	-0.42285	-0.452437	-0.0221085	-0.474546	-0.455875	-0.470998	-0.485463	-0.0231949	-0.494192	-0.507572	-0.026824	-0.0269437	-0.0268728	-0.449674	-0.449794	-0.449723	-0.479261	-0.479381	-0.47931	-0.50137	-0.50149	-0.501419
ClF	-0.498433	-0.511779	-0.0208665	-0.532645	-0.529005	-0.530434	-0.542351	-0.0216965	-0.552131	-0.563217	-0.0283019	-0.0283936	-0.0283651	-0.526735	-0.526826	-0.526798	-0.540081	-0.540172	-0.540144	-0.560947	-0.561039	-0.56101
ClO	-0.437199	-0.463166	-0.0213104	-0.484477	-0.463753	-0.478417	-0.489721	-0.0221151	-0.500532	-0.511031	-0.0233602	-0.0234736	-0.0234037	-0.460559	-0.460672	-0.460603	-0.486526	-0.48664	-0.48657	-0.507837	-0.50795	-0.50788
Si2	-0.20091	-0.217732	-0.017698	-0.23543	-0.209717	-0.220789	-0.22654	-0.0181094	-0.238898	-0.244238	-0.00502626	-0.00504733	-0.00502976	-0.205936	-0.205957	-0.205939	-0.222758	-0.222779	-0.222762	-0.240456	-0.240477	-0.24046
NH	-0.158391	-0.174257	-0.00480875	-0.179066	-0.165184	-0.177792	-0.18105	-0.00493646	-0.182729	-0.185859	-0.00598696	-0.00600268	-0.00599543	-0.164378	-0.164394	-0.164387	-0.180244	-0.18026	-0.180253	-0.185053	-0.185069	-0.185061
CH	-0.115018	-0.136604	-0.00391586	-0.14052	-0.119809	-0.138558	-0.141395	-0.00401503	-0.142573	-0.145311	-0.00386486	-0.00387602	-0.00386955	-0.118883	-0.118894	-0.118887	-0.140469	-0.14048	-0.140474	-0.144385	-0.144396	-0.14439
S2	-0.371767	-0.382856	-0.0243043	-0.407161	-0.394876	-0.394683	-0.405965	-0.0251962	-0.419879	-0.430269	-0.0171155	-0.0171953	-0.0171379	-0.388883	-0.388963	-0.388905	-0.399972	-0.400052	-0.399994	-0.424276	-0.424356	-0.424299
OH	-0.227246	-0.237748	-0.00664	-0.244388	-0.238446	-0.244521	-0.248948	-0.00685736	-0.251378	-0.255588	-0.0108594	-0.010891	-0.01088	-0.238105	-0.238137	-0.238126	-0.248607	-0.248639	-0.248628	-0.255247	-0.255279	-0.255268
HCl	-0.224902	-0.243753	-0.00988053	-0.253634	-0.241496	-0.252944	-0.260346	-0.0103392	-0.263284	-0.270227	-0.0137105	-0.01381	-0.0137341	-0.238613	-0.238712	-0.238637	-0.257463	-0.257563	-0.257487	-0.267344	-0.267444	-0.267368
P2	-0.305698	-0.315885	-0.0247483	-0.340633	-0.321817	-0.32311	-0.332003	-0.0254679	-0.348578	-0.356752	-0.0109718	-0.0110215	-0.0109814	-0.31667	-0.31672	-0.31668	-0.326857	-0.326907	-0.326867	-0.351605	-0.351655	-0.351615
O2	-0.532296	-0.50337	-0.0242543	-0.527624	-0.552925	-0.515932	-0.524	-0.0248479	-0.54078	-0.548254	-0.0198854	-0.0199444	-0.0199219	-0.552181	-0.55224	-0.552218	-0.523256	-0.523314	-0.523292	-0.54751	-0.547569	-0.547546
SO	-0.44545	-0.440232	-0.0239764	-0.464208	-0.466882	-0.452299	-0.461664	-0.0246654	-0.476964	-0.485641	-0.0184585	-0.0185224	-0.018488	-0.463908	-0.463972	-0.463938	-0.458691	-0.458755	-0.45872	-0.482667	-0.482731	-0.482696
SiH2(3B1)	-0.0983611	-0.118984	-0.00367754	-0.122661	-0.103038	-0.120868	-0.123661	-0.00378467	-0.124652	-0.127338	-0.00316534	-0.00317412	-0.00316767	-0.101526	-0.101535	-0.101529	-0.122149	-0.122158	-0.122151	-0.125827	-0.125835	-0.125829
HF	-0.303828	-0.302807	-0.00845298	-0.31126	-0.319626	-0.313401	-0.318604	-0.0087626	-0.322163	-0.327057	-0.0163008	-0.0163575	-0.0163394	-0.320129	-0.320186	-0.320168	-0.319108	-0.319164	-0.319146	-0.327561	-0.327617	-0.327599
NO	-0.449301	-0.442208	-0.0220441	-0.464252	-0.467396	-0.452918	-0.460303	-0.0226051	-0.475523	-0.482347	-0.0171294	-0.017175	-0.0171561	-0.466431	-0.466476	-0.466457	-0.459337	-0.459383	-0.459364	-0.481381	-0.481427	-0.481408
SiH2(1A1)	-0.117579	-0.142495	-0.00423841	-0.146734	-0.123343	-0.144464	-0.148259	-0.00436539	-0.148829	-0.152498	-0.00387451	-0.00389067	-0.00387767	-0.121454	-0.12147	-0.121457	-0.14637	-0.146386	-0.146373	-0.150608	-0.150625	-0.150612
PH2	-0.155214	-0.17838	-0.00673123	-0.185111	-0.163415	-0.181887	-0.186581	-0.00694716	-0.188834	-0.193313	-0.00588296	-0.00590663	-0.0058882	-0.161097	-0.161121	-0.161102	-0.184263	-0.184287	-0.184268	-0.190994	-0.191018	-0.190999
HOCl	-0.485095	-0.499504	-0.0221228	-0.521627	-0.513245	-0.515824	-0.527654	-0.0229459	-0.538769	-0.549776	-0.0247777	-0.0248975	-0.0248204	-0.509873	-0.509992	-0.509915	-0.524282	-0.524401	-0.524324	-0.546404	-0.546524	-0.546447
CS	-0.329879	-0.340779	-0.0237801	-0.36456	-0.34636	-0.348894	-0.357261	-0.0244913	-0.373385	-0.381041	-0.0126446	-0.012699	-0.0126598	-0.342523	-0.342578	-0.342539	-0.353424	-0.353478	-0.353439	-0.377204	-0.377259	-0.377219
CN	-0.354886	-0.35385	-0.0228347	-0.376684	-0.366901	-0.359899	-0.365865	-0.0232585	-0.383158	-0.3887	-0.0103232	-0.0103471	-0.0103343	-0.365209	-0.365233	-0.36522	-0.364173	-0.364197	-0.364184	-0.387007	-0.387031	-0.387019
CH2(1A1)	-0.149352	-0.172155	-0.00548029	-0.177635	-0.155715	-0.174991	-0.178518	-0.00562074	-0.180612	-0.183999	-0.005238	-0.00524987	-0.0052431	-0.15459	-0.154601	-0.154595	-0.177393	-0.177405	-0.177398	-0.182873	-0.182885	-0.182878
NH2	-0.206241	-0.220184	-0.00686399	-0.227048	-0.215151	-0.225023	-0.229094	-0.00705469	-0.232077	-0.235958	-0.00789912	-0.00791758	-0.00790804	-0.21414	-0.214158	-0.214149	-0.228084	-0.228102	-0.228092	-0.234948	-0.234966	-0.234956
SH2	-0.208243	-0.229894	-0.00959907	-0.239493	-0.220893	-0.236178	-0.242544	-0.00996029	-0.246138	-0.252143	-0.00976376	-0.00980557	-0.00977521	-0.218006	-0.218048	-0.218018	-0.239658	-0.2397	-0.239669	-0.249257	-0.249299	-0.249268
CH2(3B1)	-0.132133	-0.149187	-0.00403363	-0.15322	-0.137507	-0.151796	-0.154561	-0.00413766	-0.155934	-0.158594	-0.00433457	-0.00434307	-0.00433804	-0.136467	-0.136476	-0.136471	-0.153521	-0.15353	-0.153525	-0.157555	-0.157563	-0.157558
SiO	-0.370499	-0.365795	-0.0204886	-0.386284	-0.386688	-0.374635	-0.381984	-0.0210047	-0.39564	-0.402473	-0.0141222	-0.0141663	-0.0141452	-0.384621	-0.384665	-0.384644	-0.379918	-0.379962	-0.379941	-0.400406	-0.40045	-0.400429
N2	-0.409615	-0.400768	-0.0213549	-0.422123	-0.424804	-0.409312	-0.415957	-0.0218325	-0.431144	-0.437312	-0.013769	-0.0138028	-0.0137856	-0.423384	-0.423418	-0.4234	-0.414537	-0.414571	-0.414553	-0.435892	-0.435925	-0.435908
SiH3	-0.126233	-0.150667	-0.00404534	-0.154712	-0.132461	-0.153196	-0.156895	-0.00417376	-0.157369	-0.16094	-0.00437804	-0.00439312	-0.00438128	-0.130611	-0.130626	-0.130614	-0.155045	-0.15506	-0.155048	-0.15909	-0.159105	-0.159094
H2O	-0.287302	-0.289427	-0.00951946	-0.298946	-0.300518	-0.297549	-0.302643	-0.0098131	-0.307362	-0.312163	-0.0126827	-0.0127176	-0.0127021	-0.299984	-0.300019	-0.300004	-0.30211	-0.302145	-0.302129	-0.311629	-0.311664	-0.311648
PH3	-0.183019	-0.208773	-0.00775654	-0.21653	-0.192568	-0.213025	-0.218322	-0.0080105	-0.221035	-0.226079	-0.00698492	-0.00700722	-0.00699054	-0.190004	-0.190026	-0.19001	-0.215758	-0.21578	-0.215764	-0.223515	-0.223537	-0.22352
CO	-0.389072	-0.386555	-0.0193477	-0.405902	-0.40507	-0.395869	-0.402553	-0.0198604	-0.415729	-0.421901	-0.0150379	-0.0150799	-0.0150605	-0.40411	-0.404152	-0.404133	-0.401593	-0.401635	-0.401615	-0.42094	-0.420982	-0.420963
SO2	-0.728414	-0.710816	-0.0398937	-0.750709	-0.762983	-0.731452	-0.745385	-0.0410505	-0.772503	-0.785279	-0.0311319	-0.0312351	-0.0311809	-0.759546	-0.759649	-0.759595	-0.741948	-0.742051	-0.741997	-0.781841	-0.781944	-0.78189
H2O2	-0.545652	-0.546492	-0.0220853	-0.568577	-0.569865	-0.561268	-0.570704	-0.0227374	-0.584005	-0.59279	-0.0233073	-0.0233756	-0.0233454	-0.568959	-0.569028	-0.568997	-0.569799	-0.569867	-0.569837	-0.591884	-0.591952	-0.591922
HCO	-0.408753	-0.408458	-0.0197914	-0.428249	-0.425497	-0.418167	-0.425202	-0.0203113	-0.438478	-0.444993	-0.0155459	-0.0155873	-0.0155677	-0.424299	-0.42434	-0.42432	-0.424003	-0.424045	-0.424025	-0.443795	-0.443836	-0.443817
NH3	-0.253659	-0.262789	-0.00900722	-0.271797	-0.264318	-0.26875	-0.273448	-0.00925351	-0.278004	-0.282455	-0.00945315	-0.00947259	-0.00946175	-0.263113	-0.263132	-0.263121	-0.272243	-0.272262	-0.272251	-0.28125	-0.281269	-0.281258
CH3	-0.174069	-0.191748	-0.00547155	-0.197219	-0.181271	-0.195309	-0.19895	-0.00561907	-0.200928	-0.204421	-0.00591203	-0.00592275	-0.00591632	-0.179982	-0.179992	-0.179986	-0.19766	-0.197671	-0.197664	-0.203131	-0.203142	-0.203136
HCN	-0.375102	-0.37294	-0.0202452	-0.393185	-0.388765	-0.380184	-0.386603	-0.0206804	-0.400864	-0.406848	-0.0118186	-0.0118432	-0.0118303	-0.38692	-0.386945	-0.386932	-0.384758	-0.384783	-0.38477	-0.405003	-0.405028	-0.405015
SiH4	-0.15305	-0.180535	-0.00433681	-0.184871	-0.16064	-0.183624	-0.188125	-0.0044799	-0.188103	-0.192462	-0.00547129	-0.00548782	-0.00547534	-0.158521	-0.158538	-0.158525	-0.186006	-0.186022	-0.18601	-0.190343	-0.190359	-0.190347
H2CO	-0.430553	-0.434991	-0.0190303	-0.454022	-0.448694	-0.445483	-0.453132	-0.0195461	-0.465029	-0.472162	-0.0167738	-0.0168159	-0.0167964	-0.447327	-0.447369	-0.44735	-0.451765	-0.451807	-0.451788	-0.470795	-0.470837	-0.470818
CO2	-0.660017	-0.642116	-0.0327244	-0.674841	-0.687953	-0.659151	-0.670053	-0.0336351	-0.692786	-0.702777	-0.0265931	-0.0266645	-0.0266327	-0.68661	-0.686681	-0.686649	-0.668709	-0.668781	-0.668749	-0.701434	-0.701505	-0.701473
CH3Cl	-0.40752	-0.43437	-0.0182929	-0.452663	-0.431402	-0.447322	-0.458253	-0.0189916	-0.466314	-0.476546	-0.0196048	-0.0197115	-0.0196312	-0.427125	-0.427231	-0.427151	-0.453975	-0.454082	-0.454002	-0.472268	-0.472375	-0.472295
C2H2	-0.333629	-0.340381	-0.0182511	-0.358632	-0.345796	-0.346459	-0.352549	-0.0186415	-0.365101	-0.3708	-0.00985916	-0.00987817	-0.00986613	-0.343488	-0.343507	-0.343495	-0.35024	-0.350259	-0.350247	-0.368491	-0.36851	-0.368498
CH4	-0.210371	-0.228042	-0.00701715	-0.235059	-0.218899	-0.232324	-0.23657	-0.00720442	-0.239529	-0.243588	-0.00705453	-0.00706511	-0.00705915	-0.217426	-0.217436	-0.21743	-0.235097	-0.235107	-0.235101	-0.242114	-0.242124	-0.242118
N2H4	-0.475862	-0.48777	-0.0190392	-0.506809	-0.495499	-0.498844	-0.507407	-0.0195614	-0.518405	-0.526447	-0.0174431	-0.0174783	-0.0174585	-0.493305	-0.49334	-0.49332	-0.505213	-0.505248	-0.505229	-0.524252	-0.524288	-0.524268
CH3SH	-0.393385	-0.422245	-0.0181354	-0.44038	-0.41332	-0.432318	-0.44218	-0.0187239	-0.451042	-0.460315	-0.0157056	-0.0157526	-0.01572	-0.40909	-0.409137	-0.409105	-0.43795	-0.437997	-0.437965	-0.456086	-0.456133	-0.4561
CH3OH	-0.464798	-0.477675	-0.017271	-0.494946	-0.484954	-0.489332	-0.497831	-0.0177811	-0.507113	-0.515102	-0.0183952	-0.0184436	-0.0184173	-0.483193	-0.483241	-0.483215	-0.49607	-0.496119	-0.496092	-0.513341	-0.51339	-0.513363
Si2H6	-0.284371	-0.330318	-0.0106035	-0.340921	-0.298718	-0.336268	-0.344665	-0.0109562	-0.347224	-0.355268	-0.0100803	-0.0101299	-0.010087	-0.294451	-0.294501	-0.294458	-0.340398	-0.340447	-0.340405	-0.351001	-0.351051	-0.351008
C2H4	-0.358543	-0.377988	-0.0165905	-0.394579	-0.372387	-0.385027	-0.391833	-0.0169889	-0.402016	-0.408423	-0.0114148	-0.0114318	-0.0114222	-0.369958	-0.369975	-0.369965	-0.389403	-0.38942	-0.38941	-0.405994	-0.40601	-0.406001
C2H6	-0.39371	-0.419997	-0.0149544	-0.434952	-0.409369	-0.428001	-0.435656	-0.0153509	-0.443352	-0.450611	-0.0129348	-0.0129541	-0.0129426	-0.406645	-0.406665	-0.406653	-0.432932	-0.432951	-0.43294	-0.447887	-0.447906	-0.447894
F	-0.232476	-0.241511	-0.00511947	-0.24663	-0.245972	-0.250562	-0.255006	-0.00532731	-0.25589	-0.260126	-0.0141895	-0.0142853	-0.0142305	-0.246666	-0.246762	-0.246707	-0.2557	-0.255796	-0.255741	-0.26082	-0.260916	-0.260861
C	-0.0786654	-0.0966995	-0.00255642	-0.099256	-0.0816017	-0.0976726	-0.0996359	-0.00260834	-0.100281	-0.102192	-0.00222879	-0.00235052	-0.00223258	-0.0808942	-0.0810159	-0.080898	-0.0989283	-0.0990501	-0.0989321	-0.101485	-0.101606	-0.101489
H	0	0	0	0	0	0	0	0	0	0	0	0	0	0	0	0	0	0	0	0	0	0
Cl	-0.184412	-0.205197	-0.00764783	-0.212845	-0.19931	-0.213197	-0.220095	-0.00803075	-0.221227	-0.227743	-0.0123157	-0.0124057	-0.0123417	-0.196728	-0.196818	-0.196754	-0.217513	-0.217603	-0.217539	-0.225161	-0.225251	-0.225187
N	-0.109365	-0.123368	-0.0030045	-0.126373	-0.113707	-0.125478	-0.12771	-0.00307068	-0.128549	-0.130715	-0.00370562	-0.00371816	-0.00371266	-0.11307	-0.113083	-0.113077	-0.127074	-0.127086	-0.127081	-0.130078	-0.130091	-0.130085
O	-0.168324	-0.182127	-0.00404726	-0.186174	-0.177137	-0.187378	-0.19094	-0.00418344	-0.191561	-0.194987	-0.0086137	-0.00883733	-0.00863437	-0.176937	-0.177161	-0.176958	-0.19074	-0.190964	-0.190761	-0.194788	-0.195011	-0.194808
P	-0.0905533	-0.10599	-0.00467866	-0.110668	-0.0950652	-0.107583	-0.110502	-0.00479398	-0.112377	-0.11518	-0.00298154	-0.00300122	-0.00298529	-0.0935348	-0.0935545	-0.0935386	-0.108971	-0.108991	-0.108975	-0.11365	-0.11367	-0.113654
Si	-0.0652906	-0.081088	-0.00309315	-0.0841811	-0.0682966	-0.0817643	-0.084094	-0.00316597	-0.0849302	-0.0871871	-0.00171561	-0.00181627	-0.00171783	-0.0670062	-0.0671069	-0.0670084	-0.0828036	-0.0829042	-0.0828058	-0.0858967	-0.0859974	-0.085899
S	-0.136727	-0.156242	-0.00618935	-0.162431	-0.146131	-0.160517	-0.165646	-0.00643438	-0.166951	-0.171835	-0.00706281	-0.00710386	-0.00707505	-0.14379	-0.143831	-0.143802	-0.163305	-0.163346	-0.163317	-0.169494	-0.169535	-0.169506
HCOOH	-0.689049	-0.685299	-0.030374	-0.715673	-0.718921	-0.703348	-0.715171	-0.0312507	-0.734599	-0.745545	-0.0282423	-0.0283169	-0.0282816	-0.717292	-0.717366	-0.717331	-0.713542	-0.713616	-0.713581	-0.743916	-0.74399	-0.743955
CS2	-0.539169	-0.543695	-0.0394024	-0.583098	-0.56776	-0.55828	-0.572286	-0.0406507	-0.598931	-0.611689	-0.0216094	-0.0216913	-0.0216342	-0.560778	-0.56086	-0.560803	-0.565305	-0.565387	-0.56533	-0.604707	-0.604789	-0.604732
HNCO	-0.630485	-0.619072	-0.0326932	-0.651765	-0.656	-0.634041	-0.644586	-0.0335458	-0.667586	-0.677279	-0.0234229	-0.0234657	-0.0234516	-0.653908	-0.653951	-0.653937	-0.642495	-0.642537	-0.642523	-0.675188	-0.675231	-0.675216
COCl2	-0.84302	-0.857528	-0.0453847	-0.902913	-0.891833	-0.885481	-0.906341	-0.0470807	-0.932562	-0.951726	-0.0417377	-0.0420479	-0.0418032	-0.884757	-0.885068	-0.884823	-0.899266	-0.899576	-0.899331	-0.94465	-0.944961	-0.944716
SO3	-0.986891	-0.959964	-0.05081	-1.01077	-1.03382	-0.988937	-1.00689	-0.052348	-1.04128	-1.0577	-0.0430401	-0.0431254	-0.0431073	-1.02993	-1.03002	-1.03	-1.003	-1.00309	-1.00307	-1.05381	-1.0539	-1.05388
SH	-0.173486	-0.194899	-0.00783541	-0.202734	-0.184728	-0.200275	-0.206141	-0.0081426	-0.208417	-0.213976	-0.00857019	-0.00861338	-0.00858222	-0.182056	-0.1821	-0.182068	-0.203469	-0.203512	-0.203481	-0.211304	-0.211348	-0.211316
NO2	-0.751186	-0.71916	-0.0422532	-0.761413	-0.780734	-0.737079	-0.748708	-0.0433074	-0.780386	-0.790961	-0.0281574	-0.0282329	-0.0282009	-0.779344	-0.779419	-0.779387	-0.747317	-0.747393	-0.747361	-0.789571	-0.789646	-0.789614
H2	-0.0327903	-0.0401138	0	-0.0401138	-0.0342219	-0.0406795	-0.0415454	0	-0.0406795	-0.0415454	-0.0011655	-0.00116811	-0.00116669	-0.0339558	-0.0339585	-0.033957	-0.0412793	-0.0412819	-0.0412805	-0.0412793	-0.0412819	-0.0412805
Atomization energies (kcal/mol)
F2	72.7045	60.3805	7.19892	67.5794	73.9085	61.0838	61.5845	7.37644	68.4603	68.7834				73.7263	73.6725	73.7242	61.4023	61.3484	61.4002	68.6012	68.5474	68.5991	1.20504	0.829531	1.04044	0.00105453	0.126219	0.374454	0.159612	0.16354	0.183288	0.192221	0.0186933	0.237114	0.138394	0.0725199	0.185383	0.190126	0.0207887
Cl2	33.9016	26.3825	4.27514	30.6576	35.9287	27.9895	28.4096	4.4763	32.4658	32.6847				35.2776	35.2397	35.2754	27.7584	27.7206	27.7563	32.0336	31.9957	32.0315	1.91555	1.6994	1.9636	0.111555	0.0924184	0.327706	0.155452	0.0635141	0.539593	0.323443	0.587634	0.577441	0.36129	0.625482	0.541719	0.325569	0.58976
ClF	51.1698	40.8324	5.08232	45.9147	52.5374	41.8394	42.2	5.23243	47.0718	47.2823				52.2973	52.2381	52.2948	41.9599	41.9008	41.9574	47.0422	46.9831	47.0398	1.27819	1.08492	1.2362	0.0893877	0.0779689	0.282654	0.0791317	0.131373	0.150679	0.0425872	0.108694	0.209818	0.0165516	0.167833	0.153163	0.0401034	0.111178
ClO	53.0014	47.5918	6.03368	53.6254	54.7859	48.847	49.3763	6.21291	55.0599	55.41				54.5267	54.4011	54.5247	49.1171	48.9915	49.1151	55.1508	55.0251	55.1488	1.72489	1.50324	1.71412	0.0596758	0.247994	0.281322	0.279637	0.0704457	0.19951	0.0221357	0.18874	0.325185	0.103539	0.314415	0.201574	0.0200718	0.190804
Si2	44.1317	34.862	7.22371	42.0857	45.886	35.9315	36.6162	7.39046	43.322	43.84				45.1326	45.0195	45.132	35.8629	35.7498	35.8623	43.0866	42.9735	43.086	1.80116	1.16054	1.37626	0.0469014	0.0910024	0.593727	0.139971	0.378006	0.800258	0.15963	0.375351	0.913374	0.272746	0.488467	0.800854	0.160226	0.375947
NH	30.7645	31.9333	1.13218	33.0655	32.3022	32.8277	33.471	1.17079	33.9985	34.6032				32.1961	32.1981	32.197	33.3649	33.3669	33.3658	34.4971	34.499	34.498	1.51793	0.986875	1.01814	0.0197813	0.0925164	0.550839	0.0851715	0.519571	0.0863691	0.444688	0.41342	0.084377	0.446681	0.415412	0.0854709	0.445587	0.414318
CH	22.8115	25.0406	0.853062	25.8936	23.9754	25.6559	26.2045	0.882707	26.5386	27.0576				23.8381	23.7688	23.8387	26.0672	25.9978	26.0678	26.9203	26.8509	26.9208	1.14558	0.696846	0.716209	0.0183512	0.0814646	0.467086	0.071182	0.447724	0.118929	0.329805	0.310443	0.188314	0.26042	0.241058	0.118366	0.330369	0.311007
S2	61.6923	44.1594	7.48345	51.6428	64.3909	46.2157	46.858	7.73555	53.9512	54.3414				63.5685	63.567	63.5671	46.0355	46.0341	46.0342	53.519	53.5175	53.5177	2.8431	2.31812	2.67022	0.144488	0.261816	0.380496	0.361814	0.0283899	0.966918	0.441934	0.79404	0.96837	0.443386	0.795492	0.96826	0.443276	0.795382
OH	36.9741	34.9027	1.62697	36.5297	38.4719	35.858	36.4005	1.67792	37.5359	38.0275				38.3833	38.2628	38.3833	36.3119	36.1914	36.3119	37.9388	37.8184	37.9388	1.4838	1.01595	1.06932	0.0140554	0.0606416	0.481908	0.0630627	0.428537	0.0746217	0.39323	0.33986	0.195104	0.272748	0.219377	0.0746201	0.393232	0.339862
HCl	25.4081	24.1942	1.40104	25.5952	26.4721	24.942	25.2581	1.4486	26.3906	26.6592				26.2834	26.2894	26.2819	25.0694	25.0754	25.0679	26.4705	26.4765	26.469	1.08443	0.781997	0.844318	0.0204583	0.0341576	0.281975	0.048926	0.219654	0.209179	0.0932538	0.0309332	0.203179	0.0992542	0.0369336	0.210675	0.0917585	0.0294379
P2	78.1826	65.2018	9.65795	74.8597	82.6343	67.736	69.6535	9.9648	77.7008	79.3114				81.3256	81.3321	81.3269	68.3448	68.3513	68.3461	78.0027	78.0093	78.0041	4.45978	2.93284	3.19964	0.00806542	0.398573	1.51888	0.358531	1.25207	1.31675	0.210187	0.0566164	1.31025	0.216692	0.0501119	1.31543	0.211512	0.0552921
O2	122.771	87.2969	10.1404	97.4373	124.656	88.5897	89.1819	10.342	98.9317	99.3223				124.439	124.195	124.436	88.9649	88.7212	88.9618	99.1053	98.8615	99.1022	1.9167	1.41006	1.67445	0.0316539	0.11725	0.474977	0.180047	0.210591	0.248742	0.257889	0.0064975	0.492445	0.014186	0.2502	0.251834	0.254797	0.0095893
SO	88.1015	63.9202	8.62182	72.542	90.1194	65.5147	65.938	8.81501	74.3297	74.5598				89.8472	89.7213	89.8451	65.6659	65.54	65.6638	74.2877	74.1618	74.2856	1.96375	1.69201	1.92067	0.0540968	0.0975027	0.32583	0.132959	0.0971755	0.218046	0.0536874	0.174967	0.343983	0.0722491	0.300904	0.220162	0.0515719	0.177083
SiH2(3B1)	20.752	23.7799	0.366711	24.1466	21.8007	24.5378	24.8286	0.388242	24.926	25.1953				21.6618	21.6041	21.6618	24.6896	24.632	24.6897	25.0563	24.9987	25.0564	1.04623	0.783363	0.783316	0.0024269	0.0255044	0.265297	0.00392723	0.265344	0.136512	0.126359	0.126405	0.194172	0.0686983	0.0687447	0.136446	0.126425	0.126471
HF	44.774	38.4638	2.09181	40.5556	46.2185	39.4317	39.9083	2.15567	41.5874	42.0001				46.0988	46.0743	46.0973	39.7887	39.7641	39.7872	41.8805	41.856	41.879	1.44299	1.0209	1.09516	0.00151353	0.053052	0.423607	0.0634495	0.349346	0.118151	0.303943	0.229682	0.142679	0.279414	0.205154	0.119642	0.302452	0.228191
NO	107.689	85.7885	9.40784	95.1963	110.788	87.8904	88.8883	9.6329	97.5233	98.2962				110.707	110.587	110.706	88.8069	88.6873	88.8063	98.2147	98.0951	98.2141	3.0399	2.27435	2.47848	0.0599591	0.172427	0.825502	0.151487	0.62138	0.0215088	0.744034	0.539912	0.141135	0.624408	0.420286	0.0221336	0.743409	0.539287
SiH2(1A1)	32.8117	38.5338	0.71866	39.2525	34.5423	39.3446	40.2644	0.752648	40.0973	40.983				34.1664	34.1134	34.167	39.8885	39.8355	39.8891	40.6072	40.5542	40.6078	1.70188	0.951762	0.955891	0.0286926	0.140935	0.778806	0.111076	0.774677	0.347144	0.40297	0.398841	0.40017	0.349944	0.345815	0.346557	0.403557	0.399428
PH2	40.5753	45.4255	1.28801	46.7135	42.8904	46.6265	47.7406	1.35114	47.9776	49.0286				42.3959	42.3984	42.3969	47.2462	47.2487	47.2471	48.5342	48.5367	48.5351	2.34647	1.41352	1.43842	0.0313404	0.212537	0.901606	0.174294	0.876715	0.525801	0.407146	0.382254	0.523296	0.40965	0.384758	0.524869	0.408077	0.383186
HOCl	83.0566	70.394	6.54349	76.9375	85.8422	72.3199	73.1797	6.73426	79.0542	79.7232				85.4714	85.3498	85.4689	72.8089	72.6872	72.8064	79.3524	79.2307	79.3499	2.66726	2.00775	2.1999	0.118396	0.0818671	0.777902	0.083244	0.585753	0.252394	0.407111	0.214963	0.37405	0.285456	0.0933075	0.254896	0.404609	0.212461
CS	71.8411	55.1192	9.4342	64.5534	74.44	56.9177	57.718	9.69412	66.6119	67.1522				73.9452	73.8771	73.9447	57.2232	57.1552	57.2227	66.6574	66.5894	66.6569	2.53945	1.93744	2.12762	0.0593789	0.138862	0.661387	0.0691194	0.471211	0.435399	0.166608	0.0235673	0.503432	0.098576	0.0915997	0.435929	0.166079	0.0240969
CN	104.703	83.9493	10.8394	94.7888	107.676	85.811	86.9218	11.0313	96.8423	97.7612				107.457	107.388	107.458	86.7033	86.634	86.7035	97.5428	97.4735	97.5429	2.9008	2.0463	2.23633	0.0716577	0.184613	0.926156	0.182781	0.736135	0.146809	0.707689	0.517669	0.216087	0.638411	0.448391	0.146631	0.707867	0.517847
CH2(1A1)	44.3562	47.349	1.83476	49.1837	46.5068	48.5183	49.4995	1.89031	50.4086	51.3343				46.2445	46.1756	46.2453	49.2373	49.1683	49.2381	51.072	51.0031	51.0728	2.13789	1.31441	1.36032	0.0126983	0.145068	0.836173	0.13543	0.790262	0.249581	0.573893	0.527983	0.318519	0.504955	0.459045	0.24876	0.574714	0.528804
NH2	60.7905	60.7531	2.42187	63.1749	63.6569	62.4651	63.6194	2.50001	64.9651	66.0413				63.422	63.4257	63.4231	63.3845	63.3882	63.3857	65.8064	65.8101	65.8076	2.83894	1.86314	1.92902	0.0274297	0.151066	1.00323	0.1388	0.937352	0.207475	0.768322	0.702447	0.203767	0.772031	0.706156	0.206295	0.769502	0.703627
SH2	44.8767	46.2174	2.13963	48.357	46.9135	47.4778	48.2543	2.21254	49.6904	50.3939				46.5715	46.572	46.571	47.9123	47.9128	47.9118	50.0519	50.0524	50.0514	2.07637	1.39268	1.46213	0.0395093	0.132244	0.64418	0.128784	0.574731	0.3815	0.30219	0.232741	0.381018	0.302672	0.233223	0.381994	0.301696	0.232247
CH2(3B1)	33.5513	32.9362	0.926966	33.8632	35.0808	33.9629	34.4658	0.959661	34.9226	35.3927				34.8727	34.8016	34.8724	34.2576	34.1866	34.2574	35.1846	35.1136	35.1844	1.56762	1.09464	1.1254	0.0380908	0.0679418	0.434887	0.0659983	0.404137	0.246227	0.226752	0.196001	0.317281	0.155697	0.124946	0.246428	0.226551	0.1958
SiO	85.8965	64.3703	8.37612	72.7464	88.6386	66.1982	67.1124	8.56882	74.767	75.4885				88.2766	88.1007	88.2766	66.7504	66.5746	66.7505	75.1265	74.9507	75.1266	2.58815	1.92196	2.06796	0.153952	0.0941207	0.820141	0.0474226	0.674138	0.208062	0.458127	0.312124	0.383903	0.282286	0.136283	0.208009	0.45818	0.312177
N2	119.782	96.6561	9.62971	106.286	123.864	99.3697	100.738	9.84637	109.216	110.368				123.772	123.777	123.773	100.646	100.651	100.647	110.275	110.281	110.277	3.94558	2.91022	3.09668	0.136692	0.196566	1.17205	0.166365	0.985589	0.0439777	1.07933	0.892875	0.0494301	1.08479	0.898327	0.0455629	1.08092	0.89446
SiH3	38.2419	43.6614	0.59751	44.259	40.2636	44.8239	45.6831	0.632395	45.4563	46.2806				39.9126	39.8589	39.9133	45.3321	45.2784	45.3328	45.9297	45.8759	45.9303	2.00861	1.26566	1.2679	0.0130765	0.103195	0.756021	0.0705435	0.753787	0.337903	0.405042	0.402807	0.391611	0.351334	0.349099	0.337271	0.405674	0.403439
H2O	74.6598	67.3318	3.43385	70.7657	77.4232	69.1334	70.0952	3.53267	72.6661	73.5291				77.2131	77.0947	77.2123	69.8852	69.7668	69.8844	73.319	73.2006	73.3182	2.73987	1.89065	1.98979	0.0234877	0.0891067	0.872711	0.0894326	0.773568	0.186527	0.662697	0.563554	0.304939	0.544285	0.445141	0.187326	0.661897	0.562754
PH3	58.0232	64.4976	1.9314	66.429	61.184	66.1657	67.6583	2.0184	68.1841	69.5897				60.5354	60.5371	60.5366	67.0097	67.0114	67.0109	68.9411	68.9428	68.9423	3.19101	1.93066	1.97166	0.0302632	0.262518	1.23009	0.216508	1.1891	0.678856	0.581496	0.540503	0.677209	0.583142	0.54215	0.677683	0.582669	0.541676
CO	89.1584	67.6005	7.99697	75.5975	91.8248	69.5397	70.2669	8.2007	77.7404	78.2639				91.7911	91.6007	91.7898	70.2332	70.0428	70.232	78.2302	78.0398	78.2289	2.57596	2.01372	2.16476	0.090469	0.0744983	0.652701	0.0218007	0.501664	0.0567367	0.618969	0.467932	0.133647	0.428585	0.277548	0.0555247	0.617757	0.46672
SO2	160.039	119.428	16.0704	135.498	164.771	123.105	124.159	16.4717	139.576	140.229				164.333	164.091	164.33	123.721	123.479	123.718	139.791	139.55	139.788	4.67396	3.93322	4.27052	0.0573804	0.256209	0.798128	0.192249	0.460827	0.380744	0.360004	0.0227019	0.622418	0.11833	0.218972	0.383596	0.357152	0.0198504
H2O2	131.152	114.356	8.77937	123.135	135.286	117.038	118.489	9.01761	126.056	127.269				134.968	134.73	134.965	118.171	117.933	118.169	126.951	126.713	126.949	4.04378	2.82495	3.04967	0.0895827	0.14292	1.30842	0.129397	1.0837	0.228575	0.990262	0.765541	0.466421	0.752415	0.527694	0.230624	0.988212	0.763491
HCO	101.508	81.3448	8.27545	89.6203	104.643	83.532	84.4792	8.48362	92.0156	92.7547				104.46	104.269	104.458	84.2963	84.1055	84.2946	92.5717	92.381	92.5701	3.08267	2.29313	2.46854	0.0517	0.105958	0.841237	0.0731929	0.665831	0.131236	0.658301	0.482895	0.321991	0.467546	0.29214	0.132894	0.656643	0.481237
NH3	90.5462	87.4881	3.76677	91.2548	94.5099	89.9046	91.4517	3.87978	93.7844	95.2185				94.1528	94.1571	94.1538	91.0947	91.099	91.0957	94.8615	94.8658	94.8624	3.93835	2.60613	2.70758	0.0253223	0.189624	1.35754	0.17805	1.2561	0.33172	1.0005	0.899055	0.327395	1.00482	0.90338	0.330741	1.00148	0.900035
CH3	59.867	59.6438	1.82927	61.473	62.5437	61.2675	62.3205	1.88926	63.1568	64.1498				62.1782	62.1086	62.1785	61.955	61.8854	61.9553	63.7843	63.7146	63.7846	2.71016	1.76349	1.81989	0.0334051	0.139699	0.913259	0.136114	0.85686	0.398885	0.547779	0.49138	0.468551	0.478113	0.421714	0.398575	0.548089	0.49169
HCN	117.389	95.9285	9.2145	105.143	121.396	98.5398	99.9353	9.41351	107.953	109.15				121.082	121.013	121.082	99.6209	99.5521	99.6215	108.835	108.767	108.836	3.9236	2.78627	2.96227	0.0831722	0.175004	1.2205	0.151987	1.0445	0.231199	0.906127	0.730132	0.300038	0.837288	0.661293	0.230665	0.906661	0.730666
SiH4	55.0698	62.4037	0.780408	63.1841	57.9464	63.9176	65.2803	0.824506	64.7421	66.0607				57.4265	57.3737	57.4276	64.7604	64.7076	64.7615	65.5408	65.488	65.5419	2.86954	1.70256	1.70513	0.00707463	0.188578	1.17406	0.147055	1.17148	0.51281	0.654172	0.651596	0.565606	0.601377	0.598801	0.511669	0.655313	0.652737
H2CO	115.188	97.9949	7.79783	105.793	119.199	100.673	102.006	8.00345	108.676	109.803				118.91	118.72	118.909	101.717	101.527	101.716	109.515	109.324	109.514	3.97078	2.83809	3.01411	0.039951	0.159968	1.17264	0.130368	0.996623	0.248852	0.88384	0.70782	0.439143	0.693549	0.517529	0.250028	0.882663	0.706643
CO2	153.554	113.682	13.8513	127.533	158.182	117.17	118.309	14.2193	131.39	132.161				158.032	157.72	158.029	118.16	117.848	118.157	132.011	131.699	132.008	4.50946	3.59425	3.85133	0.118248	0.105587	1.03345	0.00535386	0.776373	0.0309745	0.884228	0.62715	0.343235	0.571968	0.31489	0.0344282	0.880774	0.623697
CH3Cl	90.6389	83.1285	5.07573	88.2042	94.4344	85.6254	86.9241	5.24128	90.8667	91.9998				93.8143	93.7484	93.8122	86.3039	86.238	86.3018	91.3797	91.3137	91.3775	3.70842	2.59175	2.7543	0.0871447	0.0947855	1.20382	0.0917909	1.04127	0.532969	0.583706	0.421153	0.598911	0.517764	0.355212	0.535147	0.581528	0.418976
C2H2	110.629	92.2326	8.24437	100.477	114.579	94.8255	96.1828	8.42422	103.25	104.427				114.018	113.877	114.018	95.6222	95.4813	95.6218	103.867	103.726	103.866	3.9648	2.77232	2.94056	0.0146626	0.179438	1.17781	0.167819	1.00958	0.57525	0.617225	0.448991	0.7161	0.476375	0.308141	0.575641	0.616834	0.4486
CH4	82.6465	82.4187	2.79916	85.2178	86.1556	84.4953	85.9278	2.88408	87.3794	88.7269				85.6747	85.605	85.6752	85.4469	85.3771	85.4474	88.246	88.1763	88.2465	3.55	2.26777	2.3474	0.0408834	0.191115	1.24134	0.185814	1.16172	0.521804	0.760423	0.680798	0.591551	0.690676	0.611051	0.521285	0.760942	0.681316
N2H4	161.353	151.251	8.17659	159.427	168.226	155.552	158.124	8.42118	163.973	166.301				167.648	167.654	167.649	157.546	157.552	157.547	165.723	165.729	165.723	6.79851	4.62568	4.83348	0.0746413	0.324581	2.24747	0.287795	2.03967	0.503446	1.66938	1.46158	0.497069	1.67576	1.46796	0.502603	1.67022	1.46243
CH3SH	111.692	106.239	5.89206	112.131	116.458	109.267	111.005	6.07503	115.342	116.897				115.716	115.644	115.715	110.264	110.191	110.263	116.156	116.084	116.155	4.76261	3.25128	3.4162	0.00339858	0.223347	1.51473	0.205305	1.34981	0.737767	0.773564	0.60864	0.810415	0.700916	0.535992	0.738761	0.77257	0.607646
CH3OH	136.677	124.779	6.69386	131.473	141.953	128.189	130.055	6.89589	135.085	136.749				141.416	141.23	141.415	129.519	129.332	129.517	136.213	136.026	136.211	5.27128	3.63087	3.8096	0.00443903	0.221595	1.64485	0.198288	1.46612	0.531872	1.10853	0.92981	0.718216	0.92219	0.743467	0.533354	1.10705	0.928329
Si2H6	96.5045	105.51	2.77184	108.282	101.735	108.395	110.741	2.90178	111.297	113.513				100.677	100.582	100.678	109.683	109.588	109.684	112.455	112.359	112.456	5.19235	3.19949	3.25944	0.0380742	0.314551	2.03093	0.244555	1.97099	1.01998	0.972879	0.912933	1.11518	0.877682	0.817736	1.01858	0.97428	0.914334
C2H4	126.262	115.831	7.20233	123.034	131.265	119.027	120.834	7.3872	126.414	128.036				130.628	130.486	130.628	120.197	120.055	120.197	127.399	127.257	127.399	5.04218	3.43354	3.59949	0.0397389	0.238012	1.5689	0.219091	1.40295	0.676457	0.932185	0.766233	0.818591	0.790052	0.624099	0.676597	0.932046	0.766093
C2H6	148.33	142.193	6.1757	148.368	154.471	145.994	148.333	6.35934	152.353	154.509				153.65	153.509	153.65	147.512	147.371	147.512	153.688	153.547	153.688	6.19086	4.10364	4.26878	0.0499234	0.302606	2.0373	0.284109	1.87216	0.871325	1.2159	1.05075	1.01197	1.07525	0.910107	0.871222	1.216	1.05086
MAE																							2.97751	2.08906	2.23005	0.0493327	0.156311	0.914504	0.144169	0.773511	0.370598	0.559722	0.476272	0.45792	0.484378	0.429354	0.37114	0.559361	0.476362
RMS																							3.28278	2.30023	2.44874	0.0631699	0.17617	1.03476	0.165402	0.914442	0.465972	0.658675	0.567351	0.535652	0.586316	0.512704	0.466184	0.658531	0.567442
MAX																							6.79851	4.62568	4.83348	0.153952	0.398573	2.24747	0.361814	2.03967	1.31675	1.66938	1.46158	1.31025	1.67576	1.46796	1.31543	1.67022	1.46243
																							Conventional			F12					PBE			P86			PW91
Closed-shell reaction energies (kcal/mol)
CO + H2 → H2CO	-5.45366	-5.22262	0.19914	-5.02348	-5.89965	-5.60657	-5.66861	0.197254	-5.40932	-5.46947				-5.81154	-5.80999	-5.81083	-5.58049	-5.57895	-5.57978	-5.38135	-5.37981	-5.38064	0.488433	0.376851	0.401834	0.0424462	0.00710099	0.0691359	0.0159965	0.0441525	0.13056	0.018978	0.0439614	0.132102	0.0205203	0.0455037	0.131272	0.0196894	0.0446728
CO + H2O → CO2 + H2	-10.312	-3.92109	-2.42046	-6.34155	-10.4083	-4.02393	-4.01733	-2.48593	-6.50986	-6.43779				-10.3358	-10.334	-10.3351	-3.94489	-3.94306	-3.9442	-6.36535	-6.36353	-6.36466	0.100019	0.137395	0.144292	0.00378015	0.034552	0.0411557	0.0240167	0.0480535	0.0762132	0.113589	0.120487	0.0780418	0.115417	0.122315	0.0769079	0.114283	0.121181
CH3OH + HCl → CH3Cl + H2O	-3.21356	-1.48681	-0.414675	-1.90149	-3.43279	-1.6282	-1.70605	-0.429457	-2.05765	-2.12072				-3.32769	-3.32368	-3.32769	-1.60095	-1.59694	-1.60095	-2.01563	-2.01161	-2.01562	0.0925814	0.0695224	0.0901735	0.126652	0.0718605	0.149711	0.065991	0.12906	0.0215561	0.0446151	0.023964	0.0175453	0.0406043	0.0199532	0.0215552	0.0446142	0.0239631
H2O + CO → HCOOH	-7.95403	-5.84711	-0.94559	-6.7927	-8.36606	-6.23157	-6.25914	-0.989713	-7.22128	-7.20473				-8.28136	-8.27995	-8.27969	-6.17444	-6.17302	-6.17277	-7.12003	-7.11861	-7.11836	0.428598	0.391921	0.415243	0.01657	0.00746186	0.0201075	0.0133397	0.00321439	0.101266	0.0645885	0.0879104	0.102681	0.066004	0.0893258	0.102939	0.0662615	0.0895833
CH3OH + H2S → CH3SH + H2O	-4.79772	-2.57437	-0.492422	-3.0668	-5.0145	-2.73413	-2.79116	-0.499267	-3.23339	-3.28358				-4.94163	-4.93643	-4.94181	-2.71828	-2.71308	-2.71846	-3.2107	-3.2055	-3.21088	0.154828	0.118369	0.134264	0.0619565	0.0413853	0.0984158	0.032335	0.0825205	0.0109212	0.025538	0.00964275	0.0161205	0.0203387	0.00444344	0.0107402	0.0257191	0.00982379
CS2 + 2 H2O → CO2 + 2 H2S	23.3873	12.9548	4.09063	17.0454	24.5091	13.7244	14.0766	4.21764	17.9421	18.1672				23.9233	23.9213	23.924	13.4908	13.4888	13.4915	17.5814	17.5794	17.5821	1.0919	0.762469	0.897322	0.0299296	0.00718833	0.359364	0.000655265	0.224511	0.555885	0.22645	0.361304	0.557898	0.228463	0.363316	0.555202	0.225767	0.36062
C2H6 + H2 → 2 CH4	3.61367	2.52704	0.577388	3.10443	3.6347	2.5297	2.54806	0.591175	3.12088	3.12545				3.60818	3.60866	3.60799	2.52155	2.52203	2.52136	3.09893	3.09942	3.09875	0.00274746	0.0156072	0.0214997	0.0237716	0.0129462	0.00541699	0.00505117	0.000475516	0.00274562	0.0211002	0.0269927	0.00226251	0.0206171	0.0265096	0.00293216	0.0212868	0.0271793
HNCO+ H2O → CO2 + NH3	2.57972	2.25454	0.301876	2.55642	2.66492	2.31453	2.33974	0.295118	2.60965	2.64162				2.61697	2.60876	2.61685	2.2918	2.28359	2.29168	2.59367	2.58547	2.59356	0.0812131	0.0403857	0.0499847	0.00398781	0.0196037	0.0448152	0.00324725	0.0352162	0.0439582	0.0031308	0.0127298	0.0521666	0.0113393	0.0209382	0.0440739	0.00324652	0.0128455
CH4 + Cl2 → CH3Cl+ HCl	0.501118	1.47848	0.597524	2.076	1.17781	1.91732	2.15517	0.670508	2.58783	2.75269				0.854573	0.806919	0.856638	1.83193	1.78428	1.834	2.42945	2.3818	2.43152	0.672704	0.593434	0.712378	0.00398521	0.15459	0.0832553	0.20055	0.0356889	0.319249	0.239979	0.358923	0.366903	0.287633	0.406577	0.317184	0.237914	0.356858
Cl2 + F2 → 2 ClF	4.26658	5.09817	1.30943	6.4076	4.76253	5.39457	5.59412	1.38787	6.78244	6.90355				4.40928	4.43588	4.41003	5.24087	5.26748	5.24162	6.5503	6.57691	6.55105	0.564223	0.359095	0.531639	0.068275	0.0626992	0.136852	0.156801	0.0356917	0.421524	0.216396	0.38894	0.39492	0.189793	0.362337	0.420777	0.21565	0.388194
CO+ Cl2 → COCl2	-19.5142	-11.6315	-2.4652	-14.0967	-19.3821	-11.6811	-11.4994	-2.5259	-14.207	-13.9646				-19.4362	-19.5295	-19.4326	-11.5535	-11.6467	-11.5498	-14.0187	-14.1119	-14.015	0.236852	0.14627	0.196386	0.104783	0.195914	0.0142007	0.30673	0.0643167	0.158856	0.0682741	0.11839	0.252088	0.161506	0.211622	0.155209	0.0646262	0.114742
CO2 + 3 H2 → CH3OH + H2O	3.94589	-2.91414	3.72357	0.809428	3.22947	-3.57146	-3.63056	3.79074	0.219275	0.0930123				3.3257	3.32311	3.32677	-3.53432	-3.53692	-3.53325	0.189245	0.186647	0.190314	0.782521	0.584727	0.605516	0.0661061	0.0725962	0.131688	0.0153635	0.110899	0.162339	0.0354558	0.0146663	0.159741	0.0380538	0.0172644	0.163407	0.034387	0.0135976
HCHO+ H2 → CH3OH	-0.912477	-1.61261	1.10397	-0.508641	-1.27914	-1.98882	-1.97927	1.10756	-0.881265	-0.875308				-1.19859	-1.2009	-1.19754	-1.89872	-1.90104	-1.89767	-0.794757	-0.797069	-0.793705	0.394108	0.345271	0.347975	0.0274401	0.0309431	0.0213967	0.0246498	0.0186929	0.107992	0.059155	0.0618588	0.10568	0.0568433	0.059547	0.109044	0.060207	0.0629108
CO + 2 H2 → CH3OH	-6.36614	-6.83523	1.30311	-5.53212	-7.1788	-7.59539	-7.64788	1.30481	-6.29058	-6.34477				-7.01013	-7.0109	-7.00837	-7.47922	-7.47999	-7.47745	-6.17611	-6.17688	-6.17435	0.88254	0.722122	0.749809	0.0698863	0.0380441	0.0905326	0.00865322	0.0628454	0.238552	0.078133	0.10582	0.237782	0.0773635	0.105051	0.240315	0.0798964	0.107584
C2H4 + H2 → C2H6	-1.49176	-1.1893	1.02663	-0.162673	-1.73193	-1.43986	-1.42948	1.02786	-0.411999	-0.402846				-1.7142	-1.71406	-1.7137	-1.41175	-1.4116	-1.41124	-0.385119	-0.384971	-0.384615	0.242285	0.222584	0.221774	0.00211265	0.0279766	0.0175891	0.0275521	0.0183984	0.0198393	0.000137555	0.000671765	0.0199878	0.00028606	0.000523261	0.0203435	0.000641765	0.000167555
SO3 + CO → SO2 + CO2	-7.82328	-4.02422	-1.54393	-5.56815	-7.56133	-3.63778	-3.76228	-1.55449	-5.19227	-5.30621				-7.6017	-7.6314	-7.60104	-3.80265	-3.83235	-3.80199	-5.34658	-5.37628	-5.34592	0.286629	0.427872	0.448911	0.0246837	0.0414304	0.165927	0.0730271	0.186965	0.0650541	0.206297	0.227336	0.0947521	0.235995	0.257034	0.0643915	0.205635	0.226673
H2 + Cl2 → 2 HCl	3.66162	3.16594	1.47305	4.63899	4.45911	3.63219	3.96343	1.57911	5.2113	5.43648				4.01845	3.97023	4.02006	3.52276	3.47455	3.52438	4.99582	4.9476	4.99743	0.653086	0.582924	0.722474	0.1444	0.116674	0.214562	0.150171	0.0750116	0.296263	0.226101	0.365652	0.344476	0.274314	0.413865	0.294652	0.224489	0.36404
C2H2 + H2 → C2H4	4.94239	1.57303	1.04204	2.61507	4.7884	1.32533	1.41904	1.03702	2.36235	2.46108				4.69757	4.70049	4.69807	1.32821	1.33113	1.32871	2.37025	2.37317	2.37075	0.170994	0.213704	0.211423	0.0170044	0.0339964	0.0597146	0.0412979	0.0574337	0.0738215	0.0311113	0.0333923	0.0709027	0.0281925	0.0304735	0.0733261	0.0306159	0.0328968
SO2 + H2O2 → SO3 + H2O	-0.0797707	4.96732	1.03513	6.00246	-0.932989	3.91193	4.11411	1.02083	4.93276	5.14924				-0.885271	-0.85313	-0.884941	4.16182	4.19396	4.16215	5.19696	5.2291	5.19728	0.916217	1.0741	1.0756	0.0629993	0.0187055	0.220885	0.00590801	0.222387	0.110717	0.268603	0.270104	0.142858	0.300743	0.302245	0.111047	0.268932	0.270434
CO+ 3 H2 → CH4 + H2O	-6.41919	-6.63458	1.76396	-4.87061	-7.33028	-7.50872	-7.54567	1.78395	-5.72477	-5.78171				-7.17395	-7.17127	-7.17264	-7.38933	-7.38665	-7.38802	-5.62537	-5.62269	-5.62406	0.99474	0.802154	0.829886	0.0836492	0.0719879	0.108937	0.0242652	0.0812045	0.239982	0.0473957	0.0751279	0.242663	0.0500776	0.0778098	0.241292	0.0487063	0.0764385
HCN+ 3 H2 → CH4 + NH3	5.92521	1.53724	2.64857	4.18581	5.15415	0.720171	0.766178	2.64964	3.36981	3.41475				5.17687	5.17836	5.17815	0.788899	0.790389	0.790176	3.43747	3.43896	3.43875	0.845578	0.745091	0.750165	0.0745178	0.0719763	0.0259695	0.0658334	0.0208948	0.0972395	0.00324779	0.00182685	0.0987289	0.00175844	0.0033162	0.0985164	0.00197089	0.00310375
H2O2 + H2 → 2 H2O	2.40898	4.86419	1.91166	6.77585	1.91395	4.29807	4.36915	1.95227	6.25035	6.28082				1.84886	1.84947	1.84916	4.30407	4.30468	4.30436	6.21573	6.21634	6.21603	0.529569	0.508836	0.482401	0.0345355	0.0572768	0.0138024	0.0431023	0.0126321	0.0305502	0.0512833	0.0777177	0.0299364	0.0506695	0.0771039	0.0302528	0.0509859	0.0774204
CO+ H2O2 → CO2 + H2O	-7.90305	0.9431	-0.508798	0.434302	-8.49432	0.274144	0.351827	-0.533655	-0.259511	-0.15697				-8.48698	-8.48453	-8.48598	0.359175	0.361617	0.360167	-0.149623	-0.147181	-0.148631	0.629588	0.646231	0.626694	0.0383156	0.0227248	0.0549581	0.067119	0.0354214	0.045663	0.0623055	0.0427688	0.0481054	0.0647479	0.0452112	0.0466551	0.0632975	0.0437609
2 NH3 + 3 Cl2 → N2 + 6 HCl	10.5663	12.3024	2.32298	14.6254	14.1089	14.7557	15.845	2.65052	17.4062	18.168				12.6664	12.52	12.6693	14.4025	14.2562	14.4055	16.7255	16.5792	16.7285	3.17121	2.70827	3.14335	0.371368	0.254992	0.834304	0.362537	0.399224	1.07112	0.608187	1.04327	1.21747	0.754534	1.18961	1.06815	0.605218	1.0403
3 N2H4 → 4 NH3 + N2	2.09134	7.14433	-0.166992	6.97734	2.77381	7.66794	7.8268	-0.101972	7.56596	7.65981				2.56044	2.55682	2.55746	7.61343	7.6098	7.61045	7.44643	7.44281	7.44346	0.69653	0.542287	0.573444	0.014057	0.0186819	0.140186	0.0151818	0.109029	0.227434	0.0731911	0.104348	0.231055	0.0768124	0.107969	0.230409	0.0761658	0.107323
H2 + F2 → 2 HF	3.73283	8.62466	3.0153	11.64	2.94613	7.74723	7.83796	3.0651	10.8123	10.8533				2.83627	2.83314	2.8379	7.7281	7.72497	7.72973	10.7434	10.7403	10.745	0.774546	0.764745	0.702352	0.0121534	0.112685	0.021954	0.125283	0.0843474	0.122015	0.131816	0.194209	0.125148	0.134949	0.197342	0.120381	0.130182	0.192575
CH4 + 4 H2O2 → CO2 + 6 H2O	5.74308	22.1702	3.46223	25.6325	4.5778	20.6771	21.005	3.53921	24.2163	24.4672				4.23356	4.23516	4.23413	20.6607	20.6623	20.6613	24.1229	24.1245	24.1235	1.22356	1.37058	1.24401	0.0582728	0.122567	0.205302	0.172161	0.0787297	0.285969	0.13894	0.265512	0.284367	0.137338	0.26391	0.285396	0.138366	0.264939
2 NH3 + 3 F2 → N2 + 6 HF	10.7799	28.6786	6.94974	35.6283	9.56992	27.1008	27.4686	7.1085	34.2093	34.4184				9.11983	9.10872	9.12287	27.0185	27.0074	27.0216	33.9683	33.9572	33.9713	1.11169	1.33474	1.13113	0.098292	0.243026	0.124757	0.287874	0.0788532	0.548378	0.325329	0.528939	0.559486	0.336438	0.540048	0.545343	0.322294	0.525904
MAE																							0.650696	0.593127	0.623641	0.0602118	0.0704138	0.124103	0.0833819	0.0841382	0.199488	0.121047	0.177374	0.213781	0.135048	0.19147	0.199347	0.120752	0.177133
RMS																							0.880932	0.80005	0.854582	0.0928441	0.0975771	0.201593	0.129255	0.118861	0.300059	0.177792	0.28195	0.325493	0.205752	0.3097	0.29941	0.177017	0.281116
MAX																							3.17121	2.70827	3.14335	0.371368	0.254992	0.834304	0.362537	0.399224	1.07112	0.608187	1.04327	1.21747	0.754534	1.18961	1.06815	0.605218	1.0403
																							Conventional			F12					PBE			P86			PW91
Open-shell reaction energies (kcal/mol)
HCl + H → Cl + H2	4.83187	-0.977637	1.40104	0.423406	4.99752	-0.584742	-0.811986	1.4486	0.863853	0.589057				4.97575	4.98012	4.97351	-0.83375	-0.829385	-0.835992	0.567293	0.571658	0.565051	0.178038	0.334483	0.396803	0.0123865	0.0584128	0.168831	0.0436444	0.231152	0.0341507	0.190595	0.252916	0.0297858	0.18623	0.248551	0.0363931	0.192838	0.255158
H2O + F2 → 2 HF + O	57.8164	50.7847	6.44916	57.2338	58.8947	51.3539	51.863	6.59777	57.9516	58.3122				58.7418	58.6186	58.7419	51.7101	51.5869	51.7102	58.1593	58.0361	58.1594	1.05893	0.678388	0.839925	0.0194061	0.109221	0.399951	0.122145	0.238415	0.133513	0.247032	0.0854958	0.256694	0.123851	0.0376854	0.133426	0.247119	0.0855828
CH4 + OH → CH3 + H2O	-14.9062	-9.65424	-0.837005	-10.4912	-15.3393	-10.0476	-10.0874	-0.859931	-10.9075	-10.9244				-15.3334	-15.3356	-15.3324	-10.0815	-10.0836	-10.0805	-10.9185	-10.9206	-10.9175	0.416227	0.370419	0.392966	0.0169107	0.0229507	0.062719	0.0233306	0.0401724	0.0110141	0.0568224	0.0342758	0.0131656	0.0589739	0.0364273	0.010004	0.0558123	0.0332657
OH + H2 → H2O + H	-17.1095	-7.25734	-1.80689	-9.06423	-17.4767	-7.74863	-7.62453	-1.85476	-9.60339	-9.43141				-17.5223	-17.5227	-17.5207	-7.67014	-7.67058	-7.6686	-9.47703	-9.47747	-9.47548	0.349679	0.427185	0.472958	0.0175042	0.0641054	0.0600021	0.0662006	0.105775	0.0631237	0.0143825	0.0601552	0.0635585	0.0139478	0.0597205	0.0615751	0.0159311	0.0617039
CO + OH → CO2 + H	-27.4215	-11.1784	-4.22735	-15.4058	-27.8849	-11.7726	-11.6419	-4.34068	-16.1132	-15.8692				-27.8581	-27.8567	-27.8559	-11.615	-11.6136	-11.6128	-15.8424	-15.841	-15.8401	0.449698	0.56458	0.61725	0.013724	0.0295533	0.101158	0.0902173	0.153828	0.0130895	0.127971	0.180642	0.0144833	0.129365	0.182036	0.0153328	0.130215	0.182885
CH3 + Cl2 → CH3Cl +Cl	3.12967	2.89774	1.02868	3.92643	4.03797	3.63156	3.80604	1.12428	4.75584	4.83472				3.64145	3.59988	3.64182	3.40952	3.36795	3.40988	4.43821	4.39663	4.43857	0.917291	0.871151	1.02919	0.00899475	0.137332	0.0371453	0.199775	0.120893	0.40551	0.35937	0.517408	0.447081	0.400941	0.55898	0.405148	0.359008	0.517046
S + 2 HCl → H2S + Cl2	-27.962	-24.2115	-3.61268	-27.8242	-29.8981	-25.5833	-26.1476	-3.79164	-29.3749	-29.7602				-29.2824	-29.233	-29.2827	-25.5319	-25.4825	-25.5322	-29.1445	-29.0952	-29.1449	1.82306	1.52809	1.73709	0.112962	0.156347	0.407937	0.186384	0.198937	0.502735	0.207761	0.41676	0.552101	0.257127	0.466126	0.502364	0.20739	0.416389
2 NO + O2 → 2 NO2	-44.8505	-31.7109	-10.143	-41.8539	-46.2787	-32.8744	-33.1391	-10.3894	-43.2638	-43.2821				-46.2125	-46.2131	-46.2107	-33.0729	-33.0735	-33.0711	-43.2159	-43.2165	-43.2141	1.37226	1.16456	1.1851	0.0559968	0.00105671	0.26369	0.224862	0.243158	0.0102053	0.197488	0.176956	0.00960294	0.19809	0.177559	0.0120239	0.195669	0.175138
N + O2 → NO + O	15.0825	1.50841	0.732558	2.24097	13.8677	0.6993	0.293598	0.709085	1.40839	1.02616				13.732	13.608	13.7296	0.157978	0.0339007	0.155511	0.890536	0.766459	0.888069	1.1232	0.86429	0.804026	0.091613	0.055177	0.350525	0.0285603	0.410789	0.227234	0.486145	0.54641	0.35131	0.610222	0.670487	0.229701	0.488612	0.548877
4 HCl+ O2 → 2 H2O + 2 Cl2	7.28077	-3.35504	0.326583	-3.02846	3.84076	-5.88792	-6.79505	0.118431	-5.76949	-6.46846				4.59111	4.68393	4.58789	-6.04469	-5.95188	-6.04792	-5.71811	-5.62529	-5.72133	3.05644	2.64205	2.85505	0.383573	0.109169	0.797957	0.114019	0.584957	0.366781	0.0476042	0.165396	0.459599	0.0452144	0.258215	0.363559	0.0508259	0.162175
NO+ H2O2 → NO2 + H2O	-27.3183	-12.4797	-4.79618	-17.2759	-27.6049	-12.8274	-12.7663	-4.88077	-17.7081	-17.5625				-27.5714	-27.5693	-27.5702	-12.7328	-12.7307	-12.7316	-17.529	-17.5269	-17.5278	0.340566	0.353016	0.369898	0.0539235	0.00534047	0.0663743	0.0623719	0.0832555	0.0874257	0.0998765	0.116758	0.0895419	0.101993	0.118874	0.0886313	0.101082	0.117963
2 NO → N2 + O2	-27.1761	-12.376	-0.95443	-13.3304	-26.9437	-12.1786	-12.1436	-0.922553	-13.1011	-13.098				-26.7968	-26.7978	-26.7965	-11.9967	-11.9977	-11.9965	-12.9511	-12.9521	-12.9509	0.217519	0.22842	0.185819	0.0148803	0.0310387	0.00397966	0.0434387	0.0465802	0.161747	0.150846	0.193447	0.160746	0.149845	0.192445	0.162004	0.151104	0.193704
2 H2O2 → 2 H2O + O2	-9.78606	6.75153	0.550639	7.30217	-8.93109	7.21969	7.6065	0.627902	7.84759	8.15714				-8.93029	-8.92545	-8.92969	7.6073	7.61214	7.60789	8.15794	8.16278	8.15853	0.691126	0.458532	0.445301	0.163844	0.00962422	0.396438	0.100118	0.409669	0.164646	0.39724	0.410472	0.169481	0.402075	0.415306	0.165239	0.397833	0.411064
Cl2 + H → HCl + Cl	8.49349	2.1883	2.8741	5.0624	9.45663	3.04745	3.15144	3.0277	6.07515	6.02554				8.9942	8.95035	8.99357	2.68901	2.64517	2.68838	5.56311	5.51926	5.56248	0.831124	0.917407	1.11928	0.132013	0.0582608	0.0457308	0.106526	0.15614	0.330414	0.416697	0.618568	0.374262	0.460545	0.662416	0.331045	0.417327	0.619198
2 SO2 + O2 → 2 SO3	9.62652	3.18312	1.51963	4.70274	7.06511	0.604166	0.621711	1.41376	2.01793	2.14134				7.15974	7.21919	7.15981	0.716344	0.775791	0.716411	2.23597	2.29542	2.23604	2.52356	2.60674	2.59651	0.0378452	0.0277869	0.0453318	0.0883021	0.0351039	0.0567881	0.139965	0.129737	0.116234	0.199411	0.189183	0.0568546	0.140032	0.129804
Cl + OH → HOCl	-46.0825	-35.4913	-4.91653	-40.4078	-47.3703	-36.4619	-36.7791	-5.05635	-41.5182	-41.6956				-47.0882	-47.087	-47.0857	-36.497	-36.4958	-36.4945	-41.4135	-41.4124	-41.411	1.18345	0.991801	1.13058	0.104341	0.0212255	0.295994	0.0201813	0.157216	0.177773	0.0138808	0.124897	0.178945	0.0127082	0.12607	0.180276	0.0113774	0.127401
H2S + F2 → S + 2 HF	28.0332	29.6702	5.15493	34.8252	28.3851	29.6983	30.0221	5.27764	34.9759	35.177				28.1002	28.0959	28.1006	29.7372	29.7329	29.7376	34.8921	34.8878	34.8925	0.395432	0.18042	0.312263	0.0435909	0.152358	0.171421	0.161497	0.0395782	0.328487	0.113475	0.245317	0.332773	0.117761	0.249604	0.328093	0.113082	0.244924
2 NH2 → N2H4	-39.7718	-29.7447	-3.33286	-33.0776	-40.9122	-30.6217	-30.8852	-3.42116	-34.0429	-34.218				-40.8039	-40.8029	-40.8024	-30.7769	-30.7758	-30.7754	-34.1097	-34.1087	-34.1082	1.12063	0.899402	0.975448	0.0197819	0.0224495	0.241012	0.0101943	0.164966	0.088496	0.132734	0.0566878	0.0895353	0.131695	0.0556484	0.0900119	0.131218	0.0551718
NO + N → O + N2	-12.0936	-10.8676	-0.221872	-11.0894	-13.076	-11.4793	-11.85	-0.213468	-11.6928	-12.0719				-13.0647	-13.1898	-13.067	-11.8387	-11.9638	-11.8409	-12.0606	-12.1857	-12.0628	0.905682	0.63587	0.618206	0.0767327	0.0241383	0.346545	0.0148783	0.364209	0.0654866	0.335299	0.352963	0.190565	0.460377	0.478041	0.0676964	0.337509	0.355173
O + 2 HCl → H2O + Cl2	-57.7452	-45.326	-4.90691	-50.2329	-60.4077	-47.2388	-47.9885	-5.11178	-52.3506	-52.8954				-59.924	-59.7557	-59.924	-47.5048	-47.3365	-47.5048	-52.4117	-52.2434	-52.4117	2.48657	2.02606	2.26475	0.175959	0.11321	0.636467	0.147033	0.397774	0.307761	0.152747	0.0859469	0.476022	0.0155142	0.254208	0.307697	0.152811	0.085882
2 SiH3 → Si2H6	-20.0206	-18.1876	-1.57682	-19.7644	-21.2076	-18.7476	-19.3746	-1.63699	-20.3846	-20.9514				-20.8516	-20.8638	-20.8517	-19.0185	-19.0307	-19.0187	-20.5953	-20.6076	-20.5955	1.17514	0.668168	0.723645	0.0119211	0.108162	0.518889	0.103468	0.463412	0.344172	0.162796	0.107319	0.331954	0.175014	0.119538	0.344036	0.162932	0.107456
CH3 + SH → CH3SH	-28.758	-22.338	-3.02987	-25.3679	-29.694	-23.0513	-23.274	-3.11384	-26.1651	-26.3039				-29.5257	-29.5214	-29.5245	-23.1057	-23.1014	-23.1045	-26.1356	-26.1312	-26.1344	0.858785	0.695608	0.765147	0.0771972	0.0176825	0.240374	0.0321174	0.170835	0.0911103	0.0720666	0.00252785	0.0954389	0.067738	0.0018008	0.0922837	0.0708932	0.00135442
SO2 + O → SO3	-56.5723	-42.0569	-4.31039	-46.3673	-58.7955	-43.9928	-44.2801	-4.46411	-48.4569	-48.5905				-58.6397	-58.4881	-58.6381	-44.1243	-43.9727	-44.1227	-48.4346	-48.2831	-48.4331	2.22013	2.0084	2.13548	0.00309565	0.0725186	0.214823	0.0458725	0.0877436	0.152765	0.0589619	0.0681173	0.30434	0.0926126	0.219692	0.154344	0.0573827	0.0696965
CS + O → CO + S	-17.3172	-12.4813	1.43723	-11.0441	-17.3848	-12.622	-12.5489	1.49341	-11.1286	-11.1117				-17.8459	-17.7235	-17.8452	-13.01	-12.8876	-13.0093	-11.5727	-11.4504	-11.5721	0.0365051	0.0762808	0.0371415	0.0310901	0.0643635	0.00868556	0.0473186	0.0304537	0.492136	0.45236	0.491499	0.369784	0.330009	0.369148	0.491453	0.451678	0.490817
CH3 + Cl → CH3Cl	-30.7719	-23.4847	-3.24646	-26.7312	-31.8907	-24.3579	-24.6036	-3.35202	-27.7099	-27.85				-31.6361	-31.6398	-31.6336	-24.3489	-24.3526	-24.3464	-27.5954	-27.5991	-27.5929	0.998264	0.828253	0.934406	0.12055	0.0449138	0.29056	0.044323	0.184407	0.134084	0.0359268	0.0702262	0.13036	0.0396509	0.066502	0.136571	0.0334392	0.0727138
CH3OH + O → HCHO + H2O	-53.1711	-40.5474	-4.53782	-45.0852	-54.6694	-41.6178	-42.0458	-4.64023	-46.258	-46.5836				-54.7069	-54.5846	-54.7064	-42.0833	-41.9609	-42.0828	-46.6211	-46.4987	-46.6206	1.43937	1.09786	1.1943	0.0589996	0.0274794	0.400509	0.0215119	0.304069	0.0964937	0.438003	0.341564	0.0258658	0.315643	0.219204	0.0959988	0.437508	0.341069
CH3 + OH → CH3OH	-39.836	-30.2329	-3.23762	-33.4705	-40.9371	-31.0631	-31.334	-3.32872	-34.3918	-34.5716				-40.8549	-40.8587	-40.8531	-31.2519	-31.2557	-31.2501	-34.4895	-34.4933	-34.4877	1.07732	0.851433	0.920387	0.0237887	0.0212542	0.249679	0.000888178	0.180725	0.0583655	0.167524	0.0985705	0.0545607	0.171329	0.102375	0.0601583	0.165732	0.0967776
NH + H → NH2	-30.026	-28.8198	-1.28968	-30.1094	-31.3546	-29.6375	-30.1484	-1.32921	-30.9667	-31.4381				-31.2259	-31.2276	-31.2262	-30.0197	-30.0214	-30.0199	-31.3093	-31.3111	-31.3096	1.32101	0.876265	0.910872	0.00764835	0.0585495	0.452388	0.0536288	0.417781	0.121106	0.323634	0.289027	0.11939	0.32535	0.290743	0.120824	0.323915	0.289308
Si + 2 H2 → SiH4	-13.9173	-12.06	-0.780408	-12.8404	-14.9972	-12.8641	-13.14	-0.824506	-13.6886	-13.9204				-14.8113	-14.7552	-14.8109	-12.954	-12.898	-12.9537	-13.7344	-13.6784	-13.7341	1.05676	0.807528	0.810104	0.0232183	0.00343685	0.272445	0.0380855	0.269869	0.162753	0.086474	0.0838981	0.218819	0.0304074	0.0278315	0.163106	0.0861203	0.0835443
CS + S → CS2	-45.5338	-29.2883	-5.91927	-35.2076	-47.2316	-30.6658	-30.986	-6.10256	-36.7684	-36.9053				-46.7273	-46.7189	-46.7257	-30.4818	-30.4734	-30.4802	-36.4011	-36.3926	-36.3995	1.7349	1.42334	1.56571	0.0371949	0.0458107	0.274367	0.00488505	0.132	0.541408	0.229846	0.372212	0.549859	0.238297	0.380663	0.543036	0.231474	0.373841
NH2 + H → NH3	-29.7557	-26.735	-1.3449	-28.0799	-30.853	-27.4394	-27.8323	-1.37978	-28.8192	-29.1772				-30.7309	-30.7315	-30.7307	-27.7102	-27.7108	-27.71	-29.0551	-29.0557	-29.0549	1.09942	0.742994	0.778562	0.0021074	0.0385581	0.354315	0.0392501	0.318746	0.124245	0.232177	0.196608	0.123629	0.232793	0.197225	0.124445	0.231977	0.196408
2 H2 + O2 → 2 H2O	14.604	2.97684	3.27269	6.24953	12.759	1.37646	1.13181	3.27664	4.65311	4.40449				12.628	12.6244	12.628	1.00083	0.997225	1.00083	4.27352	4.26991	4.27352	1.75026	1.4762	1.4101	0.094773	0.124178	0.368834	0.186323	0.434934	0.225746	0.499807	0.565907	0.229354	0.503414	0.569514	0.225744	0.499805	0.565905
CO2 + C → 2 CO	-24.7628	-21.5194	-2.14266	-23.662	-25.4679	-21.9092	-22.2245	-2.18211	-24.0913	-24.3672				-25.5497	-25.4812	-25.5507	-22.3063	-22.2378	-22.3073	-24.4489	-24.3804	-24.45	0.642458	0.433196	0.478191	0.0626896	0.04341	0.271951	0.0489554	0.226956	0.144448	0.353709	0.308714	0.0759404	0.285202	0.240206	0.145478	0.354739	0.309744
CO + O → CO2	-64.3956	-46.0811	-5.85432	-51.9354	-66.3569	-47.6306	-48.0424	-6.0186	-53.6492	-53.8967				-66.2414	-66.1195	-66.2391	-47.9269	-47.805	-47.9247	-53.7812	-53.6593	-53.779	1.9335	1.58053	1.68657	0.0277794	0.0310883	0.38075	0.0271546	0.274709	0.0877112	0.265259	0.159218	0.209588	0.143383	0.0373418	0.0899529	0.263018	0.156977
C + H2O → CO + H2	-35.0748	-25.4405	-4.56312	-30.0036	-35.8762	-25.9331	-26.2418	-4.66803	-30.6011	-30.805				-35.8855	-35.8152	-35.8859	-26.2512	-26.1808	-26.2515	-30.8143	-30.744	-30.8146	0.742477	0.570591	0.622484	0.0589095	0.0779621	0.230795	0.0249386	0.178902	0.0682347	0.240121	0.188227	0.00210143	0.169785	0.117891	0.0685697	0.240456	0.188562
N2H4 + O2 → N2 + 2 H2O	15.0221	7.22804	1.81957	9.04761	14.1713	6.50521	6.37724	1.85145	8.35666	8.19681				13.8888	13.8829	13.8866	6.0948	6.08885	6.09257	7.91438	7.90843	7.91214	0.71012	0.655774	0.568335	0.14068	0.0670524	0.195026	0.122612	0.282465	0.423113	0.477459	0.564898	0.429066	0.483412	0.570851	0.425347	0.479693	0.567132
2 NH → N2 + H2	-78.8295	-57.9612	-7.36534	-65.3266	-80.7346	-59.2411	-59.8664	-7.50478	-66.7459	-67.2318				-80.6873	-80.6904	-80.6878	-59.819	-59.8221	-59.8196	-67.1844	-67.1875	-67.1849	1.81611	1.38399	1.50791	0.0890573	0.104103	0.521175	0.0885925	0.397254	0.0416874	0.473805	0.349884	0.0447911	0.476909	0.352987	0.0422232	0.474341	0.350419
C + S2 → CS2	-55.6827	-40.2481	-7.87002	-48.1181	-57.2806	-41.3679	-41.846	-8.06113	-49.4291	-49.7161				-57.104	-57.029	-57.1032	-41.6695	-41.5944	-41.6687	-49.5395	-49.4645	-49.5387	1.43125	1.04267	1.0231	0.166672	0.0771432	0.555257	0.287809	0.574821	0.00988908	0.378696	0.39826	0.0849206	0.303665	0.323229	0.0107049	0.37788	0.397444
2 CO+ 2 NO → N2 + 2 CO2	-33.1961	-17.2413	-2.52266	-19.764	-35.0012	-18.85	-19.0464	-2.61777	-21.4678	-21.5691				-34.8405	-34.8414	-34.8388	-18.8857	-18.8866	-18.884	-21.4083	-21.4093	-21.4067	1.73278	1.52257	1.51287	0.0723324	0.0861125	0.282543	0.190918	0.292246	0.088427	0.121783	0.131487	0.0874755	0.122735	0.132438	0.0900758	0.120134	0.129838
CH4 + 2 O2 → CO2 + 2 H2O	25.3152	8.66717	2.36096	11.0281	22.44	6.23771	5.79195	2.28341	8.52112	8.15291				22.0941	22.0861	22.0935	5.44611	5.43804	5.44549	7.80706	7.79899	7.80645	2.60581	2.28765	2.13461	0.269415	0.141816	0.587575	0.372397	0.740609	0.615261	0.933421	1.08646	0.623329	0.941489	1.09452	0.615873	0.934033	1.08707
4 NH3 + 5 O2 → 4 NO + 6H2O	97.327	39.2917	7.53457	46.8263	93.6273	36.2049	35.5921	7.50144	43.7063	43.1266				92.6996	92.6874	92.6954	34.6644	34.6522	34.6602	42.199	42.1867	42.1947	3.26193	2.96645	2.65009	0.437743	0.120398	0.733223	0.469895	1.04958	1.3654	1.66088	1.97724	1.37763	1.67311	1.98947	1.36964	1.66512	1.98148
2 NH3 + 2 NO + O → 2 N2 + 3 H2O	-67.0742	-48.7545	-3.21177	-51.9663	-69.4017	-50.5496	-51.0821	-3.26538	-53.815	-54.2939				-69.4633	-69.3496	-69.4633	-51.1436	-51.0299	-51.1437	-54.3554	-54.2417	-54.3555	2.15427	1.73142	1.79063	0.173284	0.0636512	0.596141	0.0580465	0.536927	0.234834	0.657691	0.598477	0.121103	0.54396	0.484746	0.234895	0.657751	0.598537
C + O2 → CO2	-30.7828	-26.3847	-3.71089	-30.0956	-33.5255	-28.5806	-29.1274	-3.87732	-32.4579	-32.8383				-33.5934	-33.5248	-33.593	-29.1952	-29.1267	-29.1949	-32.9061	-32.8376	-32.9058	2.59276	2.18419	2.17688	0.149902	0.0116638	0.558473	0.185401	0.565782	0.217768	0.626339	0.633648	0.14921	0.557782	0.56509	0.217406	0.625977	0.633286
CS2 + 3 O2 → CO2 + 2 SO2	12.0554	-6.23886	-0.217413	-6.45628	7.91668	-10.027	-10.3776	-0.339974	-10.367	-10.595				7.29189	7.27991	7.28961	-11.0024	-11.0144	-11.0047	-11.2198	-11.2318	-11.2221	3.83294	3.86971	3.67569	0.305787	0.0815801	0.269022	0.235002	0.463042	0.930571	0.893806	1.08783	0.942555	0.905789	1.09981	0.932848	0.896083	1.0901
CH4 + 4 NO → 2 N2 + CO2 + 2 H2O	-29.0369	-16.0848	0.452096	-15.6327	-31.4473	-18.1195	-18.4952	0.438302	-17.6812	-18.0431				-31.4995	-31.5095	-31.4995	-18.5473	-18.5574	-18.5474	-18.0952	-18.1053	-18.0953	2.17077	1.83081	1.76297	0.239654	0.203893	0.579615	0.28552	0.647449	0.291767	0.631728	0.699562	0.301838	0.641799	0.709632	0.291864	0.631825	0.699659
CH4 + NH3 + 3 O → HCN + 3 H2O	-168.176	-128.017	-12.9501	-140.967	-173	-131.54	-132.841	-13.2477	-144.788	-145.792				-172.893	-172.535	-172.89	-132.735	-132.376	-132.732	-145.685	-145.326	-145.682	4.65486	3.58431	3.87667	0.169196	0.061585	1.23975	0.0564198	0.947392	0.0627455	1.1333	0.840941	0.295909	0.774642	0.482287	0.0593814	1.12993	0.837577
2 C + H2 → C2H2	-90.0523	-67.0608	-8.24437	-75.3052	-93.1041	-69.2988	-70.1127	-8.42422	-77.723	-78.357				-92.7105	-92.568	-92.7094	-69.719	-69.5765	-69.7179	-77.9634	-77.8209	-77.9623	3.05841	2.32481	2.49304	0.00659078	0.0868675	0.727007	0.0752481	0.558773	0.400222	0.333376	0.165142	0.542707	0.19089	0.0226567	0.40136	0.332238	0.164004
4 NH3 + 3 O2 → 2 N2 + 6 H2O	42.9749	14.5398	5.62571	20.1655	39.74	11.8477	11.3049	5.65633	17.504	16.9306				39.1061	39.0918	39.1023	10.671	10.6567	10.6673	16.2967	16.2825	16.293	2.82689	2.50961	2.27845	0.407982	0.182475	0.725263	0.383017	0.956423	1.04191	1.35919	1.59035	1.05614	1.37342	1.60458	1.04563	1.36291	1.59407
MAE																							1.50783	1.26611	1.30777	0.100526	0.0682597	0.354138	0.112152	0.330643	0.252182	0.358085	0.379979	0.276524	0.337211	0.371449	0.252923	0.358246	0.380277
RMS																							1.81433	1.54751	1.57734	0.147193	0.0839527	0.430244	0.154573	0.411152	0.37188	0.49595	0.545318	0.392461	0.476584	0.539741	0.372736	0.496498	0.546023
MAX																							4.65486	3.86971	3.87667	0.437743	0.203893	1.23975	0.469895	1.04958	1.3654	1.66088	1.97724	1.37763	1.67311	1.98947	1.36964	1.66512	1.98148
																							Conventional			F12					PBE			P86			PW91

## Sheet: summary
Atomization energies (kcal/mol)													Atomization energies (kcal/mol)
	MP2			CCSD				CCSD(T)					MP2			CCSD			CCSD(T)
Basis set	Standard	F12	PBE	Standard	F12	F12-Δ	PBE	Standard	F12	F12-Δ	PBE		PBE	P86	PW91	PBE	P86	PW91	PBE	P86	PW91
aDZ	13.8622	0.604452	1.38476	11.9109	0.882509	1.93667	2.31797	13.4704	1.39293	0.91769	1.19175		1.38476	1.44649	1.38195	2.31797	2.35181	2.30559	1.19175	1.29386	1.18536
aTZ	5.67247	0.116025	0.534784	4.54266	0.17078	1.13466	0.770266	4.94801	0.247324	0.778739	0.593147		0.534784	0.525771	0.540879	0.770266	0.762977	0.760506	0.593147	0.581572	0.587417
aQZ	2.45611	0.143	0.195043	1.67998	0.0820041	0.892189	0.698082	1.84582	0.0907973	0.728738	0.574014		0.195043	0.208832	0.193626	0.698082	0.69076	0.695238	0.574014	0.565856	0.571173
DZ-F12	12.0911	0.498905	1.98005	11.0516	1.06844	0.884751	1.35553	11.7495	1.05836	0.572458	1.67357		1.98005	1.92865	1.98348	1.35553	1.33759	1.34972	1.67357	1.62448	1.67633
TZ-F12	6.05145	0.0803092	1.07932	4.86455	0.369424	1.12199	0.424307	5.16899	0.364597	0.850891	0.462815		1.07932	1.05711	1.07924	0.424307	0.430628	0.426529	0.462815	0.459188	0.465878
QZ-F12	2.97751	0.0493327	0.370598	2.08906	0.156311	0.914504	0.559722	2.23005	0.144169	0.773511	0.476272		0.370598	0.45792	0.37114	0.559722	0.484378	0.559361	0.476272	0.429354	0.476362
Closed-shell reaction energies (kcal/mol)													Closed-shell reaction energies (kcal/mol)
	MP2			CCSD				CCSD(T)					MP2			CCSD			CCSD(T)
Basis set	Standard	F12	PBE	Standard	F12	F12-Δ	PBE	Standard	F12	F12-Δ	PBE		PBE	P86	PW91	PBE	P86	PW91	PBE	P86	PW91
aDZ	2.65486	0.369511	1.43403	2.64377	0.391657	0.689687	1.17901	2.77006	0.560172	0.504401	1.4119		1.43403	1.30647	1.43321	1.17901	1.40453	1.18237	1.4119	1.39233	1.41527
aTZ	1.09916	0.156672	0.420615	1.07207	0.208277	0.31275	0.258239	1.13009	0.266078	0.207978	0.371765		0.420615	0.421239	0.415827	0.258239	0.276623	0.256549	0.371765	0.375317	0.36875
aQZ	0.488462	0.107796	0.257155	0.411097	0.131717	0.128464	0.164089	0.449799	0.17404	0.116779	0.231809		0.257155	0.246489	0.254221	0.164089	0.158106	0.160731	0.231809	0.22551	0.228632
DZ-F12	2.77294	0.360932	1.5855	2.80672	0.471165	0.6316	1.39201	2.94814	0.691057	0.613941	1.69159		1.5855	1.74941	1.59147	1.39201	1.51741	1.39626	1.69159	1.85127	1.69797
TZ-F12	1.34699	0.0765115	0.514229	1.41304	0.120942	0.230642	0.446831	1.48235	0.189115	0.171671	0.55758		0.514229	0.51673	0.51456	0.446831	0.450878	0.447565	0.55758	0.561626	0.558128
QZ-F12	0.650696	0.0602118	0.199488	0.593127	0.0704138	0.124103	0.121047	0.623641	0.0833819	0.0841382	0.177374		0.199488	0.213781	0.199347	0.121047	0.135048	0.120752	0.177374	0.19147	0.177133
Open-shell reaction energies (kcal/mol)													Open-shell reaction energies (kcal/mol)
	MP2			CCSD				CCSD(T)					MP2			CCSD			CCSD(T)
Basis set	Standard	F12	PBE	Standard	F12	F12-Δ	PBE	Standard	F12	F12-Δ	PBE		PBE	P86	PW91	PBE	P86	PW91	PBE	P86	PW91
aDZ	6.42187	0.518227	1.91817	5.76872	0.738894	1.09967	2.15638	6.42979	1.14705	0.634575	1.94529		1.91817	2.02539	2.15328	2.15638	2.47086	2.15328	1.94529	2.14726	1.95003
aTZ	3.3031	0.147535	0.573771	3.01207	0.170919	0.405228	0.654632	3.17505	0.285988	0.331988	0.696897		0.573771	0.576003	0.574203	0.654632	0.619356	0.65205	0.696897	0.695526	0.697308
aQZ	1.46646	0.136811	0.311108	1.16985	0.115451	0.39898	0.489595	1.23159	0.175921	0.358958	0.484508		0.311108	0.32951	0.309165	0.489595	0.499438	0.487452	0.484508	0.493936	0.482714
DZ-F12	5.79058	0.388387	1.58227	5.44889	0.478465	0.7496	1.41172	5.74463	0.671901	0.637114	1.67992		1.58227	1.84328	1.59155	1.41172	1.66247	1.41795	1.67992	1.92867	1.68958
TZ-F12	3.10726	0.0793695	0.561307	2.91399	0.141779	0.326947	0.51018	3.02248	0.203726	0.278417	0.648229		0.561307	0.561278	0.564225	0.51018	0.515643	0.512781	0.648229	0.649723	0.651233
QZ-F12	1.50783	0.100526	0.252182	1.26611	0.0682597	0.354138	0.358085	1.30777	0.112152	0.330643	0.379979		0.252182	0.276524	0.252923	0.358085	0.337211	0.358246	0.379979	0.371449	0.380277
