# Supplementary material for: Basis Set Limit of CCSD(T) Energies: Explicit Correlation Versus Density-Based Basis-Set Correction
Source: J Chem Theory Comput. 2023 Nov 11;19(22):8210–22. doi: 10.1021/acs.jctc.3c00979 (PMC10688194; doi:10.1021/acs.jctc.3c00979)
Supplement: Supplementary file 1 — ct3c00979_si_001.zip [file ct3c00979_si_001.zip › SI/SI_denscorr_KAW_totalE.xlsx]

## Sheet: aug-cc-pVDZ
627.509	HF energy (a.u.)	MP2 energy (a.u.)	CCSD energy (a.u.)	CCSD(T) energy (a.u.)	HF energy + CABS corr. (a.u.)	MP2-F12 energy (a.u.)	CCSD(F12*) energy (a.u.)	MP2-F12 + [CCSD - MP2] energy (a.u.)	CCSD(F12*)(T+) energy (a.u.)	MP2-F12 + [CCSD(T) - MP2] energy (a.u.)	MP2 + PBE energy (a.u.)	MP2 + P86 energy (a.u.)	MP2 + PW91 energy (a.u.)	CCSD + PBE energy (a.u.)	CCSD + P86 energy (a.u.)	CCSD + PW91 energy (a.u.)	CCSD(T) + PBE energy (a.u.)	CCSD(T) + P86 energy (a.u.)	CCSD(T) + PW91 energy (a.u.)	MP2 + CABS + PBE energy (a.u.)	MP2 + CABS + P86 energy (a.u.)	MP2 + CABS + PW91 energy (a.u.)	CCSD + CABS + PBE energy (a.u.)	CCSD + CABS + P86 energy (a.u.)	CCSD + CABS + PW91 energy (a.u.)	CCSD(T) + CABS + PBE energy (a.u.)	CCSD(T) + CABS + P86 energy (a.u.)	CCSD(T) + CABS+ PW91 energy (a.u.)	Error, MP2 energy	Error, MP2-F12 energy	Error, MP2 + PBE energy	Error, MP2 + CABS + PBE, energy	Error, CCSD energy	Error, CCSD(F12*) energy	Error, MP2-F12 + [CCSD - MP2] energy	Error, CCSD + PBE energy	Error, CCSD + CABS + PBE, energy	Error, CCSD(T) energy	Error, CCSD(F12*)(T+) energy	Error, MP2-F12 + [CCSD(T) - MP2] energy	Error, CCSD(T) + PBE energy	Error, CCSD(T) + CABS + PBE, energy		Error, MP2 + CABS + PBE, energy	Error, MP2 + CABS + P86, energy	Error, MP2 + CABS + PW91, energy	Error, CCSD + CABS + PBE energy	Error, CCSD + CABS + P86 energy	Error, CCSD + CABS + PW91 energy
F2	-198.7	-199.126	-199.134	-199.147	-198.722	-199.309	-199.289	-199.317	-199.305	-199.329	-199.286	-199.289	-199.288	-199.294	-199.297	-199.296	-199.307	-199.309	-199.308	-199.309	-199.311	-199.31	-199.316	-199.319	-199.318	-199.329	-199.332	-199.331
Cl2	-918.966	-919.258	-919.285	-919.294	-918.986	-919.414	-919.418	-919.44	-919.43	-919.449	-919.375	-919.377	-919.376	-919.401	-919.403	-919.402	-919.411	-919.412	-919.412	-919.395	-919.396	-919.396	-919.421	-919.423	-919.422	-919.43	-919.432	-919.431
ClF	-558.86	-559.218	-559.234	-559.244	-558.881	-559.385	-559.377	-559.401	-559.39	-559.411	-559.355	-559.358	-559.357	-559.371	-559.374	-559.373	-559.382	-559.384	-559.383	-559.376	-559.378	-559.377	-559.392	-559.394	-559.393	-559.402	-559.405	-559.404
ClO	-534.26	-534.574	-534.602	-534.613	-534.281	-534.725	-534.729	-534.753	-534.743	-534.764	-534.689	-534.691	-534.69	-534.717	-534.719	-534.718	-534.728	-534.73	-534.729	-534.71	-534.712	-534.711	-534.738	-534.74	-534.739	-534.749	-534.752	-534.75
Si2	-577.737	-577.897	-577.921	-577.933	-577.746	-577.946	-577.957	-577.97	-577.971	-577.983	-577.924	-577.924	-577.924	-577.948	-577.949	-577.948	-577.961	-577.961	-577.961	-577.933	-577.933	-577.933	-577.957	-577.957	-577.957	-577.969	-577.97	-577.969
NH	-54.9647	-55.0824	-55.1029	-55.1055	-54.9691	-55.1301	-55.1406	-55.1506	-55.1438	-55.1532	-55.1178	-55.1183	-55.1181	-55.1384	-55.1388	-55.1386	-55.1409	-55.1414	-55.1411	-55.1222	-55.1227	-55.1224	-55.1428	-55.1432	-55.143	-55.1453	-55.1458	-55.1455
CH	-38.2713	-38.3583	-38.3846	-38.387	-38.2747	-38.3917	-38.409	-38.418	-38.4119	-38.4204	-38.3821	-38.3824	-38.3823	-38.4085	-38.4088	-38.4086	-38.4108	-38.4111	-38.4109	-38.3854	-38.3858	-38.3856	-38.4118	-38.4121	-38.4119	-38.4141	-38.4144	-38.4143
S2	-795.053	-795.328	-795.341	-795.355	-795.074	-795.447	-795.441	-795.461	-795.457	-795.474	-795.407	-795.408	-795.408	-795.421	-795.422	-795.421	-795.434	-795.435	-795.435	-795.428	-795.429	-795.428	-795.441	-795.442	-795.442	-795.454	-795.455	-795.455
OH	-75.3993	-75.5656	-75.5807	-75.5841	-75.4061	-75.637	-75.64	-75.652	-75.6444	-75.6554	-75.6256	-75.6265	-75.6261	-75.6407	-75.6415	-75.6411	-75.6441	-75.645	-75.6445	-75.6324	-75.6332	-75.6328	-75.6474	-75.6483	-75.6478	-75.6508	-75.6517	-75.6513
HCl	-460.093	-460.252	-460.268	-460.272	-460.1	-460.328	-460.333	-460.345	-460.338	-460.349	-460.312	-460.31	-460.312	-460.328	-460.327	-460.329	-460.332	-460.331	-460.333	-460.319	-460.318	-460.32	-460.336	-460.335	-460.337	-460.34	-460.339	-460.341
P2	-681.468	-681.706	-681.724	-681.74	-681.482	-681.791	-681.79	-681.808	-681.809	-681.825	-681.761	-681.762	-681.762	-681.779	-681.779	-681.779	-681.795	-681.795	-681.795	-681.775	-681.776	-681.775	-681.792	-681.793	-681.793	-681.809	-681.809	-681.809
O2	-149.608	-150.023	-150.004	-150.02	-149.623	-150.162	-150.119	-150.144	-150.136	-150.159	-150.136	-150.137	-150.137	-150.117	-150.119	-150.118	-150.132	-150.134	-150.133	-150.151	-150.152	-150.151	-150.132	-150.134	-150.133	-150.147	-150.149	-150.148
SO	-472.346	-472.688	-472.688	-472.702	-472.373	-472.826	-472.804	-472.826	-472.821	-472.84	-472.785	-472.786	-472.785	-472.784	-472.786	-472.785	-472.799	-472.8	-472.799	-472.811	-472.812	-472.812	-472.811	-472.812	-472.811	-472.825	-472.826	-472.826
SiH2(3B1)	-290.011	-290.088	-290.111	-290.113	-290.018	-290.119	-290.135	-290.141	-290.137	-290.144	-290.104	-290.103	-290.104	-290.127	-290.126	-290.127	-290.129	-290.129	-290.129	-290.111	-290.111	-290.112	-290.134	-290.134	-290.134	-290.137	-290.136	-290.137
HF	-100.033	-100.256	-100.26	-100.264	-100.043	-100.351	-100.341	-100.355	-100.347	-100.359	-100.342	-100.343	-100.343	-100.346	-100.347	-100.347	-100.35	-100.351	-100.351	-100.352	-100.353	-100.353	-100.356	-100.357	-100.357	-100.36	-100.361	-100.361
NO	-129.261	-129.608	-129.611	-129.625	-129.275	-129.731	-129.711	-129.734	-129.728	-129.748	-129.707	-129.708	-129.708	-129.71	-129.711	-129.711	-129.724	-129.725	-129.725	-129.72	-129.722	-129.721	-129.723	-129.725	-129.724	-129.737	-129.739	-129.738
SiH2(1A1)	-290.019	-290.112	-290.141	-290.144	-290.027	-290.146	-290.166	-290.175	-290.169	-290.178	-290.131	-290.132	-290.131	-290.16	-290.161	-290.16	-290.163	-290.163	-290.163	-290.139	-290.139	-290.139	-290.168	-290.168	-290.168	-290.17	-290.171	-290.171
PH2	-341.869	-341.988	-342.014	-342.018	-341.878	-342.035	-342.051	-342.062	-342.056	-342.066	-342.017	-342.018	-342.017	-342.043	-342.044	-342.043	-342.047	-342.048	-342.047	-342.026	-342.027	-342.026	-342.052	-342.053	-342.052	-342.056	-342.057	-342.056
HOCl	-534.887	-535.243	-535.262	-535.273	-534.905	-535.397	-535.391	-535.415	-535.405	-535.427	-535.365	-535.367	-535.366	-535.383	-535.385	-535.384	-535.395	-535.397	-535.396	-535.382	-535.384	-535.383	-535.401	-535.403	-535.402	-535.412	-535.414	-535.413
CS	-435.334	-435.588	-435.605	-435.621	-435.348	-435.682	-435.681	-435.7	-435.7	-435.716	-435.654	-435.655	-435.655	-435.671	-435.672	-435.672	-435.687	-435.688	-435.688	-435.668	-435.669	-435.668	-435.685	-435.686	-435.685	-435.701	-435.702	-435.701
CN	-92.1958	-92.4799	-92.489	-92.505	-92.2062	-92.5666	-92.5569	-92.5757	-92.5752	-92.5917	-92.5448	-92.5456	-92.5451	-92.5539	-92.5547	-92.5542	-92.5699	-92.5706	-92.5702	-92.5549	-92.5557	-92.5553	-92.564	-92.5648	-92.5643	-92.58	-92.5808	-92.5803
CH2(1A1)	-38.8844	-38.9997	-39.0276	-39.0311	-38.8893	-39.0422	-39.0598	-39.0701	-39.064	-39.0736	-39.0307	-39.0316	-39.0308	-39.0586	-39.0596	-39.0587	-39.0621	-39.0631	-39.0623	-39.0356	-39.0366	-39.0357	-39.0635	-39.0645	-39.0637	-39.067	-39.068	-39.0672
NH2	-55.5707	-55.7285	-55.7477	-55.7517	-55.5768	-55.7872	-55.7949	-55.8064	-55.7997	-55.8104	-55.7739	-55.7744	-55.7741	-55.7932	-55.7937	-55.7934	-55.7971	-55.7976	-55.7973	-55.7801	-55.7806	-55.7803	-55.7993	-55.7998	-55.7995	-55.8032	-55.8038	-55.8035
SH2	-398.698	-398.853	-398.876	-398.881	-398.709	-398.92	-398.931	-398.943	-398.937	-398.948	-398.899	-398.899	-398.899	-398.922	-398.922	-398.922	-398.927	-398.927	-398.927	-398.91	-398.91	-398.91	-398.933	-398.933	-398.933	-398.937	-398.938	-398.938
CH2(3B1)	-38.923	-39.0245	-39.0455	-39.0478	-38.9284	-39.0634	-39.0763	-39.0843	-39.0791	-39.0866	-39.0506	-39.0507	-39.0507	-39.0715	-39.0716	-39.0716	-39.0738	-39.0739	-39.0739	-39.056	-39.0561	-39.0561	-39.0769	-39.077	-39.077	-39.0792	-39.0793	-39.0793
SiO	-363.802	-364.093	-364.097	-364.11	-363.827	-364.206	-364.19	-364.209	-364.206	-364.223	-364.17	-364.172	-364.171	-364.174	-364.175	-364.174	-364.187	-364.189	-364.188	-364.195	-364.197	-364.196	-364.199	-364.2	-364.199	-364.213	-364.214	-364.213
N2	-108.957	-109.28	-109.281	-109.295	-108.971	-109.388	-109.369	-109.389	-109.385	-109.403	-109.364	-109.365	-109.364	-109.365	-109.366	-109.366	-109.379	-109.38	-109.38	-109.377	-109.378	-109.377	-109.378	-109.379	-109.379	-109.392	-109.393	-109.393
SiH3	-290.624	-290.724	-290.752	-290.754	-290.635	-290.765	-290.784	-290.792	-290.787	-290.795	-290.746	-290.746	-290.746	-290.774	-290.773	-290.774	-290.776	-290.776	-290.776	-290.756	-290.756	-290.757	-290.784	-290.784	-290.784	-290.787	-290.787	-290.787
H2O	-76.0411	-76.2608	-76.2687	-76.274	-76.0487	-76.3416	-76.3358	-76.3495	-76.3423	-76.3548	-76.3295	-76.3304	-76.33	-76.3374	-76.3383	-76.3379	-76.3427	-76.3436	-76.3431	-76.3371	-76.338	-76.3375	-76.345	-76.3459	-76.3454	-76.3502	-76.3511	-76.3507
PH3	-342.472	-342.614	-342.643	-342.648	-342.484	-342.671	-342.688	-342.7	-342.694	-342.705	-342.648	-342.649	-342.648	-342.678	-342.678	-342.678	-342.682	-342.683	-342.682	-342.66	-342.66	-342.66	-342.689	-342.69	-342.689	-342.694	-342.694	-342.694
CO	-112.753	-113.055	-113.061	-113.074	-112.768	-113.164	-113.151	-113.171	-113.166	-113.183	-113.141	-113.142	-113.141	-113.148	-113.149	-113.148	-113.16	-113.161	-113.161	-113.155	-113.156	-113.156	-113.162	-113.163	-113.162	-113.174	-113.176	-113.175
SO2	-547.204	-547.763	-547.757	-547.783	-547.27	-548.013	-547.972	-548.008	-548.004	-548.034	-547.928	-547.931	-547.929	-547.923	-547.925	-547.924	-547.949	-547.951	-547.95	-547.993	-547.995	-547.994	-547.988	-547.99	-547.989	-548.013	-548.016	-548.014
H2O2	-150.801	-151.218	-151.23	-151.243	-150.817	-151.372	-151.358	-151.384	-151.374	-151.398	-151.346	-151.348	-151.347	-151.358	-151.36	-151.359	-151.371	-151.373	-151.372	-151.361	-151.363	-151.362	-151.374	-151.376	-151.375	-151.387	-151.389	-151.388
HCO	-113.261	-113.578	-113.587	-113.6	-113.275	-113.691	-113.68	-113.7	-113.695	-113.713	-113.667	-113.663	-113.668	-113.676	-113.672	-113.677	-113.689	-113.685	-113.689	-113.681	-113.677	-113.681	-113.69	-113.686	-113.69	-113.703	-113.699	-113.703
NH3	-56.2054	-56.4047	-56.4199	-56.4253	-56.2129	-56.4725	-56.4749	-56.4877	-56.4815	-56.4931	-56.4579	-56.4584	-56.4581	-56.4731	-56.4736	-56.4733	-56.4785	-56.479	-56.4787	-56.4654	-56.4659	-56.4656	-56.4805	-56.4811	-56.4807	-56.486	-56.4865	-56.4862
CH3	-39.5616	-39.6981	-39.7208	-39.7241	-39.5686	-39.7468	-39.7593	-39.7695	-39.7633	-39.7728	-39.7325	-39.7328	-39.7327	-39.7552	-39.7555	-39.7554	-39.7586	-39.7588	-39.7587	-39.7395	-39.7397	-39.7396	-39.7622	-39.7624	-39.7623	-39.7655	-39.7657	-39.7656
HCN	-92.8855	-93.1829	-93.1907	-93.2044	-92.8982	-93.2802	-93.269	-93.2879	-93.285	-93.3016	-93.2554	-93.2563	-93.2558	-93.2632	-93.264	-93.2635	-93.2769	-93.2777	-93.2772	-93.2679	-93.2688	-93.2683	-93.2757	-93.2765	-93.276	-93.2894	-93.2902	-93.2897
SiH4	-291.243	-291.365	-291.397	-291.399	-291.257	-291.414	-291.435	-291.446	-291.439	-291.449	-291.391	-291.391	-291.391	-291.423	-291.423	-291.423	-291.426	-291.426	-291.426	-291.405	-291.405	-291.405	-291.437	-291.437	-291.437	-291.44	-291.439	-291.44
H2CO	-113.884	-114.218	-114.233	-114.245	-113.899	-114.338	-114.331	-114.352	-114.345	-114.364	-114.313	-114.314	-114.314	-114.327	-114.329	-114.328	-114.34	-114.341	-114.34	-114.327	-114.328	-114.328	-114.342	-114.343	-114.342	-114.354	-114.355	-114.354
CO2	-187.66	-188.169	-188.164	-188.186	-187.684	-188.356	-188.321	-188.352	-188.347	-188.373	-188.319	-188.321	-188.32	-188.315	-188.317	-188.315	-188.336	-188.338	-188.337	-188.343	-188.345	-188.344	-188.338	-188.34	-188.339	-188.36	-188.362	-188.361
CH3Cl	-499.122	-499.425	-499.455	-499.464	-499.137	-499.551	-499.56	-499.582	-499.572	-499.591	-499.521	-499.522	-499.521	-499.551	-499.552	-499.551	-499.56	-499.561	-499.561	-499.535	-499.536	-499.536	-499.566	-499.567	-499.566	-499.575	-499.576	-499.575
C2H2	-76.8277	-77.092	-77.108	-77.1204	-76.8417	-77.182	-77.1808	-77.1981	-77.1954	-77.2105	-77.1545	-77.1551	-77.1547	-77.1706	-77.1711	-77.1708	-77.183	-77.1836	-77.1832	-77.1684	-77.1689	-77.1686	-77.1844	-77.185	-77.1846	-77.1968	-77.1974	-77.197
CH4	-40.1996	-40.3673	-40.3907	-40.3952	-40.2077	-40.4236	-40.4354	-40.447	-40.4407	-40.4514	-40.4078	-40.4081	-40.4079	-40.4312	-40.4316	-40.4314	-40.4357	-40.436	-40.4358	-40.416	-40.4163	-40.4161	-40.4394	-40.4397	-40.4395	-40.4438	-40.4442	-40.444
N2H4	-111.201	-111.573	-111.596	-111.608	-111.214	-111.701	-111.7	-111.724	-111.715	-111.736	-111.673	-111.674	-111.674	-111.697	-111.698	-111.697	-111.708	-111.709	-111.709	-111.686	-111.687	-111.687	-111.71	-111.711	-111.71	-111.722	-111.723	-111.722
CH3SH	-437.73	-438.032	-438.067	-438.078	-437.748	-438.149	-438.163	-438.185	-438.176	-438.195	-438.113	-438.114	-438.114	-438.149	-438.15	-438.149	-438.159	-438.16	-438.16	-438.131	-438.132	-438.132	-438.167	-438.168	-438.167	-438.177	-438.178	-438.178
CH3OH	-115.061	-115.421	-115.445	-115.455	-115.076	-115.551	-115.551	-115.574	-115.564	-115.585	-115.524	-115.525	-115.525	-115.548	-115.549	-115.548	-115.558	-115.559	-115.559	-115.539	-115.54	-115.539	-115.562	-115.563	-115.563	-115.573	-115.574	-115.573
Si2H6	-581.34	-581.564	-581.617	-581.624	-581.364	-581.656	-581.69	-581.709	-581.698	-581.716	-581.615	-581.614	-581.615	-581.668	-581.668	-581.668	-581.675	-581.675	-581.675	-581.638	-581.638	-581.638	-581.691	-581.691	-581.691	-581.698	-581.698	-581.698
C2H4	-78.0435	-78.3281	-78.3574	-78.3685	-78.056	-78.423	-78.4333	-78.4524	-78.4465	-78.4635	-78.3967	-78.3972	-78.3969	-78.426	-78.4266	-78.4262	-78.4371	-78.4377	-78.4373	-78.4091	-78.4097	-78.4093	-78.4384	-78.439	-78.4386	-78.4496	-78.4501	-78.4498
C2H6	-79.2372	-79.5504	-79.5872	-79.5969	-79.2504	-79.6541	-79.6698	-79.6909	-79.6815	-79.7006	-79.6258	-79.6263	-79.626	-79.6626	-79.6632	-79.6628	-79.6723	-79.6728	-79.6725	-79.6389	-79.6394	-79.6391	-79.6758	-79.6763	-79.676	-79.6854	-79.6859	-79.6856
F	-99.3771	-99.5358	-99.5478	-99.5502	-99.3855	-99.6195	-99.6204	-99.6315	-99.6237	-99.6338	-99.612	-99.6132	-99.6128	-99.624	-99.6252	-99.6248	-99.6263	-99.6275	-99.6272	-99.6204	-99.6216	-99.6212	-99.6324	-99.6336	-99.6332	-99.6348	-99.6359	-99.6356
C	-37.6831	-37.7409	-37.7635	-37.7649	-37.6843	-37.7636	-37.7787	-37.7862	-37.7804	-37.7875	-37.7557	-37.7559	-37.7558	-37.7783	-37.7785	-37.7784	-37.7796	-37.7798	-37.7797	-37.7569	-37.7571	-37.757	-37.7794	-37.7796	-37.7796	-37.7808	-37.781	-37.7809
H	-0.499334	-0.499334	-0.499334	-0.499334	-0.499372	-0.499372	-0.499372	-0.499372	-0.499372	-0.499372	-0.499334	-0.499334	-0.499334	-0.499334	-0.499334	-0.499334	-0.499334	-0.499334	-0.499334	-0.499372	-0.499372	-0.499372	-0.499372	-0.499372	-0.499372	-0.499372	-0.499372	-0.499372
Cl	-459.468	-459.593	-459.61	-459.613	-459.474	-459.659	-459.666	-459.676	-459.669	-459.678	-459.646	-459.647	-459.646	-459.663	-459.664	-459.664	-459.666	-459.667	-459.666	-459.651	-459.652	-459.651	-459.668	-459.669	-459.669	-459.671	-459.672	-459.671
N	-54.3899	-54.4674	-54.4856	-54.4869	-54.392	-54.5025	-54.5127	-54.5206	-54.5144	-54.5219	-54.4904	-54.4908	-54.4906	-54.5086	-54.5089	-54.5088	-54.5099	-54.5102	-54.5101	-54.4926	-54.4929	-54.4928	-54.5108	-54.5111	-54.511	-54.5121	-54.5124	-54.5123
O	-74.791	-74.9067	-74.9238	-74.9257	-74.7963	-74.9666	-74.9739	-74.9837	-74.9764	-74.9855	-74.9556	-74.9563	-74.956	-74.9726	-74.9734	-74.9731	-74.9745	-74.9753	-74.975	-74.9609	-74.9616	-74.9614	-74.978	-74.9787	-74.9785	-74.9798	-74.9806	-74.9803
P	-340.71	-340.777	-340.795	-340.797	-340.712	-340.801	-340.813	-340.82	-340.815	-340.821	-340.792	-340.792	-340.792	-340.81	-340.81	-340.81	-340.812	-340.812	-340.812	-340.794	-340.794	-340.794	-340.813	-340.813	-340.813	-340.814	-340.814	-340.814
Si	-288.847	-288.897	-288.917	-288.918	-288.849	-288.913	-288.927	-288.933	-288.928	-288.934	-288.906	-288.906	-288.906	-288.926	-288.926	-288.926	-288.928	-288.928	-288.928	-288.908	-288.908	-288.908	-288.928	-288.928	-288.928	-288.929	-288.929	-288.929
S	-397.494	-397.59	-397.609	-397.611	-397.499	-397.635	-397.646	-397.654	-397.648	-397.657	-397.622	-397.623	-397.622	-397.641	-397.642	-397.641	-397.643	-397.644	-397.644	-397.627	-397.628	-397.627	-397.646	-397.647	-397.646	-397.648	-397.649	-397.649
HCOOH	-188.797	-189.326	-189.337	-189.356	-188.819	-189.521	-189.499	-189.532	-189.523	-189.551	-189.484	-189.486	-189.485	-189.495	-189.497	-189.496	-189.514	-189.516	-189.515	-189.506	-189.508	-189.507	-189.517	-189.519	-189.518	-189.536	-189.538	-189.537
CS2	-832.93	-833.342	-833.354	-833.379	-832.958	-833.504	-833.487	-833.515	-833.518	-833.541	-833.452	-833.453	-833.452	-833.463	-833.464	-833.463	-833.488	-833.49	-833.489	-833.478	-833.48	-833.479	-833.49	-833.491	-833.49	-833.515	-833.517	-833.516
HNCO	-167.79	-168.28	-168.282	-168.304	-167.812	-168.454	-168.427	-168.456	-168.453	-168.478	-168.416	-168.417	-168.416	-168.418	-168.42	-168.419	-168.44	-168.442	-168.441	-168.437	-168.439	-168.438	-168.44	-168.441	-168.441	-168.462	-168.463	-168.463
COCl2	-1031.74	-1032.37	-1032.39	-1032.41	-1031.78	-1032.63	-1032.61	-1032.65	-1032.64	-1032.68	-1032.57	-1032.57	-1032.57	-1032.59	-1032.59	-1032.59	-1032.62	-1032.62	-1032.62	-1032.6	-1032.6	-1032.6	-1032.62	-1032.63	-1032.62	-1032.65	-1032.65	-1032.65
SO3	-622.024	-622.776	-622.766	-622.799	-622.122	-623.128	-623.072	-623.119	-623.112	-623.151	-623.007	-623.01	-623.008	-622.998	-623	-622.999	-623.03	-623.033	-623.032	-623.102	-623.105	-623.104	-623.093	-623.096	-623.095	-623.126	-623.128	-623.127
SH	-398.088	-398.213	-398.235	-398.238	-398.096	-398.27	-398.281	-398.292	-398.286	-398.295	-398.253	-398.253	-398.253	-398.275	-398.275	-398.275	-398.278	-398.279	-398.278	-398.261	-398.261	-398.261	-398.283	-398.283	-398.283	-398.286	-398.287	-398.286
NO2	-204.053	-204.64	-204.623	-204.653	-204.075	-204.838	-204.787	-204.822	-204.822	-204.851	-204.8	-204.803	-204.801	-204.784	-204.786	-204.785	-204.813	-204.815	-204.814	-204.822	-204.825	-204.824	-204.806	-204.808	-204.807	-204.835	-204.837	-204.836
H2	-1.12874	-1.15599	-1.16452	-1.16452	-1.13145	-1.16526	-1.17131	-1.17378	-1.17131	-1.17378	-1.16186	-1.16198	-1.16189	-1.17039	-1.1705	-1.17041	-1.17039	-1.1705	-1.17041	-1.16457	-1.16469	-1.1646	-1.1731	-1.17321	-1.17312	-1.1731	-1.17321	-1.17312
Atomization energies (kcal/mol)
F2	-34.1256	34.3489	24.1399	29.1024	-30.4692	43.8007	30.5361	33.5917	36.2272	38.5542	39.0603	39.2111	39.0465	28.8513	29.002	28.8375	33.8138	33.9645	33.8	42.5598	42.7106	42.5461	32.3508	32.5015	32.337	37.3133	37.464	37.2995	9.42843	0.0233416	4.71704	1.21754	6.93796	0.541751	2.51381	2.22658	1.27293	9.38525	2.26045	0.0665171	4.67387	1.17436		1.21754	1.06682	1.23132	1.27293	1.42365	1.25915
Cl2	18.0459	45.5944	40.3539	43.2103	24.6093	60.6703	54.0519	55.4299	57.7705	58.2862	52.1407	51.8579	52.124	46.9002	46.6174	46.8835	49.7566	49.4738	49.7399	58.3363	58.0534	58.3196	53.0958	52.813	53.0791	55.9522	55.6693	55.9354	17.0289	1.95299	10.4826	4.28706	14.5341	0.836136	0.54181	7.9878	1.79226	16.2171	1.65686	1.14115	9.67077	3.47523		4.28706	4.56989	4.30376	1.79226	2.07509	1.80896
ClF	9.22341	55.9064	47.5754	51.1417	13.8188	67.1287	56.7438	58.7977	61.0945	62.364	61.2125	61.212	61.1847	52.8815	52.881	52.8537	56.4478	56.4473	56.42	65.5637	65.5632	65.5359	57.2327	57.2322	57.2049	60.799	60.7984	60.7712	11.8814	0.659062	6.57525	2.22406	9.68172	0.513396	1.54058	4.37561	0.0244199	11.349	1.3963	0.126747	6.04293	1.69174		2.22406	2.22462	2.25186	0.0244199	0.0249825	0.0522231
ClO	0.244237	46.3879	42.7456	47.0059	7.29467	62.472	56.343	58.8298	61.5353	63.09	54.7017	54.8929	54.6793	51.0594	51.2506	51.037	55.3197	55.5109	55.2973	61.4717	61.6629	61.4493	57.8294	58.0206	57.807	62.0897	62.2809	62.0673	17.3842	1.30005	9.07038	2.30041	15.3953	1.79781	0.688898	7.08144	0.311464	17.3796	2.85016	1.29537	9.06571	2.29573		2.30041	2.10917	2.32282	0.311464	0.120228	0.333875
Si2	26.7193	64.1153	54.6518	60.6979	30.1879	75.0924	65.1455	65.6288	72.0787	71.6749	69.7111	69.8967	69.7155	60.2475	60.4331	60.2519	66.2936	66.4792	66.298	72.9984	73.184	73.0028	63.5349	63.7204	63.5392	69.581	69.7665	69.5853	12.7403	1.76328	7.14459	3.85727	12.2935	1.79983	1.31649	6.6978	3.41047	13.6869	2.30605	2.70983	8.09114	4.80382		3.85727	3.67168	3.85288	3.41047	3.22489	3.40609
NH	47.3937	72.5481	74.0488	74.8267	48.7682	80.4828	80.6878	81.9834	81.6315	82.7613	80.3535	80.4401	80.3705	81.8541	81.9407	81.8711	82.632	82.7186	82.649	81.7246	81.8112	81.7416	83.2252	83.3118	83.2422	84.0032	84.0898	84.0201	8.46859	0.533956	0.663259	0.707866	7.60572	0.966727	0.328912	0.19961	1.57073	7.99124	1.18645	0.0566106	0.185913	1.18521		0.707866	0.794463	0.724849	1.57073	1.65733	1.58772
CH	55.766	74.0682	76.4228	77.0665	57.1031	80.7905	82.123	83.1451	82.8999	83.7888	79.7381	79.8123	79.7521	82.0927	82.1668	82.1067	82.7364	82.8106	82.7504	81.0737	81.1478	81.0876	83.4282	83.5023	83.4422	84.0719	84.1461	84.0859	7.17438	0.452043	1.50444	0.168931	6.60016	0.899963	0.122172	0.930227	0.405284	6.82886	0.995442	0.106522	1.15892	0.17659		0.168931	0.0947786	0.154961	0.405284	0.479436	0.419254
S2	40.5974	93.2823	77.8681	83.4587	47.4789	110.872	94.2273	95.4575	101.011	101.048	102.386	102.447	102.364	86.9718	87.0333	86.9503	92.5624	92.624	92.541	108.81	108.872	108.789	93.3963	93.4578	93.3748	98.987	99.0485	98.9655	20.2692	2.67987	11.1655	4.74103	17.6255	1.26628	0.0361218	8.5218	2.09728	19.8704	2.31812	2.28102	10.7667	4.34218		4.74103	4.67951	4.76251	2.09728	2.03576	2.11876
OH	68.4226	100.138	98.8472	99.8158	69.2676	107.317	104.646	106.026	105.816	106.994	107.144	107.229	107.144	105.854	105.938	105.853	106.822	106.906	106.822	107.981	108.066	107.981	106.691	106.775	106.69	107.659	107.743	107.659	7.71613	0.537661	0.709866	0.127215	6.46778	0.669368	0.710697	0.538492	1.37557	7.17951	1.17921	0.00103535	0.173241	0.663841		0.127215	0.211419	0.127125	1.37557	1.45978	1.37548
HCl	78.2893	100.01	99.7326	100.711	79.892	106.619	105.394	106.341	106.619	107.32	104.408	102.904	104.392	104.13	102.627	104.114	105.109	103.605	105.093	105.985	104.482	105.969	105.708	104.205	105.692	106.686	105.183	106.67	7.30821	0.699394	2.91043	1.33273	6.06915	0.408168	0.539666	1.67137	0.0936662	6.55415	0.646565	0.0546603	2.15638	0.578672		1.33273	2.83596	1.34876	0.0936662	1.5969	0.109695
P2	30.3879	95.9171	83.7677	91.9906	36.2101	118.118	103.156	105.968	112.796	114.191	111.664	112.047	111.713	99.5146	99.8979	99.5637	107.737	108.121	107.787	117.138	117.521	117.187	104.989	105.372	105.038	113.212	113.595	113.261	24.4594	2.25892	8.71244	3.23834	22.1011	2.71291	0.0993798	6.35415	0.880044	23.8029	2.99758	1.60247	8.056	2.5819		3.23834	2.85499	3.18927	0.880044	0.496696	0.83097
O2	16.3326	131.556	98.4211	105.568	19.2576	143.756	107.363	110.621	115.304	117.768	140.901	140.967	140.847	107.766	107.832	107.712	114.913	114.979	114.859	143.549	143.615	143.495	110.414	110.48	110.36	117.56	117.626	117.506	12.2338	0.0338376	2.8889	0.241241	9.38794	0.446061	2.81203	0.0430363	2.60463	12.6462	2.91011	0.446203	3.30127	0.653606		0.241241	0.174974	0.295001	2.60463	2.67089	2.55087
SO	38.1172	120.373	97.5578	103.966	48.5381	140.632	115.575	117.817	123.05	124.226	129.815	129.875	129.773	107	107.06	106.958	113.409	113.469	113.366	139.928	139.988	139.885	117.113	117.173	117.07	123.522	123.581	123.479	20.4405	0.181147	10.9979	0.885315	18.8024	0.785182	1.45688	9.35988	0.752716	21.2443	2.16029	0.984958	11.8017	1.68913		0.885315	0.825642	0.927813	0.752716	0.812389	0.710218
SiH2(3B1)	103.44	120.496	122.519	123.038	107.119	129.645	131.412	131.669	132.075	132.187	124.697	124.448	124.71	126.72	126.471	126.733	127.238	126.99	127.251	128.374	128.125	128.387	130.397	130.149	130.41	130.916	130.667	130.929	9.53916	0.38977	5.33868	1.66131	10.281	1.38813	1.13162	6.08053	2.40316	10.1292	1.09195	0.979843	5.92875	2.25138		1.66131	1.9098	1.64829	2.40316	2.65165	2.39014
HF	98.4078	138.441	133.315	134.452	99.4832	145.609	138.905	140.483	140.277	141.62	144.775	144.838	144.751	139.649	139.712	139.626	140.786	140.849	140.763	145.834	145.897	145.811	140.709	140.772	140.685	141.846	141.909	141.822	7.62977	0.461663	1.29578	0.236228	6.02324	0.43339	1.14487	0.310758	1.37031	7.05222	1.22734	0.115891	0.718221	0.341326		0.236228	0.173162	0.25973	1.37031	1.43337	1.3468
NO	50.3629	146.886	126.586	133.487	54.3031	164.348	141.122	144.048	149.057	150.949	163.765	163.941	163.759	143.465	143.641	143.459	150.366	150.541	150.36	167.49	167.665	167.484	147.19	147.365	147.184	154.091	154.266	154.085	17.9545	0.492967	1.07546	2.64923	15.5886	1.05295	1.87293	1.29044	5.01512	18.2998	2.72967	0.838296	1.42079	2.3039		2.64923	2.82461	2.64306	5.01512	5.19051	5.00895
SiH2(1A1)	108.821	135.437	141.386	142.195	112.373	147.067	150.964	153.016	151.948	153.825	141.854	142.068	141.88	147.802	148.017	147.828	148.612	148.826	148.638	145.406	145.621	145.433	151.355	151.569	151.381	152.164	152.379	152.191	12.5831	0.95294	6.16658	2.61381	11.6065	2.02835	0.0236332	5.19001	1.63724	11.5199	1.76692	0.110285	5.10336	1.55059		2.61381	2.39942	2.58754	1.63724	1.42284	1.61097
PH2	100.904	133.242	138.245	139.645	104.84	147.652	150.347	152.655	152.071	154.056	142.246	142.63	142.28	147.249	147.633	147.283	148.649	149.033	148.684	146.177	146.561	146.212	151.18	151.564	151.215	152.581	152.965	152.615	15.5564	1.14593	6.55254	2.62095	14.4708	2.36871	0.0603037	5.46691	1.53533	14.3831	1.95693	0.0274429	5.37917	1.44758		2.62095	2.23678	2.58648	1.53533	1.15115	1.50085
HOCl	80.305	153.37	143.334	147.886	84.9768	171.043	158.113	161.007	163.603	165.559	165.643	165.796	165.612	155.607	155.76	155.576	160.159	160.312	160.128	170.123	170.276	170.092	160.087	160.24	160.056	164.639	164.792	164.608	18.9756	1.30295	6.70279	2.22277	15.6896	0.910148	1.98299	3.41684	1.06317	17.8734	2.15587	0.200766	5.6006	1.12058		2.22277	2.06927	2.25385	1.06317	1.21667	1.0321
CS	98.0495	161.557	146.181	154.024	102.953	177.898	161.011	162.523	170.26	170.365	173.409	173.549	173.409	158.033	158.174	158.034	165.876	166.016	165.876	178.093	178.233	178.093	162.717	162.857	162.717	170.56	170.7	170.56	16.9889	0.647286	5.1368	0.453045	15.0406	0.210409	1.30101	3.1885	1.49525	16.8225	0.586342	0.480904	4.97042	0.286664		0.453045	0.312844	0.452847	1.49525	1.63546	1.49545
CN	77.0861	170.393	150.524	158.901	81.5118	188.616	166.575	168.747	175.968	177.124	187.399	187.563	187.404	167.531	167.695	167.536	175.907	176.072	175.912	191.669	191.833	191.674	171.8	171.965	171.806	180.177	180.341	180.182	19.0185	0.795704	2.01233	2.25756	17.2784	1.22796	0.944386	0.27224	3.99765	19.9311	2.86383	1.7083	2.92493	1.34497		2.25756	2.42187	2.26276	3.99765	4.16196	4.00285
CH2(1A1)	127.121	163.183	166.549	167.912	129.447	175.612	177.144	178.979	178.748	180.342	173.368	173.843	173.387	176.735	177.209	176.753	178.097	178.572	178.116	175.693	176.168	175.712	179.06	179.534	179.078	180.422	180.897	180.441	13.455	1.02566	3.26973	0.944676	12.2579	1.66336	0.17143	2.07264	0.252411	12.7758	1.93977	0.346431	2.5905	0.265451		0.944676	0.470425	0.926125	0.252411	0.726661	0.270961
NH2	114.28	164.666	165.346	167.014	116.73	179.457	177.874	180.137	179.867	181.805	178.712	178.841	178.734	179.392	179.521	179.414	181.06	181.189	181.082	181.156	181.285	181.177	181.836	181.965	181.857	183.504	183.633	183.526	15.9309	1.13993	1.88442	0.559269	14.2379	1.70954	0.553007	0.191481	2.25221	15.0573	2.20417	0.266393	1.01088	1.43281		0.559269	0.688082	0.580655	2.25221	2.38102	2.27359
SH2	128.652	166.068	168.481	170.195	132.277	179.467	179.864	181.88	181.962	183.594	174.467	174.525	174.472	176.88	176.938	176.885	178.594	178.652	178.598	178.079	178.137	178.083	180.492	180.55	180.496	182.205	182.263	182.21	14.4719	1.07341	6.07307	2.46156	12.716	1.33338	0.682508	4.31715	0.705641	13.2114	1.44398	0.187087	4.81257	1.20106		2.46156	2.40365	2.45717	0.705641	0.647724	0.701247
CH2(3B1)	151.349	178.794	177.761	178.362	153.977	188.905	187.488	187.872	188.225	188.473	185.86	185.791	185.85	184.827	184.758	184.817	185.428	185.359	185.418	188.482	188.413	188.472	187.449	187.38	187.439	188.05	187.981	188.04	11.2031	1.09241	4.13694	1.51508	11.1479	1.42171	1.03725	4.08178	1.45992	11.5049	1.64211	1.39419	4.43873	1.81686		1.51508	1.58411	1.52546	1.45992	1.52895	1.4703
SiO	102.717	181.274	160.527	167.122	114.124	204.544	181.393	183.797	189.035	190.392	193.274	193.781	193.298	172.527	173.034	172.551	179.122	179.629	179.146	204.539	205.046	204.563	183.792	184.299	183.816	190.387	190.894	190.411	23.8877	0.617841	11.8881	0.622692	22.4422	1.57605	0.827644	10.4426	0.822792	24.3693	2.45666	1.09942	12.3697	1.10427		0.622692	0.115673	0.598336	0.822792	1.32981	0.847149
N2	111.52	216.445	194.612	201.746	117.371	240.098	215.434	218.265	223.532	225.399	240.126	240.369	240.167	218.293	218.536	218.334	225.427	225.67	225.468	245.769	246.012	245.811	223.936	224.18	223.978	231.07	231.314	231.112	24.7522	1.09951	1.07155	4.57213	22.4235	1.60193	1.2292	1.25717	6.90084	25.1058	3.31948	1.45306	1.4251	4.21857		4.57213	4.8153	4.61365	6.90084	7.14401	6.94236
SiH3	175.21	206.379	211.45	212.198	180.785	221.787	225.187	226.858	226.135	227.606	214.162	214.008	214.189	219.233	219.079	219.26	219.981	219.827	220.008	219.741	219.587	219.768	224.812	224.658	224.839	225.56	225.406	225.587	16.3777	0.969435	8.59412	3.01532	15.9834	2.24618	0.575097	8.19978	2.62098	15.8351	1.89791	0.426848	8.05153	2.47273		3.01532	3.16973	2.9886	2.62098	2.77539	2.59426
H2O	157.814	223.042	217.269	219.393	159.188	236.13	227.923	230.356	230.42	232.48	235.501	235.598	235.484	229.728	229.824	229.711	231.852	231.948	231.835	236.858	236.955	236.841	231.085	231.182	231.068	233.209	233.306	233.192	14.2028	1.11563	1.74397	0.386857	11.799	1.14526	1.28824	0.659897	2.01701	13.2079	2.18153	0.120682	0.749027	0.608089		0.386857	0.290457	0.404313	2.01701	2.11341	1.99956
PH3	165.747	212.62	219.6	221.529	171.456	232.88	236.642	239.86	239.005	241.789	224.924	225.194	224.966	231.905	232.174	231.946	233.833	234.103	233.875	230.631	230.901	230.672	237.611	237.881	237.653	239.54	239.81	239.581	21.7806	1.52035	9.47593	3.76935	20.0143	2.97177	0.245873	7.7097	2.00313	20.0579	2.58183	0.202266	7.75331	2.04673		3.76935	3.49945	3.72784	2.00313	1.73322	1.96161
CO	175.187	255.325	234.704	240.61	180.272	272.241	249.974	251.621	256.89	257.527	269.464	269.642	269.447	248.844	249.022	248.827	254.749	254.927	254.732	274.375	274.553	274.358	253.755	253.933	253.738	259.66	259.839	259.643	17.2105	0.29391	3.07146	1.83971	15.7108	0.441024	1.20582	1.57173	3.33944	17.9532	1.67322	1.03656	3.81411	1.09706		1.83971	2.01801	1.8228	3.33944	3.51774	3.32253
SO2	80.4376	225.666	188.872	201.428	111.788	279.128	237.977	242.334	252.729	254.89	247.925	248.171	247.868	211.131	211.377	211.074	223.687	223.933	223.63	278.613	278.859	278.556	241.819	242.065	241.762	254.376	254.621	254.318	57.6018	4.13976	35.3429	4.65443	53.0433	3.93822	0.418748	30.7844	0.0959246	56.8946	5.59422	3.43256	34.6357	3.94723		4.65443	4.40856	4.71164	0.0959246	0.149948	0.153139
H2O2	138.407	254.531	240.791	246.714	141.518	276.23	257.957	262.489	264.893	268.412	273.667	273.88	273.638	259.927	260.14	259.897	265.85	266.063	265.82	276.676	276.889	276.647	262.935	263.148	262.906	268.858	269.071	268.829	22.9465	1.24815	3.81085	0.802106	18.6718	1.50519	3.02655	0.463852	3.4726	21.7529	3.57375	0.0545176	2.61721	0.391531		0.802106	0.588945	0.831159	3.4726	3.68576	3.44355
HCO	180.352	270.441	251.207	257.229	185.059	289.623	268.368	270.389	275.415	276.411	286.387	283.574	286.353	267.153	264.34	267.12	273.175	270.363	273.142	290.945	288.132	290.911	271.711	268.898	271.678	277.733	274.921	277.7	20.0449	0.862303	4.0984	0.459677	18.3258	1.1642	0.856762	2.37933	2.17874	20.7545	2.56818	1.57193	4.80802	0.24995		0.459677	2.35316	0.426044	2.17874	0.634096	2.14511
NH3	199.25	275.648	273.766	276.379	202.519	296.142	291.221	294.261	294.293	296.873	294.578	294.709	294.593	292.696	292.827	292.711	295.309	295.44	295.324	297.839	297.97	297.853	295.957	296.088	295.972	298.57	298.701	298.584	22.1716	1.67736	3.24171	0.0188384	19.6629	2.20884	0.831363	0.732991	2.52756	20.9184	3.00506	0.424116	1.98847	1.27208		0.0188384	0.149929	0.0335176	2.52756	2.65865	2.54224
CH3	238.77	288.095	288.175	289.42	242.332	304.4	302.74	304.481	304.231	305.726	300.462	300.475	300.46	300.543	300.556	300.541	301.788	301.801	301.786	304.016	304.03	304.015	304.097	304.111	304.095	305.342	305.356	305.34	17.9338	1.6284	5.56642	2.01191	16.683	2.11859	0.377621	4.31564	0.761131	17.3236	2.51301	1.01826	4.95628	1.40177		2.01191	1.99827	2.01373	0.761131	0.747488	0.762953
HCN	196.494	298.214	277.507	284.474	202.359	323	300.084	302.293	308.063	309.26	319.995	320.191	320.006	299.288	299.484	299.299	306.254	306.45	306.265	325.723	325.919	325.734	305.016	305.212	305.027	311.982	312.178	311.994	26.2406	1.45495	4.46025	1.26794	24.3495	1.77326	0.43623	2.56907	3.15912	26.7736	3.18484	1.98786	4.99316	0.735032		1.26794	1.46396	1.27919	3.15912	3.35515	3.17037
SiH4	250.163	294.996	302.622	303.541	257.472	316.004	320.699	323.63	321.853	324.549	305.917	305.843	305.955	313.543	313.469	313.581	314.462	314.388	314.5	313.237	313.162	313.274	320.862	320.788	320.9	321.781	321.707	321.819	22.6856	1.67764	11.7643	4.44515	21.227	3.14988	0.219005	10.3056	2.98652	21.091	2.7788	0.0829904	10.1696	2.8505		4.44515	4.5193	4.40725	2.98652	3.06066	2.94861
H2CO	258.363	358.935	343.069	348.657	263.249	382.113	363.5	366.247	370.055	371.835	378.484	378.606	378.455	362.618	362.74	362.589	368.206	368.328	368.177	383.235	383.357	383.206	367.369	367.491	367.34	372.957	373.08	372.929	24.6425	1.46467	5.09397	0.342774	22.1826	1.75164	0.995215	2.63409	2.11711	24.5681	3.17056	1.39032	5.01963	0.268426		0.342774	0.220331	0.371292	2.11711	2.23955	2.08859
CO2	248.05	385.728	347.199	357.5	255.753	413.894	373.165	375.365	385.338	385.666	409.358	409.541	409.286	370.829	371.013	370.758	381.13	381.313	381.059	416.794	416.978	416.723	378.265	378.449	378.194	388.566	388.75	388.495	29.0557	0.88947	5.42544	2.01067	26.797	0.831208	1.36923	3.16674	4.26936	30.6045	2.76654	2.43825	6.97422	0.461882		2.01067	2.19409	1.93914	4.26936	4.45279	4.19784
CH3Cl	296.476	372.016	365.99	369.552	301.81	396.116	387.66	390.09	392.056	393.652	389.609	389.587	389.574	383.582	383.56	383.547	387.144	387.122	387.109	394.884	394.862	394.848	388.857	388.835	388.822	392.419	392.397	392.384	26.1655	2.06562	8.57324	3.29844	23.565	1.895	0.534925	5.9727	0.697892	25.2414	2.73762	1.14145	7.64907	2.37427		3.29844	3.32038	3.3336	0.697892	0.719837	0.733054
C2H2	290.411	383.652	365.385	371.515	297.687	411.711	391.951	393.444	399.038	399.574	404.374	404.486	404.365	386.106	386.219	386.098	392.236	392.349	392.227	411.556	411.668	411.547	393.289	393.401	393.28	399.418	399.531	399.409	30.3849	2.32556	9.66324	2.48122	29.0638	2.49751	1.00444	8.34213	1.16011	31.3466	3.82285	3.28729	10.625	3.44295		2.48122	2.36856	2.4901	1.16011	1.04744	1.16899
CH4	325.765	394.713	395.243	397.214	330.046	415.71	413.635	416.24	415.959	418.211	410.872	410.943	410.873	411.402	411.473	411.403	413.373	413.444	413.374	415.153	415.224	415.154	415.683	415.754	415.684	417.654	417.725	417.655	23.0588	2.06147	6.89929	2.61837	21.019	2.62622	0.0217243	4.85955	0.578622	21.9266	3.18128	0.929272	5.7671	1.48617		2.61837	2.5474	2.61756	0.578622	0.507654	0.577818
N2H4	266.046	402.148	394.08	399.825	271.613	438.36	425.137	430.292	431.964	436.038	436.079	436.299	436.093	428.011	428.231	428.025	433.756	433.977	433.771	441.585	441.805	441.599	433.517	433.737	433.531	439.262	439.483	439.277	38.7756	2.56327	4.84444	0.661333	34.5691	3.51138	1.6433	0.637873	4.8679	37.2078	5.06867	0.995428	3.2766	2.22917		0.661333	0.881683	0.675692	4.8679	5.08825	4.88225
CH3SH	348.516	441.728	437.823	442.262	355.838	472.418	465.083	468.513	470.454	472.951	463.292	463.404	463.278	459.388	459.5	459.374	463.826	463.938	463.812	470.582	470.694	470.568	466.678	466.79	466.664	471.116	471.228	471.102	33.0045	2.31461	11.4401	4.15024	29.945	2.68512	0.744908	8.38057	1.09072	31.5639	3.3712	0.873979	9.99945	2.70961		4.15024	4.0381	4.16436	1.09072	0.97858	1.10484
CH3OH	370.227	487.216	477.083	481.639	375.186	516.495	502.495	506.362	507.938	510.918	511.853	511.984	511.816	501.719	501.85	501.683	506.276	506.407	506.239	516.762	516.893	516.725	506.628	506.759	506.592	511.185	511.316	511.148	31.582	2.30273	6.94524	2.03614	28.1774	2.76502	1.10181	3.54069	1.36841	30.4937	4.19431	1.21447	5.85698	0.947877		2.03614	1.90515	2.07263	1.36841	1.4994	1.33191
Si2H6	408.078	485.52	494.174	496.784	420.328	522.958	527.243	531.612	530.526	534.222	505.639	505.463	505.696	514.293	514.117	514.35	516.903	516.727	516.96	517.905	517.73	517.962	526.559	526.384	526.616	529.169	528.994	529.226	40.173	2.73448	20.054	7.78767	38.5321	5.46266	1.09362	18.4132	6.14681	38.7538	5.01169	1.31531	18.6349	6.36851		7.78767	7.96282	7.73046	6.14681	6.32195	6.08959
C2H4	426.656	532.649	522.716	528.024	432.973	563.738	551.169	553.805	557.378	559.113	557.172	557.266	557.158	547.24	547.333	547.225	552.547	552.641	552.533	563.422	563.516	563.408	553.489	553.583	553.475	558.797	558.891	558.783	33.6867	2.59782	9.16332	2.9138	31.5798	3.1274	0.490952	7.05645	0.806926	33.6404	4.28628	2.55151	9.11701	2.86749		2.9138	2.82006	2.92809	0.806926	0.713186	0.821214
C2H6	549.056	672.998	667.789	672.187	555.705	709.511	700.402	704.302	705.634	708.7	701.773	701.845	701.758	696.563	696.635	696.548	700.962	701.034	700.947	708.412	708.484	708.397	703.203	703.274	703.187	707.601	707.673	707.586	39.5875	3.0745	10.8128	4.17363	36.572	3.9587	0.0590102	7.7973	1.15813	38.5142	5.06784	2.00129	9.73957	3.10041		4.17363	4.10184	4.18882	1.15813	1.08635	1.17333
MAE																													20.5672	1.35297	6.73944	2.16051	18.6159	1.76212	0.902259	4.98082	1.97809	20.1754	2.58122	0.9914	6.34763	1.82301		2.16051	2.191	2.16422	1.97809	2.03646	1.97286
RMS																													22.8719	1.60795	8.78363	2.69891	20.8558	2.06843	1.13896	7.21252	2.50333	22.4757	2.82538	1.33049	8.42106	2.26423		2.69891	2.7273	2.6986	2.50333	2.58125	2.49506
MAX																													57.6018	4.13976	35.3429	7.78767	53.0433	5.46266	3.02655	30.7844	6.90084	56.8946	5.59422	3.43256	34.6357	6.36851		7.78767	7.96282	7.73046	6.90084	7.14401	6.94236
																													Standard	F12	PBE	PBE + CABS	Standard	F12	F12-Δ	PBE	PBE + CABS	Standard	F12	F12-Δ	PBE	PBE + CABS		PBE + CABS	P86 + CABS	PW91 + CABS	PBE + CABS	P86 + CABS	PW91 + CABS
																													MP2				CCSD					CCSD(T)						MP2			CCSD
Closed-shell reaction energies (kcal/mol)
CO + H2 → H2CO	-1.55264	-4.8875	-4.29156	-3.97425	0.299799	-5.38378	-5.23637	-4.78784	-4.87548	-4.47053	-6.61315	-6.486	-6.58758	-6.01722	-5.89006	-5.99165	-5.69991	-5.57275	-5.67433	-4.8003	-4.67314	-4.77473	-4.20436	-4.07721	-4.17879	-3.88705	-3.7599	-3.86148	0.802682	0.3064	0.922975	0.889881	1.05599	0.111185	0.559708	0.669667	1.14319	1.19915	0.297911	0.702864	0.526511	1.28634		0.889881	1.01704	0.915453	1.14319	1.27034	1.16876
CO + H2O → CO2 + H2	3.32708	-6.08343	0.701572	-1.56961	0.43125	-10.0108	-3.55714	-3.22575	-6.31763	-5.49694	-6.79955	-6.77958	-6.77636	-0.014546	0.00542331	0.00864758	-2.28573	-2.26576	-2.26254	-9.62027	-9.6003	-9.59708	-2.83526	-2.81529	-2.81207	-5.10645	-5.08648	-5.08325	4.27162	0.344294	3.5555	0.734784	4.70306	0.444349	0.775734	3.98694	1.16622	4.85923	0.111219	0.93191	4.14312	1.3224		0.734784	0.754754	0.757978	1.16622	1.18619	1.18942
CH3OH + HCl → CH3Cl + H2O	-5.77328	-7.83294	-6.44395	-6.59526	-5.92016	-9.13198	-7.69423	-7.74299	-7.91835	-7.89431	-8.84957	-10.2963	-8.84947	-7.46057	-8.90726	-7.46047	-7.61189	-9.05858	-7.61179	-8.99468	-10.4414	-8.99458	-7.60568	-9.05238	-7.60559	-7.757	-9.20369	-7.75691	1.47817	0.179123	0.461541	0.316429	1.11736	0.132924	0.181686	0.100732	0.0443794	1.40136	0.0782757	0.102321	0.38474	0.239628		0.316429	1.13026	0.316525	0.0443794	1.49107	0.0442839
H2O + CO → HCOOH	-1.32957	-6.66336	-4.11209	-4.93732	-1.60187	-9.91191	-7.75131	-7.36064	-8.86248	-8.18587	-8.66722	-8.58058	-8.62571	-6.11595	-6.02931	-6.07444	-6.94118	-6.85454	-6.89968	-8.90957	-8.82293	-8.86807	-6.3583	-6.27166	-6.3168	-7.18353	-7.09689	-7.14203	3.53292	0.284369	1.52906	1.28671	3.94059	0.301371	0.692036	1.93673	1.69437	4.08427	0.159109	0.835715	2.08041	1.83805		1.28671	1.37335	1.32821	1.69437	1.78101	1.73588
CH3OH + H2S → CH3SH + H2O	-7.45021	-11.4856	-9.5287	-9.82091	-7.56279	-12.5849	-10.6473	-10.6281	-10.9731	-10.9203	-12.4733	-12.4929	-12.4738	-10.5164	-10.536	-10.5169	-10.8086	-10.8282	-10.8091	-12.5996	-12.6193	-12.6002	-10.6428	-10.6624	-10.6433	-10.935	-10.9546	-10.9355	1.15344	0.0540873	0.16574	0.0393897	0.85053	0.268024	0.248827	0.137174	0.263525	1.06664	0.0855621	0.0327218	0.078931	0.0474194		0.0393897	0.0197572	0.0388664	0.263525	0.283157	0.264048
CS2 + 2 H2O → CO2 + 2 H2S	-27.4876	-6.78904	-15.7021	-12.6021	-29.5395	-5.93253	-15.0456	-14.8456	-11.4386	-11.7456	-3.86245	-3.8528	-3.86262	-12.7755	-12.7659	-12.7757	-9.67551	-9.66585	-9.67567	-6.04936	-6.03971	-6.04953	-14.9625	-14.9528	-14.9626	-11.8624	-11.8528	-11.8626	2.03078	1.17427	0.895796	1.29111	0.181886	0.474598	0.674624	2.74469	0.557785	1.30734	0.143884	0.450831	1.61924	0.56767		1.29111	1.28146	1.29128	0.557785	0.567439	0.55762
C2H6 + H2 → 2 CH4	-20.8504	-17.7047	-18.6235	-18.1674	-21.1114	-17.4214	-18.5794	-18.3402	-17.9952	-17.8841	-17.5651	-17.564	-17.568	-18.484	-18.4828	-18.4868	-18.0279	-18.0267	-18.0307	-17.8349	-17.8338	-17.8378	-18.7538	-18.7526	-18.7566	-18.2977	-18.2965	-18.3005	0.0992115	0.184072	0.0403058	0.229494	0.0502559	0.0943245	0.333539	0.189773	0.0800265	0.0769247	0.0952933	0.206359	0.0625926	0.207207		0.229494	0.228348	0.232334	0.0800265	0.0788803	0.0828671
HNCO+ H2O → CO2 + NH3	-21.9568	-20.6663	-20.7731	-20.5695	-23.2088	-20.8752	-21.0362	-20.982	-20.8158	-20.7784	-19.9772	-19.9978	-19.9768	-20.084	-20.1046	-20.0835	-19.8804	-19.901	-19.8799	-21.1967	-21.2173	-21.1963	-21.3035	-21.3241	-21.303	-21.0999	-21.1205	-21.0994	0.182317	0.39121	0.506802	0.712695	0.0769374	0.186145	0.131956	0.766056	0.453441	0.0309361	0.277203	0.239829	0.658182	0.561314		0.712695	0.733294	0.712242	0.453441	0.474039	0.452988
CH4 + Cl2 → CH3Cl+ HCl	-30.9545	-31.7189	-30.1259	-29.8386	-27.0468	-26.3544	-25.3661	-24.7614	-24.9444	-24.4741	-31.0032	-29.6899	-30.9679	-29.4102	-28.0969	-29.3749	-29.1228	-27.8095	-29.0876	-27.3792	-26.0659	-27.344	-25.7862	-24.4729	-25.7509	-25.4989	-24.1856	-25.4636	6.61396	1.24944	5.89822	2.27426	5.91903	1.15919	0.554505	5.20328	1.57932	6.34816	1.45396	0.983638	5.63241	2.00846		2.27426	0.960948	2.23897	1.57932	0.266013	1.54403
Cl2 + F2 → 2 ClF	-34.5266	-31.8695	-30.6571	-29.9707	-33.4975	-29.7864	-28.8995	-28.574	-28.1911	-27.8876	-31.224	-31.355	-31.1989	-30.0116	-30.1426	-29.9865	-29.3252	-29.4562	-29.3001	-30.2314	-30.3623	-30.2062	-29.0189	-29.1499	-28.9938	-28.3325	-28.4635	-28.3074	2.69466	0.611522	2.04915	1.05648	2.10867	0.351094	0.0255336	1.46316	0.47049	2.90428	1.1247	0.821144	2.25877	1.2661		1.05648	1.18746	1.03136	0.47049	0.601476	0.44537
CO+ Cl2 → COCl2	-16.3085	-34.3053	-26.2902	-28.4845	-13.7533	-33.7769	-26.3173	-25.7617	-29.09	-27.9561	-35.4786	-35.077	-35.3957	-27.4634	-27.0618	-27.3806	-29.6578	-29.2562	-29.5749	-33.0403	-32.6387	-32.9574	-25.0251	-24.6235	-24.9423	-27.2195	-26.8179	-27.1366	1.52921	1.0008	2.7025	0.264194	1.30623	1.33337	0.777817	2.47951	0.0412076	1.08549	1.691	0.557078	2.25877	0.179531		0.264194	0.137408	0.181352	0.0412076	0.360395	0.0416352
CO2 + 3 H2 → CH3OH + H2O	-35.1207	-28.3618	-34.9334	-31.3129	-28.7928	-25.2673	-32.3846	-31.8389	-28.1516	-28.2184	-30.7758	-30.6059	-30.7515	-37.3474	-37.1775	-37.3231	-33.7269	-33.557	-33.7026	-24.6473	-24.4773	-24.6229	-31.2188	-31.0489	-31.1945	-27.5983	-27.4284	-27.574	3.15867	0.0641932	5.5727	0.555864	3.068	0.519207	0.0264755	5.48203	0.646532	3.15028	0.0110071	0.0557996	5.5643	0.564257		0.555864	0.725799	0.580183	0.646532	0.816468	0.670851
HCHO+ H2 → CH3OH	-30.241	-29.5577	-29.9402	-28.9082	-28.6613	-29.8943	-30.7053	-30.2768	-29.5937	-29.2448	-30.9622	-30.8995	-30.9403	-31.3447	-31.282	-31.3228	-30.3127	-30.25	-30.2908	-29.4672	-29.4045	-29.4453	-29.8497	-29.787	-29.8278	-28.8177	-28.755	-28.7958	0.310266	0.0262989	1.09422	0.400768	0.579067	0.186043	0.242502	0.825422	0.669568	0.509812	0.175685	0.173247	0.894677	0.600313		0.400768	0.463517	0.422708	0.669568	0.732318	0.691509
CO + 2 H2 → CH3OH	-31.7937	-34.4452	-34.2318	-32.8825	-28.3615	-35.2781	-35.9417	-35.0646	-34.4692	-33.7153	-37.5754	-37.3855	-37.5279	-37.3619	-37.172	-37.3144	-36.0126	-35.8227	-35.9651	-34.2675	-34.0776	-34.22	-34.0541	-33.8642	-34.0066	-32.7048	-32.5149	-32.6573	1.11295	0.280101	2.0172	1.29065	1.63506	0.0748583	0.80221	1.49509	1.81276	1.70896	0.122226	0.87611	1.42119	1.88666		1.29065	1.48055	1.33816	1.81276	2.00266	1.86027
C2H4 + H2 → C2H6	-40.7773	-41.6262	-40.9992	-40.0901	-39.4558	-41.2854	-40.9437	-40.6584	-39.966	-39.7492	-42.1937	-42.1005	-42.1788	-41.5667	-41.4735	-41.5518	-40.6576	-40.5643	-40.6427	-40.9305	-40.8372	-40.9156	-40.3035	-40.2102	-40.2886	-39.3943	-39.3011	-39.3794	0.728516	0.387683	1.29602	0.0327728	0.423673	0.368137	0.082841	0.991175	0.272069	0.541959	0.41787	0.201127	1.10946	0.153784		0.0327728	0.060484	0.0178968	0.272069	0.365326	0.286945
SO3 + CO → SO2 + CO2	-54.5955	-63.7956	-58.9718	-60.4429	-40.8409	-48.6768	-44.0581	-43.853	-45.6653	-45.3241	-62.6775	-62.9778	-62.6619	-57.8537	-58.1539	-57.838	-59.3248	-59.6251	-59.3092	-49.2245	-49.5247	-49.2088	-44.4007	-44.7009	-44.385	-45.8718	-46.172	-45.8561	17.9369	2.81806	16.8188	3.36581	17.0533	2.13967	1.93454	15.9353	2.48229	17.0016	2.22402	1.88277	15.8835	2.43052		3.36581	3.66603	3.35013	2.48229	2.78251	2.46661
H2 + Cl2 → 2 HCl	-56.9094	-55.7024	-55.0381	-54.1384	-51.8985	-48.0792	-48.4457	-47.4149	-47.177	-46.5152	-54.2678	-51.4729	-54.2385	-53.6035	-50.8086	-53.5742	-52.7039	-49.9089	-52.6746	-49.5748	-46.7799	-49.5455	-48.9105	-46.1156	-48.8812	-48.0109	-45.2159	-47.9815	9.04179	1.41856	7.60722	2.91421	7.81165	1.21923	0.188421	6.37708	1.68407	8.5246	1.56316	0.901374	7.09004	2.39702		2.91421	0.119279	2.88489	1.68407	1.11086	1.65475
C2H2 + H2 → C2H4	-54.6213	-50.274	-53.2584	-52.4363	-52.0095	-47.5386	-50.9281	-50.523	-50.0503	-49.701	-50.392	-50.3017	-50.3726	-53.3763	-53.2861	-53.357	-52.5543	-52.4641	-52.5349	-47.8066	-47.7163	-47.7872	-50.7909	-50.7007	-50.7716	-49.9689	-49.8787	-49.9495	3.32746	0.592094	3.44541	0.86002	2.89976	0.569534	0.164391	3.01771	0.432316	3.12204	0.735995	0.386678	3.24	0.654604		0.86002	0.7698	0.840649	0.432316	0.342096	0.412945
SO2 + H2O2 → SO3 + H2O	-37.6744	-35.1185	-30.001	-29.1261	-52.3102	-52.8758	-49.0977	-47.7582	-48.3089	-46.8834	-39.0509	-38.6391	-39.0236	-33.9334	-33.5215	-33.906	-33.0586	-32.6467	-33.0312	-53.3773	-52.9654	-53.3499	-48.2597	-47.8479	-48.2324	-47.3849	-46.973	-47.3575	21.0384	3.28109	17.1059	2.7796	21.2667	2.16993	3.50944	17.3343	3.00795	21.1079	1.92511	3.35063	17.1755	2.84914		2.7796	3.19145	2.80694	3.00795	3.4198	3.03528
CO+ 3 H2 → CH4 + H2O	-63.5218	-66.2616	-65.5879	-63.7776	-59.1335	-66.1348	-66.7155	-65.4611	-64.6202	-63.6508	-69.6896	-69.4647	-69.6479	-69.0159	-68.791	-68.9742	-67.2055	-66.9807	-67.1639	-65.4578	-65.2329	-65.4161	-64.7841	-64.5592	-64.7424	-62.9737	-62.7489	-62.9321	0.163285	0.290102	3.26466	0.96713	0.859791	0.267822	0.986608	2.56816	1.66364	0.933879	0.0913	1.0607	2.49407	1.73772		0.96713	1.19196	1.00877	1.66364	1.88846	1.70527
HCN+ 3 H2 → CH4 + NH3	-83.6503	-75.9779	-79.2823	-76.8999	-80.3776	-75.3891	-79.9038	-78.6935	-77.3206	-76.311	-78.2356	-78.0277	-78.1979	-81.54	-81.3321	-81.5023	-79.1575	-78.9497	-79.1199	-75.0902	-74.8823	-75.0525	-78.3946	-78.1867	-78.3569	-76.0121	-75.8043	-75.9745	0.898065	0.309214	3.15572	0.0103351	0.0850419	0.536476	0.673893	2.17261	0.972772	0.176018	0.596785	0.412833	2.43367	0.711712		0.0103351	0.197531	0.0273322	0.972772	1.18064	1.01044
H2O2 + H2 → 2 H2O	-95.597	-92.8307	-89.6743	-87.9994	-93.5823	-91.5418	-89.5987	-88.3854	-87.6566	-86.7105	-94.9289	-94.8373	-94.9091	-91.7725	-91.6809	-91.7527	-90.0977	-90.006	-90.0778	-92.9815	-92.8898	-92.9617	-89.8251	-89.7335	-89.8053	-88.1503	-88.0586	-88.1304	1.17013	0.11874	3.2684	1.32099	0.489706	0.41409	0.799168	2.58797	0.640563	0.752927	0.410125	0.535947	2.85119	0.903785		1.32099	1.22933	1.30117	0.640563	0.548903	0.62074
CO+ H2O2 → CO2 + H2O	-92.2699	-98.9141	-88.9727	-89.569	-93.1511	-101.553	-93.1558	-91.6112	-93.9742	-92.2075	-101.728	-101.617	-101.685	-91.7871	-91.6755	-91.7441	-92.3834	-92.2718	-92.3404	-102.602	-102.49	-102.559	-92.6604	-92.5488	-92.6174	-93.2567	-93.1451	-93.2137	3.10148	0.463034	0.287104	0.586207	4.21335	0.0302587	1.5749	1.39897	0.525661	4.10631	0.298906	1.46786	1.29193	0.418616		0.586207	0.474577	0.54319	0.525661	0.637291	0.568679
2 NH3 + 3 Cl2 → N2 + 6 HCl	-128.619	-128.425	-124.413	-123.622	-117.857	-105.514	-103.198	-101.502	-101.347	-100.712	-120.993	-112.803	-120.959	-116.981	-108.791	-116.947	-116.191	-108.001	-116.157	-110.996	-102.806	-110.962	-106.984	-98.7936	-106.95	-106.193	-98.0031	-106.159	26.8286	3.9178	19.3971	9.39927	24.0898	2.87515	1.17904	16.6583	6.66051	26.0574	3.78185	3.14659	18.6259	8.62806		9.39927	1.20938	9.36537	6.66051	1.52938	6.62661
3 N2H4 → 4 NH3 + N2	-110.38	-112.594	-107.439	-107.787	-112.61	-109.587	-104.904	-104.432	-104.809	-104.78	-110.201	-110.307	-110.258	-105.046	-105.152	-105.103	-105.394	-105.5	-105.451	-112.369	-112.476	-112.426	-107.214	-107.321	-107.272	-107.562	-107.669	-107.619	2.88825	0.11913	0.494921	2.66348	2.63215	0.0968306	0.375232	0.238818	2.40738	2.84414	0.133731	0.163244	0.450806	2.61937		2.66348	2.76997	2.72065	2.40738	2.51387	2.46454
H2 + F2 → 2 HF	-149.318	-143.81	-138.417	-135.729	-146.159	-142.929	-138.984	-137.537	-136.037	-134.848	-148.083	-147.987	-148.035	-142.69	-142.594	-142.643	-140.002	-139.906	-139.955	-145.049	-144.953	-145.002	-139.657	-139.561	-139.61	-136.968	-136.873	-136.921	0.798142	0.0823063	5.07098	2.03768	0.307279	0.8744	0.573169	4.58012	1.54682	0.696613	1.00519	0.183835	4.96945	1.93615		2.03768	1.94179	1.99049	1.54682	1.45093	1.49963
CH4 + 4 H2O2 → CO2 + 6 H2O	-315.539	-311.144	-292.408	-289.79	-314.764	-310.043	-295.236	-291.306	-292.324	-288.688	-316.826	-316.664	-316.765	-298.089	-297.927	-298.028	-295.471	-295.309	-295.41	-316.089	-315.927	-316.028	-297.352	-297.19	-297.291	-294.734	-294.572	-294.673	0.572201	0.529153	6.25342	5.51631	1.88445	0.94419	2.9858	3.79678	3.05967	0.913649	1.62058	2.015	4.76757	4.03046		5.51631	5.35453	5.45546	3.05967	2.89788	2.99881
2 NH3 + 3 F2 → N2 + 6 HF	-405.845	-392.747	-374.55	-368.394	-400.64	-390.065	-374.814	-371.868	-367.928	-365.711	-402.438	-402.345	-402.35	-384.241	-384.148	-384.154	-378.084	-377.992	-377.997	-397.419	-397.326	-397.332	-379.222	-379.13	-379.135	-373.066	-372.973	-372.978	2.09763	0.584802	11.7884	6.76969	1.5767	1.84067	1.10573	11.2674	6.24876	2.5734	2.10792	0.109033	12.2641	7.24546		6.76969	6.67692	6.68219	6.24876	6.15599	6.16127
MAE																													4.27006	0.752213	4.52378	1.80594	4.00665	0.713681	0.79144	4.15732	1.50812	4.25304	0.812128	0.813828	4.36539	1.76042		1.80594	1.44096	1.79931	1.50812	1.38341	1.50936
RMS																													7.8073	1.23252	6.96499	2.80925	7.36595	1.02293	1.13956	6.44109	2.2093	7.65372	1.21546	1.17525	6.75298	2.64551		2.80925	2.12028	2.7938	2.2093	1.87533	2.19965
MAX																													26.8286	3.9178	19.3971	9.39927	24.0898	2.87515	3.50944	17.3343	6.66051	26.0574	3.78185	3.35063	18.6259	8.62806		9.39927	6.67692	9.36537	6.66051	6.15599	6.62661
																													Standard	F12	PBE	PBE + CABS	Standard	F12	F12-Δ	PBE	PBE + CABS	Standard	F12	F12-Δ	PBE	PBE + CABS		PBE + CABS	P86 + CABS	PW91 + CABS	PBE + CABS	P86 + CABS	PW91 + CABS
																													MP2				CCSD					CCSD(T)						MP2			CCSD
Open-shell reaction energies (kcal/mol)
HCl + H → Cl + H2	-3.33409	1.28689	-4.34057	-3.36221	-3.38422	2.1308	-2.89596	-3.49666	-1.67099	-2.5183	2.00089	0.426362	1.9709	-3.62657	-5.2011	-3.65656	-2.64821	-4.22274	-2.67821	1.92571	0.351181	1.89572	-3.70175	-5.27628	-3.73175	-2.72339	-4.29792	-2.75339	0.678944	0.164968	0.0350554	0.0401262	0.653346	0.791261	0.190565	0.0606528	0.0145288	1.13835	0.552864	0.294441	0.424353	0.499535		0.0401262	1.61466	0.0701204	0.0145288	1.58906	0.044523
H2O + F2 → 2 HF + O	-73.1275	-19.4903	-25.2213	-20.4088	-70.2474	-11.2876	-19.3511	-17.0185	-13.9074	-12.2061	-14.9881	-14.8671	-14.9723	-20.719	-20.598	-20.7033	-15.9066	-15.7856	-15.8908	-12.2505	-12.1296	-12.2348	-17.9815	-17.8605	-17.9657	-13.1691	-13.0481	-13.1533	8.37171	0.16896	3.86947	1.13194	6.69044	0.820235	1.51231	2.1882	0.549332	8.4887	1.98729	0.285948	3.98645	1.24893		1.13194	1.01095	1.11617	0.549332	0.67032	0.565097
CH4 + OH → CH3 + H2O	-2.39631	-16.2858	-11.3547	-11.7839	-2.20627	-17.5027	-12.3816	-12.5715	-12.8753	-13.0007	-17.9463	-17.9012	-17.9263	-13.0151	-12.97	-12.9951	-13.4444	-13.3993	-13.4244	-17.7399	-17.6948	-17.7199	-12.8088	-12.7636	-12.7888	-13.238	-13.1929	-13.218	1.3617	0.144897	0.298769	0.092385	0.995159	0.0317385	0.221648	0.665314	0.45893	1.42544	0.334042	0.208632	0.235035	0.0286504		0.092385	0.0472567	0.0723939	0.45893	0.413802	0.438939
OH + H2 → H2O + H	-7.76782	-24.1813	-14.3488	-15.5042	-6.64429	-24.3252	-14.9877	-14.4926	-16.3139	-15.6481	-25.9501	-25.891	-25.9188	-16.1176	-16.0585	-16.0862	-17.273	-17.2139	-17.2417	-24.8173	-24.7582	-24.786	-14.9847	-14.9256	-14.9534	-16.1402	-16.0811	-16.1089	0.142568	0.286394	1.91138	0.778527	0.0846164	0.723533	0.228443	1.85343	0.720576	0.612574	0.197114	0.468748	1.15624	0.0233857		0.778527	0.719425	0.747196	0.720576	0.661474	0.689245
CO + OH → CO2 + H	-4.44073	-30.2648	-13.6472	-17.0738	-6.21304	-34.3359	-18.5448	-17.7183	-22.6315	-21.145	-32.7497	-32.6706	-32.6952	-16.1321	-16.053	-16.0776	-19.5588	-19.4797	-19.5043	-34.4376	-34.3585	-34.383	-17.82	-17.7409	-17.7655	-21.2466	-21.1676	-21.1921	4.12905	0.0578999	1.64412	0.043743	4.61844	0.279184	0.547291	2.13351	0.445648	5.47181	0.0858948	1.40066	2.98687	1.29901		0.043743	0.0353289	0.0107818	0.445648	0.52472	0.500173
CH3 + Cl2 → CH3Cl +Cl	-39.6601	-38.3275	-37.4606	-36.9211	-34.869	-31.0461	-30.8682	-30.1792	-30.054	-29.6397	-37.0061	-37.2534	-36.9895	-36.1392	-36.3864	-36.1225	-35.5997	-35.8469	-35.5831	-32.5309	-32.7781	-32.5143	-31.6639	-31.9112	-31.6473	-31.1244	-31.3717	-31.1078	8.79718	1.51576	7.47578	3.00053	7.65215	1.05972	0.370735	6.33075	1.8555	8.29938	1.43225	1.01796	6.97797	2.50273		3.00053	3.24777	2.98389	1.8555	2.10274	1.83886
S + 2 HCl → H2S + Cl2	9.88056	-11.643	-9.37015	-11.9835	2.89744	-26.8999	-23.1288	-24.627	-26.496	-27.2403	-17.7927	-20.5742	-17.8124	-15.5198	-18.3013	-15.5395	-18.1331	-20.9146	-18.1528	-24.4443	-27.2259	-24.4641	-22.1714	-24.953	-22.1912	-24.7847	-27.5663	-24.8045	16.8844	1.62761	10.7348	4.08317	15.1118	1.35318	0.144986	8.96221	2.31057	16.3202	1.80771	1.06339	10.1706	3.51894		4.08317	1.30163	4.06342	2.31057	0.470975	2.29082
2 NO + O2 → 2 NO2	15.6694	-25.5756	-12.6781	-22.1877	13.9472	-32.9214	-20.1683	-20.024	-31.4012	-29.5336	-32.0387	-32.0594	-31.9798	-19.1413	-19.162	-19.0824	-28.6509	-28.6716	-28.592	-33.6096	-33.6303	-33.5507	-20.7122	-20.7329	-20.6533	-30.2218	-30.2425	-30.1629	7.30092	0.0449202	0.837768	0.733147	6.85109	0.639125	0.494749	0.387939	1.18298	7.50501	1.70848	0.159171	1.04186	0.529056		0.733147	0.75384	0.674221	1.18298	1.20367	1.12405
N + O2 → NO + O	-34.0303	-15.33	-28.1652	-27.9194	-35.0455	-20.5916	-33.759	-33.4268	-33.7535	-33.1809	-22.8642	-22.9733	-22.9117	-35.6993	-35.8085	-35.7469	-35.4535	-35.5626	-35.5011	-23.9412	-24.0503	-23.9888	-36.7764	-36.8855	-36.824	-36.5305	-36.6397	-36.5781	5.72069	0.45913	1.81345	2.89047	6.20066	0.606891	0.939102	1.33347	2.41049	5.65366	0.180441	0.392092	1.88048	2.9575		2.89047	2.99959	2.93806	2.41049	2.51962	2.45809
4 HCl+ O2 → 2 H2O + 2 Cl2	-22.2295	-5.67805	-17.8947	-16.7956	-28.7691	-23.3691	-35.0123	-35.5858	-34.6024	-34.4867	-16.7525	-22.3262	-16.802	-28.9691	-34.5429	-29.0187	-27.87	-33.4438	-27.9196	-22.8993	-28.4731	-22.9488	-35.1159	-40.6897	-35.1655	-34.0168	-39.5906	-34.0664	20.9969	3.30582	9.92251	3.77569	19.0017	1.88407	1.31059	7.92728	1.78046	19.9872	2.18041	2.29611	8.9128	2.76598		3.77569	1.7981	3.72613	1.78046	3.79333	1.7309
NO+ H2O2 → NO2 + H2O	-19.7382	-47.077	-32.0279	-36.557	-20.3256	-48.2388	-33.731	-33.1896	-38.879	-37.7188	-48.3042	-48.231	-48.2595	-33.2551	-33.1818	-33.2104	-37.7842	-37.711	-37.7395	-48.7619	-48.6886	-48.7171	-33.7128	-33.6395	-33.668	-38.2419	-38.1686	-38.1972	1.02366	0.138068	0.203543	0.661202	1.24665	0.456457	0.084919	0.0194436	0.438215	1.53058	0.791412	0.368851	0.303376	0.154283		0.661202	0.587921	0.616456	0.438215	0.364934	0.39347
2 NO → N2 + O2	-27.1272	-54.2288	-39.8606	-40.3396	-28.0228	-55.1584	-40.5528	-40.7902	-40.7216	-41.2692	-53.4963	-53.455	-53.4964	-39.1281	-39.0868	-39.1282	-39.6071	-39.5658	-39.6072	-54.3383	-54.2969	-54.3384	-39.9701	-39.9287	-39.9702	-40.4491	-40.4077	-40.4492	1.07704	0.147411	1.80953	0.967565	0.634254	0.0579089	0.295378	1.36674	0.524776	1.15231	0.770251	0.222675	1.8848	1.04283		0.967565	1.0089	0.967466	0.524776	0.566113	0.524678
2 H2O2 → 2 H2O + O2	-55.1458	-68.5785	-51.3777	-50.9263	-54.5985	-63.5561	-47.2937	-46.3553	-46.3568	-45.904	-64.5697	-64.4025	-64.5392	-47.3689	-47.2017	-47.3384	-46.9176	-46.7503	-46.887	-63.9141	-63.7469	-63.8836	-46.7133	-46.5461	-46.6828	-46.262	-46.0947	-46.2314	5.2536	0.231215	1.24485	0.589257	4.3578	0.27379	0.664587	0.349052	0.306545	4.44385	0.125661	0.578532	0.435107	0.22049		0.589257	0.422002	0.558691	0.306545	0.473801	0.337111
Cl2 + H → HCl + Cl	-60.2435	-54.4155	-59.3787	-57.5007	-55.2828	-45.9484	-51.3416	-50.9115	-48.848	-49.0335	-52.2669	-51.0465	-52.2676	-57.2301	-56.0097	-57.2308	-55.3521	-54.1317	-55.3528	-47.6491	-46.4287	-47.6498	-52.6123	-51.3919	-52.6129	-50.7343	-49.5139	-50.7349	9.72073	1.25359	7.57217	2.95433	8.465	0.427967	0.00214398	6.31643	1.69859	9.66296	1.0103	1.19581	7.51439	2.89655		2.95433	1.73393	2.95501	1.69859	0.478196	1.69927
2 SO2 + O2 → 2 SO3	-20.203	-1.65853	-8.62422	-7.32593	-50.0219	-42.1954	-50.9018	-49.1611	-50.261	-47.8628	-13.5321	-12.8757	-13.508	-20.4978	-19.8414	-20.4737	-19.1995	-18.5431	-19.1754	-42.8404	-42.1839	-42.8163	-49.8061	-49.1496	-49.7819	-48.5078	-47.8513	-48.4837	47.3303	6.7934	35.4567	6.14846	46.8912	4.61365	6.3543	35.0176	5.70935	46.6596	3.72457	6.12273	34.786	5.47779		6.14846	6.8049	6.17257	5.70935	6.36579	5.73346
Cl + OH → HOCl	-11.8824	-53.232	-44.4868	-48.0701	-15.7092	-63.7262	-53.4678	-54.9809	-57.7873	-58.5642	-58.4985	-58.5678	-58.4676	-49.7533	-49.8226	-49.7223	-53.3366	-53.4059	-53.3056	-62.1415	-62.2108	-62.1105	-53.3962	-53.4655	-53.3652	-56.9795	-57.0488	-56.9485	11.2594	0.765294	5.99292	2.34999	9.22184	0.240781	1.27229	3.95534	0.312401	10.6939	0.976653	0.19973	5.42736	1.78442		2.34999	2.28069	2.38097	0.312401	0.243105	0.343387
H2S + F2 → S + 2 HF	-102.289	-76.4643	-74.009	-69.607	-97.1582	-67.9503	-67.4099	-65.495	-62.3645	-61.093	-76.0221	-75.9396	-75.9845	-73.5668	-73.4843	-73.5292	-69.1648	-69.0823	-69.1272	-71.0302	-70.9477	-70.9926	-68.5749	-68.4924	-68.5373	-64.1729	-64.0904	-64.1352	8.6408	0.126746	8.19857	3.20664	7.60748	1.00835	0.906577	7.16524	2.17332	8.49223	1.24974	0.0218211	8.05	3.05808		3.20664	3.12414	3.16903	2.17332	2.09082	2.13571
2 NH2 → N2H4	-37.4861	-72.8159	-63.3883	-65.7973	-38.1519	-79.4463	-69.3892	-70.0187	-72.23	-72.4277	-78.6541	-78.6169	-78.6257	-69.2266	-69.1893	-69.1981	-71.6355	-71.5983	-71.6071	-79.2725	-79.2353	-79.2441	-69.8449	-69.8077	-69.8165	-72.2539	-72.2167	-72.2255	6.91388	0.283401	1.0756	0.457204	6.09319	0.0922982	0.537283	0.254912	0.363479	7.09312	0.66033	0.462641	1.25484	0.636444		0.457204	0.49448	0.485618	0.363479	0.326203	0.335066
NO + N → O + N2	-61.1575	-69.5588	-68.0258	-68.259	-63.0683	-75.75	-74.3117	-74.217	-74.4751	-74.4502	-76.3605	-76.4282	-76.4081	-74.8275	-74.8952	-74.8751	-75.0606	-75.1284	-75.1083	-78.2794	-78.3472	-78.3271	-76.7464	-76.8142	-76.7941	-76.9796	-77.0474	-77.0273	6.79774	0.606541	0.00391176	1.9229	6.83492	0.548982	0.643724	0.0332717	1.88572	6.80596	0.58981	0.614767	0.00431454	1.91468		1.9229	1.99069	1.97059	1.88572	1.9535	1.93341
O + 2 HCl → H2O + Cl2	-19.281	-68.6171	-58.1579	-61.1816	-24.0134	-83.5626	-71.1877	-73.1034	-74.9531	-76.1272	-78.8267	-81.6467	-78.8246	-68.3676	-71.1876	-68.3655	-71.3913	-74.2113	-71.3892	-83.224	-86.044	-83.2219	-72.7648	-75.5848	-72.7627	-75.7885	-78.6086	-75.7864	16.6154	1.66983	6.40571	2.00846	14.1948	1.16506	0.750719	3.98516	0.412083	16.3167	2.54526	1.37116	6.10703	1.70979		2.00846	0.811565	2.01056	0.412083	3.23211	0.409982
2 SiH3 → Si2H6	-57.6589	-72.762	-71.2742	-72.3882	-58.7577	-79.3839	-76.8692	-77.896	-78.2559	-79.0101	-77.3137	-77.4474	-77.3175	-75.8259	-75.9595	-75.8296	-76.94	-77.0736	-76.9437	-78.4224	-78.5561	-78.4262	-76.9346	-77.0683	-76.9384	-78.0487	-78.1824	-78.0525	7.4175	0.795614	2.86579	1.75703	6.56531	0.970294	0.0565759	2.0136	0.904844	7.08351	1.21588	0.461618	2.53179	1.42304		1.75703	1.62335	1.75326	0.904844	0.771163	0.90107
CH3 + SH → CH3SH	-50.8062	-75.8246	-70.2481	-72.5777	-52.6987	-83.0103	-76.8358	-77.4338	-79.6437	-79.7634	-80.3496	-80.4353	-80.3301	-74.7731	-74.8588	-74.7536	-77.1028	-77.1884	-77.0833	-82.2264	-82.3121	-82.207	-76.6499	-76.7356	-76.6305	-78.9796	-79.0653	-78.9601	7.2863	0.100613	2.76127	0.884448	6.27961	0.308145	0.906081	1.75458	0.122246	7.04935	0.0165808	0.136335	2.52432	0.6475		0.884448	0.798758	0.903909	0.122246	0.207936	0.102785
SO2 + O → SO3	-18.2678	-66.6073	-53.5227	-56.4468	-34.6398	-92.9757	-79.1324	-79.8911	-82.7824	-82.8152	-77.2166	-76.9215	-77.1776	-64.1319	-63.8368	-64.093	-67.056	-66.761	-67.0171	-93.1945	-92.8994	-93.1556	-80.1099	-79.8148	-80.0709	-83.034	-82.7389	-82.9951	29.7821	3.41362	19.1728	3.19485	28.1396	2.52986	1.77113	17.5303	1.55236	29.6529	3.31734	3.28447	19.0436	3.0657		3.19485	3.48994	3.23378	1.55236	1.84745	1.5913
CS + O → CO + S	-77.1373	-93.768	-88.5233	-86.5864	-77.319	-94.3429	-88.9628	-89.0982	-86.6302	-87.1614	-96.0549	-96.093	-96.0378	-90.8102	-90.8483	-90.7931	-88.8734	-88.9115	-88.8563	-96.2823	-96.3204	-96.2652	-91.0376	-91.0757	-91.0205	-89.1008	-89.1389	-89.0837	0.22161	0.353376	2.06534	2.29275	0.670179	0.230615	0.0951932	1.61677	1.84418	1.13064	1.08688	0.555656	1.15631	1.38372		2.29275	2.33085	2.27564	1.84418	1.88228	1.82707
CH3 + Cl → CH3Cl	-57.706	-83.9219	-77.8145	-80.1314	-59.4783	-91.7165	-84.9201	-85.609	-87.8245	-87.9259	-89.1469	-89.1113	-89.1135	-83.0394	-83.0038	-83.0061	-85.3563	-85.3207	-85.323	-90.8672	-90.8316	-90.8338	-84.7597	-84.7241	-84.7264	-87.0766	-87.041	-87.0433	8.23176	0.437224	3.00683	1.28653	6.88199	0.223587	0.912545	1.65706	0.0632384	7.91773	0.22461	0.123191	2.69279	0.972498		1.28653	1.32212	1.31987	0.0632384	0.0276509	0.0298987
CH3OH + O → HCHO + H2O	-45.9494	-94.7617	-83.2558	-86.4118	-47.2506	-101.747	-88.928	-90.2415	-92.5363	-93.3976	-102.132	-102.22	-102.123	-90.6264	-90.7142	-90.6169	-93.7824	-93.8703	-93.773	-103.332	-103.419	-103.322	-91.8256	-91.9134	-91.8161	-94.9817	-95.0695	-94.9722	7.2633	0.277566	0.107295	1.30651	5.80409	0.131878	1.18164	1.5665	2.76572	7.28227	1.15778	0.296536	0.0883243	1.28754		1.30651	1.39436	1.29703	2.76572	2.85357	2.75624
CH3 + OH → CH3OH	-63.0346	-98.9834	-90.0599	-92.4025	-63.5866	-104.779	-95.1095	-95.8553	-97.891	-98.1979	-104.247	-104.28	-104.212	-95.323	-95.3561	-95.2884	-97.6657	-97.6988	-97.6311	-104.764	-104.797	-104.729	-95.8405	-95.8737	-95.8059	-98.1832	-98.2163	-98.1486	5.93209	0.136675	0.668958	0.151448	5.02667	0.0229342	0.768737	0.236454	0.753964	5.99059	0.502085	0.195177	0.727459	0.20995		0.151448	0.118302	0.186029	0.753964	0.78711	0.719383
NH + H → NH2	-66.8864	-92.1178	-91.2969	-92.1873	-67.9621	-98.9741	-97.1863	-98.1532	-98.2357	-99.0436	-98.3589	-98.4011	-98.3633	-97.538	-97.5802	-97.5424	-98.4284	-98.4706	-98.4328	-99.4315	-99.4737	-99.4359	-98.6106	-98.6528	-98.615	-99.501	-99.5432	-99.5054	7.46229	0.605977	1.22116	0.148597	6.63222	0.742815	0.224094	0.39109	0.681474	7.0661	1.01772	0.209783	0.824967	0.247597		0.148597	0.106381	0.144194	0.681474	0.72369	0.685877
Si + 2 H2 → SiH4	-86.9164	-97.5501	-94.4754	-95.3944	-90.92	-107.028	-104.12	-103.954	-105.274	-104.873	-101.104	-100.887	-101.114	-98.0292	-97.8125	-98.0392	-98.9482	-98.7314	-98.9582	-105.117	-104.901	-105.127	-102.043	-101.826	-102.052	-102.962	-102.745	-102.971	9.42708	0.0510824	5.87328	1.85995	10.3954	0.751022	0.917206	6.84157	2.82824	10.2594	0.37994	0.781192	6.70555	2.69223		1.85995	2.0767	1.84998	2.82824	3.04499	2.81826
CS + S → CS2	-64.1898	-103.434	-87.7401	-92.4777	-69.4385	-116.737	-100.99	-101.044	-106.725	-105.781	-110.018	-109.994	-109.99	-94.3248	-94.3007	-94.2966	-99.0624	-99.0383	-99.0342	-115.093	-115.069	-115.064	-99.399	-99.3749	-99.3708	-104.137	-104.113	-104.108	14.6358	1.33203	8.05105	2.97682	13.7724	0.52244	0.468629	7.18765	2.11341	15.0964	0.84899	1.79264	8.51166	3.43743		2.97682	3.0009	3.00501	2.11341	2.1375	2.1416
NH2 + H → NH3	-84.9696	-110.982	-108.421	-109.365	-85.7888	-116.685	-113.346	-114.124	-114.425	-115.069	-115.866	-115.868	-115.859	-113.304	-113.307	-113.298	-114.249	-114.251	-114.242	-116.682	-116.685	-116.676	-114.121	-114.123	-114.114	-115.065	-115.068	-115.059	6.24073	0.537422	1.35729	0.54043	5.42495	0.499303	0.278357	0.541511	0.275349	5.86103	0.800895	0.157723	0.97759	0.16073		0.54043	0.538153	0.547137	0.275349	0.277627	0.268642
2 H2 + O2 → 2 H2O	-136.048	-117.083	-127.971	-125.072	-132.566	-119.527	-131.904	-130.416	-128.956	-127.517	-125.288	-125.272	-125.279	-136.176	-136.16	-136.167	-133.278	-133.262	-133.269	-122.049	-122.033	-122.04	-132.937	-132.921	-132.928	-130.039	-130.022	-130.029	2.91333	0.468696	5.29194	2.05273	3.37838	0.55439	0.933749	4.82688	1.58767	2.938	0.945911	0.493362	5.26727	2.02806		2.05273	2.03666	2.04364	1.58767	1.57161	1.57859
CO2 + C → 2 CO	-102.323	-124.922	-122.21	-123.72	-104.792	-130.589	-126.784	-127.877	-128.442	-129.387	-129.57	-129.743	-129.608	-126.858	-127.031	-126.896	-128.368	-128.541	-128.406	-131.956	-132.129	-131.994	-129.244	-129.417	-129.282	-130.754	-130.928	-130.792	5.36533	0.301651	0.717476	1.66875	4.62456	0.0508403	1.04242	0.0232889	2.40951	5.30185	0.579904	0.365132	0.653995	1.73223		1.66875	1.84192	1.70645	2.40951	2.58268	2.44722
CO + O → CO2	-72.8633	-130.403	-112.494	-116.89	-75.4806	-141.653	-123.19	-123.744	-128.448	-128.139	-139.894	-139.899	-139.839	-121.986	-121.991	-121.931	-126.381	-126.386	-126.326	-142.419	-142.424	-142.364	-124.511	-124.516	-124.456	-128.906	-128.911	-128.851	11.8452	0.595561	2.35398	0.170958	11.0862	0.390184	0.163406	1.59502	0.929925	12.6513	1.09332	1.40169	3.16011	0.635174		0.170958	0.17609	0.116344	0.929925	0.935056	0.87531
C + H2O → CO + H2	-98.9964	-131.005	-121.508	-125.29	-104.36	-140.6	-130.341	-131.103	-134.76	-134.884	-136.369	-136.523	-136.384	-126.872	-127.026	-126.887	-130.654	-130.807	-130.668	-141.576	-141.729	-141.591	-132.079	-132.233	-132.094	-135.861	-136.014	-135.875	9.63695	0.0426432	4.27298	0.933964	9.32762	0.495189	0.266681	3.96365	1.24329	10.1611	0.691123	0.566778	4.79711	0.40983		0.933964	1.08716	0.948474	1.24329	1.39649	1.2578
N2H4 + O2 → N2 + 2 H2O	-144.769	-128.826	-136.65	-135.14	-144.878	-130.241	-138.779	-138.064	-137.103	-136.554	-134.148	-134.298	-134.194	-141.972	-142.121	-142.018	-140.462	-140.611	-140.508	-134.353	-134.502	-134.399	-142.176	-142.326	-142.222	-140.666	-140.816	-140.712	2.14844	0.733661	3.17385	3.37832	2.06442	0.0649791	0.649641	3.25787	3.46234	1.66758	0.296242	0.252796	3.65471	3.85918		3.37832	3.52768	3.42433	3.46234	3.6117	3.50835
2 NH → N2 + H2	-98.3563	-170.072	-150.588	-156.166	-103.111	-183.62	-162.348	-164.136	-168.559	-169.714	-181.825	-181.967	-181.847	-162.341	-162.483	-162.363	-167.92	-168.061	-167.941	-186.38	-186.521	-186.401	-166.896	-167.037	-166.917	-172.474	-172.615	-172.495	14.4443	0.895959	2.69052	1.8638	12.6279	0.86791	0.920479	0.874082	3.68023	14.5391	2.14601	0.990741	2.7853	1.76901		1.8638	2.00507	1.88532	3.68023	3.82151	3.70176
C + S2 → CS2	-121.642	-171.708	-156.053	-163.043	-124.913	-183.764	-167.774	-168.109	-175.974	-175.099	-181.041	-181.096	-181.035	-165.386	-165.441	-165.38	-172.376	-172.43	-172.369	-184.375	-184.43	-184.368	-168.72	-168.774	-168.713	-175.709	-175.764	-175.703	11.3554	0.700552	2.0223	1.31117	11.1875	0.533435	0.868508	1.85434	1.47912	12.0485	0.882789	0.00747814	2.71537	0.618092		1.31117	1.36576	1.30465	1.47912	1.53372	1.47261
2 CO+ 2 NO → N2 + 2 CO2	-156.521	-183.478	-166.428	-168.551	-159.726	-194.707	-179.571	-177.657	-182.313	-179.78	-192.384	-192.286	-192.328	-175.333	-175.236	-175.278	-177.456	-177.359	-177.401	-195.628	-195.53	-195.572	-178.578	-178.48	-178.522	-180.7	-180.603	-180.645	12.5336	1.3047	3.6286	0.384408	13.4188	0.276398	2.18984	4.51374	1.26955	13.8088	0.0467781	2.57986	4.90376	1.65957		0.384408	0.481748	0.439778	1.26955	1.36689	1.32492
CH4 + 2 O2 → CO2 + 2 H2O	-205.248	-173.987	-189.652	-187.937	-205.568	-182.931	-200.649	-198.596	-199.61	-196.88	-187.686	-187.859	-187.686	-203.351	-203.524	-203.351	-201.636	-201.808	-201.636	-188.26	-188.433	-188.261	-203.925	-204.098	-203.925	-202.21	-202.382	-202.21	9.93499	0.991583	3.76371	4.3378	10.6	0.39661	1.65663	3.09867	3.67276	9.80135	1.8719	0.857939	3.89736	4.47144		4.3378	4.51053	4.33808	3.67276	3.84548	3.67304
4 NH3 + 5 O2 → 4 NO + 6H2O	-269.672	-165.426	-222.789	-216.952	-265.976	-170.819	-230.328	-228.181	-225.058	-222.345	-185.251	-185.676	-185.332	-242.614	-243.038	-242.694	-236.777	-237.202	-236.858	-182.012	-182.437	-182.093	-239.375	-239.799	-239.455	-233.538	-233.963	-233.619	7.17949	1.78703	12.6457	9.40661	7.55691	0.0177111	2.16444	12.2683	9.02919	5.54226	2.56296	0.149794	14.2829	11.0438		9.40661	9.83086	9.48729	9.02919	9.45345	9.10987
2 NH3 + 2 NO + O → 2 N2 + 3 H2O	-197.257	-256.949	-240.326	-241.939	-198.663	-267.604	-249.951	-250.982	-251.624	-252.595	-270.069	-270.231	-270.082	-253.446	-253.609	-253.46	-255.059	-255.222	-255.073	-271.457	-271.62	-271.471	-254.834	-254.997	-254.848	-256.447	-256.61	-256.461	11.8607	1.20526	1.25932	2.64755	9.74093	0.116068	0.914548	3.37913	4.76736	11.3988	1.71408	0.743348	1.72123	3.10946		2.64755	2.81014	2.66121	4.76736	4.92995	4.78101
C + O2 → CO2	-231.718	-254.172	-248.778	-251.932	-236.495	-270.138	-265.802	-264.744	-270.034	-267.898	-268.457	-268.574	-268.439	-263.063	-263.18	-263.045	-266.217	-266.335	-266.2	-273.245	-273.363	-273.228	-267.852	-267.969	-267.834	-271.006	-271.123	-270.988	16.8219	0.855633	2.53654	2.25191	17.4091	0.385148	1.4428	3.12371	1.66474	17.9583	0.143569	1.99205	3.67296	1.11549		2.25191	2.36907	2.23414	1.66474	1.7819	1.64697
CS2 + 3 O2 → CO2 + 2 SO2	-197.688	-177.4	-195.758	-197.152	-249.164	-246.246	-265.028	-264.603	-267.899	-265.997	-199.077	-199.437	-199.08	-217.434	-217.795	-217.438	-218.828	-219.189	-218.832	-250.189	-250.549	-250.192	-268.546	-268.907	-268.55	-269.94	-270.301	-269.944	75.9333	7.08815	54.2566	3.14461	75.9069	6.63661	7.06175	54.2302	3.11821	74.5364	3.78933	5.69122	52.8597	1.74768		3.14461	2.78435	3.14129	3.11821	2.75795	3.11489
CH4 + 4 NO → 2 N2 + CO2 + 2 H2O	-259.502	-282.445	-269.373	-268.616	-261.613	-293.248	-281.754	-280.176	-281.054	-279.419	-294.679	-294.769	-294.679	-281.607	-281.697	-281.608	-280.85	-280.94	-280.85	-296.937	-297.027	-296.937	-283.865	-283.955	-283.866	-283.108	-283.198	-283.108	12.0891	1.28641	0.144646	2.40267	11.8685	0.512428	1.06587	0.365182	2.6232	12.106	0.3314	1.30329	0.127764	2.38579		2.40267	2.49272	2.40314	2.6232	2.71326	2.62368
CH4 + NH3 + 3 O → HCN + 3 H2O	-144.921	-296.98	-260.306	-269.06	-147.358	-319.536	-278.996	-282.861	-289.07	-291.616	-321.048	-321.331	-320.991	-284.373	-284.656	-284.317	-293.128	-293.411	-293.071	-323.306	-323.589	-323.249	-286.631	-286.915	-286.575	-295.386	-295.669	-295.329	23.6188	1.06301	0.448833	2.70689	19.0644	0.373982	3.49131	5.00316	7.26122	23.5523	3.54308	0.996515	0.515331	2.77339		2.70689	2.99006	2.6503	7.26122	7.54439	7.20462
2 C + H2 → C2H2	-208.787	-284.929	-261.312	-267.441	-214.411	-307.224	-283.662	-283.606	-290.749	-289.736	-301.967	-302.008	-301.944	-278.35	-278.391	-278.327	-284.479	-284.521	-284.456	-307.496	-307.538	-307.473	-283.879	-283.92	-283.856	-290.008	-290.05	-289.986	23.7556	1.4612	6.71775	1.18862	23.648	1.29808	1.35354	6.6101	1.08097	25.9308	2.62342	3.63639	8.89295	3.36382		1.18862	1.14726	1.21147	1.08097	1.03961	1.10382
4 NH3 + 3 O2 → 2 N2 + 6 H2O	-323.927	-273.884	-302.51	-297.631	-322.022	-281.136	-311.433	-309.762	-306.501	-304.883	-292.244	-292.586	-292.325	-320.87	-321.212	-320.951	-315.992	-316.333	-316.073	-290.689	-291.03	-290.77	-319.315	-319.656	-319.396	-314.437	-314.778	-314.517	9.33358	2.08185	9.02662	7.47148	8.82542	0.0981068	1.57369	9.53478	7.97964	7.84687	1.02246	0.595144	10.5133	8.95819		7.47148	7.81306	7.55235	7.97964	8.32122	8.06052
MAE																													11.5352	1.05618	5.59602	2.11578	10.8611	0.772399	1.10025	5.21177	2.01495	11.5403	1.20341	1.02841	5.70303	2.11411		2.11578	2.05954	2.11986	2.01495	2.16275	2.01778
RMS																													17.0345	1.78596	10.8004	2.82228	16.4919	1.37812	1.73836	10.537	2.84217	16.9199	1.56494	1.65597	10.7074	2.96923		2.82228	2.81798	2.83411	2.84217	3.02557	2.85245
MAX																													75.9333	7.08815	54.2566	9.40661	75.9069	6.63661	7.06175	54.2302	9.02919	74.5364	3.78933	6.12273	52.8597	11.0438		9.40661	9.83086	9.48729	9.02919	9.45345	9.10987
																													Standard	F12	PBE	PBE + CABS	Standard	F12	F12-Δ	PBE	PBE + CABS	Standard	F12	F12-Δ	PBE	PBE + CABS		PBE + CABS	P86 + CABS	PW91 + CABS	PBE + CABS	P86 + CABS	PW91 + CABS
																													MP2				CCSD					CCSD(T)						MP2			CCSD
[truncated: 3 more columns]

## Sheet: aug-cc-pVTZ
627.509	HF energy (a.u.)	MP2 energy (a.u.)	CCSD energy (a.u.)	CCSD(T) energy (a.u.)	HF energy + CABS corr. (a.u.)	MP2-F12 energy (a.u.)	CCSD(F12*) energy (a.u.)	MP2-F12 + [CCSD - MP2] energy (a.u.)	CCSD(F12*)(T+) energy (a.u.)	MP2-F12 + [CCSD(T) - MP2] energy (a.u.)	MP2 + PBE energy (a.u.)	MP2 + P86 energy (a.u.)	MP2 + PW91 energy (a.u.)	CCSD + PBE energy (a.u.)	CCSD + P86 energy (a.u.)	CCSD + PW91 energy (a.u.)	CCSD(T) + PBE energy (a.u.)	CCSD(T) + P86 energy (a.u.)	CCSD(T) + PW91 energy (a.u.)	MP2 + CABS + PBE energy (a.u.)	MP2 + CABS + P86 energy (a.u.)	MP2 + CABS + PW91 energy (a.u.)	CCSD + CABS + PBE energy (a.u.)	CCSD + CABS + P86 energy (a.u.)	CCSD + CABS + PW91 energy (a.u.)	CCSD(T) + CABS + PBE energy (a.u.)	CCSD(T) + CABS + P86 energy (a.u.)	CCSD(T) + CABS+ PW91 energy (a.u.)	Error, MP2 energy	Error, MP2-F12 energy	Error, MP2 + PBE energy	Error, MP2 + CABS + PBE, energy	Error, CCSD energy	Error, CCSD(F12*) energy	Error, MP2-F12 + [CCSD - MP2] energy	Error, CCSD + PBE energy	Error, CCSD + CABS + PBE, energy	Error, CCSD(T) energy	Error, CCSD(F12*)(T+) energy	Error, MP2-F12 + [CCSD(T) - MP2] energy	Error, CCSD(T) + PBE energy	Error, CCSD(T) + CABS + PBE, energy		Error, MP2 + CABS + PBE, energy	Error, MP2 + CABS + P86, energy	Error, MP2 + CABS + PW91, energy	Error, CCSD + CABS + PBE energy	Error, CCSD + CABS + P86 energy	Error, CCSD + CABS + PW91 energy
F2	-198.756	-199.291	-199.294	-199.314	-198.759	-199.36	-199.346	-199.363	-199.367	-199.383	-199.361	-199.362	-199.361	-199.364	-199.365	-199.365	-199.384	-199.385	-199.384	-199.364	-199.365	-199.365	-199.368	-199.368	-199.368	-199.387	-199.388	-199.388
Cl2	-919	-919.387	-919.419	-919.438	-919.004	-919.444	-919.455	-919.477	-919.475	-919.496	-919.443	-919.443	-919.443	-919.475	-919.476	-919.475	-919.494	-919.495	-919.494	-919.447	-919.447	-919.447	-919.479	-919.479	-919.479	-919.498	-919.498	-919.498
ClF	-558.904	-559.362	-559.379	-559.397	-558.909	-559.426	-559.423	-559.443	-559.443	-559.461	-559.425	-559.425	-559.425	-559.442	-559.442	-559.442	-559.46	-559.46	-559.46	-559.429	-559.43	-559.43	-559.446	-559.446	-559.447	-559.465	-559.465	-559.465
ClO	-534.297	-534.699	-534.729	-534.748	-534.302	-534.756	-534.767	-534.785	-534.787	-534.804	-534.752	-534.752	-534.752	-534.782	-534.782	-534.782	-534.8	-534.801	-534.801	-534.757	-534.757	-534.757	-534.786	-534.787	-534.787	-534.805	-534.806	-534.806
Si2	-577.752	-577.941	-577.962	-577.979	-577.755	-577.961	-577.973	-577.982	-577.99	-577.999	-577.954	-577.954	-577.954	-577.975	-577.975	-577.975	-577.991	-577.992	-577.991	-577.956	-577.956	-577.956	-577.977	-577.977	-577.977	-577.993	-577.994	-577.993
NH	-54.9748	-55.1225	-55.1407	-55.1451	-54.9756	-55.1391	-55.1512	-55.1574	-55.1558	-55.1617	-55.1367	-55.1368	-55.1368	-55.155	-55.155	-55.155	-55.1593	-55.1594	-55.1594	-55.1375	-55.1375	-55.1375	-55.1557	-55.1558	-55.1558	-55.1601	-55.1601	-55.1601
CH	-38.2777	-38.3854	-38.4093	-38.4128	-38.2782	-38.3971	-38.4154	-38.421	-38.4193	-38.4245	-38.3946	-38.3947	-38.3946	-38.4185	-38.4185	-38.4185	-38.4221	-38.4221	-38.4221	-38.3951	-38.3951	-38.3951	-38.4189	-38.419	-38.4189	-38.4225	-38.4226	-38.4225
S2	-795.082	-795.426	-795.442	-795.463	-795.087	-795.472	-795.47	-795.488	-795.493	-795.509	-795.464	-795.465	-795.464	-795.48	-795.48	-795.48	-795.501	-795.502	-795.502	-795.469	-795.469	-795.469	-795.485	-795.485	-795.485	-795.506	-795.507	-795.506
OH	-75.4167	-75.6267	-75.6397	-75.6457	-75.4179	-75.6534	-75.6585	-75.6664	-75.665	-75.6724	-75.6521	-75.6523	-75.6522	-75.6652	-75.6654	-75.6653	-75.6711	-75.6713	-75.6712	-75.6534	-75.6536	-75.6535	-75.6665	-75.6666	-75.6666	-75.6724	-75.6726	-75.6725
HCl	-460.108	-460.315	-460.335	-460.344	-460.109	-460.343	-460.352	-460.363	-460.361	-460.372	-460.343	-460.343	-460.343	-460.363	-460.363	-460.363	-460.372	-460.372	-460.372	-460.345	-460.345	-460.345	-460.365	-460.365	-460.365	-460.373	-460.374	-460.373
P2	-681.489	-681.775	-681.79	-681.813	-681.493	-681.81	-681.81	-681.825	-681.834	-681.847	-681.8	-681.801	-681.8	-681.815	-681.816	-681.816	-681.838	-681.838	-681.838	-681.804	-681.805	-681.804	-681.819	-681.82	-681.82	-681.842	-681.842	-681.842
O2	-149.643	-150.14	-150.117	-150.139	-149.646	-150.192	-150.154	-150.169	-150.177	-150.191	-150.189	-150.189	-150.189	-150.165	-150.165	-150.165	-150.187	-150.188	-150.188	-150.192	-150.192	-150.192	-150.168	-150.168	-150.168	-150.19	-150.191	-150.19
SO	-472.386	-472.801	-472.8	-472.822	-472.393	-472.853	-472.836	-472.852	-472.859	-472.874	-472.844	-472.845	-472.844	-472.844	-472.844	-472.844	-472.865	-472.866	-472.865	-472.851	-472.851	-472.851	-472.85	-472.851	-472.851	-472.872	-472.872	-472.872
SiH2(3B1)	-290.022	-290.115	-290.137	-290.141	-290.025	-290.127	-290.144	-290.149	-290.148	-290.152	-290.122	-290.122	-290.122	-290.144	-290.144	-290.144	-290.147	-290.147	-290.147	-290.124	-290.124	-290.124	-290.146	-290.146	-290.146	-290.149	-290.15	-290.149
HF	-100.061	-100.341	-100.342	-100.35	-100.063	-100.378	-100.37	-100.379	-100.378	-100.386	-100.378	-100.378	-100.378	-100.38	-100.38	-100.38	-100.387	-100.387	-100.387	-100.38	-100.38	-100.38	-100.381	-100.382	-100.381	-100.389	-100.389	-100.389
NO	-129.289	-129.708	-129.706	-129.727	-129.292	-129.755	-129.739	-129.753	-129.76	-129.773	-129.75	-129.75	-129.75	-129.748	-129.748	-129.748	-129.768	-129.769	-129.768	-129.753	-129.753	-129.753	-129.751	-129.751	-129.751	-129.771	-129.771	-129.771
SiH2(1A1)	-290.031	-290.142	-290.169	-290.173	-290.033	-290.155	-290.176	-290.182	-290.18	-290.186	-290.15	-290.15	-290.15	-290.177	-290.177	-290.177	-290.181	-290.181	-290.181	-290.152	-290.152	-290.152	-290.179	-290.179	-290.179	-290.183	-290.183	-290.183
PH2	-341.882	-342.028	-342.054	-342.06	-341.885	-342.046	-342.064	-342.071	-342.07	-342.077	-342.041	-342.041	-342.041	-342.066	-342.066	-342.066	-342.072	-342.072	-342.072	-342.043	-342.043	-342.043	-342.069	-342.069	-342.069	-342.075	-342.075	-342.075
HOCl	-534.922	-535.371	-535.39	-535.409	-534.926	-535.429	-535.428	-535.447	-535.449	-535.467	-535.426	-535.426	-535.426	-535.444	-535.445	-535.445	-535.464	-535.465	-535.464	-535.43	-535.43	-535.43	-535.448	-535.449	-535.448	-535.468	-535.468	-535.468
CS	-435.353	-435.661	-435.677	-435.699	-435.357	-435.698	-435.7	-435.714	-435.723	-435.736	-435.691	-435.691	-435.691	-435.707	-435.707	-435.707	-435.729	-435.729	-435.729	-435.695	-435.695	-435.695	-435.711	-435.711	-435.711	-435.733	-435.733	-435.733
CN	-92.2134	-92.5474	-92.5511	-92.5725	-92.2155	-92.5799	-92.572	-92.5837	-92.5945	-92.605	-92.5738	-92.5739	-92.5739	-92.5776	-92.5777	-92.5777	-92.599	-92.5991	-92.599	-92.5759	-92.576	-92.5759	-92.5797	-92.5798	-92.5797	-92.6011	-92.6012	-92.6011
CH2(1A1)	-38.8934	-39.0344	-39.0596	-39.0647	-38.894	-39.0488	-39.0677	-39.074	-39.0731	-39.0791	-39.046	-39.0461	-39.0461	-39.0713	-39.0713	-39.0713	-39.0763	-39.0764	-39.0764	-39.0466	-39.0467	-39.0466	-39.0718	-39.0719	-39.0718	-39.0769	-39.077	-39.0769
NH2	-55.5831	-55.7771	-55.7936	-55.7999	-55.5841	-55.7976	-55.8069	-55.8141	-55.8136	-55.8204	-55.7949	-55.795	-55.795	-55.8115	-55.8115	-55.8115	-55.8177	-55.8178	-55.8178	-55.7959	-55.796	-55.7959	-55.8124	-55.8125	-55.8125	-55.8187	-55.8188	-55.8187
SH2	-398.714	-398.909	-398.933	-398.941	-398.717	-398.933	-398.947	-398.957	-398.956	-398.966	-398.929	-398.929	-398.929	-398.953	-398.953	-398.953	-398.961	-398.961	-398.961	-398.932	-398.932	-398.932	-398.956	-398.956	-398.956	-398.964	-398.964	-398.964
CH2(3B1)	-38.9327	-39.0575	-39.0764	-39.0801	-38.9333	-39.0701	-39.084	-39.0889	-39.0879	-39.0926	-39.0672	-39.0672	-39.0672	-39.0861	-39.0861	-39.0861	-39.0898	-39.0898	-39.0898	-39.0678	-39.0678	-39.0678	-39.0867	-39.0867	-39.0867	-39.0903	-39.0904	-39.0903
SiO	-363.839	-364.186	-364.185	-364.204	-363.846	-364.229	-364.215	-364.228	-364.236	-364.247	-364.219	-364.22	-364.219	-364.219	-364.219	-364.219	-364.238	-364.238	-364.238	-364.226	-364.226	-364.226	-364.225	-364.226	-364.225	-364.244	-364.245	-364.245
N2	-108.981	-109.365	-109.361	-109.381	-108.983	-109.405	-109.388	-109.401	-109.409	-109.421	-109.399	-109.399	-109.399	-109.395	-109.395	-109.395	-109.415	-109.415	-109.415	-109.402	-109.402	-109.402	-109.398	-109.398	-109.398	-109.418	-109.418	-109.418
SiH3	-290.639	-290.759	-290.785	-290.789	-290.643	-290.774	-290.795	-290.8	-290.799	-290.804	-290.767	-290.767	-290.767	-290.793	-290.794	-290.793	-290.797	-290.797	-290.797	-290.771	-290.771	-290.771	-290.797	-290.797	-290.797	-290.801	-290.801	-290.801
H2O	-76.0603	-76.3289	-76.3338	-76.3425	-76.0618	-76.3593	-76.3555	-76.3642	-76.3648	-76.3728	-76.3576	-76.3578	-76.3577	-76.3625	-76.3626	-76.3626	-76.3711	-76.3713	-76.3712	-76.3591	-76.3593	-76.3592	-76.364	-76.3641	-76.3641	-76.3727	-76.3728	-76.3728
PH3	-342.488	-342.661	-342.689	-342.696	-342.492	-342.682	-342.702	-342.71	-342.709	-342.717	-342.675	-342.675	-342.675	-342.703	-342.703	-342.703	-342.71	-342.71	-342.71	-342.679	-342.679	-342.679	-342.707	-342.707	-342.707	-342.714	-342.714	-342.714
CO	-112.78	-113.142	-113.144	-113.162	-112.783	-113.184	-113.173	-113.186	-113.193	-113.204	-113.179	-113.179	-113.179	-113.181	-113.181	-113.181	-113.199	-113.199	-113.199	-113.182	-113.182	-113.182	-113.184	-113.184	-113.184	-113.202	-113.202	-113.202
SO2	-547.288	-547.964	-547.954	-547.991	-547.307	-548.06	-548.026	-548.05	-548.065	-548.087	-548.038	-548.038	-548.038	-548.028	-548.028	-548.028	-548.064	-548.065	-548.065	-548.057	-548.058	-548.057	-548.047	-548.048	-548.047	-548.084	-548.084	-548.084
H2O2	-150.839	-151.348	-151.354	-151.375	-150.841	-151.405	-151.395	-151.412	-151.417	-151.432	-151.402	-151.402	-151.402	-151.409	-151.409	-151.409	-151.429	-151.429	-151.429	-151.405	-151.405	-151.405	-151.411	-151.411	-151.411	-151.431	-151.432	-151.432
HCO	-113.288	-113.67	-113.674	-113.693	-113.291	-113.712	-113.704	-113.717	-113.723	-113.735	-113.707	-113.708	-113.707	-113.712	-113.712	-113.712	-113.73	-113.73	-113.73	-113.71	-113.71	-113.71	-113.714	-113.714	-113.714	-113.732	-113.733	-113.733
NH3	-56.2203	-56.4605	-56.4723	-56.4807	-56.2214	-56.4841	-56.488	-56.496	-56.4969	-56.5043	-56.4811	-56.4812	-56.4811	-56.4929	-56.493	-56.493	-56.5013	-56.5014	-56.5013	-56.4822	-56.4823	-56.4823	-56.4941	-56.4941	-56.4941	-56.5024	-56.5025	-56.5024
CH3	-39.5735	-39.7388	-39.7587	-39.7637	-39.5742	-39.7546	-39.7683	-39.7746	-39.7737	-39.7796	-39.7515	-39.7515	-39.7515	-39.7714	-39.7714	-39.7714	-39.7764	-39.7764	-39.7764	-39.7521	-39.7522	-39.7522	-39.7721	-39.7721	-39.7721	-39.7771	-39.7771	-39.7771
HCN	-92.9066	-93.2596	-93.2623	-93.2812	-92.9086	-93.2948	-93.2855	-93.2974	-93.3054	-93.3163	-93.2888	-93.289	-93.2889	-93.2915	-93.2916	-93.2915	-93.3104	-93.3105	-93.3104	-93.2908	-93.2909	-93.2908	-93.2934	-93.2936	-93.2935	-93.3123	-93.3124	-93.3124
SiH4	-291.261	-291.407	-291.436	-291.44	-291.266	-291.425	-291.448	-291.455	-291.452	-291.459	-291.417	-291.417	-291.417	-291.446	-291.446	-291.446	-291.45	-291.45	-291.45	-291.421	-291.421	-291.421	-291.451	-291.451	-291.451	-291.455	-291.455	-291.455
H2CO	-113.913	-114.316	-114.326	-114.343	-113.915	-114.36	-114.356	-114.369	-114.375	-114.387	-114.356	-114.356	-114.356	-114.365	-114.365	-114.365	-114.382	-114.383	-114.382	-114.358	-114.358	-114.358	-114.367	-114.367	-114.367	-114.385	-114.385	-114.385
CO2	-187.707	-188.321	-188.31	-188.341	-187.711	-188.392	-188.362	-188.381	-188.394	-188.412	-188.386	-188.386	-188.386	-188.375	-188.375	-188.375	-188.405	-188.405	-188.405	-188.39	-188.39	-188.39	-188.379	-188.379	-188.379	-188.409	-188.41	-188.409
CH3Cl	-499.149	-499.529	-499.559	-499.576	-499.151	-499.574	-499.587	-499.604	-499.605	-499.621	-499.571	-499.571	-499.571	-499.601	-499.601	-499.601	-499.617	-499.617	-499.617	-499.573	-499.573	-499.573	-499.603	-499.603	-499.603	-499.62	-499.62	-499.62
C2H2	-76.849	-77.164	-77.1752	-77.1923	-76.8507	-77.1947	-77.1949	-77.206	-77.2129	-77.223	-77.1879	-77.188	-77.1879	-77.1992	-77.1992	-77.1992	-77.2162	-77.2163	-77.2163	-77.1895	-77.1895	-77.1895	-77.2007	-77.2008	-77.2007	-77.2178	-77.2179	-77.2178
CH4	-40.2137	-40.4144	-40.4345	-40.441	-40.2144	-40.4325	-40.4456	-40.4525	-40.4525	-40.4591	-40.4291	-40.4292	-40.4291	-40.4492	-40.4492	-40.4492	-40.4557	-40.4558	-40.4557	-40.4299	-40.4299	-40.4299	-40.45	-40.45	-40.45	-40.4565	-40.4565	-40.4565
N2H4	-111.228	-111.677	-111.694	-111.712	-111.23	-111.722	-111.724	-111.739	-111.743	-111.757	-111.716	-111.716	-111.716	-111.733	-111.733	-111.733	-111.751	-111.751	-111.751	-111.718	-111.718	-111.718	-111.735	-111.736	-111.736	-111.753	-111.753	-111.753
CH3SH	-437.758	-438.128	-438.161	-438.178	-437.761	-438.17	-438.187	-438.203	-438.204	-438.219	-438.162	-438.162	-438.162	-438.195	-438.195	-438.195	-438.212	-438.212	-438.212	-438.166	-438.166	-438.166	-438.199	-438.199	-438.199	-438.215	-438.216	-438.215
CH3OH	-115.092	-115.529	-115.547	-115.563	-115.094	-115.575	-115.578	-115.593	-115.595	-115.609	-115.57	-115.571	-115.571	-115.588	-115.588	-115.588	-115.604	-115.604	-115.604	-115.572	-115.573	-115.573	-115.59	-115.59	-115.59	-115.606	-115.606	-115.606
Si2H6	-581.371	-581.641	-581.691	-581.701	-581.38	-581.676	-581.713	-581.726	-581.724	-581.736	-581.661	-581.661	-581.661	-581.711	-581.711	-581.711	-581.72	-581.721	-581.72	-581.669	-581.669	-581.669	-581.719	-581.719	-581.719	-581.729	-581.729	-581.729
C2H4	-78.0647	-78.4044	-78.4284	-78.4439	-78.0663	-78.4369	-78.449	-78.4609	-78.4653	-78.4764	-78.4303	-78.4303	-78.4303	-78.4542	-78.4543	-78.4543	-78.4697	-78.4698	-78.4698	-78.4318	-78.4319	-78.4319	-78.4558	-78.4558	-78.4558	-78.4713	-78.4713	-78.4713
C2H6	-79.2604	-79.6353	-79.6662	-79.6801	-79.2619	-79.6697	-79.6877	-79.7005	-79.7024	-79.7145	-79.663	-79.6631	-79.663	-79.6939	-79.6939	-79.6939	-79.7078	-79.7079	-79.7079	-79.6645	-79.6646	-79.6646	-79.6954	-79.6955	-79.6954	-79.7093	-79.7094	-79.7094
F	-99.4021	-99.6123	-99.6235	-99.6279	-99.4037	-99.6449	-99.6482	-99.656	-99.6531	-99.6605	-99.6459	-99.6462	-99.6461	-99.6571	-99.6573	-99.6573	-99.6615	-99.6618	-99.6617	-99.6475	-99.6478	-99.6477	-99.6587	-99.659	-99.6589	-99.6631	-99.6634	-99.6633
C	-37.6868	-37.7594	-37.7795	-37.7818	-37.6871	-37.7678	-37.7835	-37.7879	-37.7859	-37.7902	-37.7656	-37.7656	-37.7656	-37.7857	-37.7857	-37.7857	-37.788	-37.788	-37.788	-37.7658	-37.7659	-37.7659	-37.786	-37.786	-37.786	-37.7882	-37.7882	-37.7883
H	-0.499821	-0.499821	-0.499821	-0.499821	-0.499836	-0.499836	-0.499836	-0.499836	-0.499836	-0.499836	-0.499821	-0.499821	-0.499821	-0.499821	-0.499821	-0.499821	-0.499821	-0.499821	-0.499821	-0.499836	-0.499836	-0.499836	-0.499836	-0.499836	-0.499836	-0.499836	-0.499836	-0.499836
Cl	-459.48	-459.648	-459.67	-459.677	-459.481	-459.673	-459.684	-459.695	-459.691	-459.701	-459.674	-459.674	-459.674	-459.696	-459.696	-459.696	-459.702	-459.702	-459.702	-459.675	-459.675	-459.675	-459.696	-459.697	-459.697	-459.703	-459.703	-459.703
N	-54.3976	-54.4981	-54.5142	-54.5168	-54.3981	-54.5102	-54.5214	-54.5263	-54.5242	-54.5289	-54.5078	-54.5079	-54.5079	-54.5239	-54.524	-54.524	-54.5266	-54.5266	-54.5266	-54.5083	-54.5084	-54.5084	-54.5244	-54.5245	-54.5245	-54.527	-54.5271	-54.5271
O	-74.8065	-74.9593	-74.9754	-74.9789	-74.8076	-74.9817	-74.991	-74.9978	-74.9948	-75.0013	-74.9806	-74.9808	-74.9807	-74.9967	-74.9969	-74.9968	-75.0002	-75.0004	-75.0003	-74.9816	-74.9818	-74.9817	-74.9977	-74.9979	-74.9978	-75.0012	-75.0014	-75.0013
P	-340.716	-340.801	-340.818	-340.822	-340.716	-340.809	-340.821	-340.827	-340.826	-340.831	-340.808	-340.808	-340.808	-340.825	-340.825	-340.825	-340.829	-340.829	-340.829	-340.808	-340.808	-340.808	-340.826	-340.826	-340.826	-340.83	-340.83	-340.83
Si	-288.852	-288.913	-288.931	-288.934	-288.853	-288.92	-288.933	-288.937	-288.936	-288.94	-288.918	-288.918	-288.918	-288.935	-288.935	-288.935	-288.938	-288.938	-288.938	-288.918	-288.918	-288.918	-288.936	-288.936	-288.936	-288.938	-288.938	-288.938
S	-397.504	-397.63	-397.651	-397.656	-397.504	-397.646	-397.659	-397.668	-397.665	-397.673	-397.645	-397.645	-397.645	-397.667	-397.667	-397.667	-397.672	-397.672	-397.672	-397.646	-397.646	-397.646	-397.667	-397.667	-397.667	-397.672	-397.673	-397.673
HCOOH	-188.843	-189.487	-189.49	-189.518	-188.847	-189.559	-189.542	-189.563	-189.572	-189.591	-189.553	-189.553	-189.553	-189.557	-189.557	-189.557	-189.584	-189.585	-189.585	-189.557	-189.557	-189.557	-189.56	-189.561	-189.561	-189.588	-189.589	-189.588
CS2	-832.967	-833.47	-833.481	-833.517	-832.975	-833.532	-833.521	-833.543	-833.559	-833.58	-833.52	-833.52	-833.52	-833.531	-833.531	-833.531	-833.567	-833.567	-833.567	-833.527	-833.528	-833.527	-833.538	-833.539	-833.538	-833.574	-833.575	-833.575
HNCO	-167.83	-168.42	-168.416	-168.446	-167.834	-168.484	-168.461	-168.48	-168.493	-168.51	-168.476	-168.477	-168.477	-168.472	-168.472	-168.472	-168.503	-168.503	-168.503	-168.48	-168.48	-168.48	-168.476	-168.476	-168.476	-168.506	-168.506	-168.506
COCl2	-1031.8	-1032.58	-1032.6	-1032.64	-1031.81	-1032.68	-1032.67	-1032.7	-1032.71	-1032.74	-1032.67	-1032.68	-1032.68	-1032.7	-1032.7	-1032.7	-1032.74	-1032.74	-1032.74	-1032.68	-1032.68	-1032.68	-1032.7	-1032.7	-1032.7	-1032.74	-1032.74	-1032.74
SO3	-622.144	-623.059	-623.042	-623.088	-622.174	-623.194	-623.147	-623.178	-623.197	-623.224	-623.16	-623.161	-623.161	-623.144	-623.144	-623.144	-623.19	-623.191	-623.191	-623.19	-623.191	-623.19	-623.173	-623.174	-623.174	-623.22	-623.221	-623.22
SH	-398.1	-398.261	-398.285	-398.292	-398.102	-398.282	-398.296	-398.306	-398.304	-398.313	-398.28	-398.28	-398.28	-398.303	-398.303	-398.303	-398.31	-398.31	-398.31	-398.281	-398.281	-398.281	-398.305	-398.305	-398.305	-398.312	-398.312	-398.312
NO2	-204.099	-204.802	-204.778	-204.817	-204.104	-204.877	-204.831	-204.853	-204.873	-204.892	-204.87	-204.871	-204.87	-204.846	-204.846	-204.846	-204.885	-204.886	-204.886	-204.875	-204.875	-204.875	-204.85	-204.851	-204.851	-204.89	-204.89	-204.89
H2	-1.13305	-1.16502	-1.17265	-1.17265	-1.13317	-1.16732	-1.17372	-1.17495	-1.17372	-1.17495	-1.16686	-1.16687	-1.16686	-1.17449	-1.1745	-1.17449	-1.17449	-1.1745	-1.17449	-1.16698	-1.16699	-1.16699	-1.17461	-1.17462	-1.17462	-1.17461	-1.17462	-1.17462
Atomization energies (kcal/mol)
F2	-30.1609	41.4601	29.5657	36.3524	-30.0815	43.8401	31.0064	31.9457	38.1744	38.7324	43.4562	43.4869	43.4438	31.5618	31.5925	31.5493	38.3485	38.3792	38.3361	43.5153	43.546	43.5029	31.6209	31.6516	31.6085	38.4076	38.4383	38.3952	2.31727	0.0627051	0.321171	0.262055	1.51217	0.0714199	0.867806	0.48393	0.543046	2.13526	0.31332	0.244714	0.139162	0.0800464		0.262055	0.231365	0.274487	0.543046	0.573736	0.530614
Cl2	24.843	56.6166	49.4022	53.3339	26.5855	62.2096	54.6302	54.9952	58.8204	58.9269	59.4595	59.5007	59.4538	52.2451	52.2863	52.2394	56.1768	56.218	56.1711	61.1551	61.1963	61.1494	53.9407	53.9819	53.935	57.8725	57.9137	57.8668	6.00676	0.413734	3.16386	1.46821	5.48588	0.25786	0.107151	2.64297	0.947326	6.09347	0.607004	0.500444	3.25057	1.55492		1.46821	1.42698	1.47388	0.947326	0.906096	0.952997
ClF	13.6201	63.3644	53.3129	58.0991	15.1749	67.8771	57.2524	57.8257	62.3426	62.6119	65.6752	65.538	65.6655	55.6238	55.4865	55.614	60.4099	60.2727	60.4002	67.199	67.0618	67.1893	57.1475	57.0103	57.1378	61.9337	61.7965	61.924	4.42341	0.089349	2.11257	0.588777	3.94424	0.00471468	0.568516	1.6334	0.109611	4.39165	0.148195	0.12111	2.08081	0.557017		0.588777	0.726016	0.598493	0.109611	0.246849	0.119327
ClO	6.7211	57.4276	52.3083	57.9444	8.83531	63.4737	57.5384	58.3545	63.5048	63.9905	60.9615	61.0362	60.9514	55.8423	55.9169	55.8322	61.4784	61.553	61.4682	63.032	63.1066	63.0219	57.9127	57.9873	57.9026	63.5488	63.6234	63.5387	6.34452	0.298381	2.81054	0.740122	5.83251	0.602492	0.213627	2.29853	0.228115	6.44103	0.880585	0.394896	2.90706	0.836638		0.740122	0.66552	0.750227	0.228115	0.153513	0.238219
Si2	29.92	72.0091	62.9084	69.7725	30.9526	76.5517	66.737	67.451	73.918	74.3151	74.3044	74.5093	74.305	65.2036	65.4086	65.2042	72.0678	72.2727	72.0683	75.3043	75.5093	75.3049	66.2036	66.4085	66.2042	73.0677	73.2727	73.0683	4.84653	0.303975	2.55131	1.55134	4.03694	0.208326	0.505619	1.74172	0.741746	4.61223	0.46675	0.0696753	2.31701	1.31704		1.55134	1.3464	1.55076	0.741746	0.536803	0.741161
NH	48.5807	78.1692	79.5256	80.6062	48.7488	81.0025	81.5213	82.359	82.6763	83.4395	80.9822	80.995	80.9803	82.3386	82.3514	82.3367	83.4192	83.432	83.4173	81.1492	81.162	81.1473	82.5056	82.5185	82.5037	83.5862	83.599	83.5843	2.84755	0.0142019	0.0345652	0.132438	2.12889	0.133174	0.704454	0.68409	0.851093	2.21175	0.141615	0.621591	0.601227	0.76823		0.132438	0.145299	0.130588	0.851093	0.863954	0.849243
CH	57.1403	79.1722	81.5252	82.347	57.2571	81.225	82.8851	83.578	83.7563	84.3998	81.0729	81.1048	81.0693	83.4259	83.4579	83.4224	84.2477	84.2796	84.2441	81.1897	81.2217	81.1862	83.5428	83.5747	83.5392	84.3645	84.3965	84.361	2.0704	0.0175893	0.169715	0.0528602	1.49768	0.137842	0.555127	0.403001	0.519856	1.54836	0.139043	0.504446	0.35232	0.469175		0.0528602	0.0209069	0.0563868	0.519856	0.551809	0.516329
S2	46.3562	104.721	87.6089	94.6087	48.8719	112.649	95.0753	95.5377	102.45	102.538	108.919	108.941	108.912	91.8076	91.8291	91.7999	98.8074	98.8289	98.7997	111.373	111.395	111.366	94.2617	94.2832	94.254	101.261	101.283	101.254	8.83091	0.902105	4.63226	2.17817	7.88467	0.418266	0.0441341	3.68602	1.23193	8.72044	0.879157	0.791633	4.52179	2.0677		2.17817	2.15664	2.18584	1.23193	1.21041	1.23961
OH	69.2349	105.107	103.202	104.729	69.3732	107.824	105.231	105.919	106.864	107.446	107.766	107.75	107.759	105.861	105.845	105.854	107.389	107.372	107.381	107.903	107.887	107.896	105.998	105.981	105.991	107.525	107.509	107.518	2.74739	0.0302814	0.0879211	0.0489235	2.11338	0.0844378	0.603727	0.546087	0.682932	2.26618	0.131503	0.450932	0.393293	0.530137		0.0489235	0.0324618	0.0416734	0.682932	0.66647	0.675682
HCl	80.0646	104.738	103.555	104.914	80.759	107.141	105.658	105.958	107.07	107.317	106.172	106.297	106.164	104.989	105.115	104.982	106.347	106.473	106.34	106.863	106.988	106.855	105.68	105.806	105.673	107.038	107.164	107.031	2.58022	0.177326	1.14642	0.455539	2.24644	0.144022	0.156454	0.812643	0.12176	2.35145	0.195364	0.0514425	0.917654	0.226771		0.455539	0.329836	0.462916	0.12176	0.00394365	0.129136
P2	35.4083	108.935	96.395	105.739	37.586	119.723	104.971	107.183	114.851	116.527	116.035	116.015	116.047	103.495	103.476	103.507	112.839	112.819	112.85	118.156	118.136	118.168	105.616	105.597	105.628	114.96	114.94	114.971	11.4417	0.653492	4.34162	2.2207	9.47369	0.897684	1.31452	2.37361	0.252691	10.0549	0.942406	0.733312	2.95481	0.833899		2.2207	2.24008	2.20899	0.252691	0.272069	0.240975
O2	18.6195	139.194	104.172	113.752	19.1341	143.738	107.77	108.715	117.81	118.296	142.768	142.726	142.746	107.746	107.704	107.723	117.327	117.285	117.304	143.242	143.2	143.22	108.22	108.178	108.197	117.801	117.759	117.778	4.59611	0.0521321	1.02169	0.547608	3.63753	0.0392171	0.906443	0.0631118	0.410967	4.46144	0.403783	0.0825345	0.88702	0.412941		0.547608	0.589904	0.570202	0.410967	0.36867	0.388373
SO	47.1802	133.071	109.056	117.208	50.5388	141.11	116.521	117.096	125.089	125.247	137.052	137.037	137.037	113.038	113.023	113.022	121.189	121.175	121.174	140.339	140.324	140.324	116.325	116.31	116.309	124.476	124.462	124.461	7.74245	0.296758	3.76136	0.474289	7.30377	0.161096	0.735441	3.32268	0.0356069	8.00247	0.121594	0.0367386	4.02138	0.734309		0.474289	0.489014	0.489445	0.0356069	0.0503313	0.0507619
SiH2(3B1)	106.712	126.999	129.668	130.059	108.092	130.153	132.77	132.822	133.199	133.213	128.2	128.222	128.202	130.869	130.89	130.87	131.26	131.281	131.261	129.58	129.601	129.581	132.248	132.27	132.25	132.639	132.661	132.641	3.03613	0.117986	1.83497	0.455458	3.13266	0.0301367	0.0214614	1.9315	0.551983	3.10823	0.0320511	0.04589	1.90707	0.527554		0.455458	0.433797	0.453911	0.551983	0.530322	0.550436
HF	99.7279	143.485	137.34	139.301	99.8192	146.077	139.331	139.932	141.43	141.893	145.866	145.851	145.851	139.721	139.706	139.706	141.682	141.667	141.667	145.955	145.94	145.94	139.81	139.795	139.795	141.771	141.756	141.756	2.58601	0.00621944	0.204871	0.11566	1.99852	0.00779051	0.593709	0.382618	0.47183	2.20393	0.0746385	0.38829	0.177199	0.266411		0.11566	0.130578	0.130676	0.47183	0.456911	0.456813
NO	53.2448	157.317	135.88	144.811	54.1708	164.784	141.95	143.347	151.396	152.278	164.093	164.101	164.079	142.656	142.665	142.642	151.587	151.596	151.574	164.968	164.977	164.954	143.531	143.54	143.518	152.463	152.471	152.449	7.52393	0.0567867	0.747937	0.127433	6.29507	0.224981	1.17208	0.480928	1.3563	6.97563	0.390475	0.491512	0.199638	0.675732		0.127433	0.136248	0.113846	1.3563	1.36511	1.34271
SiH2(1A1)	112.092	143.658	149.529	150.265	113.454	148.031	152.707	153.902	153.498	154.638	145.857	145.866	145.861	151.727	151.737	151.731	152.464	152.473	152.468	147.219	147.228	147.223	153.09	153.099	153.094	153.826	153.836	153.83	4.36202	0.0104265	2.16369	0.80138	3.46308	0.285596	0.909366	1.26475	0.0975595	3.44956	0.216515	0.922885	1.25123	0.111078		0.80138	0.791873	0.797346	0.0975595	0.107067	0.101594
PH2	104.341	143.164	148.137	149.455	105.745	148.615	152.207	153.588	153.627	154.906	146.329	146.33	146.335	151.302	151.303	151.308	152.62	152.621	152.626	147.734	147.735	147.74	152.707	152.708	152.713	154.025	154.026	154.031	5.63456	0.183305	2.46901	1.06424	4.57863	0.508912	0.872625	1.41308	0.00831298	4.5736	0.401428	0.87766	1.40805	0.00327813		1.06424	1.0633	1.05855	0.00831298	0.00737212	0.00261543
HOCl	85.0847	165.476	153.266	159.424	86.4545	172.277	158.949	160.068	165.465	166.226	170.351	170.402	170.335	158.142	158.192	158.125	164.299	164.35	164.283	171.694	171.745	171.677	159.484	159.535	159.468	165.642	165.693	165.625	6.86985	0.0682313	1.99468	0.651854	5.75717	0.0743805	1.04444	0.882005	0.460819	6.33538	0.2944	0.466236	1.46021	0.117387		0.651854	0.601154	0.668274	0.460819	0.511519	0.4444
CS	102.007	170.949	154.518	163.615	104.07	178.391	161.077	161.959	170.641	171.056	175.903	175.975	175.898	159.472	159.544	159.467	168.568	168.64	168.564	177.911	177.983	177.906	161.48	161.552	161.475	170.577	170.649	170.572	7.59636	0.155155	2.64283	0.634667	6.70352	0.144553	0.737687	1.74999	0.258175	7.2313	0.205387	0.209912	2.27776	0.2696		0.634667	0.56261	0.639341	0.258175	0.330232	0.253501
CN	80.895	181.889	161.542	171.898	81.7963	189.405	167.595	169.058	178.416	179.413	188.49	188.526	188.48	168.143	168.179	168.133	178.499	178.534	178.489	189.333	189.368	189.323	168.986	169.021	168.976	179.341	179.376	179.331	7.52196	0.00644018	0.92104	0.0787496	6.26038	0.207959	1.25515	0.340548	1.18284	6.93465	0.416008	0.580878	0.333722	0.508568		0.0787496	0.0431305	0.0886434	1.18284	1.21846	1.17294
CH2(1A1)	129.865	172.777	175.973	177.731	130.041	176.551	178.532	179.747	180.38	181.506	176.221	176.243	176.217	179.417	179.439	179.413	181.175	181.197	181.171	176.398	176.42	176.394	179.594	179.616	179.59	181.352	181.374	181.348	3.86128	0.0866279	0.417069	0.239911	2.83448	0.275121	0.940173	0.609732	0.78689	2.95683	0.307748	0.817828	0.487387	0.664546		0.239911	0.218312	0.244289	0.78689	0.808489	0.782512
NH2	116.653	175.297	175.568	177.877	116.937	180.527	179.341	180.799	181.797	183.108	180.366	180.39	180.362	180.637	180.661	180.633	182.947	182.97	182.942	180.649	180.672	180.645	180.92	180.944	180.916	183.229	183.253	183.225	5.30016	0.069332	0.230871	0.0519238	4.01542	0.242733	1.21541	1.05387	1.33667	4.19403	0.274579	1.0368	0.875262	1.15806		0.0519238	0.0755557	0.0477962	1.33667	1.3603	1.33254
SH2	131.927	175.368	176.792	178.886	133.453	180.369	180.883	181.794	183.076	183.887	178.246	178.267	178.245	179.671	179.691	179.669	181.764	181.785	181.763	179.771	179.792	179.77	181.196	181.216	181.194	183.29	183.31	183.288	5.17262	0.171013	2.2941	0.768855	4.40539	0.314672	0.596223	1.52686	0.00161899	4.52057	0.330919	0.481036	1.64205	0.116806		0.768855	0.748403	0.770347	0.00161899	0.0188333	0.00311057
CH2(3B1)	154.535	187.289	186.524	187.398	154.717	189.867	188.776	189.102	189.699	189.976	189.485	189.489	189.476	188.72	188.723	188.71	189.594	189.598	189.585	189.667	189.671	189.658	188.902	188.905	188.892	189.776	189.78	189.767	2.70819	0.130127	0.511903	0.330044	2.38575	0.132901	0.192317	0.189459	0.00759948	2.46901	0.167585	0.109051	0.272725	0.0908659		0.330044	0.326504	0.339517	0.00759948	0.00405974	0.0170732
SiO	113.288	196.39	174.95	183.022	116.448	205.378	182.804	183.938	191.328	192.01	201.505	201.519	201.504	180.065	180.079	180.064	188.137	188.152	188.137	204.622	204.637	204.622	183.182	183.197	183.182	191.255	191.269	191.254	8.77203	0.216013	3.65697	0.539378	8.01968	0.165746	0.968367	2.90461	0.212976	8.46955	0.163559	0.518494	3.35449	0.236898		0.539378	0.524752	0.539764	0.212976	0.227602	0.212591
N2	116.361	231.217	208.642	217.806	117.528	241.108	216.7	218.532	226.366	227.697	240.545	240.478	240.541	217.969	217.903	217.965	227.134	227.068	227.13	241.636	241.57	241.632	219.06	218.994	219.057	228.225	228.159	228.221	9.97981	0.089054	0.652599	0.438726	8.39396	0.335418	1.4968	0.933251	2.02458	9.04542	0.486065	0.845337	0.281792	1.37312		0.438726	0.372673	0.435135	2.02458	1.95852	2.02099
SiH3	180.231	217.236	222.514	223.14	182.321	222.811	227.221	228.089	227.905	228.716	219.751	219.797	219.755	225.029	225.075	225.033	225.655	225.701	225.659	221.841	221.887	221.845	227.119	227.165	227.123	227.745	227.791	227.749	5.52092	0.0548965	3.00548	0.91526	4.9195	0.21211	0.65632	2.40405	0.313837	4.89307	0.127561	0.682752	2.37762	0.287404		0.91526	0.869533	0.911547	0.313837	0.26811	0.310124
H2O	159.467	232.151	225.099	228.336	159.746	237.149	228.923	230.097	232.359	233.334	236.827	236.789	236.811	229.775	229.737	229.759	233.012	232.974	232.996	237.103	237.065	237.087	230.051	230.013	230.035	233.288	233.25	233.272	5.09421	0.0961578	0.418499	0.142466	3.96899	0.144785	1.02906	0.706717	0.982751	4.26487	0.242564	0.733181	0.41084	0.686873		0.142466	0.180725	0.158469	0.982751	0.944492	0.966748
PH3	170.869	226.593	233.202	235.15	172.983	234.214	239.009	240.823	241.096	242.772	230.872	230.837	230.878	237.48	237.445	237.487	239.429	239.394	239.436	232.988	232.953	232.995	239.597	239.561	239.603	241.545	241.51	241.552	7.80708	0.185826	3.52837	1.4121	6.4125	0.605545	1.20875	2.13379	0.0175177	6.43613	0.490318	1.18513	2.15741	0.0411459		1.4121	1.44733	1.4056	0.0175177	0.05275	0.0110164
CO	179.741	265.766	244.381	251.972	180.766	272.509	250.324	251.124	258.389	258.715	271.66	271.659	271.644	250.275	250.274	250.259	257.866	257.865	257.85	272.605	272.604	272.589	251.221	251.219	251.204	258.811	258.81	258.795	6.76907	0.0260419	0.874914	0.0701362	6.03396	0.0908156	0.709077	0.139795	0.805255	6.5911	0.174733	0.151928	0.696944	0.248106		0.0701362	0.0684184	0.0534489	0.805255	0.803537	0.788568
SO2	107.05	261.026	221.032	236.422	117.843	282.726	241.494	242.732	257.816	258.122	270.604	270.601	270.58	230.609	230.606	230.585	245.999	245.996	245.975	281.202	281.199	281.178	241.208	241.205	241.184	256.598	256.595	256.574	22.2414	0.5412	12.664	2.06526	20.8831	0.420767	0.817105	11.3057	0.706954	21.901	0.507163	0.200843	12.3236	1.7249		2.06526	2.06828	2.08932	0.706954	0.709975	0.731012
H2O2	141.899	269.548	253.38	261.662	142.199	277.42	259.301	261.252	268.087	269.534	276.932	276.892	276.906	260.764	260.724	260.737	269.046	269.007	269.02	277.215	277.175	277.189	261.047	261.007	261.02	269.329	269.289	269.303	7.92983	0.0575687	0.545797	0.26287	6.0829	0.161356	1.78936	1.30113	1.58406	6.80467	0.379616	1.06759	0.579364	0.862292		0.26287	0.302438	0.289204	1.58406	1.54449	1.55773
HCO	185.033	283.328	263.335	271.18	185.797	290.416	269.416	270.424	277.731	278.269	289.54	289.522	289.519	269.548	269.53	269.527	277.393	277.375	277.372	290.252	290.233	290.23	270.259	270.241	270.238	278.104	278.086	278.083	7.1577	0.0692392	0.945008	0.233777	6.19737	0.11679	0.891088	0.0153194	0.726551	6.80306	0.252503	0.285399	0.59037	0.120861		0.233777	0.251988	0.255031	0.726551	0.70834	0.705297
NH3	202.841	290.496	287.826	291.425	203.223	297.683	293.104	295.012	296.911	298.611	297.308	297.329	297.3	294.637	294.659	294.63	298.236	298.258	298.229	297.686	297.708	297.679	295.016	295.037	295.008	298.615	298.636	298.607	7.32374	0.137054	0.511909	0.133315	5.60371	0.325376	1.58297	1.20812	1.58671	5.87294	0.386436	1.31374	0.938886	1.31748		0.133315	0.112137	0.141067	1.58671	1.60789	1.57896
CH3	243.003	301.138	301.009	302.745	243.248	305.802	304.532	305.673	306.362	307.409	305.228	305.235	305.219	305.099	305.106	305.09	306.835	306.842	306.827	305.474	305.481	305.465	305.345	305.352	305.336	307.081	307.088	307.073	4.89021	0.225941	0.800507	0.554543	3.84933	0.326497	0.814941	0.240375	0.48634	3.99889	0.382494	0.665386	0.0908197	0.336784		0.554543	0.547062	0.562859	0.48634	0.49382	0.478023
HCN	202.27	315.213	294.152	302.945	203.082	324.373	301.638	303.312	310.887	312.104	323.531	323.568	323.519	302.47	302.507	302.459	311.262	311.3	311.251	324.286	324.324	324.275	303.226	303.263	303.215	312.018	312.055	312.007	9.24188	0.0823003	0.924305	0.168535	7.70442	0.218529	1.45516	0.613158	1.36893	8.30262	0.360228	0.856959	0.0149544	0.770724		0.168535	0.131282	0.179808	1.36893	1.40618	1.35765
SiH4	256.77	309.944	317.334	318.151	259.512	317.629	323.435	325.019	324.322	325.836	313.59	313.587	313.595	320.979	320.977	320.985	321.797	321.794	321.802	316.33	316.328	316.335	323.72	323.718	323.725	324.537	324.535	324.542	7.7378	0.0522523	4.09215	1.35179	6.51479	0.413709	1.17076	2.86914	0.128778	6.48071	0.309431	1.20483	2.83507	0.0947063		1.35179	1.35405	1.34651	0.128778	0.131037	0.123499
H2CO	263.624	375.195	358.269	365.66	264.261	383.444	365.028	366.519	372.858	373.909	382.633	382.622	382.612	365.708	365.697	365.687	373.099	373.088	373.077	383.233	383.223	383.212	366.308	366.297	366.287	373.699	373.688	373.677	8.3829	0.133697	0.944416	0.34429	6.98228	0.22395	1.26692	0.456206	1.05633	7.56537	0.368002	0.683835	0.126884	0.473242		0.34429	0.355211	0.36564	1.05633	1.04541	1.03498
CO2	255.328	403.716	363.994	377.18	256.67	414.807	374.034	375.086	388.074	388.271	413.448	413.394	413.41	373.726	373.672	373.689	386.912	386.858	386.874	414.689	414.635	414.651	374.967	374.913	374.93	388.153	388.099	388.115	11.0674	0.0239979	1.33515	0.0941454	10.0017	0.0376398	1.08965	0.269499	0.971503	10.9242	0.030653	0.167186	1.19196	0.0490423		0.0941454	0.148479	0.132029	0.971503	0.91717	0.93362
CH3Cl	302.664	390.274	382.979	387.798	303.618	397.924	389.318	390.63	394.39	395.448	396.313	396.163	396.294	389.019	388.869	389	393.838	393.687	393.818	397.257	397.106	397.237	389.962	389.812	389.943	394.781	394.63	394.761	7.90841	0.258086	1.86846	0.925361	6.57558	0.236899	1.07475	0.535624	0.407477	6.99553	0.403084	0.654795	0.955582	0.0124807		0.925361	1.07583	0.944768	0.407477	0.257007	0.38807
C2H2	298.528	405.067	386.883	394.75	299.207	413.784	394.172	395.6	402.439	403.467	412.335	412.351	412.319	394.152	394.167	394.135	402.018	402.034	402.002	412.972	412.988	412.956	394.788	394.804	394.772	402.655	402.671	402.639	8.96984	0.252804	1.7016	1.06493	7.56532	0.277089	1.15172	0.29707	0.339597	8.11114	0.421771	0.6059	0.842894	0.206227		1.06493	1.04928	1.08114	0.339597	0.355243	0.323384
CH4	331.037	411.483	411.45	414.123	331.319	417.499	415.851	417.465	418.655	420.138	416.829	416.836	416.82	416.796	416.803	416.787	419.468	419.476	419.46	417.114	417.122	417.106	417.081	417.088	417.072	419.754	419.761	419.745	6.28846	0.273149	0.942817	0.657612	4.81155	0.41111	1.20376	0.534095	0.8193	5.01777	0.485112	0.997541	0.327873	0.613078		0.657612	0.650172	0.666077	0.8193	0.82674	0.810834
N2H4	271.82	427.468	418.062	425.843	272.595	440.752	428.148	431.346	436.415	439.127	439.919	439.961	439.902	430.513	430.554	430.496	438.294	438.335	438.277	440.68	440.721	440.663	431.274	431.315	431.257	439.055	439.096	439.038	13.4551	0.171257	1.00388	0.242983	10.5869	0.500232	2.69701	1.86439	2.62529	11.19	0.617578	2.09386	1.26124	2.02213		0.242983	0.201965	0.26015	2.62529	2.66631	2.60812
CH3SH	356.133	464.231	459.004	464.656	358	474.487	467.359	469.26	473.304	474.912	471.695	471.705	471.682	466.468	466.477	466.455	472.119	472.129	472.106	473.554	473.564	473.541	468.327	468.337	468.314	473.979	473.989	473.966	10.5012	0.245032	3.03743	1.17798	8.76458	0.409615	1.49154	1.30086	0.558583	9.16985	0.521466	1.08627	1.70613	0.153317		1.17798	1.16811	1.19095	0.558583	0.568462	0.54562
CH3OH	376.127	508.842	497.29	503.619	376.583	518.572	504.909	507.02	511.633	513.349	517.686	517.622	517.659	506.133	506.07	506.107	512.463	512.4	512.436	518.133	518.07	518.106	506.581	506.518	506.554	512.91	512.847	512.883	9.95632	0.22614	1.11243	0.665085	7.97039	0.350718	1.75979	0.873496	1.32084	8.51356	0.499964	1.21662	0.33033	0.777678		0.665085	0.728355	0.691839	1.32084	1.25757	1.29409
Si2H6	419.054	511.6	520.609	523.354	423.713	525.725	532.07	534.734	535.042	537.479	518.636	518.662	518.644	527.644	527.671	527.652	530.389	530.416	530.397	523.287	523.314	523.295	532.295	532.322	532.303	535.041	535.067	535.049	14.0925	0.0325237	7.05698	2.40558	12.0972	0.635277	2.02783	5.06168	0.410272	12.1838	0.495601	1.94117	5.14834	0.496936		2.40558	2.37876	2.39761	0.410272	0.383456	0.402305
C2H4	434.064	556.199	545.98	552.848	434.699	565.983	553.831	555.764	561.059	562.632	564.652	564.663	564.634	554.433	554.444	554.415	561.302	561.312	561.284	565.277	565.288	565.259	555.058	555.069	555.04	561.927	561.937	561.909	10.1372	0.352708	1.68353	1.05847	8.31641	0.465461	1.46805	0.137226	0.762289	8.81651	0.605681	0.967948	0.362876	0.262187		1.05847	1.04802	1.07649	0.762289	0.772742	0.744265
C2H6	557.092	701.285	695.411	701.301	557.665	712.238	703.821	706.364	710.027	712.254	710.92	710.929	710.901	705.047	705.055	705.027	710.937	710.945	710.917	711.495	711.503	711.475	705.621	705.629	705.602	711.511	711.519	711.492	11.3012	0.347767	1.66543	1.0911	8.94966	0.539422	2.00375	0.686088	1.26042	9.40052	0.674071	1.5529	0.235234	0.809562		1.0911	1.0829	1.11047	1.26042	1.26862	1.24105
MAE																													7.17335	0.173967	1.99103	0.695039	6.04354	0.270105	0.993025	1.45528	0.707641	6.44889	0.364647	0.667572	1.5669	0.589304		0.695039	0.686727	0.702681	0.707641	0.699976	0.700025
RMS																													8.04248	0.245784	2.89711	0.925929	6.87822	0.328841	1.12946	2.29617	0.901615	7.31112	0.420636	0.815488	2.52766	0.782961		0.925929	0.917337	0.930559	0.901615	0.89571	0.89302
MAX																													22.2414	0.902105	12.664	2.40558	20.8831	0.897684	2.69701	11.3057	2.62529	21.901	0.942406	2.09386	12.3236	2.0677		2.40558	2.37876	2.39761	2.62529	2.66631	2.60812
																													Standard	F12	PBE	PBE + CABS	Standard	F12	F12-Δ	PBE	PBE + CABS	Standard	F12	F12-Δ	PBE	PBE + CABS		PBE + CABS	P86 + CABS	PW91 + CABS	PBE + CABS	P86 + CABS	PW91 + CABS
																													MP2				CCSD					CCSD(T)						MP2			CCSD
Closed-shell reaction energies (kcal/mol)
CO + H2 → H2CO	-0.168081	-5.65288	-5.32581	-5.12572	0.278756	-5.73468	-5.48586	-5.40762	-5.25156	-5.20752	-6.04143	-6.02849	-6.03505	-5.71436	-5.70142	-5.70798	-5.51427	-5.50133	-5.50789	-5.63778	-5.62484	-5.6314	-5.31072	-5.29778	-5.30434	-5.11062	-5.09768	-5.10424	0.0373011	0.0445005	0.351249	0.0523951	0.0217376	0.138304	0.060064	0.366813	0.0368316	0.047678	0.0781694	0.0341236	0.340872	0.062772		0.0523951	0.0653355	0.0587761	0.0368316	0.049772	0.0432126
CO + H2O → CO2 + H2	0.16604	-9.57445	-3.07614	-5.43406	0.0690292	-10.3491	-4.00329	-3.85078	-6.54405	-6.20871	-9.89257	-9.88195	-9.88909	-3.39425	-3.38363	-3.39078	-5.75218	-5.74156	-5.7487	-9.97121	-9.96059	-9.96773	-3.47289	-3.46227	-3.46942	-5.83082	-5.8202	-5.82734	0.780602	0.00595796	0.462486	0.383847	0.92535	0.00180299	0.150705	0.607233	0.528594	0.994783	0.115207	0.220139	0.676667	0.598028		0.383847	0.394467	0.387322	0.528594	0.539214	0.532069
CH3OH + HCl → CH3Cl + H2O	-5.93973	-8.84503	-7.23357	-7.60124	-6.02301	-9.36033	-7.67436	-7.74887	-8.04631	-8.11654	-9.283	-9.03184	-9.28172	-7.67154	-7.42038	-7.67026	-8.03921	-7.78805	-8.03793	-9.3639	-9.11274	-9.36262	-7.75245	-7.50128	-7.75117	-8.12011	-7.86895	-8.11883	0.466076	0.0492219	0.0281051	0.0527974	0.327731	0.113055	0.187568	0.110241	0.191143	0.395389	0.0496807	0.119909	0.0425824	0.123485		0.0527974	0.198365	0.0515174	0.191143	0.0600196	0.189863
H2O + CO → HCOOH	-2.13544	-9.65014	-7.4337	-8.33433	-1.7793	-10.2578	-8.16529	-8.04135	-9.15704	-8.94197	-10.2719	-10.2302	-10.2627	-8.05547	-8.01379	-8.04626	-8.9561	-8.91441	-8.94689	-9.94245	-9.90077	-9.93324	-7.72602	-7.68433	-7.71681	-8.62664	-8.58496	-8.61743	0.546143	0.061499	0.0756257	0.253828	0.618973	0.11261	0.0113306	0.00279608	0.326658	0.687259	0.135448	0.079617	0.0654903	0.394944		0.253828	0.295513	0.263037	0.326658	0.368343	0.335867
CH3OH + H2S → CH3SH + H2O	-7.54608	-12.1726	-10.0214	-10.487	-7.71137	-12.695	-10.4902	-10.5438	-10.9544	-11.0093	-12.5896	-12.6041	-12.5889	-10.4385	-10.4529	-10.4377	-10.904	-10.9184	-10.9033	-12.7525	-12.767	-12.7518	-10.6013	-10.6158	-10.6006	-11.0669	-11.0813	-11.0661	0.466415	0.0559629	0.0493991	0.11349	0.357797	0.110989	0.164582	0.0592196	0.222109	0.400588	0.0668535	0.121791	0.0164285	0.179318		0.11349	0.127927	0.112769	0.222109	0.236546	0.221388
CS2 + 2 H2O → CO2 + 2 H2S	-29.3646	-6.81043	-16.7049	-12.8438	-29.264	-5.13391	-15.4478	-15.0284	-11.4902	-11.1673	-5.32245	-5.36882	-5.32625	-15.2169	-15.2633	-15.2207	-11.3558	-11.4022	-11.3596	-5.20231	-5.24867	-5.2061	-15.0968	-15.1432	-15.1006	-11.2357	-11.282	-11.2395	2.05218	0.375654	0.564202	0.444055	1.18468	0.0724455	0.491847	0.303299	0.423446	1.54905	0.195483	0.127474	0.0610735	0.0590736		0.444055	0.490423	0.447851	0.423446	0.377078	0.41965
C2H6 + H2 → 2 CH4	-21.268	-17.9062	-18.9269	-18.382	-21.2001	-17.5591	-18.6624	-18.5797	-18.0657	-18.0348	-17.806	-17.8089	-17.8067	-18.8266	-18.8296	-18.8274	-18.2818	-18.2847	-18.2825	-17.7434	-17.7463	-17.7441	-18.764	-18.7669	-18.7647	-18.2191	-18.2221	-18.2199	0.300793	0.0463768	0.200548	0.13791	0.253159	0.0113605	0.094011	0.152913	0.0902758	0.291569	0.024716	0.0556009	0.191323	0.128686		0.13791	0.140848	0.13863	0.0902758	0.0932138	0.0909959
HNCO+ H2O → CO2 + NH3	-23.02	-20.6471	-20.9019	-20.6115	-23.1838	-20.5194	-20.8618	-20.7742	-20.5794	-20.4838	-20.4549	-20.4602	-20.4571	-20.7097	-20.715	-20.7118	-20.4193	-20.4245	-20.4214	-20.6012	-20.6064	-20.6033	-20.856	-20.8612	-20.8581	-20.5656	-20.5708	-20.5677	0.163083	0.0354111	0.0290889	0.117177	0.0518703	0.0118151	0.0758018	0.140302	0.00596446	0.0729127	0.0408975	0.0547594	0.119259	0.0270069		0.117177	0.122423	0.119294	0.00596446	0.0112103	0.00808126
CH4 + Cl2 → CH3Cl+ HCl	-26.8488	-26.9116	-25.6823	-25.2547	-26.4728	-25.3565	-24.4949	-24.1272	-23.9841	-23.6996	-26.1968	-26.1233	-26.1841	-24.9675	-24.8941	-24.9549	-24.5399	-24.4664	-24.5272	-25.8499	-25.7765	-25.8373	-24.6206	-24.5472	-24.608	-24.193	-24.1196	-24.1804	1.80658	0.251472	1.09179	0.744922	1.4754	0.288049	0.0797071	0.760611	0.413743	1.76425	0.493668	0.209141	1.04946	0.702591		0.744922	0.671485	0.732276	0.413743	0.340306	0.401097
Cl2 + F2 → 2 ClF	-32.5582	-28.6521	-27.658	-26.5119	-33.8458	-29.7046	-28.8683	-28.7105	-27.6904	-27.5644	-28.4348	-28.0884	-28.4335	-27.4407	-27.0943	-27.4393	-26.2946	-25.9482	-26.2932	-29.7276	-29.3812	-29.7263	-28.7335	-28.3871	-28.7322	-27.5874	-27.241	-27.5861	0.522784	0.529727	0.740107	0.552712	0.890437	0.31985	0.162074	1.10776	0.185059	0.554562	0.623933	0.497949	0.771885	0.520934		0.552712	0.206313	0.551384	0.185059	0.16134	0.183731
CO+ Cl2 → COCl2	-13.8343	-33.1389	-25.143	-27.5737	-13.6392	-33.1932	-25.5719	-25.1973	-28.1239	-27.6279	-33.245	-32.9499	-33.223	-25.2492	-24.9541	-25.2271	-27.6798	-27.3847	-27.6578	-33.0854	-32.7903	-33.0633	-25.0895	-24.7944	-25.0674	-27.5201	-27.225	-27.4981	0.362834	0.417059	0.468945	0.309266	0.15911	0.588014	0.213335	0.265222	0.105543	0.174689	0.724846	0.228914	0.2808	0.121121		0.309266	0.0141734	0.287212	0.105543	0.18955	0.0834887
CO2 + 3 H2 → CH3OH + H2O	-29.123	-25.9495	-32.7074	-29.0881	-28.3391	-25.3133	-32.1465	-32.0712	-28.265	-28.4519	-26.2696	-26.2112	-26.2596	-33.0275	-32.9691	-33.0175	-29.4081	-29.3497	-29.3981	-25.5758	-25.5174	-25.5658	-32.3337	-32.2753	-32.3237	-28.7144	-28.656	-28.7043	0.746402	0.110171	1.06647	0.372686	0.842082	0.28117	0.205851	1.16215	0.468366	0.925499	0.102437	0.289268	1.24556	0.551783		0.372686	0.314281	0.36266	0.468366	0.409961	0.45834
HCHO+ H2 → CH3OH	-28.7889	-29.8711	-30.4578	-29.3964	-28.5488	-29.9277	-30.664	-30.5144	-29.5575	-29.453	-30.1207	-30.0647	-30.1136	-30.7074	-30.6513	-30.7003	-29.6461	-29.59	-29.6389	-29.9092	-29.8532	-29.9021	-30.4959	-30.4398	-30.4888	-29.4346	-29.3785	-29.4274	0.00310127	0.0597128	0.252733	0.0412349	0.0615298	0.144669	0.00491821	0.188102	0.0233962	0.0216064	0.139475	0.0350052	0.228026	0.0165272		0.0412349	0.0148501	0.0341142	0.0233962	0.0794811	0.0305168
CO + 2 H2 → CH3OH	-28.957	-35.524	-35.7836	-34.5221	-28.27	-35.6624	-36.1498	-35.922	-34.8091	-34.6606	-36.1622	-36.0931	-36.1487	-36.4218	-36.3527	-36.4083	-35.1603	-35.0913	-35.1468	-35.547	-35.478	-35.5335	-35.8066	-35.7376	-35.7931	-34.5452	-34.4762	-34.5317	0.0341999	0.104213	0.603982	0.0111603	0.0832674	0.282973	0.0551458	0.554915	0.0602278	0.0692843	0.217644	0.0691288	0.568898	0.0462448		0.0111603	0.0801855	0.0246619	0.0602278	0.129253	0.0737294
C2H4 + H2 → C2H6	-39.3135	-41.3102	-40.8689	-39.8907	-39.1925	-41.0548	-40.773	-40.6135	-39.7512	-39.6353	-41.3366	-41.3306	-41.3335	-40.8952	-40.8892	-40.8922	-39.917	-39.911	-39.914	-41.2271	-41.2211	-41.224	-40.7858	-40.7798	-40.7827	-39.8076	-39.8016	-39.8045	0.412509	0.157097	0.438853	0.329397	0.29333	0.197477	0.0379175	0.319674	0.210217	0.342579	0.203047	0.0871665	0.368923	0.259466		0.329397	0.323413	0.326334	0.210217	0.204234	0.207155
SO3 + CO → SO2 + CO2	-44.2003	-53.3095	-49.2269	-50.8474	-38.6176	-46.7354	-42.4265	-42.6528	-44.0476	-44.2733	-52.6363	-52.6152	-52.6297	-48.5537	-48.5326	-48.547	-50.1742	-50.1532	-50.1676	-47.118	-47.097	-47.1114	-43.0354	-43.0144	-43.0288	-44.656	-44.6349	-44.6493	7.45079	0.87669	6.77758	1.25933	7.30845	0.508085	0.734354	6.63525	1.11699	7.40611	0.60626	0.832009	6.7329	1.21464		1.25933	1.23827	1.2527	1.11699	1.09593	1.11036
H2 + Cl2 → 2 HCl	-51.5716	-49.0834	-49.146	-47.931	-51.1593	-46.8718	-47.4677	-46.9344	-46.1016	-45.7194	-47.9524	-48.1588	-47.9416	-48.0149	-48.2214	-48.0041	-46.7999	-47.0063	-46.7891	-47.5798	-47.7862	-47.569	-47.6423	-47.8488	-47.6315	-46.4273	-46.6337	-46.4165	2.42284	0.211238	1.29176	0.919164	1.91958	0.241254	0.292028	0.788498	0.415898	2.31715	0.487713	0.105546	1.18607	0.813471		0.919164	1.1256	0.908364	0.415898	0.622338	0.405098
C2H2 + H2 → C2H4	-51.8217	-47.3557	-50.5341	-49.5355	-51.7194	-46.9988	-50.4417	-50.1772	-49.4018	-49.1786	-47.3854	-47.3764	-47.3818	-50.5637	-50.5548	-50.5602	-49.5651	-49.5562	-49.5616	-47.315	-47.3061	-47.3115	-50.4934	-50.4845	-50.4899	-49.4948	-49.4859	-49.4913	0.409204	0.0522515	0.438816	0.368492	0.175495	0.0830653	0.181457	0.205107	0.134784	0.221217	0.0875277	0.135735	0.250829	0.180505		0.368492	0.359562	0.364963	0.134784	0.125854	0.131255
SO2 + H2O2 → SO3 + H2O	-48.9542	-47.2434	-42.1053	-41.0346	-54.8335	-55.2916	-50.9046	-50.1536	-49.9089	-49.0829	-49.0463	-49.0161	-49.0421	-43.9083	-43.878	-43.904	-42.8376	-42.8073	-42.8333	-54.8537	-54.8234	-54.8494	-49.7156	-49.6853	-49.7114	-48.6449	-48.6146	-48.6407	8.91346	0.865239	7.11052	1.3032	9.16231	0.363059	1.11409	7.35937	1.55205	9.19938	0.325127	1.15116	7.39644	1.58913		1.3032	1.33345	1.30744	1.55205	1.5823	1.55629
CO+ 3 H2 → CH4 + H2O	-59.6195	-66.5409	-66.4809	-64.7997	-58.9795	-66.5381	-66.7969	-66.4781	-64.9728	-64.7969	-67.2008	-67.1604	-67.1878	-67.1407	-67.1004	-67.1278	-65.4596	-65.4193	-65.4466	-66.6408	-66.6005	-66.6278	-66.5808	-66.5405	-66.5678	-64.8996	-64.8593	-64.8867	0.115984	0.113202	0.775851	0.215878	0.0331759	0.349233	0.030393	0.693043	0.13307	0.0882257	0.261369	0.0854429	0.748093	0.18812		0.215878	0.175568	0.202944	0.13307	0.0927592	0.120135
HCN+ 3 H2 → CH4 + NH3	-80.4651	-75.4391	-79.4363	-76.9155	-80.14	-75.2084	-79.6637	-79.2056	-77.0268	-76.6848	-75.8117	-75.7919	-75.8016	-79.8088	-79.789	-79.7987	-77.2881	-77.2682	-77.278	-75.5436	-75.5237	-75.5335	-79.5407	-79.5209	-79.5306	-77.02	-77.0001	-77.0099	0.359263	0.128563	0.731832	0.4637	0.0689196	0.296355	0.16178	0.441489	0.173357	0.191671	0.302991	0.0390287	0.56424	0.296108		0.4637	0.443856	0.453603	0.173357	0.153512	0.163259
H2O2 + H2 → 2 H2O	-93.3206	-90.9785	-88.2561	-86.448	-93.5201	-91.6779	-89.3278	-88.9555	-87.4124	-87.1475	-91.7901	-91.7494	-91.7827	-89.0677	-89.027	-89.0603	-87.2596	-87.2189	-87.2522	-92.0005	-91.9598	-91.9931	-89.2781	-89.2374	-89.2707	-87.47	-87.4293	-87.4626	0.682063	0.0174087	0.12955	0.33997	0.928501	0.143223	0.22903	0.116888	0.0935312	0.798486	0.165925	0.0990151	0.0131267	0.223546		0.33997	0.299283	0.332579	0.0935312	0.0528446	0.0861407
CO+ H2O2 → CO2 + H2O	-93.1545	-100.553	-91.3322	-91.8821	-93.4511	-102.027	-93.3311	-92.8063	-93.9565	-93.3562	-101.683	-101.631	-101.672	-92.4619	-92.4106	-92.4511	-93.0118	-92.9605	-93.0009	-101.972	-101.92	-101.961	-92.751	-92.6997	-92.7401	-93.3008	-93.2495	-93.29	1.46266	0.0114507	0.332935	0.043877	1.85385	0.145026	0.379735	0.724121	0.435063	1.79327	0.281133	0.319154	0.66354	0.374482		0.043877	0.0951835	0.0547428	0.435063	0.486369	0.445929
2 NH3 + 3 Cl2 → N2 + 6 HCl	-116.537	-108.803	-106.115	-104.437	-115.881	-101.959	-100.548	-99.2712	-98.5006	-97.5928	-104.581	-105.103	-104.565	-101.893	-102.415	-101.878	-100.215	-100.737	-100.199	-103.973	-104.495	-103.958	-101.286	-101.808	-101.27	-99.6073	-100.129	-99.5919	7.20662	0.362302	2.98426	2.37676	5.79243	0.224782	1.05188	1.57008	0.962574	6.87216	0.935633	0.0278439	2.6498	2.0423		2.37676	2.89887	2.36142	0.962574	1.48469	0.947241
3 N2H4 → 4 NH3 + N2	-112.267	-110.796	-105.759	-105.976	-112.634	-109.582	-104.671	-104.545	-104.764	-104.762	-110.017	-109.913	-110.034	-104.98	-104.875	-104.997	-105.197	-105.092	-105.213	-110.34	-110.236	-110.357	-105.303	-105.198	-105.32	-105.52	-105.415	-105.536	1.09063	0.123499	0.311409	0.634415	0.951771	0.136226	0.262354	0.172554	0.49556	1.03284	0.179078	0.181281	0.253626	0.576632		0.634415	0.530019	0.651317	0.49556	0.391164	0.512462
H2 + F2 → 2 HF	-145.902	-141.733	-136.552	-133.686	-145.947	-143.114	-138.437	-137.932	-135.468	-135.066	-143.344	-143.28	-143.324	-138.162	-138.098	-138.143	-135.297	-135.232	-135.277	-143.404	-143.34	-143.385	-138.223	-138.158	-138.203	-135.357	-135.293	-135.338	1.27821	0.101889	0.33218	0.392767	1.55827	0.327276	0.178172	0.0521181	0.112705	1.34602	0.435481	0.034082	0.264372	0.324959		0.392767	0.328502	0.373448	0.112705	0.0484409	0.0933868
CH4 + 4 H2O2 → CO2 + 6 H2O	-313.497	-306.947	-289.62	-286.426	-315.032	-310.523	-294.518	-293.195	-291.221	-290.002	-309.852	-309.719	-309.832	-292.524	-292.391	-292.504	-289.331	-289.198	-289.311	-311.332	-311.199	-311.312	-294.005	-293.872	-293.984	-290.811	-290.678	-290.791	3.62484	0.0495247	0.720135	0.760153	4.67253	0.225462	1.09722	1.76783	0.287539	4.27695	0.517539	0.701642	1.37225	0.108036		0.760153	0.627098	0.740051	0.287539	0.420595	0.307642
2 NH3 + 3 F2 → N2 + 6 HF	-399.529	-386.753	-368.333	-361.703	-400.243	-390.684	-373.457	-372.263	-366.599	-365.634	-390.755	-390.465	-390.714	-372.335	-372.045	-372.294	-365.705	-365.415	-365.664	-391.447	-391.157	-391.406	-373.027	-372.737	-372.986	-366.397	-366.107	-366.356	3.89655	0.0342557	0.105503	0.797565	4.64112	0.482851	0.710313	0.639065	0.0529967	4.11736	0.778937	0.186547	0.115299	0.576762		0.797565	0.507571	0.756676	0.0529967	0.236997	0.0121072
MAE																													1.7005	0.187555	1.01664	0.492577	1.66475	0.221446	0.300631	0.973809	0.330632	1.71259	0.306294	0.218874	1.00849	0.43931		0.492577	0.479387	0.487789	0.330632	0.35869	0.327518
RMS																													2.90873	0.297596	2.01502	0.700231	2.88089	0.265861	0.443529	1.98585	0.482142	2.94501	0.39276	0.34217	2.0385	0.646455		0.700231	0.750221	0.694168	0.482142	0.535263	0.480895
MAX																													8.91346	0.87669	7.11052	2.37676	9.16231	0.588014	1.11409	7.35937	1.55205	9.19938	0.935633	1.15116	7.39644	2.0423		2.37676	2.89887	2.36142	1.55205	1.5823	1.55629
																													Standard	F12	PBE	PBE + CABS	Standard	F12	F12-Δ	PBE	PBE + CABS	Standard	F12	F12-Δ	PBE	PBE + CABS		PBE + CABS	P86 + CABS	PW91 + CABS	PBE + CABS	P86 + CABS	PW91 + CABS
																													MP2				CCSD					CCSD(T)						MP2			CCSD
Open-shell reaction energies (kcal/mol)
HCl + H → Cl + H2	-3.64998	0.962139	-5.00708	-3.64873	-3.01423	1.94067	-3.55981	-4.02855	-2.14779	-2.6702	1.24016	1.36213	1.23107	-4.72905	-4.60709	-4.73815	-3.3707	-3.24873	-3.3798	1.87233	1.99429	1.86323	-4.09689	-3.97492	-4.10599	-2.73854	-2.61657	-2.74763	1.0037	0.0251702	0.725672	0.0935084	1.31986	0.127416	0.34133	1.04183	0.409668	1.42487	0.0760733	0.446341	1.14684	0.514679		0.0935084	0.0284582	0.102603	0.409668	0.287702	0.418763
H2O + F2 → 2 HF + O	-70.1497	-13.3581	-20.015	-13.9124	-69.9737	-11.1645	-18.7315	-17.8214	-12.3267	-11.7188	-11.4485	-11.4263	-11.4469	-18.1054	-18.0832	-18.1038	-12.0029	-11.9806	-12.0013	-11.2918	-11.2695	-11.2902	-17.9487	-17.9264	-17.9471	-11.8461	-11.8239	-11.8445	2.23947	0.0458916	0.329928	0.173202	1.48413	0.200624	0.709447	0.425411	0.582137	1.99226	0.406607	0.201315	0.0827207	0.074005		0.173202	0.150933	0.171604	0.582137	0.604406	0.583735
CH4 + OH → CH3 + H2O	-2.19838	-16.699	-11.4564	-12.2296	-2.30136	-17.6289	-12.3741	-12.3863	-13.2009	-13.1595	-17.4593	-17.4375	-17.4507	-12.2167	-12.195	-12.2081	-12.9899	-12.9681	-12.9813	-17.5592	-17.5375	-17.5506	-12.3167	-12.2949	-12.3081	-13.0898	-13.0681	-13.0812	0.948575	0.0186682	0.188268	0.0883201	0.893396	0.0242656	0.036511	0.133089	0.033141	0.979813	0.00844289	0.0499062	0.219506	0.119558		0.0883201	0.110077	0.0969245	0.033141	0.0548981	0.0417453
OH + H2 → H2O + H	-6.51763	-23.2685	-13.3351	-15.0447	-6.59972	-24.125	-14.4752	-14.1917	-16.2772	-15.9013	-24.1289	-24.1034	-24.1185	-14.1956	-14.1701	-14.1851	-15.9052	-15.8796	-15.8947	-24.2094	-24.1839	-24.1989	-14.2761	-14.2505	-14.2656	-15.9856	-15.9601	-15.9752	0.770292	0.0862792	0.0901732	0.170641	0.929023	0.21109	0.072452	0.0685581	0.0119102	1.07211	0.160376	0.215535	0.211641	0.131173		0.170641	0.145108	0.160171	0.0119102	0.0136236	0.00143948
CO + OH → CO2 + H	-6.35159	-32.8429	-16.4113	-20.4788	-6.53069	-34.4741	-18.4785	-18.0425	-22.8212	-22.11	-34.0215	-33.9854	-34.0076	-17.5898	-17.5537	-17.5759	-21.6573	-21.6212	-21.6434	-34.1806	-34.1445	-34.1667	-17.7489	-17.7128	-17.735	-21.8164	-21.7803	-21.8025	1.55089	0.0803213	0.372313	0.213205	1.85437	0.212893	0.223157	0.675791	0.516684	2.06689	0.275584	0.435674	0.888308	0.729201		0.213205	0.249359	0.227151	0.516684	0.552838	0.53063
CH3 + Cl2 → CH3Cl +Cl	-34.818	-32.5189	-32.5681	-31.7185	-33.7854	-29.912	-30.1559	-29.9611	-29.2081	-29.1116	-31.6263	-31.4271	-31.6208	-31.6754	-31.4762	-31.67	-30.8259	-30.6267	-30.8205	-30.6278	-30.4286	-30.6223	-30.6769	-30.4777	-30.6715	-29.8274	-29.6282	-29.822	2.98856	0.38159	2.0959	1.09739	2.75963	0.347458	0.15266	1.86697	0.868463	3.09683	0.586414	0.489853	2.20417	1.20566		1.09739	0.898212	1.09197	0.868463	0.669282	0.863044
S + 2 HCl → H2S + Cl2	3.35949	-22.5085	-19.0836	-22.3925	1.47992	-28.2974	-24.1975	-24.8725	-27.7565	-28.1814	-25.3624	-25.1726	-25.37	-21.9375	-21.7477	-21.945	-25.2464	-25.0566	-25.254	-27.2015	-27.0118	-27.2091	-23.7766	-23.5868	-23.7842	-27.0855	-26.8958	-27.0931	6.01894	0.230096	3.16511	1.32599	5.39838	0.284488	0.390467	2.54455	0.705425	5.91114	0.547194	0.122293	3.05731	1.21819		1.32599	1.51571	1.3184	0.705425	0.89515	0.697835
2 NO + O2 → 2 NO2	13.6678	-29.915	-16.7619	-26.7808	13.3872	-33.0213	-19.8254	-19.8683	-30.4267	-29.8871	-32.5226	-32.484	-32.5029	-19.3695	-19.3309	-19.3498	-29.3884	-29.3498	-29.3687	-32.7955	-32.7569	-32.7758	-19.6424	-19.6038	-19.6228	-29.6613	-29.6227	-29.6416	2.96152	0.144825	0.35391	0.0810063	2.76729	0.296198	0.33905	0.159684	0.113219	2.91194	0.733938	0.194403	0.304332	0.0314281		0.0810063	0.119637	0.100694	0.113219	0.0745886	0.0935311
N + O2 → NO + O	-34.6253	-18.1229	-31.7083	-31.0588	-35.0367	-21.0461	-34.1801	-34.6315	-33.5863	-33.982	-21.3245	-21.3756	-21.3335	-34.9099	-34.961	-34.9189	-34.2604	-34.3115	-34.2694	-21.7257	-21.7769	-21.7348	-35.3112	-35.3623	-35.3202	-34.6617	-34.7128	-34.6707	2.92782	0.00465458	0.27375	0.675041	2.65753	0.185764	0.265635	0.54404	0.945331	2.51419	0.0133083	0.408977	0.687382	1.08867		0.675041	0.726153	0.684048	0.945331	0.996443	0.954338
4 HCl+ O2 → 2 H2O + 2 Cl2	-29.7424	-19.39	-30.6099	-29.9334	-30.4931	-26.4166	-36.7064	-37.6365	-36.2689	-36.96	-25.1176	-24.663	-25.1264	-36.3376	-35.883	-36.3463	-35.661	-35.2064	-35.6697	-25.8234	-25.3688	-25.8321	-37.0433	-36.5887	-37.0521	-36.3667	-35.9122	-36.3755	7.28495	0.258349	1.55734	0.851589	6.28644	0.189985	0.740162	0.558827	0.146922	6.84943	0.513896	0.177169	1.12182	0.416071		0.851589	1.30616	0.842837	0.146922	0.307652	0.155674
NO+ H2O2 → NO2 + H2O	-20.0439	-47.1575	-32.186	-36.9407	-20.4207	-48.1085	-33.4196	-33.137	-38.3897	-37.8917	-47.5402	-47.501	-47.5294	-32.5687	-32.5296	-32.5579	-37.3234	-37.2843	-37.3126	-47.9068	-47.8676	-47.896	-32.9353	-32.8962	-32.9245	-37.69	-37.6509	-37.6792	0.943191	0.00775709	0.5605	0.193903	1.08851	0.145061	0.137558	0.705815	0.339218	1.14689	0.30213	0.195944	0.764201	0.397603		0.193903	0.233057	0.204713	0.339218	0.378373	0.350029
2 NO → N2 + O2	-28.4911	-55.7778	-41.0535	-41.9363	-28.3211	-55.2782	-40.5702	-40.5539	-41.383	-41.4367	-55.1274	-55.0014	-55.1284	-40.4031	-40.2772	-40.4041	-41.2859	-41.16	-41.2869	-54.9421	-54.8161	-54.9431	-40.2178	-40.0918	-40.2188	-41.1006	-40.9746	-41.1016	0.471945	0.0276128	0.178413	0.363748	0.558641	0.0753262	0.059083	0.0917173	0.277053	0.444406	0.108899	0.0551517	0.205952	0.391287		0.363748	0.489728	0.362759	0.277053	0.403033	0.276063
2 H2O2 → 2 H2O + O2	-53.7556	-64.4	-47.6102	-47.1006	-54.2285	-63.1956	-47.0138	-46.4057	-46.3528	-45.8962	-62.5578	-62.5181	-62.5559	-45.7679	-45.7283	-45.766	-45.2584	-45.2187	-45.2565	-63.0181	-62.9784	-63.0162	-46.2282	-46.1886	-46.2263	-45.7187	-45.679	-45.7168	1.07513	0.12931	0.76709	0.306799	0.590278	0.0060759	0.614167	1.25195	0.791655	0.618155	0.129679	0.58629	1.22407	0.763779		0.306799	0.346477	0.308732	0.791655	0.831334	0.793589
Cl2 + H → HCl + Cl	-55.2216	-48.1213	-54.1531	-51.5797	-54.1735	-44.9312	-51.0275	-50.963	-48.2493	-48.3896	-46.7122	-46.7967	-46.7105	-52.744	-52.8285	-52.7423	-50.1706	-50.2551	-50.1689	-45.7074	-45.7919	-45.7057	-51.7392	-51.8237	-51.7375	-49.1658	-49.2503	-49.1641	3.42654	0.236408	2.01744	1.01267	3.23943	0.113838	0.0493025	1.83033	0.825566	3.74202	0.411639	0.551887	2.33291	1.32815		1.01267	1.09715	1.01097	0.825566	0.910039	0.823861
2 SO2 + O2 → 2 SO3	-44.1528	-30.0868	-36.6005	-34.9686	-55.4384	-47.3877	-54.7954	-53.9014	-53.465	-52.2695	-35.5349	-35.5141	-35.5283	-42.0486	-42.0278	-42.0421	-40.4167	-40.3959	-40.4102	-46.6892	-46.6684	-46.6827	-53.203	-53.1821	-53.1964	-51.5711	-51.5503	-51.5645	18.902	1.60117	13.4539	2.29961	18.9149	0.720042	1.61401	13.4668	2.31245	19.0169	0.520576	1.71604	13.5688	2.41447		2.29961	2.32043	2.30615	2.31245	2.33327	2.31899
Cl + OH → HOCl	-15.8498	-60.369	-50.0648	-54.6947	-17.0813	-64.4535	-53.7187	-54.1493	-58.601	-58.7792	-62.5847	-62.6519	-62.5755	-52.2805	-52.3477	-52.2714	-56.9104	-56.9776	-56.9013	-63.7907	-63.8578	-63.7815	-53.4865	-53.5537	-53.4773	-58.1164	-58.1836	-58.1072	4.12245	0.0379499	1.90676	0.700778	3.64379	0.0100573	0.440715	1.42809	0.222113	4.0692	0.162897	0.0153032	1.8535	0.647525		0.700778	0.633616	0.709947	0.222113	0.154951	0.231282
H2S + F2 → S + 2 HF	-97.6901	-70.1414	-68.3221	-63.3627	-96.2673	-67.9443	-66.7721	-66.1249	-61.6097	-61.1656	-70.0291	-69.9481	-70.013	-68.2097	-68.1287	-68.1936	-63.2504	-63.1694	-63.2343	-68.6231	-68.5422	-68.607	-66.8038	-66.7228	-66.7877	-61.8445	-61.7635	-61.8283	2.31788	0.120747	2.20553	0.799591	1.92053	0.37051	0.276612	1.80817	0.402233	2.24797	0.494962	0.0508297	2.13561	0.729674		0.799591	0.718611	0.783482	0.402233	0.321253	0.386124
2 NH2 → N2H4	-38.5148	-76.8749	-66.9254	-70.0884	-38.7207	-79.6971	-69.4667	-69.7477	-72.822	-72.9106	-79.1876	-79.1814	-79.1787	-69.2381	-69.2319	-69.2292	-72.4011	-72.3948	-72.3922	-79.3829	-79.3767	-79.374	-69.4334	-69.4272	-69.4245	-72.5964	-72.5901	-72.5875	2.8548	0.0325932	0.542139	0.346831	2.55602	0.0147669	0.266189	0.243357	0.048049	2.80195	0.0684192	0.020258	0.489287	0.29398		0.346831	0.353076	0.355742	0.048049	0.0542939	0.0569601
NO + N → O + N2	-63.1164	-73.9007	-72.7618	-72.9951	-63.3577	-76.3243	-74.7503	-75.1854	-74.9693	-75.4188	-76.4519	-76.377	-76.4619	-75.313	-75.2382	-75.323	-75.5464	-75.4715	-75.5564	-76.6678	-76.593	-76.6778	-75.529	-75.4541	-75.539	-75.7623	-75.6874	-75.7723	2.45588	0.0322673	0.0953371	0.311293	2.09889	0.110438	0.324718	0.452323	0.668278	2.06979	0.0955903	0.353826	0.48143	0.697386		0.311293	0.236424	0.321289	0.668278	0.59341	0.678275
O + 2 HCl → H2O + Cl2	-24.181	-79.2919	-67.3907	-71.8429	-24.8136	-85.0772	-72.2381	-73.176	-77.0395	-77.6282	-83.9429	-83.6945	-83.936	-72.0417	-71.7933	-72.0348	-76.4939	-76.2455	-76.487	-84.5328	-84.2844	-84.5259	-72.6317	-72.3832	-72.6247	-77.0838	-76.8354	-77.0769	5.94053	0.15524	1.28951	0.699599	4.96198	0.114601	0.823303	0.310969	0.278944	5.65543	0.458839	0.129852	1.00442	0.414506		0.699599	0.948034	0.70652	0.278944	0.0305091	0.272023
2 SiH3 → Si2H6	-58.5927	-77.1288	-75.5813	-77.074	-59.071	-80.1022	-77.6284	-78.5547	-79.2313	-80.0474	-79.1334	-79.0688	-79.134	-77.5859	-77.5213	-77.5864	-79.0787	-79.014	-79.0792	-79.6044	-79.5398	-79.6049	-78.0569	-77.9922	-78.0574	-79.5496	-79.485	-79.5502	3.05065	0.0772693	1.04603	0.575058	2.25819	0.211057	0.71519	0.253569	0.217401	2.39771	0.240479	0.575662	0.393098	0.0778732		0.575058	0.639696	0.574517	0.217401	0.152764	0.217943
CH3 + SH → CH3SH	-52.6129	-80.3839	-74.0387	-76.9384	-53.4762	-83.2182	-76.6682	-76.8731	-79.7113	-79.7727	-82.1063	-82.0927	-82.1015	-75.7611	-75.7475	-75.7563	-78.6607	-78.6471	-78.6559	-82.9604	-82.9469	-82.9556	-76.6152	-76.6017	-76.6104	-79.5149	-79.5013	-79.5101	2.72696	0.107369	1.0046	0.150438	2.48895	0.140558	0.345376	0.766595	0.0875683	2.68872	0.0842062	0.145604	0.966367	0.112204		0.150438	0.164008	0.155251	0.0875683	0.0739986	0.0827555
SO2 + O → SO3	-31.3862	-84.6403	-70.386	-74.3605	-37.2863	-95.5627	-81.2826	-81.3084	-85.6375	-85.2829	-89.1515	-89.12	-89.137	-74.8973	-74.8657	-74.8827	-78.8718	-78.8402	-78.8572	-94.9658	-94.9342	-94.9512	-80.7115	-80.6799	-80.6969	-84.686	-84.6544	-84.6714	11.7491	0.82665	7.23782	1.42361	11.2762	0.37963	0.353784	6.76495	0.950741	11.7392	0.462179	0.81675	7.22792	1.41371		1.42361	1.45517	1.43817	0.950741	0.982302	0.965309
CS + O → CO + S	-77.7341	-94.8169	-89.863	-88.3573	-76.6964	-94.1187	-89.2472	-89.1648	-87.7477	-87.6591	-95.7575	-95.6837	-95.7455	-90.8036	-90.7299	-90.7916	-89.2979	-89.2241	-89.2859	-94.6944	-94.6206	-94.6824	-89.7405	-89.6667	-89.7285	-88.2348	-88.161	-88.2228	0.827291	0.129113	1.76791	0.704803	0.669568	0.0537378	0.02861	1.61019	0.54708	0.640193	0.0306538	0.0579841	1.58082	0.517706		0.704803	0.631029	0.69279	0.54708	0.473306	0.535067
CH3 + Cl → CH3Cl	-59.661	-89.1355	-81.9702	-85.0524	-60.3709	-92.1215	-84.7861	-84.9563	-88.0285	-88.0385	-91.0857	-90.9278	-91.0746	-83.9205	-83.7625	-83.9094	-87.0027	-86.8447	-86.9916	-91.7829	-91.6249	-91.7718	-84.6176	-84.4597	-84.6065	-87.6998	-87.5419	-87.6887	3.0182	0.0321447	1.06795	0.370819	2.72624	0.089598	0.259811	0.775999	0.0788629	2.99665	0.0205896	0.0105911	1.0464	0.349265		0.370819	0.528769	0.381909	0.0788629	0.236814	0.089953
CH3OH + O → HCHO + H2O	-46.9637	-98.5042	-86.079	-90.3774	-47.4241	-102.021	-89.0418	-89.5961	-93.5835	-93.8945	-101.775	-101.789	-101.764	-89.3493	-89.3634	-89.3387	-93.6477	-93.6618	-93.6371	-102.203	-102.217	-102.193	-89.7781	-89.7922	-89.7675	-94.0766	-94.0906	-94.066	3.52078	0.00371501	0.250481	0.17833	2.98088	0.0180168	0.536193	0.289427	0.718238	3.31668	0.110601	0.200392	0.0463741	0.382437		0.17833	0.19242	0.16773	0.718238	0.732328	0.707638
CH3 + OH → CH3OH	-63.8889	-102.597	-93.0789	-96.1446	-63.9619	-104.946	-95.1468	-95.4277	-98.4072	-98.4934	-104.692	-104.637	-104.68	-95.1736	-95.1193	-95.1624	-98.2393	-98.1851	-98.2282	-104.756	-104.702	-104.745	-95.2381	-95.1838	-95.2269	-98.3039	-98.2496	-98.2927	2.31872	0.0300828	0.224005	0.159466	2.00768	0.0602172	0.341121	0.0870335	0.151572	2.2485	0.0140328	0.100305	0.153782	0.0892437		0.159466	0.213755	0.170653	0.151572	0.0972838	0.140386
NH + H → NH2	-68.0718	-97.1275	-96.0426	-97.2711	-68.1883	-99.525	-97.8195	-98.4401	-99.1204	-99.6686	-99.3838	-99.3945	-99.3815	-98.2989	-98.3097	-98.2966	-99.5274	-99.5382	-99.5252	-99.4996	-99.5103	-99.4973	-98.4147	-98.4255	-98.4124	-99.6432	-99.654	-99.6409	2.45262	0.0551301	0.196306	0.080514	1.88653	0.109559	0.510958	0.369782	0.485574	1.98227	0.132964	0.415211	0.274035	0.389827		0.080514	0.0697428	0.0827915	0.485574	0.496346	0.483297
Si + 2 H2 → SiH4	-89.3412	-102.392	-100.209	-101.026	-91.9657	-107.229	-105	-105.046	-105.887	-105.863	-103.727	-103.717	-103.728	-101.543	-101.534	-101.545	-102.36	-102.351	-102.362	-106.349	-106.34	-106.351	-104.166	-104.156	-104.168	-104.983	-104.973	-104.985	4.58475	0.252059	3.25065	0.62773	4.66161	0.129166	0.175194	3.32751	0.704595	4.62754	0.233444	0.209266	3.29344	0.670524		0.62773	0.637462	0.625887	0.704595	0.714327	0.702752
CS + S → CS2	-68.8751	-112.389	-96.1568	-101.821	-70.7492	-117.723	-101.427	-101.491	-107.377	-107.155	-115.062	-115.006	-115.054	-98.829	-98.7737	-98.8211	-104.493	-104.438	-104.485	-116.913	-116.858	-116.905	-100.68	-100.625	-100.672	-106.344	-106.289	-106.336	5.68	0.346211	3.00772	1.15631	5.35566	0.0851341	0.0218649	2.68337	0.831966	5.75333	0.19746	0.419542	3.08105	1.22964		1.15631	1.21165	1.16429	0.831966	0.887301	0.839948
NH2 + H → NH3	-86.1889	-115.199	-112.257	-113.547	-86.2854	-117.155	-113.763	-114.213	-115.114	-115.503	-116.942	-116.939	-116.938	-114	-113.998	-113.996	-115.29	-115.287	-115.286	-117.038	-117.035	-117.034	-114.096	-114.093	-114.092	-115.386	-115.383	-115.382	2.02357	0.0677222	0.281038	0.185239	1.58829	0.0826435	0.36756	0.154245	0.250043	1.67891	0.111857	0.276939	0.0636241	0.159422		0.185239	0.187693	0.188863	0.250043	0.24759	0.246419
2 H2 + O2 → 2 H2O	-132.886	-117.557	-128.902	-125.795	-132.812	-120.16	-131.642	-131.505	-128.472	-128.399	-121.022	-120.981	-121.009	-132.367	-132.326	-132.355	-129.261	-129.219	-129.248	-120.983	-120.941	-120.97	-132.328	-132.286	-132.315	-129.221	-129.18	-129.208	2.43926	0.164128	1.02619	0.986738	2.44728	0.292522	0.156107	1.01817	0.978718	2.21513	0.46153	0.38826	1.25032	1.21087		0.986738	0.945043	0.973891	0.978718	0.937023	0.96587
CO2 + C → 2 CO	-104.155	-127.816	-124.768	-126.764	-104.862	-130.211	-126.615	-127.163	-128.703	-129.159	-129.873	-129.923	-129.877	-126.825	-126.875	-126.829	-128.82	-128.871	-128.825	-130.522	-130.573	-130.526	-127.474	-127.525	-127.478	-129.469	-129.52	-129.474	2.47079	0.0760818	0.41468	0.234418	2.0662	0.219271	0.328507	0.0100913	0.639007	2.25804	0.318814	0.136669	0.201929	0.447169		0.234418	0.285315	0.238927	0.639007	0.689904	0.643516
CO + O → CO2	-75.5865	-137.95	-119.613	-125.208	-75.9039	-142.298	-123.709	-123.961	-129.685	-129.556	-141.788	-141.735	-141.767	-123.451	-123.398	-123.43	-129.046	-128.993	-129.025	-142.084	-142.031	-142.063	-123.747	-123.694	-123.726	-129.342	-129.289	-129.321	4.29829	0.0500398	0.460234	0.164282	3.96776	0.128455	0.38057	0.129704	0.166248	4.33307	0.144081	0.0152581	0.495016	0.199063		0.164282	0.216897	0.185478	0.166248	0.113633	0.145052
C + H2O → CO + H2	-103.989	-137.391	-127.845	-132.198	-104.793	-140.56	-130.619	-131.014	-135.247	-135.368	-139.765	-139.805	-139.766	-130.219	-130.259	-130.22	-134.573	-134.613	-134.574	-140.493	-140.533	-140.494	-130.947	-130.987	-130.948	-135.3	-135.341	-135.301	3.25139	0.0820397	0.877166	0.149429	2.99155	0.217468	0.177802	0.617325	0.110413	3.25282	0.203607	0.0834696	0.878596	0.150859		0.149429	0.109151	0.148395	0.110413	0.15069	0.111446
N2H4 + O2 → N2 + 2 H2O	-144.856	-128.857	-136.607	-134.883	-145.292	-130.916	-138.629	-138.666	-136.857	-136.942	-131.51	-131.369	-131.515	-139.26	-139.118	-139.264	-137.536	-137.395	-137.54	-131.919	-131.778	-131.923	-139.668	-139.527	-139.672	-137.945	-137.803	-137.949	2.11699	0.0579803	0.53597	0.944386	2.10756	0.085539	0.0485417	0.545409	0.953825	1.92371	0.0501673	0.135304	0.729255	1.13767		0.944386	0.803092	0.94855	0.953825	0.812531	0.957989
2 NH → N2 + H2	-102.914	-178.655	-158.153	-165.156	-103.804	-184.303	-162.875	-163.801	-170.231	-170.805	-183.512	-183.424	-183.514	-163.01	-162.922	-163.012	-170.013	-169.925	-170.015	-184.328	-184.24	-184.33	-163.826	-163.738	-163.828	-170.829	-170.741	-170.831	5.86124	0.212806	1.00422	0.18818	5.06276	0.340509	0.585673	0.205742	0.610298	5.5485	0.474272	0.0999398	0.691475	0.124565		0.18818	0.276218	0.186353	0.610298	0.52226	0.612126
C + S2 → CS2	-124.526	-178.618	-163.066	-170.827	-125.947	-183.465	-167.429	-167.912	-175.567	-175.673	-182.045	-182.041	-182.041	-166.493	-166.488	-166.488	-174.254	-174.249	-174.249	-183.451	-183.446	-183.446	-167.899	-167.894	-167.894	-175.66	-175.655	-175.655	4.44546	0.400738	1.01829	0.387192	4.17451	0.188579	0.671688	0.74734	0.658141	4.26419	0.47631	0.582004	0.837024	0.568457		0.387192	0.382387	0.382209	0.658141	0.653336	0.653158
2 CO+ 2 NO → N2 + 2 CO2	-161.045	-192.484	-176.108	-178.6	-160.995	-196.137	-180.219	-179.761	-182.943	-182.253	-195.935	-195.746	-195.916	-179.559	-179.37	-179.54	-182.051	-181.862	-182.032	-195.867	-195.678	-195.849	-179.492	-179.303	-179.473	-181.984	-181.795	-181.965	3.52852	0.124599	0.0771939	0.144703	3.73934	0.371454	0.0862205	0.288013	0.355523	3.76029	0.583045	0.10717	0.308963	0.376472		0.144703	0.333618	0.163512	0.355523	0.544438	0.374332
CH4 + 2 O2 → CO2 + 2 H2O	-205.986	-178.147	-194.399	-192.225	-206.575	-184.132	-200.49	-200.383	-198.515	-198.209	-184.736	-184.683	-184.72	-200.988	-200.935	-200.972	-198.814	-198.761	-198.798	-185.296	-185.243	-185.28	-201.548	-201.494	-201.532	-199.374	-199.32	-199.358	5.77511	0.209096	0.814044	1.37375	5.85309	0.237614	0.131116	0.736065	1.29577	5.51326	0.776897	0.470938	1.07589	1.63559		1.37375	1.32005	1.35752	1.29577	1.24207	1.27954
4 NH3 + 5 O2 → 4 NO + 6H2O	-265.319	-164.22	-221.954	-214.802	-266.599	-172.611	-230.074	-230.344	-223.042	-223.192	-174.259	-174.192	-174.253	-231.993	-231.925	-231.986	-224.841	-224.773	-224.834	-175.532	-175.464	-175.526	-233.266	-233.198	-233.259	-226.114	-226.046	-226.107	8.3855	0.00478384	1.65333	2.92624	8.39172	0.271043	0.00143693	1.64711	2.92002	7.69279	0.547377	0.697498	2.34604	3.61895		2.92624	2.85872	2.91985	2.92002	2.85249	2.91363
2 NH3 + 2 NO + O → 2 N2 + 3 H2O	-198.951	-263.263	-245.17	-248.15	-199.509	-268.731	-250.063	-250.638	-253.192	-253.618	-268.768	-268.462	-268.756	-250.676	-250.369	-250.663	-253.656	-253.349	-253.643	-269.271	-268.964	-269.259	-251.178	-250.872	-251.166	-254.158	-253.852	-254.146	5.54691	0.0788997	0.0410056	0.461819	4.89734	0.00447778	0.570669	0.608563	1.11139	5.1883	0.146	0.279713	0.317607	0.820432		0.461819	0.154949	0.449307	1.11139	0.804517	1.09888
C + O2 → CO2	-236.708	-264.522	-259.823	-263.428	-237.536	-271.07	-266.264	-266.37	-270.264	-269.975	-270.68	-270.668	-270.665	-265.98	-265.968	-265.965	-269.585	-269.573	-269.57	-271.447	-271.435	-271.432	-266.747	-266.735	-266.732	-270.352	-270.34	-270.337	6.47125	0.07613	0.313461	0.453463	6.36418	0.0768569	0.183204	0.206387	0.560536	6.46273	0.37313	0.0846512	0.30494	0.461984		0.453463	0.441426	0.438173	0.560536	0.548499	0.545247
CS2 + 3 O2 → CO2 + 2 SO2	-242.687	-224.848	-242.869	-243.331	-260.134	-252.933	-271.208	-270.953	-272.257	-271.416	-235.386	-235.436	-235.381	-253.407	-253.456	-253.401	-253.869	-253.919	-253.863	-252.543	-252.593	-252.537	-270.563	-270.613	-270.558	-271.025	-271.075	-271.02	28.4854	0.400638	17.9475	0.79086	28.7961	0.456556	0.711293	18.2582	1.10152	28.3572	0.569216	0.272474	17.8194	0.662696		0.79086	0.741066	0.796419	1.10152	1.05172	1.10707
CH4 + 4 NO → 2 N2 + CO2 + 2 H2O	-262.968	-289.703	-276.506	-276.098	-263.217	-294.688	-281.63	-281.491	-281.281	-281.083	-294.991	-294.686	-294.977	-281.795	-281.489	-281.78	-281.386	-281.08	-281.372	-295.18	-294.875	-295.166	-281.984	-281.678	-281.969	-281.575	-281.269	-281.561	4.83122	0.15387	0.457218	0.646254	4.7358	0.388266	0.249282	0.55263	0.741666	4.62445	0.5591	0.360635	0.663983	0.853018		0.646254	0.340596	0.631998	0.741666	0.436008	0.727409
CH4 + NH3 + 3 O → HCN + 3 H2O	-146.793	-309.687	-270.174	-282.406	-147.779	-320.639	-279.454	-281.126	-292.396	-293.358	-319.874	-319.768	-319.831	-280.361	-280.255	-280.318	-292.593	-292.487	-292.55	-320.794	-320.688	-320.751	-281.281	-281.175	-281.238	-293.513	-293.407	-293.47	10.9123	0.0394299	0.725076	0.194995	9.19614	0.083602	1.75561	0.991099	1.91117	10.2065	0.216371	0.74522	0.0192858	0.900785		0.194995	0.0888527	0.15193	1.91117	1.80503	1.8681
2 C + H2 → C2H2	-214.813	-301.291	-278.321	-286.188	-215.433	-308.584	-284.954	-285.614	-293.222	-293.48	-307.404	-307.416	-307.386	-284.433	-284.445	-284.416	-292.3	-292.312	-292.282	-307.982	-307.994	-307.964	-285.011	-285.023	-284.993	-292.878	-292.89	-292.86	7.39332	0.100648	1.28085	0.7029	6.63873	0.00565169	0.65394	0.526258	0.0516883	7.18455	0.150334	0.108116	1.07208	0.494136		0.7029	0.69099	0.72083	0.0516883	0.0635978	0.0337579
4 NH3 + 3 O2 → 2 N2 + 6 H2O	-322.301	-275.776	-304.061	-298.674	-323.241	-283.167	-311.215	-311.452	-305.808	-306.066	-284.514	-284.194	-284.51	-312.799	-312.479	-312.794	-307.412	-307.093	-307.408	-285.416	-285.097	-285.412	-313.701	-313.382	-313.697	-308.315	-307.995	-308.31	7.44161	0.0504417	1.2965	2.19874	7.27444	0.120391	0.116729	1.46367	2.36591	6.80397	0.329579	0.587194	1.93414	2.83638		2.19874	1.87926	2.19433	2.36591	2.04643	2.3615
MAE																													4.72526	0.16389	1.6968	0.632612	4.42765	0.179343	0.382095	1.56756	0.66779	4.58941	0.29362	0.308325	1.73035	0.739541		0.632612	0.633863	0.633276	0.66779	0.642408	0.665375
RMS																													6.71862	0.303249	3.61462	0.877781	6.51476	0.228442	0.519482	3.58258	0.911149	6.60087	0.36058	0.427125	3.62544	1.02515		0.877781	0.872342	0.877022	0.911149	0.874357	0.908156
MAX																													28.4854	1.60117	17.9475	2.92624	28.7961	0.720042	1.75561	18.2582	2.92002	28.3572	0.776897	1.71604	17.8194	3.61895		2.92624	2.85872	2.91985	2.92002	2.85249	2.91363
																													Standard	F12	PBE	PBE + CABS	Standard	F12	F12-Δ	PBE	PBE + CABS	Standard	F12	F12-Δ	PBE	PBE + CABS		PBE + CABS	P86 + CABS	PW91 + CABS	PBE + CABS	P86 + CABS	PW91 + CABS
																													MP2				CCSD					CCSD(T)						MP2			CCSD
[truncated: 3 more columns]

## Sheet: aug-cc-pVQZ
627.509	HF energy (a.u.)	MP2 energy (a.u.)	CCSD energy (a.u.)	CCSD(T) energy (a.u.)	HF energy + CABS corr. (a.u.)	MP2-F12 energy (a.u.)	CCSD(F12*) energy (a.u.)	MP2-F12 + [CCSD - MP2] energy (a.u.)	CCSD(F12*)(T+) energy (a.u.)	MP2-F12 + [CCSD(T) - MP2] energy (a.u.)	MP2 + PBE energy (a.u.)	MP2 + P86 energy (a.u.)	MP2 + PW91 energy (a.u.)	CCSD + PBE energy (a.u.)	CCSD + P86 energy (a.u.)	CCSD + PW91 energy (a.u.)	CCSD(T) + PBE energy (a.u.)	CCSD(T) + P86 energy (a.u.)	CCSD(T) + PW91 energy (a.u.)	MP2 + CABS + PBE energy (a.u.)	MP2 + CABS + P86 energy (a.u.)	MP2 + CABS + PW91 energy (a.u.)	CCSD + CABS + PBE energy (a.u.)	CCSD + CABS + P86 energy (a.u.)	CCSD + CABS + PW91 energy (a.u.)	CCSD(T) + CABS + PBE energy (a.u.)	CCSD(T) + CABS + P86 energy (a.u.)	CCSD(T) + CABS+ PW91 energy (a.u.)	Error, MP2 energy	Error, MP2-F12 energy	Error, MP2 + PBE energy	Error, MP2 + CABS + PBE, energy	Error, CCSD energy	Error, CCSD(F12*) energy	Error, MP2-F12 + [CCSD - MP2] energy	Error, CCSD + PBE energy	Error, CCSD + CABS + PBE, energy	Error, CCSD(T) energy	Error, CCSD(F12*)(T+) energy	Error, MP2-F12 + [CCSD(T) - MP2] energy	Error, CCSD(T) + PBE energy	Error, CCSD(T) + CABS + PBE, energy		Error, MP2 + CABS + PBE, energy	Error, MP2 + CABS + P86, energy	Error, MP2 + CABS + PW91, energy	Error, CCSD + CABS + PBE energy	Error, CCSD + CABS + P86 energy	Error, CCSD + CABS + PW91 energy
F2	-198.77	-199.345	-199.345	-199.366	-198.771	-199.379	-199.367	-199.378	-199.39	-199.4	-199.381	-199.381	-199.381	-199.38	-199.38	-199.38	-199.402	-199.402	-199.402	-199.381	-199.382	-199.382	-199.381	-199.381	-199.381	-199.402	-199.403	-199.403
Cl2	-919.008	-919.429	-919.459	-919.48	-919.01	-919.458	-919.473	-919.488	-919.495	-919.51	-919.46	-919.46	-919.46	-919.489	-919.489	-919.489	-919.511	-919.511	-919.511	-919.461	-919.462	-919.462	-919.491	-919.491	-919.491	-919.513	-919.513	-919.513
ClF	-558.916	-559.41	-559.424	-559.445	-558.917	-559.442	-559.443	-559.456	-559.464	-559.477	-559.443	-559.444	-559.443	-559.457	-559.458	-559.457	-559.478	-559.478	-559.478	-559.445	-559.445	-559.445	-559.459	-559.459	-559.459	-559.479	-559.48	-559.48
ClO	-534.307	-534.741	-534.767	-534.788	-534.309	-534.769	-534.783	-534.795	-534.804	-534.816	-534.768	-534.769	-534.768	-534.795	-534.795	-534.795	-534.816	-534.816	-534.816	-534.77	-534.771	-534.77	-534.797	-534.797	-534.797	-534.818	-534.818	-534.818
Si2	-577.757	-577.956	-577.974	-577.991	-577.758	-577.966	-577.978	-577.984	-577.996	-578.001	-577.963	-577.963	-577.963	-577.98	-577.98	-577.98	-577.997	-577.998	-577.997	-577.963	-577.963	-577.963	-577.981	-577.981	-577.981	-577.998	-577.998	-577.998
NH	-54.9778	-55.1352	-55.1514	-55.1561	-54.978	-55.1427	-55.1554	-55.1589	-55.1603	-55.1637	-55.1419	-55.1419	-55.1419	-55.1581	-55.1581	-55.1581	-55.1628	-55.1628	-55.1628	-55.142	-55.142	-55.142	-55.1582	-55.1582	-55.1582	-55.163	-55.163	-55.163
CH	-38.2795	-38.3939	-38.4158	-38.4196	-38.2796	-38.3991	-38.418	-38.421	-38.422	-38.4249	-38.3981	-38.3981	-38.3981	-38.42	-38.42	-38.42	-38.4238	-38.4238	-38.4239	-38.3982	-38.3982	-38.3982	-38.4201	-38.4201	-38.4201	-38.424	-38.424	-38.424
S2	-795.089	-795.459	-795.471	-795.495	-795.092	-795.483	-795.483	-795.494	-795.507	-795.518	-795.479	-795.479	-795.479	-795.491	-795.491	-795.491	-795.515	-795.515	-795.515	-795.482	-795.482	-795.482	-795.493	-795.493	-795.493	-795.517	-795.517	-795.517
OH	-75.4216	-75.6471	-75.658	-75.6646	-75.4219	-75.6596	-75.6658	-75.6706	-75.6726	-75.6771	-75.6595	-75.6596	-75.6595	-75.6704	-75.6705	-75.6705	-75.677	-75.677	-75.677	-75.6598	-75.6598	-75.6598	-75.6707	-75.6708	-75.6708	-75.6773	-75.6773	-75.6773
HCl	-460.111	-460.336	-460.355	-460.364	-460.112	-460.35	-460.361	-460.369	-460.371	-460.379	-460.351	-460.351	-460.351	-460.37	-460.37	-460.37	-460.38	-460.38	-460.38	-460.352	-460.352	-460.352	-460.371	-460.371	-460.371	-460.38	-460.381	-460.38
P2	-681.495	-681.799	-681.81	-681.834	-681.497	-681.817	-681.819	-681.828	-681.844	-681.852	-681.812	-681.812	-681.812	-681.823	-681.823	-681.823	-681.847	-681.847	-681.847	-681.814	-681.814	-681.814	-681.825	-681.825	-681.825	-681.849	-681.849	-681.849
O2	-149.653	-150.18	-150.152	-150.176	-149.653	-150.205	-150.168	-150.177	-150.192	-150.201	-150.204	-150.204	-150.204	-150.176	-150.176	-150.176	-150.2	-150.2	-150.2	-150.205	-150.205	-150.205	-150.177	-150.177	-150.177	-150.201	-150.201	-150.201
SO	-472.396	-472.838	-472.834	-472.857	-472.399	-472.864	-472.849	-472.859	-472.873	-472.883	-472.86	-472.86	-472.86	-472.856	-472.856	-472.856	-472.879	-472.88	-472.879	-472.863	-472.863	-472.863	-472.859	-472.859	-472.859	-472.882	-472.883	-472.882
SiH2(3B1)	-290.026	-290.124	-290.145	-290.148	-290.027	-290.129	-290.147	-290.15	-290.151	-290.154	-290.127	-290.127	-290.127	-290.148	-290.148	-290.148	-290.151	-290.151	-290.151	-290.128	-290.128	-290.128	-290.149	-290.149	-290.149	-290.152	-290.152	-290.152
HF	-100.068	-100.37	-100.369	-100.378	-100.069	-100.387	-100.381	-100.387	-100.39	-100.395	-100.388	-100.388	-100.388	-100.388	-100.388	-100.388	-100.396	-100.396	-100.396	-100.389	-100.389	-100.389	-100.388	-100.388	-100.388	-100.397	-100.397	-100.397
NO	-129.297	-129.743	-129.737	-129.758	-129.298	-129.764	-129.75	-129.758	-129.772	-129.78	-129.763	-129.763	-129.763	-129.757	-129.757	-129.757	-129.779	-129.779	-129.779	-129.764	-129.764	-129.764	-129.758	-129.758	-129.758	-129.779	-129.78	-129.779
SiH2(1A1)	-290.034	-290.152	-290.177	-290.181	-290.035	-290.158	-290.179	-290.183	-290.184	-290.187	-290.155	-290.155	-290.155	-290.18	-290.18	-290.18	-290.185	-290.185	-290.185	-290.156	-290.156	-290.156	-290.181	-290.181	-290.181	-290.186	-290.186	-290.186
PH2	-341.886	-342.041	-342.064	-342.071	-341.887	-342.05	-342.068	-342.073	-342.075	-342.08	-342.047	-342.047	-342.047	-342.07	-342.07	-342.07	-342.077	-342.077	-342.077	-342.048	-342.048	-342.048	-342.071	-342.071	-342.071	-342.078	-342.078	-342.078
HOCl	-534.931	-535.414	-535.429	-535.45	-534.933	-535.442	-535.444	-535.457	-535.467	-535.479	-535.442	-535.442	-535.442	-535.457	-535.457	-535.457	-535.479	-535.479	-535.479	-535.444	-535.444	-535.444	-535.458	-535.459	-535.459	-535.48	-535.48	-535.48
CS	-435.36	-435.687	-435.699	-435.722	-435.361	-435.705	-435.708	-435.717	-435.732	-435.741	-435.703	-435.703	-435.703	-435.714	-435.714	-435.714	-435.738	-435.738	-435.738	-435.704	-435.704	-435.704	-435.716	-435.716	-435.716	-435.739	-435.739	-435.739
CN	-92.2188	-92.5707	-92.5706	-92.5932	-92.2191	-92.5852	-92.5785	-92.5852	-92.6016	-92.6077	-92.5833	-92.5834	-92.5834	-92.5833	-92.5833	-92.5833	-92.6058	-92.6059	-92.6059	-92.5836	-92.5837	-92.5836	-92.5835	-92.5836	-92.5836	-92.6061	-92.6062	-92.6061
CH2(1A1)	-38.8955	-39.0447	-39.0676	-39.0731	-38.8957	-39.0511	-39.0706	-39.074	-39.0762	-39.0795	-39.05	-39.05	-39.05	-39.0729	-39.0729	-39.0729	-39.0783	-39.0783	-39.0783	-39.0501	-39.0501	-39.0501	-39.073	-39.0731	-39.073	-39.0785	-39.0785	-39.0785
NH2	-55.5864	-55.7922	-55.8064	-55.8132	-55.5866	-55.8014	-55.8114	-55.8155	-55.8184	-55.8223	-55.8005	-55.8005	-55.8005	-55.8146	-55.8147	-55.8146	-55.8214	-55.8215	-55.8215	-55.8007	-55.8007	-55.8007	-55.8148	-55.8149	-55.8148	-55.8216	-55.8217	-55.8217
SH2	-398.718	-398.926	-398.948	-398.957	-398.72	-398.939	-398.954	-398.96	-398.964	-398.97	-398.937	-398.937	-398.937	-398.958	-398.959	-398.958	-398.968	-398.968	-398.968	-398.938	-398.938	-398.938	-398.96	-398.96	-398.96	-398.969	-398.969	-398.969
CH2(3B1)	-38.9349	-39.067	-39.0841	-39.0881	-38.935	-39.0723	-39.0868	-39.0894	-39.0909	-39.0934	-39.0713	-39.0713	-39.0713	-39.0884	-39.0884	-39.0884	-39.0924	-39.0924	-39.0924	-39.0714	-39.0714	-39.0714	-39.0885	-39.0885	-39.0885	-39.0925	-39.0925	-39.0925
SiO	-363.849	-364.216	-364.213	-364.233	-363.851	-364.237	-364.225	-364.233	-364.246	-364.254	-364.233	-364.233	-364.233	-364.229	-364.23	-364.229	-364.25	-364.25	-364.25	-364.236	-364.236	-364.236	-364.232	-364.232	-364.232	-364.252	-364.252	-364.252
N2	-108.987	-109.394	-109.386	-109.407	-108.988	-109.412	-109.396	-109.404	-109.418	-109.425	-109.41	-109.41	-109.41	-109.402	-109.402	-109.402	-109.423	-109.424	-109.424	-109.411	-109.411	-109.411	-109.403	-109.403	-109.403	-109.424	-109.424	-109.424
SiH3	-290.644	-290.77	-290.795	-290.799	-290.645	-290.777	-290.798	-290.801	-290.802	-290.805	-290.774	-290.774	-290.774	-290.799	-290.799	-290.799	-290.803	-290.803	-290.803	-290.776	-290.776	-290.776	-290.8	-290.8	-290.8	-290.804	-290.804	-290.804
H2O	-76.0656	-76.3519	-76.3543	-76.3637	-76.066	-76.3658	-76.363	-76.3683	-76.3728	-76.3777	-76.3657	-76.3657	-76.3657	-76.3681	-76.3682	-76.3681	-76.3775	-76.3776	-76.3775	-76.366	-76.3661	-76.366	-76.3684	-76.3685	-76.3684	-76.3778	-76.3779	-76.3779
PH3	-342.493	-342.676	-342.702	-342.709	-342.494	-342.686	-342.707	-342.712	-342.715	-342.719	-342.683	-342.683	-342.683	-342.708	-342.709	-342.709	-342.716	-342.716	-342.716	-342.685	-342.685	-342.685	-342.71	-342.71	-342.71	-342.718	-342.718	-342.718
CO	-112.787	-113.173	-113.171	-113.19	-112.788	-113.192	-113.183	-113.19	-113.203	-113.209	-113.191	-113.191	-113.191	-113.189	-113.189	-113.189	-113.208	-113.208	-113.208	-113.191	-113.191	-113.191	-113.19	-113.19	-113.19	-113.209	-113.209	-113.209
SO2	-547.309	-548.031	-548.015	-548.055	-547.318	-548.078	-548.047	-548.062	-548.088	-548.102	-548.068	-548.068	-548.068	-548.052	-548.052	-548.052	-548.092	-548.092	-548.092	-548.077	-548.078	-548.077	-548.061	-548.062	-548.061	-548.101	-548.101	-548.101
H2O2	-150.849	-151.391	-151.393	-151.415	-150.849	-151.418	-151.41	-151.42	-151.432	-151.441	-151.417	-151.418	-151.417	-151.419	-151.419	-151.419	-151.441	-151.441	-151.441	-151.418	-151.418	-151.418	-151.42	-151.42	-151.42	-151.442	-151.442	-151.442
HCO	-113.295	-113.701	-113.702	-113.721	-113.296	-113.72	-113.713	-113.721	-113.733	-113.741	-113.719	-113.719	-113.719	-113.72	-113.72	-113.72	-113.739	-113.739	-113.739	-113.72	-113.72	-113.72	-113.72	-113.72	-113.72	-113.74	-113.74	-113.74
NH3	-56.224	-56.4777	-56.4869	-56.4959	-56.2242	-56.4882	-56.4928	-56.4974	-56.502	-56.5063	-56.4872	-56.4873	-56.4872	-56.4964	-56.4964	-56.4964	-56.5054	-56.5054	-56.5054	-56.4875	-56.4875	-56.4875	-56.4967	-56.4967	-56.4967	-56.5056	-56.5056	-56.5056
CH3	-39.5759	-39.7504	-39.768	-39.7734	-39.5761	-39.7572	-39.7714	-39.7748	-39.777	-39.7803	-39.756	-39.756	-39.756	-39.7736	-39.7736	-39.7736	-39.779	-39.779	-39.779	-39.7561	-39.7562	-39.7562	-39.7738	-39.7738	-39.7738	-39.7792	-39.7792	-39.7792
HCN	-92.9121	-93.2847	-93.2834	-93.3034	-92.9124	-93.3004	-93.2922	-93.2991	-93.3127	-93.3191	-93.2985	-93.2985	-93.2985	-93.2972	-93.2972	-93.2972	-93.3172	-93.3172	-93.3172	-93.2988	-93.2989	-93.2989	-93.2975	-93.2975	-93.2975	-93.3175	-93.3176	-93.3175
SiH4	-291.266	-291.42	-291.447	-291.452	-291.268	-291.428	-291.452	-291.456	-291.456	-291.46	-291.425	-291.425	-291.425	-291.452	-291.452	-291.452	-291.456	-291.456	-291.456	-291.427	-291.427	-291.427	-291.454	-291.454	-291.454	-291.458	-291.458	-291.458
H2CO	-113.921	-114.349	-114.354	-114.373	-113.921	-114.369	-114.366	-114.374	-114.385	-114.393	-114.368	-114.368	-114.368	-114.373	-114.373	-114.373	-114.391	-114.392	-114.392	-114.368	-114.368	-114.368	-114.373	-114.373	-114.373	-114.392	-114.392	-114.392
CO2	-187.719	-188.374	-188.357	-188.39	-187.72	-188.406	-188.378	-188.39	-188.411	-188.422	-188.405	-188.405	-188.405	-188.389	-188.389	-188.389	-188.421	-188.421	-188.421	-188.406	-188.406	-188.406	-188.39	-188.39	-188.39	-188.422	-188.422	-188.422
CH3Cl	-499.155	-499.562	-499.589	-499.607	-499.156	-499.584	-499.599	-499.61	-499.618	-499.629	-499.583	-499.583	-499.583	-499.61	-499.61	-499.61	-499.628	-499.628	-499.628	-499.584	-499.584	-499.584	-499.611	-499.611	-499.611	-499.629	-499.629	-499.629
C2H2	-76.8535	-77.1857	-77.193	-77.2111	-76.8538	-77.1991	-77.2001	-77.2064	-77.2186	-77.2245	-77.1967	-77.1967	-77.1967	-77.204	-77.204	-77.204	-77.2221	-77.2221	-77.2221	-77.197	-77.197	-77.197	-77.2043	-77.2043	-77.2043	-77.2224	-77.2224	-77.2224
CH4	-40.2163	-40.4274	-40.4448	-40.4518	-40.2165	-40.4352	-40.4489	-40.4527	-40.456	-40.4597	-40.4339	-40.4339	-40.4339	-40.4513	-40.4514	-40.4514	-40.4583	-40.4584	-40.4583	-40.4341	-40.4341	-40.4341	-40.4516	-40.4516	-40.4516	-40.4586	-40.4586	-40.4586
N2H4	-111.235	-111.71	-111.722	-111.741	-111.235	-111.73	-111.734	-111.742	-111.753	-111.761	-111.728	-111.728	-111.728	-111.74	-111.74	-111.74	-111.759	-111.759	-111.759	-111.729	-111.729	-111.729	-111.741	-111.741	-111.741	-111.76	-111.76	-111.76
CH3SH	-437.764	-438.158	-438.186	-438.204	-437.766	-438.177	-438.196	-438.206	-438.215	-438.224	-438.174	-438.174	-438.174	-438.203	-438.203	-438.203	-438.221	-438.221	-438.221	-438.176	-438.176	-438.176	-438.205	-438.205	-438.205	-438.223	-438.223	-438.223
CH3OH	-115.1	-115.563	-115.576	-115.593	-115.1	-115.584	-115.589	-115.597	-115.606	-115.614	-115.583	-115.583	-115.583	-115.596	-115.596	-115.596	-115.613	-115.613	-115.613	-115.583	-115.583	-115.583	-115.596	-115.597	-115.597	-115.614	-115.614	-115.614
Si2H6	-581.381	-581.666	-581.712	-581.722	-581.384	-581.682	-581.72	-581.728	-581.731	-581.738	-581.675	-581.675	-581.675	-581.721	-581.721	-581.721	-581.732	-581.732	-581.732	-581.678	-581.678	-581.679	-581.724	-581.724	-581.724	-581.735	-581.735	-581.735
C2H4	-78.0694	-78.4276	-78.4473	-78.4638	-78.0697	-78.4417	-78.4547	-78.4613	-78.4716	-78.4778	-78.4393	-78.4393	-78.4393	-78.459	-78.459	-78.459	-78.4754	-78.4754	-78.4755	-78.4397	-78.4397	-78.4397	-78.4593	-78.4593	-78.4593	-78.4758	-78.4758	-78.4758
C2H6	-79.2653	-79.6597	-79.6858	-79.7007	-79.2657	-79.6747	-79.6938	-79.7008	-79.709	-79.7157	-79.6722	-79.6722	-79.6722	-79.6983	-79.6983	-79.6983	-79.7132	-79.7132	-79.7132	-79.6726	-79.6726	-79.6726	-79.6987	-79.6987	-79.6987	-79.7136	-79.7136	-79.7136
F	-99.4092	-99.6384	-99.648	-99.653	-99.4096	-99.6544	-99.659	-99.664	-99.6642	-99.669	-99.6555	-99.6555	-99.6555	-99.6651	-99.6652	-99.6652	-99.6701	-99.6702	-99.6701	-99.6558	-99.6559	-99.6559	-99.6655	-99.6655	-99.6655	-99.6704	-99.6705	-99.6705
C	-37.6883	-37.7659	-37.7843	-37.7868	-37.6884	-37.7696	-37.7858	-37.7881	-37.7884	-37.7906	-37.7688	-37.7688	-37.7688	-37.7872	-37.7873	-37.7873	-37.7898	-37.7898	-37.7898	-37.7688	-37.7689	-37.7688	-37.7873	-37.7874	-37.7873	-37.7898	-37.7899	-37.7898
H	-0.499948	-0.499948	-0.499948	-0.499948	-0.499953	-0.499953	-0.499953	-0.499953	-0.499953	-0.499953	-0.499948	-0.499948	-0.499948	-0.499948	-0.499948	-0.499948	-0.499948	-0.499948	-0.499948	-0.499953	-0.499953	-0.499953	-0.499953	-0.499953	-0.499953	-0.499953	-0.499953	-0.499953
Cl	-459.483	-459.667	-459.688	-459.695	-459.483	-459.679	-459.693	-459.7	-459.7	-459.708	-459.681	-459.681	-459.681	-459.702	-459.702	-459.702	-459.709	-459.709	-459.709	-459.681	-459.681	-459.681	-459.702	-459.702	-459.702	-459.709	-459.71	-459.709
N	-54.4002	-54.508	-54.5225	-54.5254	-54.4004	-54.5135	-54.5254	-54.528	-54.5284	-54.5309	-54.5128	-54.5128	-54.5128	-54.5272	-54.5272	-54.5273	-54.5302	-54.5302	-54.5302	-54.5129	-54.5129	-54.5129	-54.5274	-54.5274	-54.5274	-54.5303	-54.5303	-54.5303
O	-74.8111	-74.9769	-74.9913	-74.9953	-74.8113	-74.9876	-74.9979	-75.002	-75.002	-75.006	-74.9875	-74.9876	-74.9875	-75.0019	-75.0019	-75.0019	-75.0058	-75.0059	-75.0059	-74.9878	-74.9878	-74.9878	-75.0021	-75.0022	-75.0022	-75.0061	-75.0061	-75.0061
P	-340.718	-340.808	-340.824	-340.828	-340.718	-340.813	-340.825	-340.828	-340.83	-340.833	-340.812	-340.812	-340.812	-340.827	-340.827	-340.827	-340.832	-340.832	-340.832	-340.812	-340.812	-340.812	-340.827	-340.827	-340.827	-340.832	-340.832	-340.832
Si	-288.854	-288.919	-288.935	-288.938	-288.854	-288.922	-288.936	-288.938	-288.939	-288.941	-288.921	-288.921	-288.921	-288.937	-288.937	-288.937	-288.94	-288.94	-288.94	-288.921	-288.921	-288.921	-288.937	-288.937	-288.937	-288.94	-288.94	-288.94
S	-397.507	-397.642	-397.662	-397.668	-397.507	-397.651	-397.665	-397.671	-397.671	-397.677	-397.651	-397.651	-397.651	-397.671	-397.671	-397.671	-397.677	-397.677	-397.677	-397.651	-397.651	-397.651	-397.671	-397.671	-397.671	-397.677	-397.677	-397.677
HCOOH	-188.856	-189.54	-189.538	-189.568	-188.857	-189.574	-189.559	-189.572	-189.59	-189.602	-189.573	-189.573	-189.573	-189.57	-189.57	-189.57	-189.6	-189.6	-189.6	-189.574	-189.574	-189.574	-189.571	-189.571	-189.571	-189.601	-189.601	-189.601
CS2	-832.978	-833.514	-833.519	-833.558	-832.981	-833.545	-833.535	-833.55	-833.575	-833.589	-833.54	-833.54	-833.54	-833.545	-833.545	-833.545	-833.584	-833.584	-833.584	-833.543	-833.543	-833.543	-833.548	-833.548	-833.548	-833.587	-833.587	-833.587
HNCO	-167.841	-168.467	-168.457	-168.489	-167.842	-168.496	-168.475	-168.486	-168.508	-168.518	-168.494	-168.494	-168.494	-168.484	-168.484	-168.484	-168.517	-168.517	-168.517	-168.495	-168.495	-168.495	-168.485	-168.485	-168.485	-168.517	-168.517	-168.517
COCl2	-1031.82	-1032.65	-1032.67	-1032.72	-1031.82	-1032.7	-1032.7	-1032.72	-1032.74	-1032.76	-1032.7	-1032.7	-1032.7	-1032.72	-1032.72	-1032.72	-1032.76	-1032.76	-1032.76	-1032.71	-1032.71	-1032.71	-1032.72	-1032.72	-1032.72	-1032.77	-1032.77	-1032.77
SO3	-622.176	-623.153	-623.129	-623.179	-622.19	-623.219	-623.175	-623.195	-623.227	-623.245	-623.204	-623.204	-623.204	-623.18	-623.18	-623.18	-623.23	-623.23	-623.23	-623.218	-623.218	-623.218	-623.194	-623.194	-623.194	-623.244	-623.244	-623.244
SH	-398.104	-398.277	-398.298	-398.306	-398.105	-398.288	-398.303	-398.309	-398.311	-398.317	-398.286	-398.287	-398.286	-398.308	-398.308	-398.308	-398.316	-398.316	-398.316	-398.287	-398.287	-398.287	-398.309	-398.309	-398.309	-398.316	-398.316	-398.316
NO2	-204.113	-204.858	-204.828	-204.87	-204.114	-204.893	-204.849	-204.862	-204.892	-204.904	-204.892	-204.892	-204.892	-204.861	-204.861	-204.861	-204.903	-204.903	-204.903	-204.892	-204.892	-204.892	-204.862	-204.862	-204.862	-204.904	-204.904	-204.904
H2	-1.1335	-1.16674	-1.17389	-1.17389	-1.13355	-1.16775	-1.17428	-1.1749	-1.17428	-1.1749	-1.16751	-1.16751	-1.16751	-1.17466	-1.17466	-1.17466	-1.17466	-1.17466	-1.17466	-1.16756	-1.16756	-1.16756	-1.17471	-1.17471	-1.17471	-1.17471	-1.17471	-1.17471
Atomization energies (kcal/mol)
F2	-30.16	42.7557	30.4806	37.6288	-30.1244	43.8961	31.1209	31.621	38.4675	38.7692	43.7426	43.7129	43.7399	31.4675	31.4378	31.4648	38.6158	38.586	38.6131	43.7752	43.7454	43.7725	31.5001	31.4703	31.4974	38.6483	38.6186	38.6456	1.02166	0.118708	0.0347547	0.00219155	0.59723	0.0430237	0.54314	0.389677	0.42224	0.858841	0.0201676	0.28153	0.128067	0.16063		0.00219155	0.0319413	0.00487289	0.42224	0.392491	0.419559
Cl2	25.7833	59.7763	52.3877	56.6438	26.7904	62.588	54.8902	55.1994	59.2707	59.4555	61.157	61.165	61.1584	53.7684	53.7764	53.7697	58.0245	58.0325	58.0258	62.1629	62.1709	62.1643	54.7743	54.7823	54.7756	59.0304	59.0384	59.0317	2.847	0.0353001	1.46629	0.460388	2.50039	0.00215428	0.311311	1.11967	0.113777	2.78362	0.156646	0.0280799	1.40291	0.397008		0.460388	0.452394	0.45903	0.113777	0.105783	0.112419
ClF	14.5945	65.8793	55.6155	60.6557	15.331	67.9792	57.3611	57.7154	62.5502	62.7557	67.0239	67.0316	67.0241	56.7602	56.7678	56.7604	61.8004	61.808	61.8006	67.7596	67.7672	67.7598	57.4959	57.5035	57.4961	62.5361	62.5437	62.5363	1.90854	0.191396	0.763852	0.0281751	1.64167	0.103949	0.458263	0.496985	0.238692	1.83503	0.0594593	0.264897	0.690351	0.0453259		0.0281751	0.0205565	0.0279713	0.238692	0.246311	0.238896
ClO	7.9664	60.8545	55.4791	61.4438	9.05635	63.821	57.9708	58.4456	64.0979	64.4103	62.5699	62.5851	62.5684	57.1945	57.2097	57.193	63.1592	63.1743	63.1576	63.659	63.6742	63.6575	58.2836	58.2988	58.2821	64.2483	64.2634	64.2467	2.91755	0.0489315	1.20215	0.11306	2.66172	0.170022	0.304767	0.946318	0.142776	2.94163	0.287521	0.0248542	1.22623	0.137137		0.11306	0.0978907	0.114622	0.142776	0.157945	0.141213
Si2	30.4779	74.6645	65.4364	72.6334	30.908	76.7496	66.9368	67.5214	74.289	74.7185	75.7822	75.7875	75.7837	66.5541	66.5594	66.5556	73.7512	73.7565	73.7527	76.2046	76.2099	76.2061	66.9765	66.9818	66.978	74.1736	74.1789	74.175	2.19118	0.10611	1.07343	0.651058	1.50896	0.0085861	0.576106	0.391217	0.0311578	1.75134	0.095745	0.333731	0.633592	0.211217		0.651058	0.645756	0.649586	0.0311578	0.0364598	0.0326302
NH	48.7186	79.8236	80.9207	82.0524	48.7348	81.076	81.6512	82.1731	82.8169	83.3048	81.0354	81.049	81.0327	82.1325	82.1461	82.1298	83.2642	83.2778	83.2615	81.0513	81.065	81.0487	82.1484	82.162	82.1457	83.2801	83.2938	83.2775	1.19311	0.0592634	0.0186799	0.0346059	0.733814	0.00328325	0.518559	0.477975	0.493901	0.765517	0.00105134	0.486856	0.446272	0.462198		0.0346059	0.0482184	0.0319239	0.493901	0.507514	0.491219
CH	57.2527	80.3839	82.5171	83.3703	57.2829	81.2929	83.0142	83.4261	83.89	84.2793	81.189	81.1544	81.1872	83.3222	83.2876	83.3204	84.1754	84.1408	84.1736	81.2191	81.1845	81.2173	83.3523	83.3177	83.3505	84.2055	84.1709	84.2037	0.858715	0.0502638	0.0535673	0.0234946	0.505834	0.00872087	0.403145	0.299314	0.329386	0.525041	0.00537735	0.383938	0.280107	0.31018		0.0234946	0.0581234	0.0253083	0.329386	0.294758	0.327573
S2	47.704	109.285	91.9678	99.3987	49.0215	113.162	95.3726	95.8452	102.976	103.276	111.301	111.305	111.3	93.9843	93.9875	93.9827	101.415	101.418	101.414	112.612	112.615	112.61	95.2948	95.298	95.2932	102.726	102.729	102.724	4.26649	0.389144	2.25003	0.939532	3.52578	0.120977	0.35157	1.50932	0.198818	3.93039	0.352808	0.0530425	1.91393	0.603431		0.939532	0.936326	0.941111	0.198818	0.195611	0.200396
OH	69.3918	106.807	104.658	106.283	69.4085	107.948	105.38	105.799	107.052	107.424	107.961	107.966	107.959	105.813	105.818	105.811	107.437	107.442	107.435	107.978	107.982	107.975	105.83	105.834	105.827	107.454	107.458	107.451	1.04766	0.0933042	0.107085	0.123511	0.656569	0.0646227	0.484392	0.498172	0.514599	0.712789	0.0566955	0.428171	0.441952	0.458378		0.123511	0.127849	0.121079	0.514599	0.518936	0.512166
HCl	80.4288	106.222	104.94	106.356	80.8364	107.322	105.862	106.04	107.298	107.456	106.82	106.818	106.819	105.538	105.536	105.537	106.954	106.952	106.953	107.23	107.227	107.228	105.948	105.945	105.946	107.364	107.361	107.362	1.09633	0.00435453	0.497863	0.0883172	0.862199	0.0603074	0.238482	0.263736	0.14581	0.909533	0.0324818	0.191148	0.31107	0.0984758		0.0883172	0.0907722	0.0897394	0.14581	0.143355	0.144388
P2	36.6366	114.836	102.008	111.624	37.6515	120.146	105.578	107.317	115.457	116.933	118.4	118.453	118.409	105.572	105.625	105.581	115.188	115.241	115.197	119.407	119.46	119.416	106.578	106.631	106.587	116.194	116.247	116.203	5.54024	0.230949	1.97622	0.969819	3.8608	0.290289	1.44849	0.29678	0.709625	4.1698	0.336052	1.1395	0.605775	0.40063		0.969819	0.916748	0.960982	0.709625	0.762696	0.718462
O2	19.0824	141.958	106.517	116.567	19.1307	143.917	107.897	108.476	118.175	118.526	143.679	143.669	143.674	108.239	108.229	108.233	118.289	118.279	118.283	143.723	143.713	143.718	108.282	108.272	108.277	118.332	118.323	118.327	1.83222	0.127011	0.110593	0.0667178	1.29216	0.0875365	0.66707	0.429466	0.473341	1.64692	0.0391392	0.31231	0.0747053	0.118581		0.0667178	0.0766228	0.072353	0.473341	0.463436	0.467706
SO	49.0881	137.271	113.121	121.674	50.7447	141.158	116.598	117.008	125.346	125.561	139.2	139.203	139.195	115.05	115.053	115.045	123.603	123.606	123.598	140.846	140.849	140.841	116.696	116.7	116.691	125.249	125.252	125.244	3.54225	0.344774	1.61321	0.0327973	3.23909	0.237429	0.647928	1.31005	0.335951	3.53718	0.13566	0.349837	1.60815	0.0378603		0.0327973	0.0361189	0.0279422	0.335951	0.339273	0.331096
SiH2(3B1)	107.732	129.05	131.887	132.271	108.233	130.157	132.944	132.994	133.336	133.378	129.542	129.546	129.543	132.379	132.383	132.38	132.764	132.767	132.765	130.038	130.041	130.038	132.874	132.878	132.875	133.259	133.263	133.26	0.985511	0.121391	0.492939	0.00227895	0.913597	0.143985	0.193306	0.421024	0.0741939	0.895674	0.16917	0.211229	0.403101	0.0921167		0.00227895	0.00586538	0.00317083	0.0741939	0.0777803	0.0750858
HF	99.8654	145.219	138.838	140.93	99.8793	146.203	139.466	139.822	141.621	141.914	146.199	146.197	146.194	139.818	139.816	139.813	141.91	141.908	141.905	146.213	146.21	146.208	139.832	139.83	139.827	141.924	141.922	141.919	0.851911	0.13272	0.128351	0.142026	0.500616	0.127901	0.484015	0.479645	0.493321	0.574621	0.116621	0.410009	0.40564	0.419316		0.142026	0.139819	0.137189	0.493321	0.491113	0.488483
NO	54.0619	161.701	139.879	149.197	54.1303	164.995	142.182	143.173	151.752	152.49	164.946	164.972	164.941	143.124	143.151	143.119	152.442	152.468	152.436	165.009	165.036	165.004	143.187	143.214	143.182	152.505	152.531	152.5	3.13939	0.154111	0.105615	0.168745	2.29559	0.00757305	0.997909	0.949413	1.01254	2.58998	0.0349256	0.703521	0.655025	0.718155		0.168745	0.195025	0.163257	1.01254	1.03882	1.00706
SiH2(1A1)	112.93	146.245	151.82	152.555	113.492	148.079	152.976	153.654	153.729	154.389	147.236	147.233	147.239	152.811	152.807	152.813	153.546	153.543	153.549	147.792	147.789	147.795	153.367	153.363	153.369	154.102	154.099	154.105	1.77481	0.0591231	0.783873	0.227892	1.17238	0.0165888	0.66155	0.181446	0.374536	1.15951	0.0143144	0.67442	0.168576	0.387405		0.227892	0.231131	0.225197	0.374536	0.371297	0.37723
PH2	105.205	146.371	151.088	152.401	105.851	148.793	152.655	153.511	154.01	154.824	147.826	147.675	147.83	152.544	152.393	152.548	153.857	153.706	153.861	148.471	148.32	148.475	153.188	153.037	153.192	154.501	154.35	154.505	2.42724	0.00470442	0.971715	0.32739	1.62703	0.060076	0.795513	0.171498	0.472827	1.6269	0.0182875	0.795641	0.17137	0.472955		0.32739	0.47837	0.323504	0.472827	0.321848	0.476714
HOCl	85.9667	169.458	156.799	163.294	86.6387	172.573	159.21	159.913	165.872	166.409	171.691	171.707	171.688	159.031	159.048	159.028	165.526	165.543	165.523	172.362	172.379	172.359	159.702	159.719	159.699	166.198	166.215	166.195	2.88726	0.227521	0.654983	0.0166957	2.2251	0.185941	0.889681	0.00717683	0.678856	2.46516	0.113221	0.649612	0.232892	0.438787		0.0166957	0.0334613	0.0136296	0.678856	0.695621	0.67579
CS	103.262	175.085	158.436	167.808	104.163	178.642	161.267	161.994	170.859	171.366	177.512	177.499	177.511	160.864	160.85	160.862	170.236	170.222	170.235	178.407	178.394	178.406	161.759	161.745	161.757	171.131	171.117	171.13	3.46112	0.0967085	1.03367	0.138634	2.78574	0.0447087	0.772086	0.358287	0.536744	3.03789	0.0130559	0.519942	0.610431	0.2846		0.138634	0.151968	0.139788	0.536744	0.52341	0.53559
CN	81.7346	186.268	165.571	176.315	81.7987	189.538	167.763	168.84	178.726	179.584	189.36	189.357	189.355	168.663	168.66	168.657	179.407	179.403	179.401	189.419	189.416	189.414	168.722	168.719	168.716	179.466	179.462	179.46	3.14286	0.12635	0.0509622	0.00812034	2.23166	0.0402591	1.03756	0.860243	0.919326	2.5176	0.106515	0.751614	0.574301	0.633384		0.00812034	0.00484202	0.00242433	0.919326	0.916048	0.91363
CH2(1A1)	130.074	175.058	177.849	179.686	130.129	176.702	178.779	179.494	180.657	181.331	176.519	176.495	176.517	179.311	179.287	179.309	181.148	181.124	181.146	176.574	176.55	176.572	179.366	179.342	179.364	181.203	181.179	181.201	1.58041	0.0640132	0.118618	0.0636681	0.95791	0.0281514	0.68651	0.503879	0.558829	1.00158	0.0313	0.642838	0.460206	0.515157		0.0636681	0.0879868	0.0659365	0.558829	0.53451	0.55656
NH2	116.922	178.411	178.211	180.632	116.962	180.69	179.583	180.489	182.07	182.911	180.609	180.626	180.605	180.408	180.425	180.405	182.83	182.847	182.826	180.648	180.665	180.645	180.448	180.465	180.444	182.869	182.886	182.865	2.18563	0.0928962	0.0122343	0.0514439	1.37307	0.000357484	0.905451	0.824789	0.863999	1.4393	0.000861756	0.839223	0.758561	0.797771		0.0514439	0.068378	0.0476874	0.863999	0.880933	0.860242
SH2	132.791	178.293	179.492	181.653	133.576	180.562	181.219	181.761	183.421	183.923	179.541	179.546	179.542	180.74	180.745	180.741	182.901	182.906	182.903	180.326	180.331	180.328	181.525	181.53	181.527	183.687	183.692	183.688	2.24766	0.0215342	0.999509	0.214085	1.70581	0.0213653	0.563384	0.457659	0.327765	1.75313	0.0142375	0.516068	0.504975	0.280449		0.214085	0.209286	0.212618	0.327765	0.332564	0.329232
CH2(3B1)	154.794	189.012	188.157	189.091	154.847	190.011	188.931	189.156	189.883	190.09	189.885	189.855	189.881	189.03	189	189.026	189.964	189.934	189.96	189.937	189.907	189.934	189.082	189.053	189.079	190.016	189.986	190.013	0.985246	0.0139896	0.112486	0.06019	0.752127	0.0215537	0.247108	0.120633	0.172929	0.775972	0.0164941	0.223264	0.0967883	0.149084		0.06019	0.0897698	0.0636765	0.172929	0.143349	0.169442
SiO	115.292	201.219	179.751	188.1	116.589	205.386	182.994	183.918	191.558	192.267	203.835	203.868	203.836	182.367	182.4	182.368	190.716	190.75	190.717	205.111	205.145	205.112	183.643	183.677	183.644	191.992	192.026	191.993	3.94302	0.223953	1.32687	0.0506875	3.21867	0.0245287	0.948297	0.60253	0.673657	3.39168	0.0667143	0.775288	0.775539	0.500647		0.0506875	0.0170328	0.0494608	0.673657	0.707311	0.674883
N2	117.367	236.94	213.934	223.467	117.462	241.347	216.966	218.341	226.739	227.874	241.323	241.367	241.318	218.316	218.361	218.311	227.85	227.894	227.845	241.411	241.456	241.406	218.405	218.449	218.4	227.938	227.983	227.933	4.25677	0.149905	0.125663	0.214196	3.10172	0.0695696	1.30495	1.28071	1.36924	3.38435	0.11328	1.02232	0.998082	1.08662		0.214196	0.258732	0.209083	1.36924	1.41378	1.36413
SiH3	181.704	220.74	225.913	226.535	182.489	222.884	227.547	228.057	228.184	228.679	221.826	221.883	221.828	226.999	227.056	227.001	227.621	227.678	227.623	222.602	222.659	222.604	227.775	227.832	227.777	228.397	228.454	228.399	2.01628	0.127619	0.930634	0.154383	1.52002	0.114132	0.623877	0.434376	0.341874	1.49755	0.151306	0.646347	0.411906	0.364344		0.154383	0.0974636	0.152577	0.341874	0.398794	0.343681
H2O	159.819	235.342	227.854	231.278	159.858	237.383	229.175	229.894	232.687	233.318	237.366	237.374	237.361	229.878	229.886	229.873	233.302	233.31	233.297	237.405	237.413	237.4	229.917	229.925	229.912	233.341	233.349	233.336	1.9033	0.137444	0.120985	0.159982	1.21456	0.107091	0.826186	0.809727	0.848723	1.32349	0.0859286	0.717257	0.700798	0.739795		0.159982	0.167867	0.154937	0.848723	0.856609	0.843678
PH3	172.177	231.079	237.336	239.303	173.149	234.432	239.575	240.689	241.598	242.656	233.027	233.038	233.032	239.284	239.295	239.289	241.251	241.262	241.256	233.995	234.006	234	240.252	240.263	240.257	242.219	242.23	242.223	3.32145	0.0317123	1.37303	0.405332	2.27851	0.0389315	1.07466	0.330082	0.637616	2.28408	0.0112245	1.06909	0.335654	0.632044		0.405332	0.394085	0.400547	0.637616	0.648864	0.642402
CO	180.718	269.859	248.32	256.231	180.809	272.723	250.497	251.183	258.636	259.095	272.676	272.661	272.671	251.136	251.121	251.131	259.047	259.032	259.042	272.76	272.745	272.755	251.22	251.205	251.215	259.131	259.116	259.126	2.67593	0.18775	0.140482	0.224366	2.09549	0.0818877	0.768194	0.720926	0.80481	2.33243	0.0724189	0.531254	0.483986	0.56787		0.224366	0.209532	0.219343	0.80481	0.789976	0.799787
SO2	113.149	272.79	232.458	248.444	118.524	283.409	242.082	243.077	258.516	259.062	277.509	277.525	277.502	237.178	237.193	237.171	253.163	253.178	253.156	282.85	282.865	282.843	242.518	242.533	242.511	258.504	258.519	258.497	10.4775	0.140959	5.7583	0.417758	9.45675	0.167171	1.16173	4.73752	0.603017	9.87885	0.193329	0.739632	5.15963	0.180915		0.417758	0.402456	0.42468	0.603017	0.618319	0.596096
H2O2	142.263	274.341	257.426	266.148	142.31	277.76	259.653	260.845	268.613	269.567	277.687	277.753	277.679	260.772	260.838	260.764	269.494	269.56	269.486	277.732	277.797	277.724	260.817	260.882	260.809	269.539	269.604	269.531	3.13647	0.282131	0.209123	0.253832	2.03636	0.189911	1.38225	1.30924	1.35395	2.31839	0.14641	1.10021	1.0272	1.07191		0.253832	0.319512	0.246066	1.35395	1.41963	1.34618
HCO	185.809	287.661	267.401	275.605	185.886	290.664	269.633	270.404	278.058	278.608	290.556	290.534	290.549	270.296	270.274	270.289	278.5	278.478	278.493	290.628	290.606	290.621	270.368	270.346	270.361	278.572	278.55	278.565	2.82423	0.178359	0.0704413	0.142463	2.13127	0.100185	0.871318	0.763401	0.835422	2.37832	0.0745482	0.624265	0.516348	0.58837		0.142463	0.120425	0.13585	0.835422	0.813384	0.828809
NH3	203.252	294.855	291.539	295.311	203.32	297.932	293.436	294.616	297.299	298.388	297.816	297.834	297.811	294.501	294.519	294.496	298.273	298.291	298.268	297.884	297.902	297.879	294.569	294.587	294.564	298.341	298.358	298.335	2.96517	0.112112	0.00325668	0.0644348	1.89021	0.00703387	1.18708	1.07171	1.1394	1.98666	0.00177771	1.09063	0.975259	1.04295		0.0644348	0.0823206	0.0594011	1.1394	1.15729	1.13437
CH3	243.339	304.12	303.589	305.427	243.412	306.043	304.835	305.513	306.712	307.351	305.81	305.779	305.806	305.28	305.249	305.276	307.118	307.087	307.114	305.883	305.852	305.879	305.353	305.322	305.349	307.191	307.16	307.187	1.90876	0.0143584	0.218339	0.145462	1.26895	0.0235294	0.654165	0.421468	0.494345	1.31662	0.0321346	0.606494	0.373796	0.446673		0.145462	0.176383	0.148988	0.494345	0.463424	0.490819
HCN	203.04	320.583	299.087	308.234	203.124	324.616	301.873	303.12	311.231	312.267	324.422	324.414	324.416	302.926	302.918	302.92	312.072	312.065	312.066	324.501	324.493	324.495	303.005	302.998	302.999	312.152	312.144	312.146	3.87202	0.161212	0.0332963	0.0460557	2.76967	0.0159048	1.26357	1.06906	1.14841	3.01378	0.0165107	1.01946	0.824951	0.904303		0.0460557	0.0382864	0.0400625	1.14841	1.14064	1.14242
SiH4	258.665	314.732	321.759	322.571	259.713	317.786	323.909	324.813	324.739	325.625	316.329	316.353	316.332	323.357	323.381	323.359	324.168	324.192	324.17	317.366	317.39	317.369	324.394	324.418	324.396	325.205	325.229	325.207	2.94956	0.104386	1.35232	0.31536	2.08913	0.060175	0.96482	0.491887	0.545074	2.061	0.107071	0.992949	0.463757	0.573204		0.31536	0.291497	0.312872	0.545074	0.568937	0.547561
H2CO	264.326	380.211	362.831	370.575	264.4	383.763	365.342	366.382	373.291	374.127	383.631	383.604	383.624	366.25	366.223	366.243	373.995	373.968	373.988	383.702	383.675	383.695	366.321	366.294	366.314	374.066	374.039	374.059	3.36655	0.185202	0.0531502	0.124104	2.42122	0.089938	1.13053	0.998475	1.06943	2.65055	0.0653086	0.901197	0.769146	0.8401		0.124104	0.0972919	0.117275	1.06943	1.04262	1.0626
CO2	256.638	410.38	370.512	384.242	256.745	415.146	374.251	375.278	388.39	389.008	415.119	415.104	415.109	375.251	375.236	375.241	388.981	388.966	388.971	415.217	415.202	415.207	375.349	375.334	375.339	389.079	389.064	389.069	4.40342	0.362428	0.335611	0.433475	3.4838	0.255186	1.28205	1.25523	1.3531	3.86224	0.285829	0.903615	0.876797	0.974661		0.433475	0.418328	0.42336	1.3531	1.33795	1.34298
CH3Cl	303.377	394.976	387.202	392.275	303.839	398.357	389.735	390.583	394.918	395.657	397.588	397.55	397.583	389.815	389.776	389.809	394.888	394.85	394.882	398.051	398.013	398.045	390.277	390.239	390.271	395.35	395.312	395.345	3.20598	0.175234	0.593503	0.131007	2.3528	0.179836	1.02842	0.259679	0.722175	2.51783	0.124455	0.863387	0.0946512	0.557147		0.131007	0.169143	0.136781	0.722175	0.684039	0.716401
C2H2	299.281	410.439	391.852	400.058	299.401	414.113	394.466	395.526	402.848	403.731	413.689	413.63	413.683	395.102	395.043	395.096	403.308	403.249	403.301	413.806	413.747	413.8	395.219	395.16	395.213	403.425	403.366	403.418	3.59824	0.075585	0.347919	0.231018	2.59647	0.0168897	1.07736	0.653856	0.770757	2.80359	0.013611	0.870244	0.44674	0.563641		0.231018	0.290034	0.237519	0.770757	0.711741	0.764256
CH4	331.435	415.24	414.614	417.426	331.533	417.791	416.221	417.165	419.09	419.977	417.49	417.461	417.486	416.863	416.834	416.859	419.675	419.646	419.671	417.587	417.558	417.583	416.96	416.931	416.956	419.772	419.744	419.769	2.53145	0.0196957	0.282195	0.184936	1.6481	0.0406923	0.903051	0.60116	0.698419	1.71466	0.0503838	0.836492	0.534601	0.63186		0.184936	0.213655	0.188649	0.698419	0.6697	0.694707
N2H4	272.649	435.461	425.029	433.191	272.745	441.172	428.688	430.74	437.068	438.902	440.992	441.027	440.982	430.561	430.595	430.55	438.723	438.758	438.713	441.087	441.121	441.076	430.655	430.689	430.644	438.817	438.852	438.807	5.46272	0.248293	0.0690735	0.163146	3.61977	0.0397554	2.09125	1.91203	2.0061	3.84177	0.0345773	1.86924	1.69002	1.7841		0.163146	0.197732	0.152872	2.0061	2.04068	1.99583
CH3SH	357.371	470.304	464.5	470.404	358.255	474.873	467.86	469.068	473.892	474.972	473.577	473.553	473.575	467.773	467.749	467.77	473.677	473.653	473.674	474.459	474.435	474.457	468.655	468.631	468.652	474.559	474.535	474.556	4.42777	0.140393	1.15464	0.272711	3.26873	0.0914112	1.29943	0.00440195	0.886327	3.42162	0.0662018	1.14654	0.148492	0.733432		0.272711	0.296824	0.275435	0.886327	0.862213	0.883603
CH3OH	376.727	514.844	502.559	509.234	376.827	518.99	505.369	506.705	512.222	513.38	518.746	518.719	518.737	506.461	506.434	506.452	513.137	513.11	513.128	518.844	518.817	518.835	506.559	506.532	506.55	513.235	513.208	513.226	3.95443	0.191504	0.0518561	0.0460701	2.70123	0.109072	1.4447	1.20134	1.29926	2.89806	0.0894065	1.24787	1.00451	1.10244		0.0460701	0.0187233	0.0371116	1.29926	1.27192	1.2903
Si2H6	422.149	520.132	528.686	531.513	423.955	525.905	532.828	534.459	535.737	537.286	523.289	523.182	523.293	531.844	531.737	531.848	534.67	534.563	534.674	525.076	524.969	525.08	533.63	533.523	533.635	536.456	536.349	536.461	5.56083	0.212233	2.40366	0.617035	4.01928	0.122635	1.75378	0.862117	0.924513	4.02495	0.199853	1.74811	0.867788	0.918842		0.617035	0.723922	0.612528	0.924513	0.817626	0.92902
C2H4	434.834	562.33	551.478	558.668	434.963	566.4	554.279	555.547	561.625	562.738	565.999	565.934	565.992	555.147	555.081	555.14	562.338	562.272	562.331	566.126	566.06	566.119	555.273	555.208	555.266	562.464	562.399	562.457	4.00587	0.0640255	0.336355	0.209948	2.81859	0.0168132	1.2513	0.85092	0.977327	2.99609	0.0389719	1.07381	0.673426	0.799833		0.209948	0.275619	0.217196	0.977327	0.911656	0.970078
C2H6	557.84	708.012	701.245	707.436	557.995	712.686	704.351	705.92	710.68	712.11	712.179	712.121	712.172	705.413	705.354	705.405	711.603	711.545	711.596	712.333	712.274	712.325	705.567	705.508	705.559	711.757	711.698	711.749	4.57416	0.100101	0.406306	0.252745	3.11539	0.00947719	1.55888	1.05247	1.20603	3.26594	0.0217899	1.40832	0.901913	1.05547		0.252745	0.311612	0.260619	1.20603	1.14716	1.19816
MAE																													3.00559	0.133493	0.700606	0.208476	2.22946	0.0790024	0.87835	0.764463	0.680508	2.39529	0.0875684	0.714679	0.731836	0.556967		0.208476	0.220892	0.206894	0.680508	0.673186	0.677664
RMS																													3.42873	0.161302	1.18876	0.299148	2.63821	0.106411	0.971923	1.04034	0.793212	2.81791	0.123013	0.820613	1.05441	0.655933		0.299148	0.309384	0.29774	0.793212	0.789089	0.789514
MAX																													10.4775	0.389144	5.7583	0.969819	9.45675	0.290289	2.09125	4.73752	2.0061	9.87885	0.352808	1.86924	5.15963	1.7841		0.969819	0.936326	0.960982	2.0061	2.04068	1.99583
																													Standard	F12	PBE	PBE + CABS	Standard	F12	F12-Δ	PBE	PBE + CABS	Standard	F12	F12-Δ	PBE	PBE + CABS		PBE + CABS	P86 + CABS	PW91 + CABS	PBE + CABS	P86 + CABS	PW91 + CABS
																													MP2				CCSD					CCSD(T)						MP2			CCSD
Closed-shell reaction energies (kcal/mol)
CO + H2 → H2CO	0.229668	-5.6583	-5.33021	-5.16367	0.271723	-5.71521	-5.42473	-5.38713	-5.23541	-5.22058	-5.77636	-5.76365	-5.77421	-5.44828	-5.43557	-5.44612	-5.28173	-5.26902	-5.27958	-5.73818	-5.72547	-5.73602	-5.41009	-5.39738	-5.40794	-5.24355	-5.23084	-5.24139	0.0318832	0.0250362	0.086183	0.0480005	0.0173407	0.0771779	0.0395787	0.100726	0.062543	0.00972963	0.0620173	0.0471897	0.108337	0.0701541		0.0480005	0.0352901	0.0458454	0.062543	0.0498326	0.0603879
CO + H2O → CO2 + H2	0.0618354	-9.87214	-3.51934	-5.91414	0.0605393	-10.3647	-3.99857	-4.01191	-6.4872	-6.4067	-10.2557	-10.2482	-10.256	-3.90289	-3.89542	-3.90319	-6.29768	-6.29022	-6.29798	-10.2559	-10.2485	-10.2562	-3.90312	-3.89566	-3.90343	-6.29792	-6.29045	-6.29822	0.482917	0.00964919	0.099372	0.0991353	0.482143	0.00291937	0.0104225	0.0985986	0.0983619	0.514709	0.058354	0.0221433	0.131164	0.130928		0.0991353	0.106601	0.0988324	0.0983619	0.105828	0.098059
CH3OH + HCl → CH3Cl + H2O	-6.04056	-9.25258	-7.55738	-7.9629	-6.03482	-9.42793	-7.67885	-7.73273	-8.08512	-8.13825	-9.38831	-9.38786	-9.38787	-7.69311	-7.69266	-7.69267	-8.09864	-8.09819	-8.0982	-9.38233	-9.38188	-9.38189	-7.68713	-7.68668	-7.68669	-8.09266	-8.09221	-8.09222	0.0585303	0.116819	0.0772019	0.0712218	0.00392622	0.117547	0.171423	0.131806	0.125826	0.0337254	0.0884953	0.141624	0.102007	0.0960267		0.0712218	0.0707733	0.0707831	0.125826	0.125377	0.125387
H2O + CO → HCOOH	-1.83361	-9.84408	-7.70358	-8.6591	-1.7942	-10.2428	-8.11787	-8.10229	-9.11481	-9.05781	-10.224	-10.2106	-10.2216	-8.08351	-8.07006	-8.08107	-9.03902	-9.02557	-9.03659	-10.187	-10.1735	-10.1846	-8.0465	-8.03305	-8.04406	-9.00201	-8.98856	-8.99958	0.352199	0.0465124	0.0277259	0.00928495	0.349095	0.0651949	0.0496161	0.0308296	0.00618124	0.362491	0.09322	0.0362199	0.0174334	0.0195775		0.00928495	0.0227333	0.0117198	0.00618124	0.0196296	0.00861609
CH3OH + H2S → CH3SH + H2O	-7.67259	-12.5101	-10.303	-10.7936	-7.71041	-12.7038	-10.4473	-10.4968	-10.936	-10.9874	-12.6567	-12.6631	-12.6565	-10.4497	-10.456	-10.4494	-10.9403	-10.9466	-10.94	-12.6943	-12.7006	-12.694	-10.4873	-10.4936	-10.487	-10.9779	-10.9842	-10.9776	0.128983	0.0647991	0.0177142	0.0552851	0.0762453	0.0680642	0.117537	0.0704519	0.108023	0.0939289	0.0484865	0.0998532	0.0527683	0.0903392		0.0552851	0.0616057	0.0550088	0.108023	0.114343	0.107746
CS2 + 2 H2O → CO2 + 2 H2S	-29.3615	-5.7012	-16.0292	-11.9831	-29.2019	-4.88732	-15.506	-15.2154	-11.4196	-11.1692	-5.12749	-5.07994	-5.13195	-15.4555	-15.408	-15.46	-11.4094	-11.3618	-11.4138	-4.96878	-4.92123	-4.97324	-15.2968	-15.2493	-15.3013	-11.2507	-11.2031	-11.2551	0.942949	0.129071	0.369241	0.210532	0.509005	0.0142752	0.304873	0.0647041	0.223413	0.688341	0.124869	0.125537	0.114632	0.0440769		0.210532	0.16298	0.214992	0.223413	0.270964	0.218953
C2H6 + H2 → 2 CH4	-21.1928	-17.7754	-18.8013	-18.2355	-21.2085	-17.5723	-18.6709	-18.5982	-18.0806	-18.0324	-17.6209	-17.6216	-17.621	-18.6468	-18.6475	-18.6469	-18.0809	-18.0816	-18.081	-17.6366	-17.6373	-17.6367	-18.6625	-18.6632	-18.6626	-18.0966	-18.0973	-18.0967	0.169981	0.0331247	0.0154311	0.0311354	0.127578	0.00277987	0.0755279	0.0269721	0.0112677	0.145017	0.00985002	0.0580887	0.0095329	0.00617146		0.0311354	0.0318314	0.0312344	0.0112677	0.0105717	0.0111688
HNCO+ H2O → CO2 + NH3	-23.1331	-20.4919	-20.7913	-20.4811	-23.1532	-20.4842	-20.8272	-20.7836	-20.5278	-20.4735	-20.4792	-20.4733	-20.4805	-20.7786	-20.7727	-20.7799	-20.4684	-20.4626	-20.4698	-20.4972	-20.4914	-20.4986	-20.7966	-20.7908	-20.798	-20.4865	-20.4806	-20.4878	0.007848	0.000217834	0.00487412	0.013206	0.058749	0.0228258	0.0663792	0.0714711	0.053391	0.057429	0.0107255	0.0650592	0.0701511	0.052071		0.013206	0.00737778	0.0145749	0.053391	0.0592192	0.0520221
CH4 + Cl2 → CH3Cl+ HCl	-26.5876	-26.1811	-25.1404	-24.5613	-26.3526	-25.3002	-24.4856	-24.2594	-23.8544	-23.6804	-25.7621	-25.7422	-25.7573	-24.7214	-24.7015	-24.7165	-24.1423	-24.1224	-24.1375	-25.531	-25.5111	-25.5261	-24.4902	-24.4704	-24.4854	-23.9112	-23.8913	-23.9064	1.07615	0.195192	0.657115	0.426	0.933493	0.278682	0.0525357	0.514458	0.283343	1.07092	0.363966	0.189963	0.651885	0.42077		0.426	0.406134	0.421158	0.283343	0.263478	0.278501
Cl2 + F2 → 2 ClF	-33.5656	-29.2265	-28.3627	-27.0388	-33.9961	-29.4743	-28.7111	-28.6105	-27.3622	-27.2866	-29.1482	-29.1852	-29.15	-28.2844	-28.3214	-28.2862	-26.9606	-26.9976	-26.9623	-29.5811	-29.6181	-29.5828	-28.7173	-28.7543	-28.7191	-27.3935	-27.4305	-27.3952	0.0515917	0.299383	0.0266642	0.406229	0.185717	0.162721	0.0620745	0.263973	0.168921	0.0276077	0.295732	0.220184	0.105864	0.32703		0.406229	0.443223	0.40796	0.168921	0.205914	0.170652
CO+ Cl2 → COCl2	-13.7285	-33.3636	-25.4256	-27.8888	-13.5634	-33.1461	-25.4288	-25.2082	-27.9378	-27.6714	-33.3691	-33.3426	-33.3618	-25.4311	-25.4047	-25.4239	-27.8943	-27.8679	-27.8871	-33.2088	-33.1824	-33.2016	-25.2709	-25.2444	-25.2637	-27.7341	-27.7076	-27.7269	0.58746	0.370009	0.592969	0.432741	0.441705	0.444878	0.224254	0.447214	0.286986	0.489808	0.538737	0.272357	0.495317	0.33509		0.432741	0.406269	0.425515	0.286986	0.260514	0.27976
CO2 + 3 H2 → CH3OH + H2O	-28.3966	-25.725	-32.3585	-28.7284	-28.353	-25.2524	-32.0337	-31.8859	-28.2595	-28.2558	-25.4572	-25.4507	-25.4523	-32.0907	-32.0842	-32.0858	-28.4606	-28.4541	-28.4557	-25.4205	-25.414	-25.4156	-32.054	-32.0475	-32.0491	-28.4239	-28.4174	-28.419	0.521882	0.0492739	0.254064	0.217364	0.49318	0.168359	0.0205721	0.225362	0.188662	0.565863	0.0968887	0.0932553	0.298045	0.261345		0.217364	0.210853	0.212427	0.188662	0.182151	0.183725
HCHO+ H2 → CH3OH	-28.5644	-29.9389	-30.5477	-29.4789	-28.5642	-29.9019	-30.6076	-30.5107	-29.5113	-29.442	-29.9365	-29.9352	-29.934	-30.5453	-30.5441	-30.5429	-29.4766	-29.4753	-29.4741	-29.9382	-29.937	-29.9358	-30.5471	-30.5458	-30.5446	-29.4783	-29.477	-29.4758	0.0708484	0.0338869	0.0685087	0.070228	0.0283774	0.0882618	0.00858405	0.0260378	0.0277571	0.0608837	0.0932255	0.0239222	0.058544	0.0602633		0.070228	0.0689614	0.0677489	0.0277571	0.0264904	0.0252779
CO + 2 H2 → CH3OH	-28.3347	-35.5971	-35.8779	-34.6426	-28.2925	-35.6171	-36.0323	-35.8978	-34.7467	-34.6625	-35.7129	-35.6989	-35.7082	-35.9936	-35.9796	-35.989	-34.7583	-34.7443	-34.7537	-35.6764	-35.6624	-35.6718	-35.9572	-35.9432	-35.9525	-34.7218	-34.7079	-34.7172	0.0389652	0.0589231	0.154692	0.118229	0.0110367	0.16544	0.0309946	0.126763	0.0903001	0.0511541	0.155243	0.071112	0.166881	0.130417		0.118229	0.104251	0.113594	0.0903001	0.076323	0.0856658
C2H4 + H2 → C2H6	-39.169	-40.9881	-40.5871	-39.5866	-39.1704	-40.9614	-40.652	-40.5604	-39.6344	-39.5599	-41.0013	-41.0073	-41.0003	-40.6003	-40.6063	-40.5993	-39.5998	-39.6058	-39.5988	-41.0032	-41.0092	-41.0022	-40.6022	-40.6082	-40.6012	-39.6017	-39.6077	-39.6007	0.0904372	0.0636602	0.103564	0.105465	0.0115999	0.0764637	0.0151771	0.0247269	0.0266281	0.0385362	0.0863096	0.0117592	0.0516632	0.0535644		0.105465	0.111537	0.10449	0.0266281	0.0326992	0.0256526
SO3 + CO → SO2 + CO2	-41.1401	-49.5531	-45.4899	-47.0805	-38.3049	-46.2456	-42.0422	-42.1824	-43.6348	-43.7729	-49.2916	-49.2917	-49.2916	-45.2283	-45.2285	-45.2283	-46.8189	-46.8191	-46.8189	-46.4737	-46.4739	-46.4737	-42.4104	-42.4106	-42.4104	-44.001	-44.0012	-44.001	3.69443	0.386896	3.43285	0.614972	3.57149	0.123779	0.263955	3.3099	0.492031	3.63918	0.193453	0.331638	3.37759	0.559715		0.614972	0.615149	0.614972	0.492031	0.492209	0.492031
H2 + Cl2 → 2 HCl	-51.2372	-47.9737	-48.3108	-46.8868	-51.0202	-46.7322	-47.414	-47.0693	-45.9046	-45.6453	-47.3047	-47.291	-47.3001	-47.6418	-47.6282	-47.6373	-46.2178	-46.2041	-46.2132	-47.0926	-47.079	-47.0881	-47.4298	-47.4161	-47.4252	-46.0057	-45.9921	-46.0012	1.31308	0.0715939	0.644075	0.432016	1.08438	0.187588	0.1571	0.415381	0.203322	1.27295	0.290737	0.0314618	0.603943	0.391884		0.432016	0.41838	0.427464	0.203322	0.189686	0.19877
C2H2 + H2 → C2H4	-51.7165	-47.1976	-50.4449	-49.4302	-51.6997	-46.9626	-50.394	-50.2098	-49.3581	-49.1951	-47.1316	-47.1242	-47.1305	-50.3789	-50.3715	-50.3778	-49.3642	-49.3568	-49.3631	-47.1159	-47.1085	-47.1148	-50.3631	-50.3557	-50.362	-49.3484	-49.341	-49.3473	0.251105	0.0160253	0.185079	0.169332	0.0862665	0.0354247	0.148813	0.0202411	0.00449392	0.115889	0.0437667	0.119191	0.0498632	0.0341161		0.169332	0.161946	0.168235	0.00449392	0.00289268	0.00339688
SO2 + H2O2 → SO3 + H2O	-52.3355	-51.9681	-47.1296	-46.0599	-55.1789	-55.8	-51.2343	-50.9615	-50.1935	-49.8918	-52.831	-52.7727	-52.8286	-47.9925	-47.9343	-47.9902	-46.9228	-46.8646	-46.9205	-55.6571	-55.5989	-55.6548	-50.8187	-50.7604	-50.8163	-49.749	-49.6907	-49.7466	4.18876	0.356904	3.32585	0.499714	4.13801	0.0333004	0.306161	3.27511	0.44897	4.17408	0.0405245	0.342229	3.31118	0.485039		0.499714	0.557998	0.502084	0.44897	0.507255	0.451341
CO+ 3 H2 → CH4 + H2O	-59.0248	-66.6423	-66.6057	-64.9309	-58.995	-66.477	-66.6396	-66.4405	-64.882	-64.7657	-66.6438	-66.6356	-66.639	-66.6072	-66.599	-66.6024	-64.9324	-64.9242	-64.9276	-66.6204	-66.6122	-66.6156	-66.5838	-66.5756	-66.579	-64.909	-64.9008	-64.9042	0.217363	0.0521437	0.218853	0.195466	0.158001	0.191893	0.00721797	0.159492	0.136105	0.219454	0.170509	0.0542346	0.220944	0.197557		0.195466	0.18727	0.190683	0.136105	0.127909	0.131322
HCN+ 3 H2 → CH4 + NH3	-80.1359	-75.4315	-79.5239	-76.9615	-80.1423	-75.1332	-79.5252	-79.2257	-76.8991	-76.6633	-75.3483	-75.343	-75.3445	-79.4407	-79.4354	-79.4369	-76.8783	-76.873	-76.8745	-75.3581	-75.3528	-75.3543	-79.4505	-79.4453	-79.4467	-76.8881	-76.8829	-76.8843	0.351583	0.0533496	0.26839	0.27823	0.156539	0.15782	0.141694	0.0733462	0.083186	0.237632	0.175287	0.0606007	0.15444	0.16428		0.27823	0.272969	0.274428	0.083186	0.0779249	0.0793842
H2O2 + H2 → 2 H2O	-93.5374	-91.6491	-89.1002	-87.2263	-93.5444	-91.6809	-89.278	-89.1319	-87.3411	-87.258	-91.8669	-91.8162	-91.8642	-89.318	-89.2673	-89.3153	-87.4441	-87.3934	-87.4414	-91.8749	-91.8243	-91.8722	-89.326	-89.2754	-89.3233	-87.4521	-87.4014	-87.4494	0.0114065	0.0203422	0.206363	0.214393	0.0843769	0.0933976	0.0526283	0.133392	0.141423	0.0201963	0.0945748	0.0115524	0.197573	0.205604		0.214393	0.163752	0.21172	0.141423	0.0907819	0.13875
CO+ H2O2 → CO2 + H2O	-93.4756	-101.521	-92.6195	-93.1404	-93.4839	-102.046	-93.2765	-93.1439	-93.8283	-93.6647	-102.123	-102.064	-102.12	-93.2209	-93.1628	-93.2185	-93.7417	-93.6836	-93.7394	-102.131	-102.073	-102.128	-93.2291	-93.171	-93.2268	-93.75	-93.6919	-93.7476	0.494323	0.0299914	0.106991	0.115258	0.56652	0.0904782	0.0422057	0.0347936	0.0430611	0.534906	0.152929	0.0105909	0.0664084	0.0746759		0.115258	0.0571509	0.112888	0.0430611	0.0150462	0.0406906
2 NH3 + 3 Cl2 → N2 + 6 HCl	-116.087	-105.233	-103.33	-101.048	-115.47	-101.654	-100.595	-99.7508	-98.113	-97.4687	-103.14	-103.11	-103.132	-101.237	-101.207	-101.229	-98.9548	-98.9249	-98.9472	-102.533	-102.503	-102.525	-100.63	-100.6	-100.622	-98.3476	-98.3176	-98.3399	3.63663	0.0577085	1.54385	0.936586	3.00667	0.271744	0.572247	0.913899	0.306631	3.48263	0.547992	0.0962849	1.38986	0.782593		0.936586	0.90664	0.928934	0.306631	0.276685	0.298978
3 N2H4 → 4 NH3 + N2	-112.426	-109.977	-105.004	-105.137	-112.507	-109.559	-104.646	-104.587	-104.733	-104.72	-109.611	-109.624	-109.617	-104.639	-104.651	-104.644	-104.772	-104.784	-104.778	-109.688	-109.701	-109.694	-104.716	-104.728	-104.721	-104.849	-104.861	-104.855	0.270702	0.146525	0.0945847	0.0175035	0.19676	0.1607	0.220467	0.168527	0.0914454	0.194333	0.209901	0.222894	0.170953	0.0938723		0.0175035	0.00517998	0.01193	0.0914454	0.0791219	0.085872
H2 + F2 → 2 HF	-146.054	-142.988	-138.014	-135.05	-146.021	-143.186	-138.392	-138.212	-135.355	-135.248	-143.477	-143.501	-143.469	-138.503	-138.527	-138.495	-135.539	-135.563	-135.531	-143.446	-143.471	-143.439	-138.472	-138.497	-138.465	-135.508	-135.533	-135.501	0.0234301	0.174316	0.464971	0.434507	0.0956109	0.281906	0.102136	0.39279	0.362326	0.017989	0.322538	0.215735	0.50639	0.475926		0.434507	0.459109	0.427163	0.362326	0.386928	0.354982
CH4 + 4 H2O2 → CO2 + 6 H2O	-315.063	-309.826	-293.314	-289.888	-315.122	-310.611	-294.471	-294.099	-290.969	-290.673	-311.079	-310.878	-311.074	-294.568	-294.366	-294.562	-291.141	-290.94	-291.136	-311.135	-310.933	-311.13	-294.623	-294.421	-294.618	-291.197	-290.995	-291.192	0.745905	0.0388743	0.507225	0.562972	0.977652	0.178778	0.192873	0.275478	0.331225	0.814948	0.266145	0.0301684	0.438183	0.493929		0.562972	0.361138	0.557365	0.331225	0.129391	0.325618
2 NH3 + 3 F2 → N2 + 6 HF	-400.536	-390.276	-372.44	-365.538	-400.472	-391.015	-373.528	-373.179	-366.464	-366.277	-391.656	-391.741	-391.64	-373.82	-373.905	-373.804	-366.918	-367.002	-366.902	-391.593	-391.678	-391.577	-373.757	-373.842	-373.741	-366.855	-366.94	-366.839	0.372897	0.365876	1.00654	0.94406	0.533313	0.554697	0.20546	0.846128	0.783643	0.282237	0.643395	0.456536	1.0972	1.03472		0.94406	1.02883	0.928031	0.783643	0.868411	0.767615
MAE																													0.720865	0.116647	0.520034	0.276038	0.6566	0.147039	0.130804	0.437235	0.185338	0.686306	0.188495	0.123621	0.50067	0.253276		0.276038	0.265926	0.273278	0.185338	0.180271	0.182154
RMS																													1.34272	0.168408	1.00706	0.376517	1.25003	0.193752	0.18026	0.932929	0.254967	1.31234	0.250181	0.168462	0.988026	0.354166		0.376517	0.373255	0.372915	0.254967	0.261195	0.251182
MAX																													4.18876	0.386896	3.43285	0.94406	4.13801	0.554697	0.572247	3.3099	0.783643	4.17408	0.643395	0.456536	3.37759	1.03472		0.94406	1.02883	0.928934	0.783643	0.868411	0.767615
																													Standard	F12	PBE	PBE + CABS	Standard	F12	F12-Δ	PBE	PBE + CABS	Standard	F12	F12-Δ	PBE	PBE + CABS		PBE + CABS	P86 + CABS	PW91 + CABS	PBE + CABS	P86 + CABS	PW91 + CABS
																													MP2				CCSD					CCSD(T)						MP2			CCSD
Open-shell reaction energies (kcal/mol)
HCl + H → Cl + H2	-3.40828	1.52824	-4.24103	-2.825	-3.02586	1.99778	-3.55779	-3.77149	-2.12225	-2.35546	1.64149	1.6383	1.63972	-4.12778	-4.13097	-4.12955	-2.71175	-2.71494	-2.71352	2.02578	2.02259	2.02401	-3.74349	-3.74668	-3.74526	-2.32746	-2.33065	-2.32923	0.437597	0.0319393	0.324348	0.059945	0.553808	0.129435	0.0842713	0.440559	0.0562656	0.601142	0.101609	0.131606	0.487893	0.1036		0.059945	0.0567578	0.0581734	0.0562656	0.0594528	0.0580372
H2O + F2 → 2 HF + O	-70.0718	-12.3397	-19.3414	-12.9532	-70.0247	-11.1279	-18.6365	-18.1295	-12.0876	-11.7414	-11.2891	-11.3065	-11.2871	-18.2907	-18.3082	-18.2888	-11.9026	-11.92	-11.9006	-11.2449	-11.2623	-11.2429	-18.2465	-18.264	-18.2446	-11.8583	-11.8758	-11.8564	1.22114	0.00928754	0.170471	0.126263	0.81056	0.105688	0.401297	0.240113	0.284321	1.03309	0.167482	0.178768	0.017585	0.061793		0.126263	0.143711	0.124313	0.284321	0.266873	0.286271
CH4 + OH → CH3 + H2O	-2.3305	-17.4146	-12.171	-12.9967	-2.32862	-17.6864	-12.4095	-12.4427	-13.2569	-13.2685	-17.7253	-17.7267	-17.7229	-12.4817	-12.483	-12.4793	-13.3074	-13.3088	-13.305	-17.7235	-17.7248	-17.7211	-12.4799	-12.4812	-12.4774	-13.3056	-13.307	-13.3032	0.232949	0.0388026	0.0777563	0.0759447	0.178843	0.0596308	0.0929085	0.131862	0.130051	0.212664	0.0474822	0.0590877	0.0980415	0.0962298		0.0759447	0.0772907	0.0735186	0.130051	0.131397	0.127625
OH + H2 → H2O + H	-6.59011	-23.8418	-14.0145	-15.8145	-6.58749	-24.1105	-14.3757	-14.2832	-16.2152	-16.0831	-24.2262	-24.229	-24.2232	-14.3989	-14.4017	-14.3959	-16.1988	-16.2016	-16.1959	-24.2235	-24.2263	-24.2205	-14.3962	-14.399	-14.3932	-16.1961	-16.199	-16.1932	0.196919	0.0717247	0.187416	0.184733	0.249603	0.111595	0.0190407	0.134732	0.132049	0.302311	0.0983607	0.0336673	0.0820237	0.0793408		0.184733	0.187548	0.181771	0.132049	0.134864	0.129087
CO + OH → CO2 + H	-6.52828	-33.714	-17.5339	-21.7286	-6.52695	-34.4752	-18.3743	-18.2951	-22.7024	-22.4898	-34.4819	-34.4772	-34.4792	-18.3018	-18.2971	-18.2991	-22.4965	-22.4919	-22.4938	-34.4794	-34.4748	-34.4768	-18.2993	-18.2947	-18.2967	-22.4941	-22.4894	-22.4914	0.679835	0.0813739	0.0880437	0.0855975	0.731746	0.108676	0.0294632	0.0361331	0.0336869	0.81702	0.156715	0.0558106	0.0491408	0.051587		0.0855975	0.080947	0.0829385	0.0336869	0.0290363	0.0310279
CH3 + Cl2 → CH3Cl +Cl	-34.2555	-31.0801	-31.225	-30.2041	-33.6373	-29.7265	-30.0096	-29.8714	-28.9349	-28.8505	-30.6215	-30.6063	-30.6179	-30.7663	-30.7511	-30.7627	-29.7455	-29.7303	-29.7419	-30.0052	-29.99	-30.0016	-30.15	-30.1348	-30.1464	-29.1292	-29.114	-29.1256	1.54978	0.196175	1.09112	0.474843	1.41654	0.201211	0.0629392	0.957886	0.341607	1.58242	0.313235	0.228814	1.12376	0.507481		0.474843	0.459634	0.471237	0.341607	0.326398	0.338001
S + 2 HCl → H2S + Cl2	2.28345	-25.6255	-22.0002	-25.586	1.306	-28.505	-24.3849	-24.8797	-28.0963	-28.4655	-27.0574	-27.0751	-27.0631	-23.4321	-23.4498	-23.4378	-27.0179	-27.0356	-27.0236	-28.0296	-28.0473	-28.0353	-24.4044	-24.4221	-24.41	-27.9902	-28.0079	-27.9958	2.90201	0.022475	1.47007	0.497838	2.4818	0.0970951	0.397731	1.04986	0.0776326	2.71768	0.207372	0.161853	1.28574	0.313511		0.497838	0.480136	0.492169	0.0776326	0.0599301	0.0719637
2 NO + O2 → 2 NO2	13.3015	-31.8281	-18.6603	-28.7902	13.3451	-33.0331	-19.711	-19.8652	-30.1185	-29.9952	-33.1866	-33.2032	-33.182	-20.0188	-20.0354	-20.0141	-30.1487	-30.1653	-30.1441	-33.1422	-33.1588	-33.1376	-19.9744	-19.991	-19.9698	-30.1044	-30.121	-30.0997	1.0484	0.156568	0.310102	0.26573	0.868949	0.181769	0.336016	0.489551	0.445178	0.902505	0.425736	0.30246	0.455995	0.411622		0.26573	0.282318	0.261093	0.445178	0.461767	0.440541
N + O2 → NO + O	-34.9795	-19.7435	-33.3624	-32.63	-34.9996	-21.0778	-34.2859	-34.6967	-33.5773	-33.9643	-21.2669	-21.3031	-21.2671	-34.8858	-34.922	-34.886	-34.1534	-34.1895	-34.1535	-21.2862	-21.3224	-21.2863	-34.9051	-34.9413	-34.9052	-34.1726	-34.2088	-34.1728	1.30717	0.0270993	0.216208	0.235462	1.00343	0.0799635	0.330839	0.519947	0.539202	0.943059	0.00421362	0.391211	0.580319	0.599574		0.235462	0.271648	0.23561	0.539202	0.575387	0.539349
4 HCl+ O2 → 2 H2O + 2 Cl2	-30.4071	-23.3919	-34.2074	-33.8536	-30.8209	-26.7348	-36.7861	-37.5504	-36.5506	-37.1966	-26.0864	-26.1379	-26.0904	-36.902	-36.9534	-36.9059	-36.5482	-36.5996	-36.5521	-26.4941	-26.5456	-26.4981	-37.3097	-37.3612	-37.3136	-36.9559	-37.0074	-36.9598	3.28309	0.0598587	0.588555	0.180826	2.68895	0.110276	0.653994	0.00558043	0.41331	2.92917	0.232222	0.413774	0.23464	0.17309		0.180826	0.129342	0.176876	0.41331	0.464794	0.41726
NO+ H2O2 → NO2 + H2O	-20.446	-47.8936	-33.0158	-37.8078	-20.4412	-48.0978	-33.3264	-33.22	-38.2204	-38.012	-48.1123	-48.0579	-48.1099	-33.2346	-33.1801	-33.2321	-38.0266	-37.9721	-38.0241	-48.1063	-48.0519	-48.1039	-33.2286	-33.1741	-33.2262	-38.0206	-37.9661	-38.0182	0.207139	0.00289725	0.0116167	0.00565546	0.258759	0.051832	0.0545173	0.0400033	0.0459645	0.279808	0.132817	0.0755663	0.0610524	0.0670136		0.00565546	0.0487974	0.00324042	0.0459645	0.100417	0.0483796
2 NO → N2 + O2	-28.3258	-55.4956	-40.6922	-41.6406	-28.332	-55.2745	-40.4977	-40.4711	-41.4093	-41.4195	-55.1097	-55.0917	-55.1099	-40.3062	-40.2883	-40.3064	-41.2546	-41.2367	-41.2549	-55.1158	-55.0979	-55.1161	-40.3124	-40.2944	-40.3126	-41.2608	-41.2428	-41.261	0.18979	0.0313047	0.19616	0.190011	0.1973	0.00282085	0.0237948	0.18865	0.182501	0.148688	0.0825679	0.0724067	0.237262	0.231113		0.190011	0.207941	0.189785	0.182501	0.200431	0.182275
2 H2O2 → 2 H2O + O2	-54.1935	-63.959	-47.3713	-46.8254	-54.2275	-63.1625	-46.9418	-46.5748	-46.3224	-46.0289	-63.038	-62.9125	-63.0378	-46.4503	-46.3248	-46.4501	-45.9044	-45.7789	-45.9042	-63.0705	-62.945	-63.0703	-46.4828	-46.3573	-46.4826	-45.9368	-45.8113	-45.9366	0.63412	0.162362	0.286869	0.254419	0.351431	0.0781045	0.445051	0.569557	0.537108	0.342889	0.160102	0.453593	0.578099	0.54565		0.254419	0.379913	0.254612	0.537108	0.662602	0.537301
Cl2 + H → HCl + Cl	-54.6454	-46.4454	-52.5519	-49.7118	-54.0461	-44.7344	-50.9718	-50.8408	-48.0268	-48.0008	-45.6632	-45.6527	-45.6604	-51.7696	-51.7592	-51.7668	-48.9295	-48.9191	-48.9268	-45.0668	-45.0564	-45.0641	-51.1733	-51.1628	-51.1705	-48.3332	-48.3227	-48.3304	1.75067	0.0396546	0.968423	0.372071	1.63819	0.0581531	0.0728287	0.855939	0.259587	1.87409	0.189127	0.163068	1.09184	0.495484		0.372071	0.361622	0.36929	0.259587	0.249139	0.256807
2 SO2 + O2 → 2 SO3	-50.4776	-39.9772	-46.8879	-45.2945	-56.1303	-48.4374	-55.5269	-55.3481	-54.0646	-53.7547	-42.624	-42.6329	-42.6194	-49.5347	-49.5437	-49.5302	-47.9413	-47.9502	-47.9367	-48.2438	-48.2527	-48.2393	-55.1546	-55.1635	-55.15	-53.5611	-53.5701	-53.5566	9.01164	0.551447	6.36484	0.745009	8.62746	0.0115037	0.167271	5.98066	0.360833	8.69106	0.0790529	0.230866	6.04426	0.424428		0.745009	0.736084	0.749556	0.360833	0.351908	0.365381
Cl + OH → HOCl	-16.5749	-62.6519	-52.1401	-57.0116	-17.2302	-64.6257	-53.8299	-54.1139	-58.8205	-58.9854	-63.7294	-63.7418	-63.7288	-53.2176	-53.2301	-53.217	-58.0891	-58.1015	-58.0884	-64.3846	-64.3971	-64.384	-53.8729	-53.8853	-53.8722	-58.7443	-58.7568	-58.7437	1.8396	0.134217	0.762068	0.106815	1.56853	0.121319	0.405289	0.490995	0.164257	1.75238	0.0565256	0.221441	0.674844	0.0195913		0.106815	0.0943876	0.107449	0.164257	0.176685	0.163624
H2S + F2 → S + 2 HF	-97.1	-69.3891	-67.7034	-62.5775	-96.3065	-67.9487	-66.593	-66.2631	-61.354	-61.1372	-69.1145	-69.135	-69.1061	-67.4288	-67.4494	-67.4204	-62.303	-62.3235	-62.2945	-68.3239	-68.3444	-68.3154	-66.6382	-66.6587	-66.6297	-61.5123	-61.5329	-61.5039	1.5655	0.125197	1.29096	0.500329	1.30181	0.191413	0.138495	1.02727	0.236637	1.46273	0.239173	0.0224209	1.18819	0.397553		0.500329	0.520865	0.491869	0.236637	0.257172	0.228176
2 NH2 → N2H4	-38.8048	-78.6383	-68.6078	-71.9272	-38.8212	-79.7922	-69.5219	-69.7618	-72.9267	-73.0812	-79.7743	-79.7751	-79.7716	-69.7439	-69.7446	-69.7412	-73.0633	-73.064	-73.0605	-79.79	-79.7907	-79.7872	-69.7596	-69.7603	-69.7568	-73.0789	-73.0796	-73.0762	1.09147	0.0625004	0.0446049	0.0602583	0.873625	0.0404704	0.280344	0.262449	0.278102	0.963173	0.0363008	0.190796	0.172901	0.188554		0.0602583	0.0609755	0.0574975	0.278102	0.27882	0.275342
NO + N → O + N2	-63.3054	-75.2392	-74.0546	-74.2706	-63.3317	-76.3523	-74.7836	-75.1678	-74.9866	-75.3837	-76.3766	-76.3949	-76.377	-75.192	-75.2103	-75.1924	-75.408	-75.4262	-75.4084	-76.402	-76.4203	-76.4024	-75.2174	-75.2357	-75.2178	-75.4334	-75.4516	-75.4338	1.11738	0.00420537	0.0200479	0.0454513	0.806132	0.0771426	0.307044	0.331297	0.3567	0.794372	0.0783543	0.318804	0.343057	0.368461		0.0454513	0.0637071	0.0458254	0.3567	0.374956	0.357075
O + 2 HCl → H2O + Cl2	-24.7448	-82.6748	-70.3622	-75.2103	-24.9758	-85.3259	-72.3413	-73.0132	-77.3626	-77.8614	-84.8828	-84.9036	-84.882	-72.5702	-72.591	-72.5694	-77.4183	-77.4391	-77.4175	-85.1087	-85.1294	-85.1078	-72.796	-72.8168	-72.7952	-77.6442	-77.6649	-77.6433	2.55765	0.093435	0.349574	0.123772	1.99055	0.0113699	0.660532	0.217523	0.443326	2.28804	0.135681	0.363042	0.0799673	0.145835		0.123772	0.102982	0.124614	0.443326	0.464115	0.442483
2 SiH3 → Si2H6	-58.7414	-78.6512	-76.8602	-78.4419	-58.978	-80.1365	-77.7338	-78.3455	-79.369	-79.9272	-79.6371	-79.4163	-79.638	-77.8461	-77.6254	-77.847	-79.4278	-79.2071	-79.4287	-79.8712	-79.6505	-79.8721	-78.0802	-77.8595	-78.0811	-79.6619	-79.4412	-79.6628	1.52827	0.0430053	0.542397	0.308268	0.979233	0.105629	0.506027	0.00663537	0.240765	1.02984	0.102759	0.455417	0.0439754	0.190154		0.308268	0.528995	0.307374	0.240765	0.0200381	0.241659
CH3 + SH → CH3SH	-53.0945	-81.8562	-75.458	-78.4777	-53.5088	-83.2462	-76.6566	-76.8481	-79.7417	-79.8678	-82.709	-82.7108	-82.7086	-76.3108	-76.3126	-76.3104	-79.3305	-79.3323	-79.3301	-83.1219	-83.1236	-83.1214	-76.7237	-76.7254	-76.7232	-79.7434	-79.7451	-79.7429	1.25468	0.135371	0.40184	0.0110185	1.06967	0.128909	0.320378	0.216833	0.196026	1.14938	0.114622	0.240671	0.29654	0.116318		0.0110185	0.0127595	0.0105558	0.196026	0.197766	0.195563
SO2 + O → SO3	-34.78	-90.9674	-76.7024	-80.9307	-37.6305	-96.1771	-81.7117	-81.9121	-86.1197	-86.1404	-93.1516	-93.1512	-93.1466	-78.8866	-78.8861	-78.8815	-83.1149	-83.1144	-83.1098	-95.9835	-95.983	-95.9784	-81.7185	-81.718	-81.7134	-85.9468	-85.9463	-85.9417	5.42193	0.212218	3.23772	0.405863	4.95981	0.0495201	0.2499	2.7756	0.0562541	5.16899	0.0199569	0.0407219	2.98478	0.152924		0.405863	0.406353	0.410955	0.0562541	0.055764	0.0511626
CS + O → CO + S	-77.4566	-94.7748	-89.8837	-88.4225	-76.6465	-94.0806	-89.2306	-89.1895	-87.7764	-87.7284	-95.1637	-95.1622	-95.1598	-90.2726	-90.2711	-90.2688	-88.8115	-88.81	-88.8076	-94.3526	-94.3511	-94.3487	-89.4615	-89.46	-89.4576	-88.0003	-87.9988	-87.9965	0.785187	0.0910419	1.17415	0.363	0.690253	0.037179	0.00389193	1.07921	0.268066	0.705457	0.059363	0.0113122	1.09442	0.28327		0.363	0.3615	0.359131	0.268066	0.266566	0.264197
CH3 + Cl → CH3Cl	-60.0388	-90.8565	-83.6126	-86.8479	-60.4277	-92.3146	-84.8998	-85.0707	-88.2057	-88.306	-91.7785	-91.7713	-91.7763	-84.5347	-84.5275	-84.5324	-87.7699	-87.7627	-87.7677	-92.1681	-92.1609	-92.1659	-84.9243	-84.9171	-84.9221	-88.1596	-88.1523	-88.1573	1.29722	0.160875	0.375164	0.0144548	1.08385	0.203366	0.37425	0.161789	0.22783	1.2012	0.15659	0.256894	0.279145	0.110473		0.0144548	0.00724014	0.0122069	0.22783	0.220615	0.225582
CH3OH + O → HCHO + H2O	-47.4175	-100.71	-88.1253	-92.6181	-47.4318	-102.156	-89.1478	-89.5719	-93.7559	-94.0647	-102.251	-102.259	-102.248	-89.6667	-89.6751	-89.6638	-94.1595	-94.168	-94.1566	-102.263	-102.271	-102.26	-89.6787	-89.6872	-89.6758	-94.1716	-94.18	-94.1687	1.31542	0.131142	0.225992	0.238016	0.934549	0.0879563	0.512016	0.606866	0.61889	1.07598	0.0618307	0.370582	0.465431	0.477455		0.238016	0.246436	0.235101	0.61889	0.62731	0.615975
CH3 + OH → CH3OH	-63.9967	-103.917	-94.3108	-97.5245	-64.0062	-104.999	-95.1545	-95.3927	-98.458	-98.6063	-104.975	-104.974	-104.972	-95.3682	-95.3675	-95.3652	-98.5819	-98.5811	-98.5789	-104.984	-104.983	-104.981	-95.3769	-95.3761	-95.3739	-98.5905	-98.5897	-98.5875	0.998015	0.0838415	0.0593981	0.0680208	0.775717	0.0679789	0.306139	0.281695	0.290318	0.868648	0.0648456	0.213208	0.188765	0.197388		0.0680208	0.0672575	0.0650214	0.290318	0.289555	0.287319
NH + H → NH2	-68.2035	-98.5876	-97.2898	-98.5796	-68.2269	-99.6137	-97.932	-98.316	-99.2536	-99.6058	-99.5736	-99.577	-99.5726	-98.2759	-98.2792	-98.2748	-99.5657	-99.569	-99.5646	-99.5969	-99.6002	-99.5958	-98.2992	-98.3025	-98.2981	-99.589	-99.5923	-99.5879	0.992518	0.0336328	0.00644556	0.0168381	0.639258	0.00292576	0.386892	0.346814	0.370097	0.673783	0.000189582	0.352368	0.312289	0.335573		0.0168381	0.0201597	0.0157635	0.370097	0.373419	0.369023
Si + 2 H2 → SiH4	-90.9914	-105.345	-103.398	-104.21	-91.9888	-107.137	-105.069	-105.19	-105.899	-106.001	-105.972	-105.994	-105.974	-104.025	-104.048	-104.027	-104.836	-104.859	-104.838	-106.958	-106.981	-106.96	-105.012	-105.034	-105.013	-105.823	-105.845	-105.825	1.6321	0.159556	1.00529	0.018835	1.47234	0.19843	0.319313	0.845533	0.140922	1.44422	0.245326	0.347443	0.817403	0.169052		0.018835	0.00356299	0.0170469	0.140922	0.163321	0.142711
CS + S → CS2	-69.9587	-115.496	-99.3228	-105.202	-70.8165	-117.974	-101.566	-101.802	-107.579	-107.681	-116.829	-116.868	-116.828	-100.656	-100.695	-100.655	-106.535	-106.575	-106.535	-117.683	-117.723	-117.683	-101.51	-101.55	-101.51	-107.389	-107.429	-107.389	2.57397	0.0951711	1.24095	0.386556	2.18957	0.0533026	0.289233	0.856548	0.00215182	2.37197	0.00452187	0.106832	1.03895	0.184554		0.386556	0.346991	0.386954	0.00215182	0.0374133	0.00254983
NH2 + H → NH3	-86.3294	-116.443	-113.329	-114.679	-86.358	-117.242	-113.853	-114.127	-115.229	-115.478	-117.207	-117.208	-117.206	-114.093	-114.094	-114.091	-115.443	-115.444	-115.442	-117.236	-117.237	-117.235	-114.121	-114.122	-114.12	-115.471	-115.472	-115.47	0.779547	0.0192159	0.015491	0.0129909	0.517134	0.00739135	0.281629	0.246922	0.275404	0.547359	0.00263946	0.251404	0.216697	0.245179		0.0129909	0.0139426	0.0117137	0.275404	0.276356	0.274127
2 H2 + O2 → 2 H2O	-132.881	-119.339	-130.829	-127.627	-132.861	-120.199	-131.614	-131.689	-128.36	-128.487	-120.696	-120.72	-120.691	-132.186	-132.21	-132.18	-128.984	-129.008	-128.979	-120.679	-120.704	-120.674	-132.169	-132.193	-132.164	-128.967	-128.992	-128.962	0.656933	0.203046	0.699594	0.683206	0.520185	0.2649	0.339794	0.836342	0.819954	0.383282	0.349252	0.476698	0.973245	0.956857		0.683206	0.707417	0.678052	0.819954	0.844165	0.8148
CO2 + C → 2 CO	-104.798	-129.339	-126.127	-128.22	-104.874	-130.3	-126.743	-127.089	-128.881	-129.181	-130.233	-130.218	-130.233	-127.021	-127.007	-127.021	-129.113	-129.099	-129.113	-130.303	-130.288	-130.303	-127.091	-127.077	-127.091	-129.183	-129.169	-129.183	0.948442	0.0130724	0.0546461	0.0152574	0.707175	0.0914111	0.25434	0.186621	0.256525	0.802621	0.140991	0.158894	0.0911754	0.161079		0.0152574	0.000735903	0.0153257	0.256525	0.242003	0.256593
CO + O → CO2	-75.9201	-140.521	-122.192	-128.011	-75.9354	-142.423	-123.754	-124.094	-129.754	-129.913	-142.443	-142.443	-142.438	-124.115	-124.115	-124.11	-129.934	-129.933	-129.929	-142.457	-142.457	-142.452	-124.129	-124.129	-124.124	-129.948	-129.947	-129.943	1.72749	0.174678	0.195128	0.209109	1.38831	0.173299	0.513855	0.534305	0.548285	1.52981	0.21341	0.37236	0.392811	0.406791		0.209109	0.208796	0.204017	0.548285	0.547973	0.543194
C + H2O → CO + H2	-104.736	-139.211	-129.647	-134.134	-104.813	-140.665	-130.742	-131.101	-135.368	-135.588	-140.488	-140.466	-140.489	-130.924	-130.902	-130.924	-135.411	-135.389	-135.411	-140.558	-140.536	-140.559	-130.994	-130.972	-130.995	-135.481	-135.459	-135.482	1.43136	0.0227216	0.154018	0.0838778	1.18932	0.0943304	0.264762	0.0880226	0.158163	1.31733	0.0826373	0.136751	0.0399891	0.0301511		0.0838778	0.105866	0.0835066	0.158163	0.136175	0.158534
N2H4 + O2 → N2 + 2 H2O	-145.274	-130.206	-138.095	-136.264	-145.303	-131.024	-138.731	-138.913	-136.87	-137.082	-131.384	-131.419	-131.384	-139.273	-139.308	-139.273	-137.442	-137.478	-137.443	-131.412	-131.448	-131.413	-139.301	-139.337	-139.302	-137.471	-137.506	-137.471	0.768437	0.0494894	0.409153	0.437731	0.618919	0.0173196	0.199007	0.558671	0.587249	0.54264	0.0631392	0.275286	0.63495	0.663528		0.437731	0.473358	0.438437	0.587249	0.622876	0.587955
2 NH → N2 + H2	-103.767	-181.987	-161.273	-168.543	-103.855	-184.52	-163.083	-163.806	-170.525	-171.076	-184.431	-184.449	-184.431	-163.717	-163.735	-163.718	-170.987	-171.005	-170.988	-184.513	-184.531	-184.513	-163.799	-163.817	-163.8	-171.069	-171.087	-171.07	2.52928	0.00379366	0.0852123	0.00327809	1.94248	0.132131	0.590589	0.501583	0.583517	2.16171	0.180305	0.371367	0.282361	0.364295		0.00327809	0.0147654	0.00267795	0.583517	0.60156	0.584117
C + S2 → CS2	-125.516	-181.295	-165.791	-173.612	-125.958	-183.454	-167.46	-167.95	-175.461	-175.771	-183.039	-183.062	-183.039	-167.535	-167.558	-167.535	-175.356	-175.379	-175.356	-183.478	-183.501	-183.478	-167.974	-167.997	-167.974	-175.795	-175.818	-175.795	1.7686	0.390682	0.0245861	0.414342	1.44953	0.218989	0.70975	0.294482	0.73341	1.47947	0.370386	0.679816	0.264548	0.703477		0.414342	0.437366	0.414369	0.73341	0.756434	0.733437
2 CO+ 2 NO → N2 + 2 CO2	-161.084	-194.579	-178.56	-181.096	-161.072	-196.203	-180.109	-180.184	-182.743	-182.72	-196.317	-196.308	-196.312	-180.298	-180.289	-180.293	-182.834	-182.825	-182.829	-196.307	-196.298	-196.303	-180.288	-180.279	-180.284	-182.824	-182.815	-182.82	1.43298	0.19104	0.30469	0.294924	1.28717	0.261882	0.336845	0.450495	0.440728	1.26401	0.383392	0.360004	0.473654	0.463888		0.294924	0.286274	0.290602	0.440728	0.432078	0.436407
CH4 + 2 O2 → CO2 + 2 H2O	-206.676	-181.908	-198.572	-196.238	-206.667	-184.286	-200.587	-200.95	-198.325	-198.615	-185.003	-185.053	-184.998	-201.667	-201.716	-201.662	-199.333	-199.382	-199.327	-184.994	-185.043	-184.989	-201.658	-201.707	-201.653	-199.324	-199.373	-199.318	2.01415	0.363598	1.08096	1.07181	1.68051	0.334987	0.697229	1.41459	1.40544	1.50073	0.586348	0.877018	1.59438	1.58523		1.07181	1.12096	1.06659	1.40544	1.45459	1.40022
4 NH3 + 5 O2 → 4 NO + 6H2O	-266.743	-169.65	-227.897	-220.375	-266.739	-172.963	-230.553	-231.211	-223.059	-223.688	-174.32	-174.451	-174.316	-232.567	-232.698	-232.563	-225.045	-225.175	-225.041	-174.316	-174.447	-174.313	-232.564	-232.694	-232.56	-225.041	-225.172	-225.037	2.95559	0.357603	1.71436	1.71072	2.44812	0.207017	0.865079	2.22184	2.21819	2.11963	0.564454	1.19357	2.55033	2.54668		1.71072	1.84114	1.70681	2.21819	2.34861	2.21429
2 NH3 + 2 NO + O → 2 N2 + 3 H2O	-199.564	-266.795	-248.591	-251.752	-199.599	-268.989	-250.22	-250.785	-253.435	-253.946	-269.219	-269.243	-269.215	-251.015	-251.04	-251.011	-254.176	-254.2	-254.172	-269.251	-269.276	-269.247	-251.048	-251.072	-251.043	-254.208	-254.233	-254.204	2.01432	0.179697	0.409565	0.441978	1.47554	0.152919	0.718485	0.948352	0.980765	1.5859	0.0975217	0.608124	0.837992	0.870405		0.441978	0.466375	0.437659	0.980765	1.00516	0.976446
C + O2 → CO2	-237.556	-268.422	-263.995	-267.675	-237.614	-271.229	-266.354	-266.802	-270.215	-270.482	-271.44	-271.435	-271.435	-267.013	-267.007	-267.008	-270.693	-270.687	-270.688	-271.494	-271.488	-271.489	-267.067	-267.061	-267.062	-270.747	-270.741	-270.742	2.57121	0.235417	0.446204	0.500192	2.19165	0.16765	0.614979	0.825766	0.879754	2.21532	0.324968	0.591305	0.802092	0.85608		0.500192	0.49495	0.495713	0.879754	0.874512	0.875275
CS2 + 3 O2 → CO2 + 2 SO2	-252.468	-239.507	-258.119	-258.419	-261.422	-253.595	-271.894	-272.208	-272.46	-272.507	-244.759	-244.778	-244.754	-263.371	-263.39	-263.366	-263.671	-263.69	-263.665	-253.657	-253.676	-253.651	-272.269	-272.288	-272.264	-272.569	-272.588	-272.563	13.8267	0.261776	8.57459	0.323302	13.5455	0.228907	0.542988	8.29338	0.604514	13.2693	0.772327	0.819177	8.01719	0.880702		0.323302	0.342243	0.317802	0.604514	0.623456	0.599014
CH4 + 4 NO → 2 N2 + CO2 + 2 H2O	-263.328	-292.9	-279.956	-279.519	-263.331	-294.835	-281.583	-281.892	-281.143	-281.454	-295.223	-295.236	-295.218	-282.279	-282.293	-282.275	-281.842	-281.855	-281.837	-295.226	-295.239	-295.221	-282.282	-282.296	-282.278	-281.845	-281.858	-281.84	1.63457	0.300989	0.688643	0.691787	1.28591	0.340629	0.64964	1.03729	1.04044	1.20335	0.421213	0.732204	1.11986	1.123		0.691787	0.705082	0.687018	1.04044	1.05373	1.03567
CH4 + NH3 + 3 O → HCN + 3 H2O	-147.81	-316.514	-276.495	-289.33	-147.846	-321.041	-279.741	-281.022	-292.902	-293.857	-321.214	-321.241	-321.202	-281.195	-281.222	-281.183	-294.03	-294.057	-294.018	-321.246	-321.272	-321.233	-281.227	-281.254	-281.214	-294.061	-294.088	-294.049	4.08531	0.441737	0.615111	0.646502	2.87505	0.370835	1.65199	1.82537	1.85676	3.28293	0.289881	1.24411	1.41749	1.44888		0.646502	0.673223	0.63412	1.85676	1.88348	1.84437
2 C + H2 → C2H2	-215.444	-305.745	-282.672	-290.877	-215.538	-308.788	-285.046	-285.714	-293.428	-293.92	-308.51	-308.451	-308.504	-285.437	-285.377	-285.43	-293.642	-293.582	-293.635	-308.602	-308.542	-308.595	-285.528	-285.469	-285.522	-293.734	-293.674	-293.727	2.93952	0.10317	0.174404	0.082756	2.28808	0.0860173	0.754607	0.477033	0.568681	2.49519	0.0555166	0.547491	0.269917	0.361565		0.082756	0.142504	0.0896061	0.568681	0.508932	0.561831
4 NH3 + 3 O2 → 2 N2 + 6 H2O	-323.395	-280.641	-309.282	-303.656	-323.403	-283.512	-311.548	-312.153	-305.878	-306.527	-284.539	-284.634	-284.536	-313.18	-313.274	-313.176	-307.554	-307.649	-307.551	-284.548	-284.643	-284.545	-313.188	-313.283	-313.185	-307.563	-307.657	-307.559	2.57601	0.294993	1.32204	1.3307	2.05352	0.212659	0.817489	1.84454	1.85319	1.82225	0.399318	1.04875	2.0758	2.08446		1.3307	1.42525	1.32724	1.85319	1.94775	1.84974
MAE																													2.02674	0.138648	0.834521	0.32034	1.72618	0.127665	0.396558	0.911119	0.490429	1.78855	0.188997	0.358517	0.926308	0.484394		0.32034	0.337669	0.318183	0.490429	0.500787	0.488287
RMS																													3.03879	0.187356	1.73494	0.470967	2.79051	0.156333	0.493329	1.70441	0.686125	2.81636	0.252605	0.462912	1.71107	0.710623		0.470967	0.497653	0.468801	0.686125	0.7097	0.683614
MAX																													13.8267	0.551447	8.57459	1.71072	13.5455	0.370835	1.65199	8.29338	2.21819	13.2693	0.772327	1.24411	8.01719	2.54668		1.71072	1.84114	1.70681	2.21819	2.34861	2.21429
																													Standard	F12	PBE	PBE + CABS	Standard	F12	F12-Δ	PBE	PBE + CABS	Standard	F12	F12-Δ	PBE	PBE + CABS		PBE + CABS	P86 + CABS	PW91 + CABS	PBE + CABS	P86 + CABS	PW91 + CABS
																													MP2				CCSD					CCSD(T)						MP2			CCSD
[truncated: 3 more columns]

## Sheet: aug-cc-pV5Z
	HF energy (a.u.)	MP2 correlation energy (a.u.)	CCSD correlation energy (a.u.)	(T) correction (a.u.)	CCSD(T) correlation energy (a.u.)
F2	-198.774	-0.591472	-0.587616	-0.0220611	-0.609677
Cl2	-919.01	-0.436751	-0.462018	-0.0230012	-0.485019
ClF	-558.919	-0.510435	-0.520526	-0.0214135	-0.541939
ClO	-534.31	-0.447661	-0.47052	-0.021876	-0.492396
Si2	-577.758	-0.204522	-0.219518	-0.0179771	-0.237495
NH	-54.9785	-0.161216	-0.176091	-0.00490146	-0.180992
CH	-38.2799	-0.117013	-0.137736	-0.00397298	-0.141709
S2	-795.092	-0.381434	-0.389067	-0.0249936	-0.414061
OH	-75.4228	-0.23183	-0.241058	-0.00678012	-0.247838
HCl	-460.113	-0.232215	-0.248637	-0.0102856	-0.258923
P2	-681.497	-0.31233	-0.319855	-0.0251781	-0.345033
O2	-149.655	-0.539909	-0.508934	-0.0245948	-0.533529
SO	-472.4	-0.453821	-0.445965	-0.0244305	-0.470395
SiH2(3B1)	-290.027	-0.100795	-0.120307	-0.00375719	-0.124064
HF	-100.07	-0.310223	-0.307794	-0.0086233	-0.316417
NO	-129.299	-0.455934	-0.447003	-0.0223084	-0.469312
SiH2(1A1)	-290.035	-0.12043	-0.143929	-0.00432064	-0.148249
PH2	-341.887	-0.159207	-0.180641	-0.00689668	-0.187538
HOCl	-534.934	-0.496741	-0.507659	-0.0226901	-0.530349
CS	-435.362	-0.336418	-0.344916	-0.0241493	-0.369065
CN	-92.2198	-0.35916	-0.356622	-0.0230277	-0.37965
CH2(1A1)	-38.896	-0.152361	-0.173942	-0.00556128	-0.179503
NH2	-55.5872	-0.21039	-0.222942	-0.00698652	-0.229929
SH2	-398.72	-0.214184	-0.233557	-0.00989712	-0.243455
CH2(3B1)	-38.9354	-0.134759	-0.150802	-0.00410529	-0.154907
SiO	-363.852	-0.37659	-0.369948	-0.0207428	-0.390691
N2	-108.989	-0.415165	-0.404663	-0.0215715	-0.426234
SiH3	-290.645	-0.129587	-0.152513	-0.0041325	-0.156645
H2O	-76.067	-0.293237	-0.293728	-0.00969465	-0.303423
PH3	-342.494	-0.187906	-0.211622	-0.00794427	-0.219566
CO	-112.789	-0.394897	-0.390732	-0.0195485	-0.410281
SO2	-547.319	-0.741677	-0.72046	-0.0405183	-0.760978
H2O2	-150.851	-0.555656	-0.553781	-0.0224257	-0.576207
HCO	-113.297	-0.415263	-0.413045	-0.0200224	-0.433068
NH3	-56.2249	-0.258957	-0.266356	-0.00916286	-0.275519
CH3	-39.5766	-0.177777	-0.194044	-0.0055663	-0.199611
HCN	-92.9132	-0.380412	-0.37647	-0.020448	-0.396918
SiH4	-291.268	-0.157228	-0.182845	-0.00442893	-0.187274
H2CO	-113.922	-0.438032	-0.440216	-0.0192753	-0.459491
CO2	-187.722	-0.670488	-0.649854	-0.033084	-0.682938
CH3Cl	-499.157	-0.418244	-0.441456	-0.0188138	-0.46027
C2H2	-76.8544	-0.33876	-0.343642	-0.0184428	-0.362085
CH4	-40.217	-0.214889	-0.230843	-0.00713211	-0.237975
N2H4	-111.236	-0.485035	-0.494029	-0.0193364	-0.513365
CH3SH	-437.766	-0.402776	-0.428139	-0.018549	-0.446688
CH3OH	-115.101	-0.47391	-0.483976	-0.017543	-0.501519
Si2H6	-581.384	-0.291887	-0.334538	-0.0108284	-0.345367
C2H4	-78.0705	-0.365083	-0.382139	-0.0168001	-0.398939
C2H6	-79.2665	-0.401642	-0.425003	-0.0151822	-0.440185
F	-99.4112	-0.237294	-0.245294	-0.00522787	-0.250522
C	-37.6886	-0.0795157	-0.0970944	-0.00259601	-0.0996904
H	-0.499995	0	0	0	0
Cl	-459.485	-0.19049	-0.209162	-0.00799557	-0.217157
N	-54.4009	-0.110736	-0.12419	-0.0030698	-0.127259
O	-74.8123	-0.171387	-0.184325	-0.00414324	-0.188468
P	-340.719	-0.0922951	-0.106768	-0.0048028	-0.11157
Si	-288.855	-0.0664047	-0.0814691	-0.00315542	-0.0846245
S	-397.508	-0.140506	-0.158377	-0.00641424	-0.164792
HCOOH	-188.859	-0.701106	-0.694049	-0.0307748	-0.724824
CS2	-832.981	-0.550939	-0.551248	-0.0400946	-0.591343
HNCO	-167.843	-0.640479	-0.626214	-0.0330498	-0.659264
COCl2	-1031.82	-0.862765	-0.871294	-0.0464452	-0.917739
SO3	-622.19	-1.00478	-0.97341	-0.0515887	-1.025
SH	-398.105	-0.178449	-0.197859	-0.00809917	-0.205958
NO2	-204.116	-0.762207	-0.72725	-0.0426945	-0.769945
H2	-1.13364	-0.033728	-0.0406185	0	-0.0406185

## Sheet: aug-cc-pV6Z
	HF energy (a.u.)	MP2 correlation energy (a.u.)	CCSD correlation energy (a.u.)	(T) correction (a.u.)	CCSD(T) correlation energy (a.u.)
F2	-198.775	-0.599146	-0.593111	-0.022323	-0.615434
Cl2	-919.012	-0.443767	-0.466526	-0.023466	-0.489992
ClF	-558.921	-0.517707	-0.525503	-0.0217502	-0.547253
ClO	-534.312	-0.45392	-0.474668	-0.0222144	-0.496882
Si2	-577.76	-0.206802	-0.220495	-0.0181463	-0.238641
NH	-54.9786	-0.162881	-0.17706	-0.00495223	-0.182012
CH	-38.28	-0.118178	-0.138304	-0.00400754	-0.142311
S2	-795.094	-0.387306	-0.392483	-0.0253963	-0.417879
OH	-75.423	-0.234611	-0.24288	-0.00686025	-0.24974
HCl	-460.114	-0.235656	-0.250806	-0.0104886	-0.261295
P2	-681.499	-0.316387	-0.321961	-0.0254445	-0.347405
O2	-149.655	-0.545421	-0.512606	-0.0248355	-0.537442
SO	-472.401	-0.459347	-0.449458	-0.0247244	-0.474183
SiH2(3B1)	-290.028	-0.101769	-0.12075	-0.00379458	-0.124545
HF	-100.071	-0.314175	-0.31061	-0.00873526	-0.319346
NO	-129.3	-0.460733	-0.450124	-0.0225063	-0.472631
SiH2(1A1)	-290.036	-0.121668	-0.144439	-0.00435975	-0.148799
PH2	-341.888	-0.161029	-0.181542	-0.00697788	-0.18852
HOCl	-534.935	-0.503134	-0.511808	-0.0230152	-0.534823
CS	-435.363	-0.340623	-0.347289	-0.0243954	-0.371684
CN	-92.22	-0.36238	-0.358484	-0.0231884	-0.381673
CH2(1A1)	-38.8961	-0.153765	-0.174648	-0.0056036	-0.180252
NH2	-55.5873	-0.212384	-0.224111	-0.00704796	-0.231159
SH2	-398.721	-0.217093	-0.235187	-0.0100465	-0.245234
CH2(3B1)	-38.9355	-0.135942	-0.151433	-0.00414136	-0.155575
SiO	-363.854	-0.380774	-0.372499	-0.020908	-0.393407
N2	-108.989	-0.419148	-0.407135	-0.0217431	-0.428878
SiH3	-290.646	-0.130819	-0.15306	-0.00416827	-0.157228
H2O	-76.0671	-0.296292	-0.29572	-0.00979073	-0.305511
PH3	-342.495	-0.189918	-0.212623	-0.00802688	-0.220649
CO	-112.789	-0.399125	-0.393435	-0.0197142	-0.41315
SO2	-547.322	-0.750677	-0.726345	-0.0409167	-0.767262
H2O2	-150.851	-0.561588	-0.557676	-0.0226399	-0.580316
HCO	-113.297	-0.419543	-0.415764	-0.0201918	-0.435955
NH3	-56.225	-0.261205	-0.267682	-0.00923424	-0.276917
CH3	-39.5766	-0.179271	-0.194838	-0.00560987	-0.200447
HCN	-92.9133	-0.383882	-0.378509	-0.0205952	-0.399105
SiH4	-291.269	-0.158691	-0.18349	-0.00446283	-0.187953
H2CO	-113.922	-0.4425	-0.443032	-0.0194392	-0.462471
CO2	-187.723	-0.677773	-0.654654	-0.0333574	-0.688011
CH3Cl	-499.158	-0.423245	-0.444489	-0.0190809	-0.46357
C2H2	-76.8546	-0.341733	-0.345283	-0.0185662	-0.363849
CH4	-40.2171	-0.216606	-0.231762	-0.00718276	-0.238945
N2H4	-111.237	-0.489407	-0.496657	-0.0194884	-0.516145
CH3SH	-437.768	-0.407272	-0.430653	-0.0187594	-0.449412
CH3OH	-115.102	-0.478563	-0.48687	-0.0176974	-0.504568
Si2H6	-581.386	-0.2948	-0.335859	-0.0109159	-0.346774
C2H4	-78.0706	-0.368186	-0.383849	-0.0169144	-0.400763
C2H6	-79.2667	-0.40493	-0.426803	-0.0152883	-0.442091
F	-99.4114	-0.240942	-0.247932	-0.00531606	-0.253248
C	-37.6887	-0.0803941	-0.0975047	-0.00262495	-0.10013
H	-0.499999	0	0	0	0
Cl	-459.485	-0.193723	-0.211193	-0.00818086	-0.219374
N	-54.4009	-0.111995	-0.124923	-0.00311113	-0.128034
O	-74.8124	-0.173813	-0.185934	-0.00420613	-0.19014
P	-340.719	-0.0934894	-0.107344	-0.00488468	-0.112229
Si	-288.855	-0.0672319	-0.0817838	-0.00320017	-0.0849839
S	-397.508	-0.142932	-0.159716	-0.00654786	-0.166264
HCOOH	-188.859	-0.708552	-0.698894	-0.0310418	-0.729935
CS2	-832.984	-0.558123	-0.555375	-0.0405286	-0.595904
HNCO	-167.844	-0.646944	-0.630316	-0.033298	-0.663614
COCl2	-1031.82	-0.873841	-0.878404	-0.0470561	-0.92546
SO3	-622.194	-1.01704	-0.981577	-0.0521108	-1.03369
SH	-398.106	-0.181178	-0.199382	-0.00824259	-0.207624
NO2	-204.117	-0.769977	-0.732382	-0.0430168	-0.775399
H2	-1.13365	-0.0339415	-0.0407064	0	-0.0407064

## Sheet: aug-cc-pV(5,6)Z
627.509	HF energy (a.u.)	MP2 energy (a.u.)	CCSD energy (a.u.)	(T) correction (a.u.)	CCSD(T) energy (a.u.)
F2	-198.775	-199.384	-199.375	-0.0226827	-199.398
Cl2	-919.012	-919.466	-919.485	-0.0241046	-919.509
ClF	-558.921	-559.448	-559.453	-0.0222128	-559.475
ClO	-534.312	-534.774	-534.792	-0.0226792	-534.815
Si2	-577.76	-577.97	-577.982	-0.0183788	-578
NH	-54.9786	-55.1438	-55.157	-0.00502197	-55.162
CH	-38.28	-38.3998	-38.4191	-0.004055	-38.4231
S2	-795.094	-795.489	-795.491	-0.0259496	-795.517
OH	-75.423	-75.6614	-75.6684	-0.00697031	-75.6753
HCl	-460.114	-460.354	-460.367	-0.0107674	-460.378
P2	-681.499	-681.821	-681.824	-0.0258104	-681.85
O2	-149.655	-150.208	-150.173	-0.0251661	-150.198
SO	-472.401	-472.868	-472.856	-0.0251281	-472.881
SiH2(3B1)	-290.028	-290.131	-290.149	-0.00384595	-290.153
HF	-100.071	-100.39	-100.385	-0.00888905	-100.394
NO	-129.3	-129.767	-129.754	-0.0227781	-129.777
SiH2(1A1)	-290.036	-290.159	-290.181	-0.00441348	-290.186
PH2	-341.888	-342.052	-342.071	-0.0070894	-342.078
HOCl	-534.935	-535.447	-535.453	-0.0234618	-535.476
CS	-435.363	-435.709	-435.713	-0.0247335	-435.738
CN	-92.22	-92.5868	-92.581	-0.0234092	-92.6044
CH2(1A1)	-38.8961	-39.0518	-39.0717	-0.00566173	-39.0774
NH2	-55.5873	-55.8024	-55.813	-0.00713237	-55.8202
SH2	-398.721	-398.942	-398.958	-0.0102518	-398.969
CH2(3B1)	-38.9355	-39.0731	-39.0878	-0.00419092	-39.092
SiO	-363.854	-364.24	-364.23	-0.021135	-364.251
N2	-108.989	-109.414	-109.4	-0.0219789	-109.422
SiH3	-290.646	-290.779	-290.8	-0.00421739	-290.804
H2O	-76.0671	-76.3676	-76.3656	-0.00992271	-76.3755
PH3	-342.495	-342.688	-342.709	-0.00814037	-342.718
CO	-112.789	-113.194	-113.186	-0.0199419	-113.206
SO2	-547.322	-548.085	-548.056	-0.0414638	-548.098
H2O2	-150.851	-151.421	-151.415	-0.022934	-151.437
HCO	-113.297	-113.723	-113.717	-0.0204245	-113.737
NH3	-56.225	-56.4893	-56.4945	-0.00933228	-56.5038
CH3	-39.5766	-39.758	-39.7726	-0.00566971	-39.7782
HCN	-92.9133	-93.302	-93.2946	-0.0207973	-93.3154
SiH4	-291.269	-291.43	-291.454	-0.0045094	-291.458
H2CO	-113.922	-114.371	-114.369	-0.0196644	-114.389
CO2	-187.723	-188.41	-188.384	-0.0337329	-188.418
CH3Cl	-499.158	-499.588	-499.606	-0.0194478	-499.626
C2H2	-76.8546	-77.2004	-77.2021	-0.0187357	-77.2208
CH4	-40.2171	-40.436	-40.4501	-0.00725233	-40.4574
N2H4	-111.237	-111.732	-111.737	-0.0196972	-111.756
CH3SH	-437.768	-438.181	-438.202	-0.0190485	-438.221
CH3OH	-115.102	-115.587	-115.592	-0.0179094	-115.61
Si2H6	-581.386	-581.685	-581.724	-0.011036	-581.735
C2H4	-78.0706	-78.4431	-78.4568	-0.0170715	-78.4739
C2H6	-79.2667	-79.6761	-79.696	-0.0154342	-79.7114
F	-99.4114	-99.6573	-99.6629	-0.0054372	-99.6684
C	-37.6887	-37.7703	-37.7868	-0.0026647	-37.7894
H	-0.499999	-0.499999	-0.499999	0	-0.499999
Cl	-459.485	-459.683	-459.699	-0.00843537	-459.707
N	-54.4009	-54.5146	-54.5269	-0.0031679	-54.53
O	-74.8124	-74.9895	-75.0005	-0.00429252	-75.0048
P	-340.719	-340.815	-340.828	-0.00499717	-340.833
Si	-288.855	-288.924	-288.937	-0.00326164	-288.941
S	-397.508	-397.654	-397.67	-0.00673141	-397.676
HCOOH	-188.859	-189.578	-189.565	-0.0314087	-189.596
CS2	-832.984	-833.552	-833.545	-0.0411248	-833.586
HNCO	-167.844	-168.499	-168.479	-0.0336388	-168.513
COCl2	-1031.82	-1032.71	-1032.71	-0.0478952	-1032.76
SO3	-622.194	-623.228	-623.187	-0.0528278	-623.24
SH	-398.106	-398.291	-398.307	-0.00843959	-398.316
NO2	-204.117	-204.897	-204.856	-0.0434594	-204.899
H2	-1.13365	-1.16789	-1.17448	0	-1.17448
Atomization energies (kcal/mol)
F2	-30.1322	43.7774	31.0779	7.40984	38.4877
Cl2	26.8062	62.6233	54.888	4.53933	59.4274
ClF	15.3398	67.7878	57.2572	5.2336	62.4908
ClO	9.04585	63.7721	58.1409	6.24456	64.3854
Si2	30.9228	76.8557	66.9453	7.43943	74.3848
NH	48.7343	81.0167	81.6545	1.16345	82.8179
CH	57.2855	81.2426	83.0229	0.872424	83.8953
S2	49.0161	113.552	95.4936	7.83555	103.329
OH	69.3964	107.854	105.315	1.68034	106.995
HCl	80.8255	107.318	105.802	1.46336	107.265
P2	37.7341	120.376	105.869	9.92475	115.793
O2	19.1021	143.79	107.809	10.4048	118.214
SO	50.748	140.813	116.36	8.85047	125.211
SiH2(3B1)	108.237	130.035	132.8	0.366664	133.167
HF	99.8537	146.071	139.338	2.16607	141.504
NO	54.1121	164.841	142.175	9.61196	151.787
SiH2(1A1)	113.507	148.02	152.992	0.72279	153.715
PH2	105.876	148.798	152.715	1.3129	154.028
HOCl	86.6219	172.346	159.024	6.73564	165.759
CS	104.165	178.546	161.222	9.62437	170.846
CN	81.8071	189.411	167.803	11.0295	178.832
CH2(1A1)	130.144	176.638	178.807	1.88067	180.688
NH2	116.967	180.597	179.584	2.48774	182.071
SH2	133.587	180.54	181.197	2.20908	183.406
CH2(3B1)	154.878	189.997	188.909	0.957717	189.867
SiO	116.677	205.162	182.969	8.52212	191.491
N2	117.469	241.197	217.036	9.81617	226.852
SiH3	182.506	222.757	227.433	0.599744	228.033
H2O	159.846	237.245	229.068	3.533	232.601
PH3	173.186	234.4	239.614	1.97239	241.587
CO	180.801	272.535	250.415	8.14801	258.563
SO2	118.554	283.268	241.915	16.4077	258.323
H2O2	142.282	277.478	259.463	9.00409	268.467
HCO	185.895	290.485	269.533	8.45085	277.983
NH3	203.335	297.82	293.429	3.86821	297.298
CH3	243.451	306.028	304.858	1.88567	306.744
HCN	203.142	324.455	301.857	9.39049	311.247
SiH4	259.742	317.682	323.849	0.782984	324.632
H2CO	264.419	383.578	365.252	7.97385	373.226
CO2	256.72	414.783	373.996	14.1084	388.104
CH3Cl	303.835	398.182	389.555	5.23828	394.793
C2H2	299.444	414.037	394.449	8.4126	402.861
CH4	331.575	417.772	416.262	2.87878	419.14
N2H4	272.772	440.923	428.649	8.38439	437.033
CH3SH	358.278	474.732	467.768	6.05699	473.825
CH3OH	376.85	518.798	505.26	6.87259	512.133
Si2H6	423.996	525.693	532.706	2.83178	535.537
C2H4	435.031	566.336	554.296	7.36828	561.664
C2H6	558.064	712.586	704.361	6.34084	710.701
Closed-shell reaction energies (kcal/mol)
CO + H2 → H2CO	0.251919	-5.69018	-5.34755	0.174157	-5.1734
CO + H2O → CO2 + H2	0.0569945	-10.3551	-4.00149	-2.42736	-6.42885
CH3OH + HCl → CH3Cl + H2O	-6.00497	-9.31111	-7.5613	-0.435326	-7.99663
H2O + CO → HCOOH	-1.81365	-10.1963	-8.05268	-0.968912	-9.02159
CH3OH + H2S → CH3SH + H2O	-7.68649	-12.639	-10.3792	-0.508317	-10.8875
CS2 + 2 H2O → CO2 + 2 H2S	-29.2375	-4.75825	-15.5202	4.22549	-11.2947
C2H6 + H2 → 2 CH4	-21.2164	-17.6054	-18.6737	0.58328	-18.0904
HNCO+ H2O → CO2 + NH3	-23.145	-20.484	-20.85	0.311475	-20.5385
CH4 + Cl2 → CH3Cl+ HCl	-26.2788	-25.105	-24.2069	0.716468	-23.4904
Cl2 + F2 → 2 ClF	-34.0057	-29.1749	-28.5484	1.48198	-27.0664
CO+ Cl2 → COCl2	-13.4987	-32.7761	-24.9839	-2.41509	-27.399
CO2 + 3 H2 → CH3OH + H2O	-28.3665	-25.2031	-31.8654	3.70278	-28.1626
HCHO+ H2 → CH3OH	-28.5614	-29.868	-30.5193	1.10126	-29.418
CO + 2 H2 → CH3OH	-28.3095	-35.5582	-35.8669	1.27542	-34.5914
C2H4 + H2 → C2H6	-39.1637	-40.8977	-40.5755	1.02744	-39.5481
SO3 + CO → SO2 + CO2	-38.3221	-45.8587	-41.9184	-1.52289	-43.4413
H2 + Cl2 → 2 HCl	-50.9753	-46.6606	-47.2264	1.6126	-45.6138
C2H2 + H2 → C2H4	-51.7179	-46.9465	-50.3586	1.04432	-49.3143
SO2 + H2O2 → SO3 + H2O	-55.1609	-56.1569	-51.2676	1.03363	-50.234
CO+ 3 H2 → CH4 + H2O	-59.011	-66.4249	-66.4477	1.73623	-64.7115
HCN+ 3 H2 → CH4 + NH3	-80.1595	-75.0799	-79.3674	2.6435	-76.7239
H2O2 + H2 → 2 H2O	-93.5399	-91.6605	-89.1846	1.9381	-87.2465
CO+ H2O2 → CO2 + H2O	-93.4829	-102.016	-93.1861	-0.489261	-93.6753
2 NH3 + 3 Cl2 → N2 + 6 HCl	-115.334	-101.596	-100.323	2.75806	-97.565
3 N2H4 → 4 NH3 + N2	-112.494	-109.706	-104.807	-0.135835	-104.943
H2 + F2 → 2 HF	-145.97	-143.012	-138.11	3.0777	-135.032
CH4 + 4 H2O2 → CO2 + 6 H2O	-315.092	-310.572	-294.292	3.58881	-290.703
2 NH3 + 3 F2 → N2 + 6 HF	-400.318	-390.649	-372.974	7.15335	-365.82
Open-shell reaction energies (kcal/mol)
HCl + H → Cl + H2	-3.04407	1.96584	-3.68722	1.46336	-2.22386
H2O + F2 → 2 HF + O	-69.9939	-11.1186	-18.5308	6.61069	-11.9201
CH4 + OH → CH3 + H2O	-2.32516	-17.6475	-12.3498	-0.859551	-13.2094
OH + H2 → H2O + H	-6.57962	-24.0388	-14.2641	-1.85266	-16.1168
CO + OH → CO2 + H	-6.52262	-34.3938	-18.2656	-4.28002	-22.5456
CH3 + Cl2 → CH3Cl +Cl	-33.5773	-29.5304	-29.8084	1.18672	-28.6217
S + 2 HCl → H2S + Cl2	1.25762	-28.5275	-24.482	-3.82168	-28.3037
2 NO + O2 → 2 NO2	13.3462	-32.8765	-19.5292	-10.1635	-29.6927
N + O2 → NO + O	-35.01	-21.0507	-34.3659	0.792823	-33.573
4 HCl+ O2 → 2 H2O + 2 Cl2	-30.8993	-26.675	-36.8964	0.113582	-36.7828
NO+ H2O2 → NO2 + H2O	-20.4419	-48.1007	-33.2746	-4.81306	-38.0876
2 NO → N2 + O2	-28.3473	-55.3058	-40.4949	-0.99703	-41.4919
2 H2O2 → 2 H2O + O2	-54.23	-63.3249	-47.0199	0.537408	-46.4825
Cl2 + H → HCl + Cl	-54.0194	-44.6948	-50.9137	3.07597	-47.8377
2 SO2 + O2 → 2 SO3	-56.0918	-48.9888	-55.5154	1.52985	-53.9856
Cl + OH → HOCl	-17.2255	-64.4915	-53.7086	-5.0553	-58.7639
H2S + F2 → S + 2 HF	-96.2522	-67.8235	-66.4016	5.28678	-61.1148
2 NH2 → N2H4	-38.8373	-79.7297	-69.4815	-3.40891	-72.8904
NO + N → O + N2	-63.3573	-76.3565	-74.8607	-0.204208	-75.0649
O + 2 HCl → H2O + Cl2	-25.0007	-85.2324	-72.3527	-5.1456	-77.4983
2 SiH3 → Si2H6	-58.9837	-80.1795	-77.8395	-1.63229	-79.4718
CH3 + SH → CH3SH	-53.4941	-83.1109	-76.5277	-3.09941	-79.6271
SO2 + O → SO3	-37.5969	-96.3894	-81.6622	-4.43746	-86.0997
CS + O → CO + S	-76.6358	-93.9896	-89.1934	1.47637	-87.7171
CH3 + Cl → CH3Cl	-60.3835	-92.1537	-84.6965	-3.35261	-88.0491
CH3OH + O → HCHO + H2O	-47.4146	-102.025	-89.0599	-4.63426	-93.6941
CH3 + OH → CH3OH	-64.0022	-104.916	-95.0865	-3.30658	-98.3931
NH + H → NH2	-68.2331	-99.5801	-97.9291	-1.32429	-99.2534
Si + 2 H2 → SiH4	-92.0032	-106.977	-104.871	-0.782984	-105.654
CS + S → CS2	-70.8007	-118.07	-101.512	-6.06164	-107.574
NH2 + H → NH3	-86.3678	-117.223	-113.846	-1.38047	-115.226
2 H2 + O2 → 2 H2O	-132.85	-119.996	-131.349	3.33879	-128.01
CO2 + C → 2 CO	-104.882	-130.287	-126.835	-2.18765	-129.022
CO + O → CO2	-75.919	-142.248	-123.581	-5.96036	-129.541
C + H2O → CO + H2	-104.825	-140.642	-130.836	-4.61501	-135.451
N2H4 + O2 → N2 + 2 H2O	-145.286	-130.974	-138.714	1.90701	-136.807
2 NH → N2 + H2	-103.87	-184.516	-163.216	-7.48927	-170.705
C + S2 → CS2	-125.95	-183.064	-167.241	-7.85046	-175.091
2 CO+ 2 NO → N2 + 2 CO2	-161.083	-196.012	-179.847	-2.51296	-182.36
CH4 + 2 O2 → CO2 + 2 H2O	-206.632	-183.922	-200.252	2.51399	-197.738
4 NH3 + 5 O2 → 4 NO + 6H2O	-266.671	-172.606	-230.345	7.85094	-222.495
2 NH3 + 2 NO + O → 2 N2 + 3 H2O	-199.581	-268.809	-250.067	-3.27098	-253.338
C + O2 → CO2	-237.618	-270.994	-266.187	-3.70358	-269.89
CS2 + 3 O2 → CO2 + 2 SO2	-261.556	-253.334	-271.665	-0.0233925	-271.688
CH4 + 4 NO → 2 N2 + CO2 + 2 H2O	-263.326	-294.534	-281.242	0.519929	-280.722
CH4 + NH3 + 3 O → HCN + 3 H2O	-147.768	-320.599	-279.37	-13.2425	-292.613
2 C + H2 → C2H2	-215.574	-308.685	-284.96	-8.4126	-293.372
4 NH3 + 3 O2 → 2 N2 + 6 H2O	-323.365	-283.217	-311.335	5.85687	-305.478

## Sheet: cc-pVDZ-F12
627.509	HF energy (a.u.)	MP2 energy (a.u.)	CCSD energy (a.u.)	CCSD(T) energy (a.u.)	HF energy + CABS corr. (a.u.)	MP2-F12 energy (a.u.)	CCSD(F12*) energy (a.u.)	MP2-F12 + [CCSD - MP2] energy (a.u.)	CCSD(F12*)(T+) energy (a.u.)	MP2-F12 + [CCSD(T) - MP2] energy (a.u.)	MP2 + PBE energy (a.u.)	MP2 + P86 energy (a.u.)	MP2 + PW91 energy (a.u.)	CCSD + PBE energy (a.u.)	CCSD + P86 energy (a.u.)	CCSD + PW91 energy (a.u.)	CCSD(T) + PBE energy (a.u.)	CCSD(T) + P86 energy (a.u.)	CCSD(T) + PW91 energy (a.u.)	MP2 + CABS + PBE energy (a.u.)	MP2 + CABS + P86 energy (a.u.)	MP2 + CABS + PW91 energy (a.u.)	CCSD + CABS + PBE energy (a.u.)	CCSD + CABS + P86 energy (a.u.)	CCSD + CABS + PW91 energy (a.u.)	CCSD(T) + CABS + PBE energy (a.u.)	CCSD(T) + CABS + P86 energy (a.u.)	CCSD(T) + CABS+ PW91 energy (a.u.)	Error, MP2 energy	Error, MP2-F12 energy	Error, MP2 + PBE energy	Error, MP2 + CABS + PBE, energy	Error, CCSD energy	Error, CCSD(F12*) energy	Error, MP2-F12 + [CCSD - MP2] energy	Error, CCSD + PBE energy	Error, CCSD + CABS + PBE, energy	Error, CCSD(T) energy	Error, CCSD(F12*)(T+) energy	Error, MP2-F12 + [CCSD(T) - MP2] energy	Error, CCSD(T) + PBE energy	Error, CCSD(T) + CABS + PBE, energy		Error, MP2 + CABS + PBE, energy	Error, MP2 + CABS + P86, energy	Error, MP2 + CABS + PW91, energy	Error, CCSD + CABS + PBE energy	Error, CCSD + CABS + P86 energy	Error, CCSD + CABS + PW91 energy
F2	-198.752	-199.231	-199.233	-199.25	-198.76	-199.356	-199.338	-199.359	-199.357	-199.375	-199.344	-199.346	-199.345	-199.347	-199.348	-199.348	-199.364	-199.365	-199.365	-199.352	-199.353	-199.353	-199.355	-199.356	-199.356	-199.371	-199.373	-199.372
Cl2	-918.993	-919.314	-919.343	-919.355	-919.003	-919.448	-919.454	-919.477	-919.47	-919.489	-919.408	-919.41	-919.409	-919.437	-919.439	-919.438	-919.449	-919.451	-919.45	-919.418	-919.419	-919.418	-919.447	-919.448	-919.447	-919.459	-919.46	-919.459
ClF	-558.898	-559.295	-559.31	-559.324	-558.908	-559.425	-559.419	-559.44	-559.436	-559.454	-559.399	-559.4	-559.399	-559.414	-559.415	-559.414	-559.427	-559.429	-559.428	-559.409	-559.41	-559.409	-559.424	-559.425	-559.424	-559.437	-559.439	-559.438
ClO	-534.292	-534.64	-534.668	-534.682	-534.302	-534.756	-534.763	-534.785	-534.781	-534.799	-534.726	-534.727	-534.726	-534.754	-534.755	-534.754	-534.768	-534.769	-534.769	-534.735	-534.736	-534.736	-534.763	-534.764	-534.764	-534.777	-534.778	-534.778
Si2	-577.751	-577.919	-577.943	-577.957	-577.755	-577.959	-577.97	-577.983	-577.985	-577.997	-577.939	-577.942	-577.94	-577.964	-577.967	-577.964	-577.978	-577.98	-577.978	-577.943	-577.946	-577.943	-577.967	-577.97	-577.968	-577.981	-577.984	-577.981
NH	-54.9743	-55.108	-55.1268	-55.1303	-54.9756	-55.1389	-55.1498	-55.1577	-55.1538	-55.1612	-55.1301	-55.1304	-55.1303	-55.149	-55.1492	-55.1491	-55.1524	-55.1526	-55.1525	-55.1315	-55.1317	-55.1316	-55.1503	-55.1506	-55.1505	-55.1538	-55.154	-55.1539
CH	-38.2772	-38.3755	-38.4003	-38.4034	-38.2782	-38.3967	-38.4141	-38.4216	-38.4176	-38.4246	-38.3898	-38.3899	-38.3899	-38.4147	-38.4148	-38.4147	-38.4177	-38.4178	-38.4177	-38.3908	-38.3909	-38.3909	-38.4156	-38.4158	-38.4157	-38.4187	-38.4188	-38.4187
S2	-795.078	-795.371	-795.386	-795.402	-795.087	-795.472	-795.467	-795.487	-795.486	-795.503	-795.436	-795.437	-795.436	-795.451	-795.452	-795.451	-795.467	-795.468	-795.467	-795.444	-795.445	-795.444	-795.459	-795.46	-795.459	-795.475	-795.476	-795.475
OH	-75.4152	-75.6021	-75.6152	-75.62	-75.418	-75.6523	-75.6558	-75.6654	-75.6614	-75.6702	-75.6434	-75.6439	-75.6437	-75.6566	-75.657	-75.6568	-75.6613	-75.6617	-75.6616	-75.6462	-75.6467	-75.6465	-75.6594	-75.6598	-75.6596	-75.6641	-75.6645	-75.6644
HCl	-460.107	-460.28	-460.299	-460.304	-460.109	-460.345	-460.352	-460.363	-460.358	-460.368	-460.328	-460.329	-460.329	-460.346	-460.347	-460.347	-460.352	-460.353	-460.352	-460.331	-460.332	-460.331	-460.349	-460.35	-460.349	-460.354	-460.355	-460.354
P2	-681.488	-681.739	-681.757	-681.775	-681.492	-681.808	-681.807	-681.826	-681.829	-681.844	-681.783	-681.783	-681.783	-681.801	-681.801	-681.801	-681.819	-681.82	-681.82	-681.787	-681.787	-681.787	-681.805	-681.805	-681.805	-681.823	-681.824	-681.823
O2	-149.638	-150.093	-150.07	-150.089	-149.646	-150.191	-150.149	-150.168	-150.171	-150.187	-150.171	-150.172	-150.171	-150.148	-150.149	-150.148	-150.167	-150.168	-150.168	-150.178	-150.178	-150.178	-150.155	-150.155	-150.155	-150.174	-150.175	-150.174
SO	-472.382	-472.753	-472.752	-472.77	-472.392	-472.853	-472.832	-472.851	-472.853	-472.869	-472.823	-472.824	-472.824	-472.822	-472.823	-472.823	-472.84	-472.841	-472.84	-472.833	-472.834	-472.833	-472.832	-472.832	-472.832	-472.849	-472.85	-472.85
SiH2(3B1)	-290.023	-290.105	-290.128	-290.13	-290.025	-290.126	-290.143	-290.149	-290.146	-290.152	-290.117	-290.117	-290.117	-290.139	-290.139	-290.139	-290.142	-290.142	-290.142	-290.119	-290.119	-290.119	-290.141	-290.141	-290.141	-290.144	-290.144	-290.144
HF	-100.059	-100.309	-100.31	-100.316	-100.063	-100.375	-100.366	-100.377	-100.373	-100.383	-100.37	-100.371	-100.371	-100.372	-100.372	-100.372	-100.378	-100.378	-100.378	-100.374	-100.375	-100.374	-100.375	-100.376	-100.376	-100.381	-100.382	-100.382
NO	-129.284	-129.668	-129.667	-129.684	-129.292	-129.753	-129.735	-129.752	-129.755	-129.77	-129.734	-129.734	-129.734	-129.733	-129.733	-129.733	-129.751	-129.751	-129.751	-129.741	-129.742	-129.741	-129.74	-129.741	-129.74	-129.758	-129.759	-129.758
SiH2(1A1)	-290.031	-290.13	-290.158	-290.162	-290.033	-290.155	-290.174	-290.184	-290.178	-290.187	-290.144	-290.144	-290.144	-290.173	-290.173	-290.173	-290.176	-290.176	-290.176	-290.146	-290.146	-290.146	-290.175	-290.175	-290.175	-290.178	-290.178	-290.178
PH2	-341.883	-342.009	-342.036	-342.04	-341.885	-342.045	-342.061	-342.072	-342.067	-342.076	-342.031	-342.032	-342.031	-342.058	-342.058	-342.058	-342.062	-342.062	-342.062	-342.033	-342.034	-342.033	-342.06	-342.06	-342.06	-342.064	-342.064	-342.064
HOCl	-534.917	-535.308	-535.325	-535.34	-534.925	-535.429	-535.425	-535.446	-535.442	-535.461	-535.399	-535.4	-535.399	-535.416	-535.417	-535.417	-535.431	-535.432	-535.431	-535.407	-535.408	-535.408	-535.424	-535.425	-535.425	-535.439	-535.44	-535.44
CS	-435.352	-435.627	-435.644	-435.663	-435.357	-435.699	-435.698	-435.715	-435.72	-435.734	-435.675	-435.676	-435.675	-435.692	-435.692	-435.692	-435.711	-435.711	-435.711	-435.68	-435.68	-435.68	-435.696	-435.697	-435.697	-435.715	-435.716	-435.715
CN	-92.2103	-92.5219	-92.5274	-92.547	-92.2152	-92.5791	-92.5696	-92.5846	-92.5912	-92.6042	-92.5623	-92.5627	-92.5625	-92.5678	-92.5681	-92.5679	-92.5874	-92.5878	-92.5876	-92.567	-92.5674	-92.5672	-92.5725	-92.5728	-92.5726	-92.5921	-92.5925	-92.5923
CH2(1A1)	-38.8926	-39.0204	-39.0466	-39.051	-38.8939	-39.0482	-39.0657	-39.0743	-39.0707	-39.0787	-39.0396	-39.0397	-39.0396	-39.0657	-39.0659	-39.0658	-39.0701	-39.0703	-39.0702	-39.0409	-39.041	-39.0409	-39.067	-39.0672	-39.0671	-39.0714	-39.0716	-39.0715
NH2	-55.582	-55.7573	-55.7745	-55.7797	-55.5841	-55.7967	-55.8046	-55.8139	-55.8106	-55.8191	-55.7864	-55.7866	-55.7865	-55.8035	-55.8038	-55.8036	-55.8087	-55.809	-55.8089	-55.7884	-55.7887	-55.7886	-55.8056	-55.8059	-55.8057	-55.8108	-55.8111	-55.811
SH2	-398.714	-398.88	-398.903	-398.909	-398.717	-398.933	-398.945	-398.957	-398.952	-398.963	-398.915	-398.916	-398.915	-398.939	-398.94	-398.939	-398.945	-398.945	-398.945	-398.918	-398.919	-398.918	-398.942	-398.942	-398.942	-398.948	-398.948	-398.948
CH2(3B1)	-38.9319	-39.0454	-39.0649	-39.068	-38.9333	-39.0696	-39.0825	-39.0891	-39.086	-39.0921	-39.0613	-39.0614	-39.0613	-39.0807	-39.0808	-39.0808	-39.0838	-39.0839	-39.0838	-39.0626	-39.0627	-39.0626	-39.0821	-39.0822	-39.0821	-39.0851	-39.0852	-39.0852
SiO	-363.84	-364.155	-364.157	-364.173	-363.846	-364.228	-364.213	-364.23	-364.232	-364.246	-364.209	-364.211	-364.21	-364.211	-364.213	-364.212	-364.228	-364.23	-364.228	-364.215	-364.217	-364.215	-364.217	-364.219	-364.217	-364.234	-364.236	-364.234
N2	-108.977	-109.334	-109.331	-109.349	-108.983	-109.404	-109.386	-109.402	-109.406	-109.42	-109.386	-109.387	-109.386	-109.384	-109.384	-109.384	-109.401	-109.402	-109.402	-109.392	-109.393	-109.392	-109.39	-109.39	-109.39	-109.407	-109.408	-109.408
SiH3	-290.64	-290.746	-290.773	-290.776	-290.643	-290.774	-290.793	-290.801	-290.796	-290.804	-290.762	-290.762	-290.762	-290.789	-290.789	-290.789	-290.792	-290.792	-290.792	-290.765	-290.765	-290.765	-290.792	-290.792	-290.792	-290.795	-290.795	-290.795
H2O	-76.0582	-76.2996	-76.3051	-76.3122	-76.0614	-76.3575	-76.352	-76.363	-76.3603	-76.3701	-76.3476	-76.3483	-76.3479	-76.3531	-76.3537	-76.3533	-76.3602	-76.3609	-76.3605	-76.3508	-76.3515	-76.3511	-76.3563	-76.3569	-76.3565	-76.3634	-76.3641	-76.3637
PH3	-342.489	-342.639	-342.668	-342.674	-342.492	-342.681	-342.699	-342.711	-342.706	-342.716	-342.665	-342.666	-342.665	-342.695	-342.695	-342.695	-342.7	-342.7	-342.7	-342.668	-342.668	-342.668	-342.697	-342.697	-342.697	-342.703	-342.703	-342.703
CO	-112.776	-113.109	-113.112	-113.128	-112.782	-113.183	-113.17	-113.186	-113.188	-113.202	-113.167	-113.167	-113.167	-113.17	-113.171	-113.17	-113.186	-113.187	-113.186	-113.173	-113.173	-113.173	-113.176	-113.177	-113.176	-113.192	-113.193	-113.192
SO2	-547.285	-547.893	-547.884	-547.915	-547.307	-548.061	-548.021	-548.051	-548.058	-548.083	-548.014	-548.015	-548.014	-548.004	-548.006	-548.005	-548.036	-548.037	-548.036	-548.034	-548.036	-548.035	-548.025	-548.026	-548.025	-548.056	-548.058	-548.057
H2O2	-150.834	-151.292	-151.3	-151.317	-150.841	-151.402	-151.388	-151.409	-151.408	-151.427	-151.382	-151.383	-151.383	-151.39	-151.39	-151.39	-151.407	-151.408	-151.407	-151.388	-151.389	-151.389	-151.396	-151.397	-151.396	-151.413	-151.414	-151.413
HCO	-113.284	-113.633	-113.638	-113.655	-113.29	-113.711	-113.7	-113.716	-113.718	-113.732	-113.693	-113.694	-113.693	-113.698	-113.699	-113.699	-113.715	-113.715	-113.715	-113.699	-113.699	-113.699	-113.704	-113.705	-113.705	-113.721	-113.721	-113.721
NH3	-56.2185	-56.4365	-56.4493	-56.4564	-56.2212	-56.4829	-56.4853	-56.4957	-56.4933	-56.5027	-56.471	-56.4712	-56.4711	-56.4838	-56.4841	-56.4839	-56.4909	-56.4911	-56.491	-56.4737	-56.4739	-56.4738	-56.4865	-56.4868	-56.4866	-56.4936	-56.4938	-56.4937
CH3	-39.5725	-39.7227	-39.7435	-39.7478	-39.5742	-39.754	-39.7664	-39.7748	-39.7713	-39.7791	-39.7441	-39.7442	-39.7441	-39.7649	-39.765	-39.7649	-39.7692	-39.7693	-39.7693	-39.7458	-39.746	-39.7459	-39.7666	-39.7668	-39.7667	-39.7709	-39.7711	-39.771
HCN	-92.9031	-93.2306	-93.2345	-93.2517	-92.9082	-93.2939	-93.2827	-93.2979	-93.3018	-93.3151	-93.2759	-93.2764	-93.2761	-93.2799	-93.2803	-93.2801	-93.2971	-93.2975	-93.2972	-93.2809	-93.2813	-93.281	-93.2848	-93.2853	-93.285	-93.302	-93.3024	-93.3021
SiH4	-291.263	-291.391	-291.422	-291.426	-291.266	-291.425	-291.446	-291.456	-291.45	-291.459	-291.411	-291.411	-291.411	-291.442	-291.442	-291.442	-291.445	-291.446	-291.445	-291.414	-291.415	-291.414	-291.445	-291.445	-291.445	-291.448	-291.449	-291.449
H2CO	-113.909	-114.275	-114.286	-114.301	-113.915	-114.358	-114.351	-114.369	-114.369	-114.384	-114.34	-114.34	-114.34	-114.35	-114.351	-114.35	-114.365	-114.366	-114.366	-114.346	-114.346	-114.346	-114.356	-114.357	-114.356	-114.371	-114.372	-114.372
CO2	-187.699	-188.259	-188.249	-188.276	-187.71	-188.389	-188.355	-188.379	-188.386	-188.406	-188.363	-188.364	-188.363	-188.352	-188.353	-188.353	-188.379	-188.38	-188.38	-188.373	-188.374	-188.374	-188.363	-188.364	-188.364	-188.39	-188.391	-188.391
CH3Cl	-499.146	-499.476	-499.506	-499.518	-499.151	-499.575	-499.585	-499.605	-499.6	-499.617	-499.547	-499.548	-499.548	-499.577	-499.578	-499.577	-499.589	-499.59	-499.589	-499.552	-499.553	-499.552	-499.582	-499.582	-499.582	-499.594	-499.595	-499.594
C2H2	-76.8457	-77.137	-77.1497	-77.1652	-76.8503	-77.1935	-77.192	-77.2062	-77.2093	-77.2217	-77.1752	-77.1755	-77.1753	-77.1879	-77.1882	-77.188	-77.2034	-77.2037	-77.2035	-77.1797	-77.18	-77.1798	-77.1924	-77.1926	-77.1925	-77.2079	-77.2082	-77.208
CH4	-40.2124	-40.3956	-40.4169	-40.4226	-40.2143	-40.4317	-40.4434	-40.453	-40.4498	-40.4587	-40.4208	-40.421	-40.4209	-40.4421	-40.4423	-40.4422	-40.4478	-40.448	-40.4479	-40.4227	-40.4229	-40.4228	-40.4441	-40.4442	-40.4441	-40.4497	-40.4499	-40.4498
N2H4	-111.224	-111.631	-111.65	-111.665	-111.229	-111.72	-111.719	-111.739	-111.737	-111.754	-111.697	-111.697	-111.697	-111.716	-111.716	-111.716	-111.731	-111.731	-111.731	-111.702	-111.703	-111.703	-111.721	-111.722	-111.722	-111.736	-111.737	-111.737
CH3SH	-437.756	-438.081	-438.116	-438.129	-437.761	-438.169	-438.183	-438.203	-438.199	-438.216	-438.14	-438.141	-438.14	-438.174	-438.175	-438.175	-438.187	-438.188	-438.188	-438.145	-438.146	-438.145	-438.179	-438.18	-438.18	-438.192	-438.193	-438.193
CH3OH	-115.088	-115.483	-115.502	-115.515	-115.094	-115.573	-115.573	-115.592	-115.589	-115.606	-115.553	-115.553	-115.553	-115.572	-115.572	-115.572	-115.585	-115.586	-115.586	-115.558	-115.558	-115.558	-115.577	-115.578	-115.578	-115.591	-115.591	-115.591
Si2H6	-581.374	-581.611	-581.662	-581.671	-581.38	-581.675	-581.709	-581.727	-581.719	-581.735	-581.649	-581.65	-581.649	-581.701	-581.702	-581.701	-581.709	-581.71	-581.709	-581.655	-581.656	-581.655	-581.706	-581.707	-581.707	-581.714	-581.715	-581.715
C2H4	-78.0614	-78.3726	-78.3985	-78.4123	-78.0659	-78.4355	-78.4455	-78.4614	-78.4611	-78.4752	-78.4154	-78.4157	-78.4155	-78.4413	-78.4415	-78.4414	-78.4551	-78.4554	-78.4552	-78.4198	-78.4201	-78.4199	-78.4456	-78.4459	-78.4457	-78.4595	-78.4598	-78.4596
C2H6	-79.2577	-79.5993	-79.6324	-79.6446	-79.2615	-79.6681	-79.6836	-79.7012	-79.6974	-79.7133	-79.647	-79.6473	-79.6471	-79.6801	-79.6804	-79.6802	-79.6923	-79.6926	-79.6924	-79.6509	-79.6512	-79.651	-79.684	-79.6843	-79.6841	-79.6962	-79.6964	-79.6963
F	-99.4013	-99.5859	-99.5963	-99.5997	-99.4043	-99.6438	-99.6454	-99.6542	-99.6495	-99.6575	-99.6393	-99.6398	-99.6398	-99.6497	-99.6502	-99.6502	-99.653	-99.6536	-99.6535	-99.6423	-99.6429	-99.6428	-99.6527	-99.6533	-99.6532	-99.6561	-99.6566	-99.6566
C	-37.6868	-37.7543	-37.7758	-37.7776	-37.6872	-37.7679	-37.7833	-37.7894	-37.7853	-37.7911	-37.7629	-37.763	-37.7629	-37.7843	-37.7845	-37.7844	-37.7861	-37.7862	-37.7862	-37.7632	-37.7633	-37.7632	-37.7847	-37.7848	-37.7847	-37.7864	-37.7866	-37.7865
H	-0.49981	-0.49981	-0.49981	-0.49981	-0.499811	-0.499811	-0.499811	-0.499811	-0.499811	-0.499811	-0.49981	-0.49981	-0.49981	-0.49981	-0.49981	-0.49981	-0.49981	-0.49981	-0.49981	-0.499811	-0.499811	-0.499811	-0.499811	-0.499811	-0.499811	-0.499811	-0.499811	-0.499811
Cl	-459.479	-459.618	-459.637	-459.64	-459.481	-459.674	-459.683	-459.694	-459.688	-459.697	-459.66	-459.661	-459.66	-459.679	-459.68	-459.679	-459.682	-459.683	-459.683	-459.662	-459.663	-459.662	-459.681	-459.682	-459.681	-459.684	-459.685	-459.685
N	-54.3976	-54.4895	-54.5065	-54.5083	-54.3982	-54.5107	-54.5215	-54.5277	-54.5235	-54.5295	-54.5033	-54.5036	-54.5034	-54.5203	-54.5206	-54.5204	-54.5221	-54.5224	-54.5222	-54.5039	-54.5042	-54.504	-54.5209	-54.5212	-54.521	-54.5227	-54.523	-54.5228
O	-74.8056	-74.9404	-74.9564	-74.959	-74.8077	-74.9814	-74.9895	-74.9975	-74.9926	-75	-74.9733	-74.9737	-74.9736	-74.9894	-74.9897	-74.9896	-74.9919	-74.9923	-74.9922	-74.9755	-74.9758	-74.9757	-74.9915	-74.9918	-74.9917	-74.994	-74.9944	-74.9943
P	-340.716	-340.789	-340.809	-340.811	-340.716	-340.809	-340.821	-340.828	-340.823	-340.83	-340.801	-340.801	-340.801	-340.82	-340.82	-340.82	-340.822	-340.822	-340.822	-340.801	-340.801	-340.801	-340.82	-340.82	-340.82	-340.822	-340.822	-340.822
Si	-288.852	-288.907	-288.927	-288.928	-288.853	-288.919	-288.933	-288.939	-288.935	-288.941	-288.913	-288.913	-288.913	-288.933	-288.933	-288.933	-288.935	-288.935	-288.935	-288.914	-288.914	-288.914	-288.934	-288.934	-288.934	-288.935	-288.936	-288.936
S	-397.503	-397.607	-397.628	-397.631	-397.505	-397.646	-397.658	-397.667	-397.661	-397.67	-397.633	-397.633	-397.633	-397.654	-397.654	-397.654	-397.656	-397.657	-397.657	-397.635	-397.635	-397.635	-397.655	-397.656	-397.656	-397.658	-397.659	-397.658
HCOOH	-188.836	-189.418	-189.423	-189.447	-188.847	-189.556	-189.534	-189.561	-189.562	-189.585	-189.527	-189.528	-189.528	-189.532	-189.533	-189.533	-189.556	-189.557	-189.557	-189.537	-189.538	-189.538	-189.542	-189.543	-189.543	-189.566	-189.567	-189.567
CS2	-832.963	-833.406	-833.418	-833.448	-832.974	-833.532	-833.517	-833.544	-833.553	-833.574	-833.488	-833.486	-833.489	-833.5	-833.498	-833.5	-833.53	-833.528	-833.53	-833.498	-833.496	-833.499	-833.51	-833.508	-833.51	-833.54	-833.538	-833.54
HNCO	-167.823	-168.362	-168.359	-168.386	-167.833	-168.482	-168.455	-168.479	-168.486	-168.506	-168.453	-168.453	-168.453	-168.45	-168.45	-168.45	-168.477	-168.478	-168.477	-168.463	-168.463	-168.463	-168.46	-168.46	-168.46	-168.487	-168.488	-168.487
COCl2	-1031.79	-1032.47	-1032.49	-1032.53	-1031.81	-1032.68	-1032.67	-1032.7	-1032.7	-1032.74	-1032.63	-1032.63	-1032.63	-1032.65	-1032.65	-1032.65	-1032.68	-1032.68	-1032.68	-1032.64	-1032.64	-1032.64	-1032.66	-1032.66	-1032.66	-1032.69	-1032.7	-1032.69
SO3	-622.14	-622.963	-622.946	-622.986	-622.173	-623.195	-623.139	-623.178	-623.186	-623.218	-623.131	-623.133	-623.132	-623.114	-623.116	-623.115	-623.154	-623.156	-623.155	-623.162	-623.164	-623.163	-623.146	-623.147	-623.146	-623.186	-623.188	-623.187
SH	-398.1	-398.235	-398.258	-398.262	-398.102	-398.282	-398.294	-398.305	-398.3	-398.309	-398.266	-398.267	-398.267	-398.289	-398.29	-398.289	-398.293	-398.294	-398.294	-398.269	-398.27	-398.269	-398.292	-398.292	-398.292	-398.296	-398.297	-398.296
NO2	-204.09	-204.733	-204.71	-204.745	-204.103	-204.875	-204.824	-204.851	-204.865	-204.887	-204.843	-204.844	-204.843	-204.82	-204.821	-204.82	-204.855	-204.856	-204.856	-204.856	-204.857	-204.856	-204.833	-204.834	-204.833	-204.868	-204.869	-204.869
H2	-1.13295	-1.16246	-1.17068	-1.17068	-1.13316	-1.16727	-1.1734	-1.17549	-1.1734	-1.17549	-1.16596	-1.16599	-1.16598	-1.17418	-1.17421	-1.17419	-1.17418	-1.17421	-1.17419	-1.16618	-1.1662	-1.16619	-1.17439	-1.17442	-1.17441	-1.17439	-1.17442	-1.17441
Atomization energies (kcal/mol)
F2	-31.9223	36.8931	25.5511	31.7334	-30.7244	42.8571	29.7359	31.5151	36.6802	37.6974	41.2364	41.3875	41.2123	29.8944	30.0455	29.8703	36.0767	36.2278	36.0526	42.2737	42.4249	42.2497	30.9318	31.0829	30.9077	37.1141	37.2652	37.09	6.88425	0.920271	2.54102	1.50363	5.5267	1.34198	0.437281	1.18347	0.146076	6.75426	1.80745	0.790279	2.41103	1.37364		1.50363	1.35246	1.52766	0.146076	0.0050908	0.170107
Cl2	22.1892	49.291	43.4818	46.8669	25.948	62.1562	54.9331	56.3471	59.2541	59.7321	55.6302	55.4331	55.5973	49.8211	49.6239	49.7881	53.2061	53.009	53.1732	59.0095	58.8124	58.9766	53.2003	53.0032	53.1674	56.5853	56.3882	56.5524	13.3323	0.467079	6.99307	3.61382	11.4062	0.0450082	1.45901	5.06699	1.68773	12.5605	0.173283	0.304715	6.22128	2.84203		3.61382	3.81094	3.64676	1.68773	1.88486	1.72068
ClF	11.0887	57.5863	48.4814	52.8916	14.4376	67.2555	56.6441	58.1506	61.8436	62.5608	62.5022	62.6048	62.4754	53.3973	53.4999	53.3705	57.8074	57.9101	57.7806	65.6187	65.7213	65.5919	56.5138	56.6164	56.487	60.9239	61.0266	60.8971	10.2015	0.532248	5.28562	2.16912	8.77576	0.613045	0.893489	3.85988	0.743379	9.59919	0.647107	0.0700611	4.68331	1.56681		2.16912	2.06648	2.19593	0.743379	0.640741	0.770191
ClO	4.84294	51.1408	46.8525	52.0051	8.44671	63.0937	56.8445	58.8054	62.9409	63.958	57.9953	57.8237	57.9694	53.7069	53.5353	53.681	58.8595	58.6879	58.8336	61.323	61.1514	61.2971	57.0346	56.863	57.0088	62.1873	62.0157	62.1614	12.6313	0.678358	5.77684	2.4491	11.2884	1.29631	0.664537	4.43394	1.10621	12.3803	1.44447	0.427398	5.52588	2.19814		2.4491	2.62071	2.47499	1.10621	1.27781	1.1321
Si2	28.9051	66.1203	56.2894	62.7928	30.6112	75.5493	65.35	65.7184	72.7095	72.2218	71.0191	72.7454	71.0205	61.1882	62.9145	61.1895	67.6916	69.418	67.693	72.5411	74.2675	72.5425	62.7102	64.4366	62.7116	69.2137	70.94	69.215	10.7354	1.30637	5.83657	4.31453	10.656	1.59533	1.22695	5.75715	4.23511	11.5919	1.67526	2.16294	6.69314	5.1711		4.31453	2.5882	4.31317	4.23511	2.50878	4.23375
NH	48.2252	74.4861	75.6304	76.6605	48.7183	80.5671	80.6764	81.7114	81.8703	82.7415	79.6977	79.6814	79.7103	80.842	80.8257	80.8546	81.8722	81.8558	81.8848	80.189	80.1726	80.2016	81.3333	81.3169	81.3459	82.3635	82.3471	82.376	6.53064	0.449627	1.319	0.827708	6.02409	0.978078	0.0569217	0.812449	0.321159	6.15743	0.947633	0.0764116	0.945782	0.454493		0.827708	0.844098	0.815119	0.321159	0.337549	0.30857
CH	56.8355	76.145	78.2538	79.0468	57.2437	80.9693	82.2154	83.0781	83.1325	83.8711	79.7781	79.7946	79.7859	81.8868	81.9033	81.8947	82.6798	82.6963	82.6876	80.1866	80.2031	80.1944	82.2953	82.3119	82.3032	83.0883	83.1048	83.0962	5.09755	0.273251	1.46453	1.056	4.76912	0.807476	0.0551811	1.13609	0.72757	4.84857	0.762885	0.0242707	1.21555	0.807022		1.056	1.03949	1.04816	0.72757	0.71106	0.719731
S2	45.4854	98.1107	81.6072	88.0221	48.6838	112.737	95.0228	96.2334	102.749	102.648	106.595	106.683	106.573	90.0919	90.1794	90.0699	96.5068	96.5944	96.4848	109.335	109.422	109.313	92.8314	92.9189	92.8093	99.2463	99.3338	99.2242	15.4409	0.814625	6.95611	4.21666	13.8864	0.470739	0.739805	5.40168	2.66223	15.3071	0.580192	0.68083	6.82231	4.08286		4.21666	4.12912	4.2387	2.66223	2.57469	2.68427
OH	68.8722	101.564	99.7588	101.114	69.3115	107.326	104.501	105.521	106.067	106.877	106.847	106.895	106.848	105.042	105.09	105.043	106.398	106.446	106.399	107.279	107.327	107.28	105.474	105.522	105.475	106.829	106.877	106.83	6.29059	0.528258	1.00717	0.575622	5.55622	0.814203	0.206109	0.272803	0.158744	5.88101	0.928439	0.11868	0.597592	0.166045		0.575622	0.52774	0.574618	0.158744	0.206627	0.159749
HCl	80.2617	102.264	101.628	102.799	80.5484	107.22	105.808	106.585	107.237	107.755	105.82	105.909	105.803	105.185	105.274	105.168	106.355	106.444	106.338	106.085	106.174	106.068	105.45	105.539	105.432	106.62	106.709	106.603	5.05436	0.097789	1.49773	1.23303	4.17331	0.00673577	0.783261	0.61668	0.351976	4.46626	0.0284862	0.490307	0.909633	0.644929		1.23303	1.14422	1.25044	0.351976	0.263167	0.369394
P2	34.9451	100.238	87.6316	96.6749	37.2781	119.119	103.683	106.512	114.181	115.555	113.838	113.952	113.864	101.232	101.345	101.257	110.275	110.388	110.3	115.825	115.938	115.85	103.218	103.331	103.243	112.261	112.375	112.286	20.1382	1.25787	6.53801	4.5518	18.2372	2.18571	0.643154	4.63698	2.65077	19.1185	1.61259	0.238218	5.51835	3.53214		4.5518	4.43859	4.52665	2.65077	2.53756	2.62562
O2	17.0172	133.221	98.6035	107.556	18.9154	142.99	106.664	108.373	116.586	117.325	140.659	140.71	140.623	106.042	106.092	106.005	114.994	115.044	114.957	142.274	142.324	142.237	107.657	107.707	107.62	116.609	116.659	116.572	10.5688	0.799684	3.13065	1.51573	9.20551	1.14523	0.56365	1.76731	0.152399	10.6582	1.62819	0.889013	3.21997	1.60506		1.51573	1.46541	1.55246	0.152399	0.102074	0.189125
SO	46.4722	128.651	104.951	112.717	50.1206	141.123	115.972	117.422	124.807	125.189	136.268	136.265	136.245	112.567	112.564	112.544	120.334	120.331	120.311	139.612	139.609	139.588	115.911	115.908	115.888	123.678	123.675	123.655	12.1624	0.30947	4.54556	1.20165	11.4097	0.38803	1.06217	3.79286	0.448951	12.4935	0.403759	0.0215727	4.87661	1.53269		1.20165	1.20467	1.22486	0.448951	0.451972	0.472165
SiH2(3B1)	107.085	124.635	126.286	126.837	108.067	130.226	132.043	131.877	132.734	132.429	127.849	127.91	127.858	129.5	129.561	129.509	130.052	130.113	130.061	128.834	128.896	128.843	130.486	130.547	130.494	131.037	131.098	131.046	5.40059	0.190804	2.1863	1.20082	6.51443	0.757044	0.923038	3.30015	2.31466	6.32946	0.433317	0.738068	3.11518	2.12969		1.20082	1.13972	1.192	2.31466	2.25357	2.30584
HF	99.1916	140.137	134.368	136.079	99.4719	145.425	138.602	139.656	140.567	141.367	145.175	145.272	145.159	139.406	139.503	139.389	141.116	141.214	141.1	145.439	145.537	145.423	139.67	139.768	139.654	141.381	141.478	141.365	5.93322	0.645206	0.895975	0.631707	4.97009	0.736297	0.317919	0.067151	0.331419	5.42528	0.93788	0.137273	0.388041	0.123773		0.631707	0.533896	0.647795	0.331419	0.42923	0.315331
NO	50.7387	149.181	127.738	136.275	53.8573	163.885	140.38	142.441	149.976	150.978	161.343	161.356	161.339	139.899	139.912	139.896	148.437	148.45	148.433	164.253	164.267	164.25	142.81	142.823	142.806	151.347	151.36	151.343	15.6595	0.955802	3.49772	0.5871	14.4373	1.79463	0.266388	2.27553	0.635091	15.5122	1.81119	0.808433	3.35035	0.43973		0.5871	0.574012	0.590764	0.635091	0.648179	0.631426
SiH2(1A1)	112.538	140.117	145.702	146.56	113.341	147.991	151.886	153.577	152.906	154.435	145.008	145.068	145.023	150.593	150.654	150.609	151.451	151.512	151.467	145.816	145.877	145.832	151.402	151.462	151.417	152.26	152.321	152.275	7.90367	0.0288311	3.01255	2.20425	7.2899	1.10591	0.584933	2.39878	1.59048	7.15458	0.808945	0.720253	2.26346	1.45516		2.20425	2.14345	2.18866	1.59048	1.52968	1.5749
PH2	104.73	138.135	142.689	144.22	105.825	148.513	151.148	153.067	152.99	154.598	144.945	144.999	144.965	149.499	149.554	149.519	151.03	151.085	151.05	146.042	146.096	146.061	150.596	150.651	150.616	152.127	152.182	152.147	10.6635	0.285167	3.85326	2.75656	10.0263	1.56733	0.351996	3.2161	2.1194	9.8083	1.03877	0.56999	2.9981	1.90141		2.75656	2.70199	2.73671	2.1194	2.06483	2.09955
HOCl	82.9985	156.673	145.51	151.089	85.8142	171.524	158.054	160.361	164.618	165.94	166.753	166.671	166.721	155.59	155.508	155.558	161.17	161.087	161.138	169.381	169.298	169.349	158.218	158.135	158.186	163.797	163.715	163.765	15.6728	0.821638	5.59246	2.96479	13.5138	0.969593	1.33732	3.4335	0.805826	14.67	1.14094	0.18116	4.58966	1.96199		2.96479	3.04731	2.99674	0.805826	0.888352	0.837779
CS	102.161	166.544	150.598	159.498	103.848	178.553	161.184	162.607	171.454	171.507	175.29	175.27	175.283	159.344	159.324	159.337	168.244	168.224	168.237	176.76	176.741	176.753	160.815	160.795	160.808	169.715	169.695	169.707	12.002	0.0067932	3.25566	1.78531	10.6238	0.0376321	1.38497	1.87749	0.407137	11.3483	0.607834	0.660424	2.60203	1.13168		1.78531	1.80523	1.79245	0.407137	0.42706	0.414281
CN	78.9583	174.498	153.757	163.861	81.4816	188.599	166.179	167.858	177.228	177.962	185.835	185.834	185.843	165.095	165.093	165.103	175.198	175.197	175.206	188.205	188.203	188.213	167.464	167.462	167.472	177.567	177.566	177.575	14.9131	0.812356	3.57582	1.20673	14.0455	1.62347	0.0552667	2.7082	0.339104	14.9713	1.60381	0.870477	3.63395	1.26485		1.20673	1.20834	1.19877	0.339104	0.340718	0.331144
CH2(1A1)	129.339	167.207	170.153	171.801	129.941	176.107	177.46	179.053	179.336	180.701	173.873	173.917	173.884	176.819	176.862	176.83	178.467	178.511	178.478	174.478	174.521	174.489	177.423	177.467	177.435	179.072	179.115	179.083	9.4309	0.531006	2.76511	2.16039	8.65441	1.34715	0.24549	1.98862	1.3839	8.88691	1.3524	0.0129844	2.22112	1.6164		2.16039	2.11665	2.14925	1.3839	1.34016	1.37276
NH2	115.943	168.29	168.391	170.543	116.888	179.728	177.936	179.829	180.415	181.981	177.842	177.864	177.858	177.943	177.965	177.959	180.095	180.117	180.111	178.784	178.805	178.8	178.884	178.906	178.901	181.037	181.058	181.053	12.3069	0.868736	2.75491	1.81329	11.1927	1.64765	0.245396	1.64077	0.699161	11.5282	1.65629	0.0901141	1.97628	1.03467		1.81329	1.79153	1.79687	0.699161	0.677399	0.682735
SH2	132.682	170.975	172.891	174.864	133.352	180.414	180.659	182.331	183.018	184.303	177.437	177.448	177.433	179.353	179.365	179.35	181.326	181.337	181.322	178.098	178.11	178.095	180.015	180.027	180.012	181.988	181.999	181.984	9.56578	0.126266	3.1038	2.44188	8.30588	0.537897	1.13364	1.84389	1.18197	8.54278	0.388361	0.896735	2.0808	1.41888		2.44188	2.43015	2.44504	1.18197	1.17024	1.18514
CH2(3B1)	154.047	182.892	181.631	182.446	154.678	189.554	188.002	188.294	188.96	189.109	187.488	187.488	187.486	186.228	186.227	186.225	187.043	187.042	187.04	188.115	188.115	188.113	186.855	186.854	186.852	187.67	187.669	187.667	7.10554	0.442761	2.50899	1.88186	7.27825	0.907697	0.615466	2.6817	2.05457	7.42099	0.906931	0.758213	2.82444	2.19731		1.88186	1.88229	1.88448	2.05457	2.05499	2.05718
SiO	114.079	192.963	171.62	179.363	116.102	205.194	182.264	183.852	190.91	191.594	202.646	203.513	202.662	181.303	182.171	181.319	189.046	189.913	189.061	204.512	205.379	204.527	183.169	184.036	183.185	190.912	191.779	190.927	12.1984	0.0328141	2.51549	0.649765	11.3488	0.705158	0.882407	1.66589	0.199828	12.1282	0.581107	0.102989	2.44531	0.579591		0.649765	0.217362	0.634357	0.199828	1.06696	0.215236
N2	113.919	222.637	199.702	208.669	117.156	240.303	215.172	217.368	225.143	226.336	238.072	238.066	238.097	215.137	215.131	215.162	224.105	224.099	224.129	241.11	241.103	241.134	218.175	218.169	218.199	227.142	227.136	227.167	18.5604	0.893943	3.12484	0.0875395	17.3337	1.86407	0.332749	1.89815	1.13915	18.1823	1.70868	0.515902	2.7468	0.290501		0.0875395	0.0937724	0.0630971	1.13915	1.13292	1.1636
SiH3	180.903	213.28	217.793	218.591	182.254	222.93	226.354	227.443	227.342	228.241	219.154	219.2	219.172	223.667	223.713	223.684	224.465	224.511	224.483	220.521	220.567	220.538	225.034	225.08	225.051	225.832	225.878	225.849	9.4765	0.173453	3.60226	2.23567	9.64041	1.07869	0.00954157	3.76617	2.39958	9.44188	0.691341	0.208071	3.56764	2.20105		2.23567	2.18952	2.21826	2.39958	2.35343	2.38217
H2O	158.727	225.634	219.011	221.872	159.424	236.218	227.718	229.595	230.979	232.457	235.102	235.283	235.093	228.479	228.66	228.47	231.341	231.521	231.331	235.783	235.963	235.773	229.16	229.34	229.15	232.021	232.202	232.012	11.6112	1.02708	2.14303	1.46246	10.0569	1.34961	0.527259	0.588695	0.0918766	10.7286	1.6216	0.14445	1.2604	0.579833		1.46246	1.28209	1.47197	0.0918766	0.272246	0.0823625
PH3	171.586	219.926	226.232	228.331	173.038	234.163	237.84	240.47	240.35	242.569	229.214	229.283	229.238	235.521	235.589	235.544	237.62	237.688	237.643	230.676	230.744	230.699	236.982	237.05	237.006	239.081	239.149	239.104	14.4742	0.236773	5.18584	3.72451	13.3818	1.77441	0.855569	4.0935	2.63217	13.2553	1.23612	0.982128	3.96694	2.50561		3.72451	3.65608	3.70101	2.63217	2.56374	2.60866
CO	177.914	259.885	238.442	245.757	180.291	271.922	249.367	250.479	257.621	257.794	270.153	270.245	270.14	248.71	248.802	248.697	256.026	256.118	256.013	272.353	272.445	272.34	250.91	251.002	250.897	258.226	258.318	258.213	12.6508	0.613783	2.382	0.182019	11.9736	1.04838	0.0634023	1.70482	0.495166	12.8058	0.942127	0.768834	2.53705	0.33707		0.182019	0.0903672	0.195224	0.495166	0.586818	0.481961
SO2	107.318	254.106	215.071	229.9	117.052	283.332	241.258	244.297	258.141	259.126	272.399	272.512	272.372	233.364	233.477	233.337	248.193	248.306	248.166	281.467	281.58	281.44	242.431	242.544	242.404	257.261	257.373	257.234	29.1616	0.0648034	10.8682	1.80089	26.8446	0.656958	2.38179	8.55122	0.516098	28.4228	0.181758	0.803533	10.1295	1.06216		1.80089	1.68806	1.82797	0.516098	0.628928	0.489009
H2O2	140.246	258.454	243.013	250.516	141.616	275.788	257.073	260.347	265.625	267.85	273.497	273.618	273.474	258.056	258.177	258.032	265.559	265.681	265.536	274.759	274.881	274.736	259.318	259.439	259.294	266.821	266.943	266.798	19.0238	1.68977	3.98085	2.71867	16.45	2.39014	0.884013	1.40706	0.144882	17.9507	2.84169	0.616686	2.90776	1.64558		2.71867	2.5971	2.74196	0.144882	0.0233121	0.168179
HCO	183.057	275.084	254.935	262.388	185.381	289.633	268.013	269.484	276.435	276.937	286.754	286.821	286.738	266.604	266.672	266.588	274.057	274.124	274.041	288.932	289	288.916	268.783	268.85	268.767	276.235	276.303	276.22	15.401	0.851941	3.73181	1.55323	14.5975	1.51975	0.0484583	2.92832	0.749744	15.5957	1.54862	1.04664	3.92651	1.74793		1.55323	1.48565	1.56916	0.749744	0.682168	0.765675
NH3	201.691	280.853	278.23	281.53	203.022	296.639	291.407	294.016	295.174	297.316	293.808	293.816	293.821	291.185	291.193	291.198	294.486	294.494	294.498	295.134	295.142	295.147	292.511	292.519	292.524	295.812	295.82	295.824	16.9671	1.18106	4.01144	2.68542	15.1998	2.02237	0.586301	2.24408	0.918058	15.7674	2.12376	0.0187033	2.81167	1.48566		2.68542	2.67725	2.67312	0.918058	0.909884	0.905757
CH3	242.35	294.246	293.82	295.418	243.231	305.371	303.487	304.945	305.333	306.543	302.328	302.348	302.332	301.902	301.922	301.906	303.5	303.52	303.504	303.206	303.226	303.209	302.78	302.8	302.783	304.378	304.398	304.381	11.7824	0.657507	3.69978	2.82225	11.0387	1.37102	0.0861491	2.95612	2.0786	11.3263	1.41134	0.201455	3.24372	2.3662		2.82225	2.80239	2.81903	2.0786	2.05874	2.07537
HCN	200.092	305.533	283.879	292.393	202.73	323.511	300.052	301.856	309.512	310.371	320	320.034	320.011	298.345	298.379	298.357	306.86	306.894	306.872	322.504	322.538	322.515	300.85	300.883	300.861	309.364	309.398	309.376	18.9218	0.944257	4.45494	1.95082	17.9783	1.80504	0.000740934	3.51143	1.0073	18.854	1.73503	0.876478	4.38717	1.88304		1.95082	1.91694	1.9395	1.0073	0.973427	0.995986
SiH4	257.923	304.708	311.583	312.577	259.481	317.777	322.465	324.652	323.68	325.646	312.926	313.073	312.95	319.8	319.947	319.825	320.795	320.942	320.819	314.514	314.661	314.538	321.388	321.535	321.413	322.383	322.53	322.407	12.9733	0.0954375	4.75593	3.16806	12.2656	1.38399	0.803089	4.04828	2.46041	12.0542	0.951524	1.0145	3.83686	2.249		3.16806	3.02117	3.14349	2.46041	2.31352	2.43584
H2CO	261.492	364.538	347.575	354.521	263.814	382.433	363.338	365.47	371.216	372.416	378.859	378.989	378.848	361.896	362.026	361.885	368.842	368.972	368.831	381.049	381.18	381.039	364.087	364.217	364.076	371.033	371.163	371.022	19.0399	1.14469	4.71913	2.52832	17.6768	1.9142	0.218407	3.35603	1.16522	18.7045	2.00939	0.809229	4.38367	2.19286		2.52832	2.39823	2.53898	1.16522	1.03513	1.17588
CO2	251.716	391.434	351.491	364.043	255.867	413.355	371.922	373.411	386.201	385.964	409.754	409.908	409.722	369.811	369.965	369.778	382.364	382.517	382.331	413.642	413.796	413.61	373.699	373.853	373.666	386.252	386.405	386.219	23.3495	1.42882	5.02907	1.14118	22.5052	2.07424	0.584536	4.18479	0.296894	24.061	1.90334	2.14029	5.74054	1.85265		1.14118	0.987434	1.17383	0.296894	0.143148	0.329542
CH3Cl	301.704	379.686	372.878	377.218	303.277	397.57	388.55	390.762	393.749	395.102	392.309	392.117	392.275	385.501	385.309	385.467	389.841	389.649	389.807	393.829	393.637	393.795	387.021	386.829	386.987	391.361	391.169	391.327	18.4955	0.611613	5.87295	4.35281	16.6766	1.00469	1.20727	4.05407	2.53393	17.575	1.04463	0.308841	4.9525	3.43236		4.35281	4.54492	4.38669	2.53393	2.72604	2.56781
C2H2	296.433	394.5	375.489	383.018	298.912	412.98	392.649	393.97	401.042	401.498	407.805	407.834	407.804	388.795	388.824	388.794	396.323	396.352	396.322	410.195	410.225	410.194	391.185	391.214	391.184	398.713	398.742	398.712	19.5372	1.05691	6.23214	3.84207	18.9591	1.79926	0.478866	5.6541	3.26403	19.8435	1.81968	1.36325	6.53848	4.14841		3.84207	3.81248	3.8426	3.26403	3.23444	3.26456
CH4	330.254	402.858	402.748	405.208	331.233	417.02	414.664	416.91	417.463	419.37	413.355	413.381	413.359	413.245	413.271	413.249	415.704	415.731	415.708	414.347	414.374	414.351	414.238	414.264	414.242	416.697	416.723	416.701	14.9135	0.751665	4.41691	3.42425	13.5132	1.59797	0.648627	3.01662	2.02395	13.9327	1.67789	0.229107	3.43614	2.44347		3.42425	3.39802	3.42039	2.02395	1.99773	2.0201
N2H4	269.411	409.81	400.423	407.646	272.224	438.77	424.987	429.383	433.28	436.605	433.535	433.529	433.546	424.148	424.142	424.159	431.37	431.364	431.382	436.29	436.284	436.301	426.903	426.897	426.914	434.125	434.119	434.136	31.113	2.1532	7.38835	4.63363	28.2254	3.66177	0.734442	4.50071	1.74599	29.3874	3.75324	0.427562	5.66271	2.90799		4.63363	4.63969	4.62247	1.74599	1.75205	1.73483
CH3SH	355.913	452.074	447.254	452.504	357.757	474.076	466.239	469.257	472.415	474.507	467.485	467.445	467.469	462.666	462.625	462.65	467.915	467.875	467.9	469.305	469.265	469.29	464.486	464.446	464.471	469.736	469.696	469.72	22.6584	0.655913	7.24734	5.42668	20.514	1.5299	1.48849	5.10294	3.28228	21.3212	1.4107	0.681282	5.91015	4.08948		5.42668	5.46693	5.44232	3.28228	3.32253	3.29792
CH3OH	374.324	494.85	483.476	489.222	376.175	517.189	502.651	505.815	509.268	511.561	512.733	512.793	512.716	501.359	501.419	501.342	507.105	507.165	507.088	514.551	514.611	514.534	503.176	503.237	503.16	508.922	508.983	508.906	23.9479	1.60885	6.06512	4.24751	21.7841	2.60939	0.554929	3.90134	2.08374	22.9104	2.86454	0.571409	5.02768	3.21007		4.24751	4.18693	4.26402	2.08374	2.02316	2.10024
Si2H6	420.766	501.035	508.484	511.364	423.558	525.743	530.001	533.191	533.536	536.072	516.866	517.351	516.902	524.314	524.799	524.35	527.195	527.679	527.231	519.699	520.184	519.735	527.148	527.632	527.184	530.028	530.513	530.064	24.6573	0.0502686	8.82663	5.99335	24.222	2.70518	0.485535	8.39136	5.55809	24.1735	2.00111	0.534053	8.34284	5.50957		5.99335	5.50861	5.95744	5.55809	5.07334	5.52217
C2H4	432.035	542.622	531.851	538.328	434.423	565.091	551.987	554.32	559.299	560.797	558.79	558.827	558.786	548.019	548.056	548.015	554.495	554.532	554.492	561.117	561.154	561.113	550.346	550.383	550.342	556.822	556.859	556.819	23.7134	1.24476	7.54604	5.21898	22.4449	2.30937	0.0237668	6.27751	3.95045	23.3364	2.36569	0.867765	7.16904	4.84198		5.21898	5.18205	5.22235	3.95045	3.91352	3.95383
C2H6	555.468	685.103	678.9	684.323	557.447	711.236	701.598	705.033	707.811	710.456	704.361	704.395	704.358	698.158	698.191	698.154	703.581	703.615	703.578	706.351	706.384	706.347	700.148	700.181	700.144	705.571	705.604	705.567	27.4824	1.3493	8.22471	6.23487	25.4605	2.76248	0.672619	6.2028	4.21295	26.3781	2.89043	0.24501	7.12042	5.13058		6.23487	6.20133	6.23837	4.21295	4.17941	4.21646
MAE																													14.566	0.707528	4.40651	2.50914	13.4257	1.38078	0.628822	3.2689	1.5144	14.1133	1.36004	0.575857	3.95378	2.06827		2.50914	2.42145	2.51258	1.5144	1.47537	1.51667
RMS																													15.9374	0.859051	4.90772	2.94066	14.7198	1.57001	0.791839	3.78036	1.97915	15.4525	1.56096	0.74231	4.46753	2.4793		2.94066	2.85868	2.94284	1.97915	1.88444	1.97767
MAX																													31.113	2.1532	10.8682	6.23487	28.2254	3.66177	2.38179	8.55122	5.55809	29.3874	3.75324	2.16294	10.1295	5.50957		6.23487	6.20133	6.23837	5.55809	5.07334	5.52217
																													Standard	F12	PBE	PBE + CABS	Standard	F12	F12-Δ	PBE	PBE + CABS	Standard	F12	F12-Δ	PBE	PBE + CABS		PBE + CABS	P86 + CABS	PW91 + CABS	PBE + CABS	P86 + CABS	PW91 + CABS
																													MP2				CCSD					CCSD(T)						MP2			CCSD
Closed-shell reaction energies (kcal/mol)
CO + H2 → H2CO	0.0856186	-2.46996	-1.79372	-1.42417	0.272292	-5.31099	-4.92194	-4.63475	-4.54634	-4.26519	-4.32359	-4.34541	-4.31811	-3.64735	-3.66917	-3.64187	-3.27779	-3.29961	-3.27231	-4.18179	-4.20361	-4.17631	-3.50555	-3.52737	-3.50007	-3.13599	-3.15781	-3.13051	3.22021	0.379189	1.36659	1.50839	3.55383	0.425616	0.712802	1.7002	1.84201	3.74923	0.62705	0.908201	1.8956	2.0374		1.50839	1.48657	1.51387	1.84201	1.82018	1.84749
CO + H2O → CO2 + H2	1.26223	-8.09862	-1.37734	-3.75289	0.0520468	-10.4154	-3.88502	-3.6941	-6.64902	-6.06965	-8.88048	-8.77882	-8.87857	-2.1592	-2.05755	-2.1573	-4.53475	-4.4331	-4.53285	-10.0204	-9.91879	-10.0185	-3.29916	-3.19751	-3.29726	-5.67471	-5.57306	-5.67281	2.25643	0.0603214	1.47458	0.33461	2.62414	0.116469	0.30739	1.84229	0.702321	2.67595	0.220175	0.3592	1.8941	0.754131		0.33461	0.436264	0.336514	0.702321	0.803975	0.704225
CH3OH + HCl → CH3Cl + H2O	-5.84517	-8.20661	-6.78519	-7.06968	-5.97775	-9.37905	-7.80966	-7.95764	-8.22343	-8.24212	-8.85797	-8.69684	-8.8485	-7.43656	-7.27543	-7.42709	-7.72104	-7.55991	-7.71157	-8.97637	-8.81525	-8.9669	-7.55496	-7.39383	-7.54549	-7.83944	-7.67831	-7.82997	1.1045	0.067948	0.453135	0.334732	0.776108	0.248362	0.396336	0.124747	0.00634397	0.926953	0.226798	0.245491	0.275592	0.157189		0.334732	0.495859	0.344202	0.00634397	0.167471	0.0158142
H2O + CO → HCOOH	-1.30727	-5.8085	-3.29722	-4.04905	-1.79955	-9.92845	-7.60216	-7.41717	-8.60473	-8.169	-8.16092	-8.02338	-8.14593	-5.64964	-5.51211	-5.63465	-6.40147	-6.26394	-6.38648	-8.63179	-8.49425	-8.6168	-6.12051	-5.98298	-6.10552	-6.87234	-6.73481	-6.85735	4.38778	0.267832	2.03536	1.56449	4.75546	0.450514	0.635506	2.40303	1.93216	4.97254	0.416859	0.852587	2.62012	2.14925		1.56449	1.70202	1.57948	1.93216	2.0697	1.94715
CH3OH + H2S → CH3SH + H2O	-7.63425	-11.8831	-9.89833	-10.291	-7.65427	-12.6912	-10.647	-10.7064	-11.1082	-11.0991	-12.4176	-12.4854	-12.4121	-10.4328	-10.5006	-10.4273	-10.8255	-10.8933	-10.82	-12.4393	-12.5071	-12.4338	-10.4545	-10.5223	-10.4491	-10.8472	-10.915	-10.8417	0.755953	0.0521249	0.221452	0.199743	0.480903	0.267788	0.327175	0.0535977	0.0753066	0.596572	0.220605	0.211506	0.0620713	0.0403624		0.199743	0.131936	0.205227	0.0753066	0.143114	0.0698225
CS2 + 2 H2O → CO2 + 2 H2S	-29.4912	-8.05892	-17.2325	-13.7699	-29.3928	-5.53009	-15.2371	-14.7037	-11.1117	-11.2411	-6.1394	-8.07439	-6.15104	-15.313	-17.248	-15.3247	-11.8504	-13.7854	-11.862	-6.17845	-8.11343	-6.19009	-15.3521	-17.287	-15.3637	-11.8894	-13.8244	-11.9011	3.30067	0.771838	1.38115	1.42019	1.71231	0.283115	0.816524	0.207209	0.168167	2.47515	0.183003	0.0536774	0.555637	0.594679		1.42019	3.35518	1.43184	0.168167	1.76681	0.156526
C2H6 + H2 → 2 CH4	-21.3766	-18.4299	-19.2573	-18.7526	-21.2233	-17.6031	-18.6805	-18.4306	-18.0653	-17.9259	-17.9669	-17.9692	-17.9701	-18.7943	-18.7966	-18.7975	-18.2896	-18.2919	-18.2928	-17.8297	-17.832	-17.8329	-18.6572	-18.6594	-18.6603	-18.1525	-18.1547	-18.1556	0.824416	0.00231315	0.361424	0.224286	0.583558	0.00674037	0.243171	0.120565	0.016572	0.662146	0.0251525	0.164583	0.199153	0.0620157		0.224286	0.226568	0.22747	0.016572	0.0142905	0.0133878
HNCO+ H2O → CO2 + NH3	-23.0956	-21.3643	-21.5334	-21.3075	-23.2334	-20.7499	-20.9823	-20.919	-20.7783	-20.693	-20.8651	-20.7982	-20.8676	-21.0342	-20.9673	-21.0367	-20.8083	-20.7414	-20.8107	-20.972	-20.9051	-20.9744	-21.1411	-21.0742	-21.1435	-20.9151	-20.8483	-20.9176	0.880321	0.265882	0.381107	0.487981	0.68341	0.132239	0.0689716	0.184196	0.291071	0.76894	0.239737	0.154501	0.269726	0.3766		0.487981	0.421098	0.490414	0.291071	0.224187	0.293503
CH4 + Cl2 → CH3Cl+ HCl	-29.5226	-29.8009	-28.2763	-27.9423	-26.6446	-25.6143	-24.7619	-24.0898	-24.2685	-23.7558	-29.1443	-29.2119	-29.1221	-27.6197	-27.6873	-27.5975	-27.2857	-27.3533	-27.2635	-26.5572	-26.6248	-26.535	-25.0327	-25.1003	-25.0105	-24.6986	-24.7662	-24.6764	4.69588	0.509342	4.0393	1.45223	4.06944	0.55501	0.117105	3.41285	0.82578	4.45187	0.778063	0.265327	3.79529	1.20821		1.45223	1.51983	1.43002	0.82578	0.89338	0.803573
Cl2 + F2 → 2 ClF	-31.9105	-28.9884	-27.9298	-27.1828	-33.6518	-29.4977	-28.6193	-28.4391	-27.753	-27.6921	-28.1377	-28.389	-28.1411	-27.0791	-27.3304	-27.0825	-26.3321	-26.5834	-26.3355	-29.9541	-30.2053	-29.9574	-28.8955	-29.1467	-28.8988	-28.1485	-28.3997	-28.1518	0.186467	0.322853	1.03714	0.779213	0.618628	0.0708845	0.109309	1.4693	0.347051	0.116367	0.686523	0.625686	0.734304	1.08205		0.779213	1.03045	0.782562	0.347051	0.598286	0.3504
CO+ Cl2 → COCl2	-15.0533	-32.3472	-24.3606	-26.7552	-13.7151	-33.4142	-25.7989	-25.4277	-28.7656	-27.8223	-33.5139	-34.2412	-33.4616	-25.5273	-26.2546	-25.4751	-27.9219	-28.6492	-27.8696	-32.3072	-33.0344	-32.2549	-24.3206	-25.0479	-24.2684	-26.7152	-27.4425	-26.6629	0.428943	0.638139	0.737768	0.468941	0.623317	0.814982	0.443765	0.543394	0.663315	0.643818	1.36661	0.423263	0.522892	0.683817		0.468941	0.258349	0.521203	0.663315	0.0639749	0.715576
CO2 + 3 H2 → CH3OH + H2O	-30.3456	-22.5003	-28.9778	-25.0328	-28.3447	-24.4512	-31.3012	-30.9287	-26.9004	-26.9836	-24.9357	-24.973	-24.9182	-31.4131	-31.4505	-31.3957	-27.4681	-27.5054	-27.4506	-23.1481	-23.1854	-23.1306	-29.6256	-29.6629	-29.6081	-25.6805	-25.7178	-25.663	2.70279	0.751952	0.267473	2.05507	2.88753	0.564129	0.936697	0.452217	2.23981	3.12982	1.26216	1.17899	0.694508	2.4821		2.05507	2.01773	2.07251	2.23981	2.20247	2.25726
HCHO+ H2 → CH3OH	-29.1689	-28.129	-28.5615	-27.3615	-28.5649	-29.5556	-30.2643	-29.988	-29.0031	-28.788	-29.4925	-29.4064	-29.4787	-29.925	-29.8389	-29.9111	-28.725	-28.6389	-28.7112	-28.9867	-28.9006	-28.9729	-29.4192	-29.333	-29.4053	-28.2192	-28.1331	-28.2053	1.739	0.312442	0.375459	0.881287	1.95785	0.254982	0.531285	0.594301	1.10013	2.05655	0.414937	0.629986	0.693003	1.19883		0.881287	0.967422	0.895153	1.10013	1.18626	1.114
CO + 2 H2 → CH3OH	-29.0833	-30.599	-30.3552	-28.7857	-28.2926	-34.8666	-35.1863	-34.6228	-33.5494	-33.0532	-33.8161	-33.7518	-33.7968	-33.5723	-33.508	-33.553	-32.0028	-31.9385	-31.9835	-33.1685	-33.1042	-33.1492	-32.9247	-32.8604	-32.9054	-31.3552	-31.2909	-31.3358	4.95922	0.691631	1.74205	2.38968	5.51167	0.680598	1.24409	2.2945	2.94213	5.80577	1.04199	1.53819	2.5886	3.23624		2.38968	2.45399	2.40903	2.94213	3.00645	2.96148
C2H4 + H2 → C2H6	-39.7696	-40.2977	-39.7094	-38.6558	-39.2288	-40.9449	-40.5627	-40.3566	-39.4636	-39.3031	-41.1896	-41.1696	-41.1814	-40.6013	-40.5813	-40.5931	-39.5477	-39.5277	-39.5396	-40.7197	-40.6997	-40.7116	-40.1314	-40.1114	-40.1233	-39.0779	-39.0579	-39.0697	0.600027	0.0471788	0.29186	0.177983	0.866161	0.0128931	0.218955	0.0257264	0.444116	0.892257	0.0845253	0.245051	0.000369707	0.470212		0.177983	0.197993	0.186137	0.444116	0.464126	0.452271
SO3 + CO → SO2 + CO2	-43.0316	-50.559	-46.7051	-48.1019	-38.7188	-45.6056	-41.6852	-41.7517	-43.1602	-43.1485	-49.4225	-49.4928	-49.4196	-45.5686	-45.6389	-45.5657	-46.9654	-47.0357	-46.9625	-45.4315	-45.5018	-45.4286	-41.5776	-41.6479	-41.5747	-42.9743	-43.0447	-42.9715	4.70027	0.253073	3.56376	0.42725	4.78667	0.233171	0.166673	3.65016	0.34085	4.66056	0.281137	0.292785	3.52405	0.466962		0.42725	0.356936	0.430142	0.34085	0.270536	0.343743
H2 + Cl2 → 2 HCl	-54.6711	-53.0531	-52.4354	-51.3912	-51.3531	-47.0838	-47.6351	-46.4662	-46.1704	-45.4219	-51.6287	-51.9869	-51.6188	-51.0111	-51.3692	-51.0012	-49.9669	-50.325	-49.9569	-48.6463	-49.0044	-48.6364	-48.0286	-48.3867	-48.0187	-46.9844	-47.3425	-46.9745	6.3925	0.423218	4.96815	1.98568	5.20899	0.408674	0.760291	3.78464	0.802168	5.77738	0.556521	0.191906	4.35302	1.37055		1.98568	2.3438	1.97576	0.802168	1.16029	0.792248
C2H2 + H2 → C2H4	-51.9388	-45.9392	-49.0223	-47.9708	-51.7153	-46.9104	-50.2887	-49.9934	-49.2085	-48.942	-46.6032	-46.5939	-46.5923	-49.6862	-49.6769	-49.6753	-48.6347	-48.6255	-48.6239	-46.4075	-46.3983	-46.3967	-49.4906	-49.4813	-49.4797	-48.4391	-48.4298	-48.4282	1.00731	0.0361373	0.343367	0.539	1.33635	0.0698985	0.365174	0.672403	0.868037	1.3435	0.105794	0.372322	0.679552	0.875185		0.539	0.548277	0.549873	0.868037	0.877314	0.87891
SO2 + H2O2 → SO3 + H2O	-49.2514	-48.1704	-42.3425	-41.5404	-54.665	-56.2576	-51.5155	-50.4296	-50.774	-49.6276	-51.7838	-51.8344	-51.7811	-45.9559	-46.0065	-45.9531	-45.1538	-45.2044	-45.1511	-56.8812	-56.9317	-56.8784	-51.0532	-51.1038	-51.0504	-50.2512	-50.3017	-50.2484	7.98643	0.10073	4.37302	0.724297	8.92518	0.247847	0.83802	5.31177	0.214452	8.69359	0.54002	0.606436	5.08018	0.0171314		0.724297	0.774878	0.721531	0.214452	0.163872	0.217219
CO+ 3 H2 → CH4 + H2O	-60.077	-62.0578	-61.2995	-59.3043	-58.9788	-65.7151	-65.8691	-64.9568	-63.6747	-62.9615	-65.1586	-65.2236	-65.142	-64.4002	-64.4653	-64.3837	-62.405	-62.4701	-62.3885	-64.2339	-64.299	-64.2174	-63.4756	-63.5407	-63.4591	-61.4804	-61.5455	-61.4639	4.3671	0.709807	1.26634	2.19096	5.14823	0.578572	1.49094	2.04747	2.97209	5.40722	1.03673	1.74993	2.30646	3.23108		2.19096	2.12588	2.20749	2.97209	2.90701	2.98862
HCN+ 3 H2 → CH4 + NH3	-80.8642	-71.6279	-75.0809	-72.3261	-80.1377	-74.5466	-78.8727	-77.9996	-75.9779	-75.2447	-74.0181	-73.9687	-73.9988	-77.4711	-77.4218	-77.4519	-74.7162	-74.6669	-74.697	-73.4347	-73.3854	-73.4155	-76.8878	-76.8385	-76.8686	-74.1329	-74.0836	-74.1137	3.45198	0.533318	1.0618	1.64513	4.28641	0.494669	1.36775	1.89623	2.47956	4.3978	0.745994	1.47913	2.00761	2.59094		1.64513	1.69447	1.66436	2.47956	2.5289	2.49879
H2O2 + H2 → 2 H2O	-93.5452	-90.6308	-87.6702	-85.8894	-93.4359	-91.4479	-89.3157	-88.4873	-87.2852	-86.7065	-92.3258	-92.5484	-92.3221	-89.3653	-89.5878	-89.3615	-87.5844	-87.807	-87.5807	-92.2922	-92.5147	-92.2884	-89.3316	-89.5541	-89.3278	-87.5508	-87.7733	-87.547	1.02972	0.212664	0.665321	0.631658	1.51436	0.131145	0.697302	0.180682	0.147019	1.35708	0.0387084	0.540021	0.337963	0.3043		0.631658	0.854206	0.627903	0.147019	0.369567	0.143264
CO+ H2O2 → CO2 + H2O	-92.283	-98.7294	-89.0476	-89.6423	-93.3838	-101.863	-93.2007	-92.1814	-93.9342	-92.7761	-101.206	-101.327	-101.201	-91.5245	-91.6454	-91.5188	-92.1192	-92.2401	-92.1135	-102.313	-102.434	-102.307	-92.6308	-92.7517	-92.6251	-93.2255	-93.3464	-93.2198	3.28615	0.152342	0.809255	0.297048	4.1385	0.014676	1.00469	1.6616	0.555302	4.03303	0.258883	0.899221	1.55613	0.449831		0.297048	0.417942	0.291389	0.555302	0.434408	0.560962
2 NH3 + 3 Cl2 → N2 + 6 HCl	-125.539	-126.641	-122.568	-121.801	-116.559	-103.879	-102.409	-99.8057	-100.453	-99.0394	-118.487	-119.589	-118.481	-114.414	-115.516	-114.408	-113.648	-114.749	-113.642	-110.323	-111.425	-110.317	-106.25	-107.351	-106.244	-105.483	-106.585	-105.477	25.0446	2.28268	16.8909	8.72661	22.2446	2.08605	0.517305	14.0909	5.92662	24.2363	2.88777	1.47439	16.0826	7.91831		8.72661	9.82825	8.72076	5.92662	7.02826	5.92077
3 N2H4 → 4 NH3 + N2	-112.451	-116.616	-111.35	-111.853	-112.571	-110.547	-105.839	-105.282	-105.999	-105.785	-112.7	-112.745	-112.74	-107.435	-107.479	-107.475	-107.938	-107.982	-107.978	-112.777	-112.822	-112.818	-107.512	-107.557	-107.552	-108.015	-108.059	-108.055	6.91012	0.841402	2.99444	3.07166	6.54335	1.03178	0.474626	2.62767	2.70488	6.91032	1.05601	0.841598	2.99464	3.07186		3.07166	3.11631	3.11182	2.70488	2.74953	2.74504
H2 + F2 → 2 HF	-146.642	-141.198	-135.846	-133.085	-145.872	-142.793	-138.42	-137.441	-135.404	-134.68	-144.731	-144.759	-144.715	-139.379	-139.407	-139.363	-136.618	-136.646	-136.602	-144.09	-144.118	-144.074	-138.737	-138.765	-138.721	-135.977	-136.005	-135.961	1.81325	0.218425	1.71961	1.07812	2.26408	0.309599	0.669249	1.26879	0.627298	1.9469	0.371905	0.352074	1.58596	0.944473		1.07812	1.10596	1.06195	0.627298	0.655132	0.611128
CH4 + 4 H2O2 → CO2 + 6 H2O	-312.842	-308.564	-290.759	-288.006	-314.713	-310.492	-295.279	-292.686	-292.115	-289.934	-313.025	-313.749	-313.025	-295.22	-295.943	-295.22	-292.468	-293.191	-292.467	-314.955	-315.679	-314.955	-297.15	-297.873	-297.15	-294.397	-295.121	-294.397	2.00823	0.0805261	2.45304	4.38298	3.53336	0.986683	1.60566	0.927907	2.85785	2.69706	1.41174	0.769356	1.76421	3.69415		4.38298	5.10644	4.38259	2.85785	3.58131	2.85745
2 NH3 + 3 F2 → N2 + 6 HF	-401.453	-391.077	-372.799	-366.884	-400.117	-391.007	-374.763	-372.73	-368.154	-366.814	-397.795	-397.905	-397.77	-379.517	-379.628	-379.492	-373.602	-373.713	-373.577	-396.653	-396.764	-396.629	-378.376	-378.486	-378.351	-372.46	-372.571	-372.436	0.427377	0.357755	7.14526	6.00394	0.174557	1.78882	0.244179	6.54332	5.40201	1.06351	2.33392	0.993889	7.78139	6.64008		6.00394	6.11473	5.97935	5.40201	5.5128	5.37741
MAE																													3.58813	0.40511	2.30072	1.64226	3.63604	0.473783	0.618248	2.14613	1.41052	3.80172	0.693547	0.657832	2.38767	1.71814		1.64226	1.82462	1.64823	1.41052	1.55941	1.41564
RMS																													5.85386	0.598197	3.99393	2.50652	5.5369	0.681979	0.746142	3.53419	2.0798	5.88462	0.964251	0.807524	3.96748	2.55183		2.50652	2.78622	2.50801	2.0798	2.28446	2.08336
MAX																													25.0446	2.28268	16.8909	8.72661	22.2446	2.08605	1.60566	14.0909	5.92662	24.2363	2.88777	1.74993	16.0826	7.91831		8.72661	9.82825	8.72076	5.92662	7.02826	5.92077
																													Standard	F12	PBE	PBE + CABS	Standard	F12	F12-Δ	PBE	PBE + CABS	Standard	F12	F12-Δ	PBE	PBE + CABS		PBE + CABS	P86 + CABS	PW91 + CABS	PBE + CABS	P86 + CABS	PW91 + CABS
																													MP2				CCSD					CCSD(T)						MP2			CCSD
Open-shell reaction energies (kcal/mol)
HCl + H → Cl + H2	-3.40141	0.0804103	-5.71112	-4.54071	-3.24734	2.01976	-3.24028	-3.77177	-1.81213	-2.60136	1.43864	1.51083	1.4132	-4.35289	-4.2807	-4.37833	-3.18248	-3.11029	-3.20792	1.57072	1.64291	1.54528	-4.22081	-4.14863	-4.24626	-3.0504	-2.97822	-3.07585	1.88543	0.053928	0.527195	0.395118	2.0239	0.446946	0.0845456	0.665669	0.533591	2.31685	0.411724	0.377499	0.958622	0.826545		0.395118	0.32293	0.42056	0.533591	0.461403	0.559034
H2O + F2 → 2 HF + O	-71.5784	-17.7476	-24.1742	-18.5524	-70.2444	-11.7755	-19.7498	-18.2021	-13.4734	-12.5803	-14.0107	-13.8748	-14.0121	-20.4373	-20.3014	-20.4387	-14.8155	-14.6796	-14.8169	-12.8213	-12.6854	-12.8226	-19.2479	-19.112	-19.2492	-13.6261	-13.4901	-13.6274	6.62903	0.656935	2.8921	1.70267	5.6434	1.21899	0.328701	1.90647	0.717037	6.63228	1.55329	0.660183	2.89535	1.70592		1.70267	1.56676	1.70404	0.717037	0.581123	0.718406
CH4 + OH → CH3 + H2O	-1.95114	-15.458	-10.3236	-10.9681	-2.11043	-17.2429	-12.0414	-12.1085	-12.7828	-12.753	-17.2288	-17.3549	-17.2177	-12.0944	-12.2206	-12.0833	-12.739	-12.8651	-12.7278	-17.3627	-17.4888	-17.3516	-12.2283	-12.3544	-12.2172	-12.8729	-12.999	-12.8617	2.18957	0.40466	0.418724	0.284843	2.02624	0.308447	0.241328	0.255391	0.12151	2.24124	0.426607	0.456332	0.470395	0.336514		0.284843	0.158721	0.295986	0.12151	0.00461119	0.132653
OH + H2 → H2O + H	-6.19187	-21.8871	-11.9129	-13.4186	-6.31649	-23.6917	-14.169	-13.7175	-15.8639	-15.2232	-23.8734	-23.9893	-23.8549	-13.8993	-14.0151	-13.8807	-15.405	-15.5209	-15.3865	-23.9898	-24.1057	-23.9713	-14.0157	-14.1315	-13.9971	-15.5214	-15.6373	-15.5029	2.1517	0.347101	0.165326	0.0489283	2.35125	0.0951916	0.546657	0.364881	0.248484	2.69817	0.252946	0.893577	0.711801	0.595404		0.0489283	0.0669375	0.0674708	0.248484	0.132618	0.267026
CO + OH → CO2 + H	-4.92964	-29.9857	-13.2902	-17.1715	-6.26445	-34.107	-18.054	-17.4116	-22.5129	-21.2929	-32.7539	-32.7681	-32.7335	-16.0585	-16.0727	-16.038	-19.9398	-19.954	-19.9193	-34.0103	-34.0245	-33.9898	-17.3148	-17.329	-17.2944	-21.1961	-21.2103	-21.1757	4.40813	0.28678	1.6399	0.383538	4.97539	0.211661	0.854047	2.20717	0.950805	5.37412	0.0327716	1.25278	2.6059	1.34953		0.383538	0.369327	0.403985	0.950805	0.936593	0.971251
CH3 + Cl2 → CH3Cl +Cl	-37.1647	-36.1496	-35.5768	-34.9335	-34.098	-30.0433	-30.1298	-29.4705	-29.1617	-28.8273	-34.3503	-34.3354	-34.3461	-33.7775	-33.7626	-33.7733	-33.1342	-33.1194	-33.1301	-31.6136	-31.5988	-31.6095	-31.0408	-31.026	-31.0367	-30.3976	-30.3827	-30.3934	6.61919	0.512973	4.81989	2.08326	5.76833	0.32132	0.337888	3.96903	1.2324	6.3118	0.54	0.205581	4.5125	1.77587		2.08326	2.06842	2.0791	1.2324	1.21755	1.22823
S + 2 HCl → H2S + Cl2	5.65219	-15.7381	-13.1165	-16.1329	1.79677	-28.1297	-23.9756	-25.5081	-27.799	-28.5245	-21.4261	-21.063	-21.4248	-18.8045	-18.4415	-18.8032	-21.8209	-21.4579	-21.8196	-24.9378	-24.5748	-24.9366	-22.3162	-21.9532	-22.315	-25.3326	-24.9696	-25.3314	12.7894	0.397767	7.10141	3.58964	11.3655	0.50636	1.02613	5.67752	2.16575	12.1708	0.504672	0.220834	6.48281	2.97104		3.58964	3.95266	3.59092	2.16575	2.52877	2.16702
2 NO + O2 → 2 NO2	16.8338	-23.3036	-10.1647	-20.0427	13.9653	-32.6423	-19.0373	-19.5034	-30.1134	-29.3813	-29.6909	-29.7044	-29.67	-16.552	-16.5655	-16.5311	-26.43	-26.4434	-26.4091	-32.4297	-32.4431	-32.4088	-19.2907	-19.3042	-19.2698	-29.1687	-29.1822	-29.1478	9.57289	0.234202	3.18557	0.446851	9.36453	0.491965	0.0258414	2.97721	0.23849	9.65008	0.420683	0.311397	3.26276	0.524046		0.446851	0.433401	0.467738	0.23849	0.22504	0.259377
N + O2 → NO + O	-33.7214	-15.96	-29.134	-28.7191	-34.9419	-20.8946	-33.7165	-34.0686	-33.39	-33.6536	-20.6836	-20.6464	-20.7167	-33.8576	-33.8204	-33.8907	-33.4427	-33.4054	-33.4757	-21.9793	-21.9421	-22.0124	-35.1534	-35.1161	-35.1864	-34.7384	-34.7011	-34.7714	5.09067	0.156119	0.367075	0.928634	5.23182	0.649401	0.297262	0.508219	0.78749	4.85397	0.183009	0.0805797	0.130377	1.16533		0.928634	0.891396	0.961695	0.78749	0.750253	0.820552
4 HCl+ O2 → 2 H2O + 2 Cl2	-23.7687	-7.57424	-19.869	-18.7279	-29.6344	-24.8775	-35.4055	-37.1722	-34.9352	-36.0311	-17.5243	-17.0852	-17.5458	-29.819	-29.38	-29.8405	-28.6779	-28.2389	-28.6994	-22.9702	-22.5312	-22.9917	-35.265	-34.8259	-35.2865	-34.1239	-33.6848	-34.1453	19.1007	1.79747	9.15064	3.70472	17.0274	1.49091	0.275836	7.07734	1.63141	18.0549	1.84763	0.751689	8.10486	2.65894		3.70472	4.14379	3.68323	1.63141	2.07048	1.60993
NO+ H2O2 → NO2 + H2O	-18.5729	-45.4424	-30.3826	-35.1556	-20.2829	-48.2464	-33.4965	-33.1867	-38.704	-37.9596	-46.7804	-46.8711	-46.7654	-31.7207	-31.8114	-31.7056	-36.4936	-36.5843	-36.4786	-48.3756	-48.4663	-48.3606	-33.3159	-33.4066	-33.3008	-38.0888	-38.1795	-38.0738	2.65831	0.145753	1.32029	0.274916	2.89191	0.221944	0.0878501	1.55389	0.0413133	2.93203	0.616343	0.127969	1.59401	0.00119443		0.274916	0.365604	0.259893	0.0413133	0.132001	0.0262901
2 NO → N2 + O2	-29.4593	-57.4957	-42.8303	-43.6757	-28.357	-55.5238	-41.0748	-40.8585	-41.7774	-41.7038	-56.0458	-56.0637	-56.0408	-41.3805	-41.3984	-41.3755	-42.2258	-42.2437	-42.2209	-54.8768	-54.8947	-54.8718	-40.2114	-40.2293	-40.2065	-41.0568	-41.0747	-41.0518	2.18984	0.217978	0.739955	0.429074	2.33548	0.579953	0.363623	0.8856	0.283428	2.18381	0.285527	0.211951	0.733927	0.435101		0.429074	0.411157	0.434028	0.283428	0.265511	0.288383
2 H2O2 → 2 H2O + O2	-53.9796	-67.5812	-50.6006	-50.2685	-54.5311	-63.8506	-47.9557	-46.87	-47.2945	-46.5379	-63.8699	-64.0378	-63.8607	-46.8893	-47.0572	-46.8802	-46.5572	-46.7251	-46.5481	-64.3216	-64.4895	-64.3124	-47.341	-47.5089	-47.3318	-47.0089	-47.1768	-46.9998	4.25627	0.525708	0.544987	0.996684	3.58071	0.935853	0.149859	0.13058	0.321117	3.78603	0.812002	0.0554586	0.0747379	0.526434		0.996684	1.16461	0.987524	0.321117	0.489042	0.311957
Cl2 + H → HCl + Cl	-58.0725	-52.9727	-58.1466	-55.9319	-54.6004	-45.0641	-50.8754	-50.2379	-47.9825	-48.0233	-50.1901	-50.476	-50.2056	-55.364	-55.6499	-55.3795	-53.1493	-53.4353	-53.1649	-47.0756	-47.3615	-47.0911	-52.2494	-52.5354	-52.2649	-50.0348	-50.3207	-50.0503	8.27793	0.36929	5.49534	2.38079	7.23289	0.0382724	0.675745	4.45031	1.33576	8.09423	0.144797	0.185593	5.31165	2.1971		2.38079	2.66673	2.39632	1.33576	1.62169	1.35128
2 SO2 + O2 → 2 SO3	-44.5233	-28.7597	-34.0843	-32.8123	-54.7989	-48.6646	-55.0752	-53.9892	-54.2536	-52.7172	-39.6978	-39.631	-39.7014	-45.0225	-44.9557	-45.0261	-43.7504	-43.6837	-43.7541	-49.4407	-49.374	-49.4444	-54.7654	-54.6986	-54.769	-53.4934	-53.4266	-53.497	20.2291	0.324247	9.29102	0.451911	21.4311	0.44016	1.52618	10.493	0.750022	21.1732	0.268039	1.26833	10.2351	0.492172		0.451911	0.385147	0.455538	0.750022	0.816786	0.746395
Cl + OH → HOCl	-14.1264	-55.1092	-45.751	-49.9749	-16.5027	-64.1981	-53.5532	-54.8398	-58.5514	-59.0638	-59.9062	-59.7758	-59.8732	-50.5479	-50.4175	-50.515	-54.7719	-54.6415	-54.7389	-62.1023	-61.9719	-62.0693	-52.7441	-52.6136	-52.7111	-56.968	-56.8376	-56.935	9.38221	0.29338	4.58529	2.38917	7.95762	0.15539	1.13121	3.16069	0.964571	8.78899	0.2125	0.299841	3.99207	1.79594		2.38917	2.51957	2.42212	0.964571	1.09498	0.997528
H2S + F2 → S + 2 HF	-97.6235	-72.4072	-70.2939	-65.5613	-96.3161	-67.5797	-66.8088	-65.4665	-61.4348	-60.7338	-71.6764	-71.7092	-71.6714	-69.5632	-69.5959	-69.5582	-64.8305	-64.8633	-64.8255	-70.5056	-70.5384	-70.5007	-68.3924	-68.4252	-68.3875	-63.6597	-63.6925	-63.6548	4.5836	0.243876	3.85287	2.68209	3.8924	0.407285	0.935084	3.16167	1.99088	4.44648	0.320056	0.381002	3.71575	2.54496		2.68209	2.71482	2.67711	1.99088	2.02361	1.9859
2 NH2 → N2H4	-37.5244	-73.2304	-63.6415	-66.5595	-38.4468	-79.314	-69.115	-69.7251	-72.4497	-72.643	-77.8512	-77.8016	-77.8295	-68.2623	-68.2127	-68.2406	-71.1802	-71.1306	-71.1585	-78.7227	-78.6731	-78.701	-69.1338	-69.0842	-69.1121	-72.0517	-72.0021	-72.03	6.4993	0.415726	1.87853	1.00704	5.83992	0.366476	0.243651	1.21916	0.347666	6.33091	0.440653	0.247334	1.71014	0.838651		1.00704	1.05663	1.02873	0.347666	0.397252	0.369356
NO + N → O + N2	-63.1807	-73.4557	-71.9644	-72.3948	-63.2989	-76.4184	-74.7913	-74.9271	-75.1674	-75.3575	-76.7294	-76.7101	-76.7575	-75.2381	-75.2188	-75.2662	-75.6685	-75.6492	-75.6966	-76.8561	-76.8368	-76.8842	-75.3648	-75.3455	-75.3929	-75.7952	-75.7758	-75.8233	2.90083	0.0618595	0.372879	0.49956	2.89633	0.0694474	0.0663612	0.377381	0.504062	2.67016	0.102517	0.29253	0.60355	0.730231		0.49956	0.480239	0.527667	0.504062	0.484741	0.532169
O + 2 HCl → H2O + Cl2	-20.393	-70.3976	-59.2363	-63.1418	-24.2749	-83.9338	-71.0346	-72.7725	-75.7604	-76.678	-79.0918	-78.8974	-79.0842	-67.9304	-67.736	-67.9228	-71.8359	-71.6415	-71.8283	-82.6222	-82.4278	-82.6146	-71.4608	-71.2664	-71.4532	-75.3663	-75.1719	-75.3587	14.8348	1.29858	6.14064	2.61023	13.1165	1.31807	0.419743	4.42232	0.891907	14.3566	1.73791	0.820351	5.66242	2.132		2.61023	2.8046	2.61785	0.891907	1.08628	0.899525
2 SiH3 → Si2H6	-58.961	-74.4752	-72.8983	-74.182	-59.0507	-79.8828	-77.2917	-78.3059	-78.8533	-79.5897	-78.5574	-78.9498	-78.5584	-76.9804	-77.3729	-76.9815	-78.2642	-78.6566	-78.2653	-78.6574	-79.0499	-78.6585	-77.0805	-77.473	-77.0816	-78.3643	-78.7567	-78.3654	5.70428	0.296638	1.62211	1.52202	4.94119	0.547804	0.466452	0.85902	0.758926	5.28974	0.618424	0.11791	1.20756	1.10747		1.52202	1.12957	1.52092	0.758926	0.366477	0.757832
CH3 + SH → CH3SH	-52.6963	-77.6371	-71.8912	-74.5516	-53.2332	-83.2553	-76.8773	-77.5094	-80.0074	-80.1698	-81.3285	-81.0965	-81.3075	-75.5825	-75.3506	-75.5616	-78.2429	-78.011	-78.222	-81.8524	-81.6205	-81.8315	-76.1064	-75.8745	-76.0855	-78.7668	-78.5349	-78.7459	5.47373	0.144468	1.78242	1.25847	4.63648	0.34959	0.981711	0.945174	0.421227	5.07549	0.380285	0.542703	1.38418	0.860235		1.25847	1.49042	1.27939	0.421227	0.653173	0.442143
SO2 + O → SO3	-30.7703	-80.9904	-66.3439	-70.184	-36.8572	-95.8274	-80.8695	-81.181	-85.4196	-85.021	-90.1785	-90.1703	-90.162	-75.5321	-75.5239	-75.5155	-79.3722	-79.3639	-79.3556	-95.8574	-95.8492	-95.8409	-81.211	-81.2028	-81.1945	-85.0511	-85.0429	-85.0345	15.399	0.561966	6.21083	0.531911	15.3183	0.792693	0.481265	6.13013	0.451211	15.9157	0.680073	1.07867	6.72754	1.04862		0.531911	0.54013	0.548461	0.451211	0.45943	0.46776
CS + O → CO + S	-75.753	-93.3408	-87.8436	-86.2596	-76.4426	-93.369	-88.1827	-87.8719	-86.1671	-86.2878	-94.8632	-94.9748	-94.8572	-89.3661	-89.4777	-89.36	-87.782	-87.8936	-87.776	-95.5929	-95.7044	-95.5868	-90.0957	-90.2073	-90.0897	-88.5117	-88.6233	-88.5056	0.648806	0.620576	0.873661	1.60329	1.34979	1.01074	1.32156	0.172674	0.902304	1.45749	1.54996	1.42926	0.0649793	0.794609		1.60329	1.71487	1.59723	0.902304	1.01388	0.896242
CH3 + Cl → CH3Cl	-59.3539	-85.4406	-79.0586	-81.8004	-60.046	-92.1996	-85.0628	-85.8176	-88.4158	-88.5594	-89.9805	-89.7685	-89.9434	-83.5985	-83.3866	-83.5614	-86.3403	-86.1283	-86.3032	-90.6231	-90.4112	-90.586	-84.2411	-84.0292	-84.204	-86.9829	-86.771	-86.9458	6.7131	0.0458942	2.17318	1.53056	5.63787	0.366328	1.12112	1.09795	0.455336	6.24869	0.366717	0.510296	1.70878	1.06616		1.53056	1.74253	1.56767	0.455336	0.667303	0.492441
CH3OH + O → HCHO + H2O	-45.8951	-95.3217	-83.1102	-87.1715	-47.0631	-101.462	-88.4054	-89.2506	-92.9277	-93.3118	-101.228	-101.478	-101.224	-89.0165	-89.2664	-89.0128	-93.0777	-93.3276	-93.0741	-102.282	-102.532	-102.278	-90.0702	-90.3201	-90.0666	-94.1315	-94.3814	-94.1278	6.70328	0.562917	0.797037	0.256736	5.94963	0.654413	0.190737	0.0433828	1.01039	6.52263	0.766449	0.382271	0.61639	0.437383		0.256736	0.50662	0.253064	1.01039	1.26027	1.00672
CH3 + OH → CH3OH	-63.102	-99.0406	-89.8974	-92.6901	-63.6321	-104.492	-94.6624	-95.3492	-97.8684	-98.1418	-103.557	-103.55	-103.537	-94.4141	-94.407	-94.3934	-97.2068	-97.1996	-97.186	-104.066	-104.059	-104.045	-94.9227	-94.9155	-94.9019	-97.7153	-97.7081	-97.6946	5.87487	0.423083	1.35817	0.849639	5.18911	0.424172	0.262671	0.67242	0.163885	5.70306	0.524752	0.251273	1.18636	0.677829		0.849639	0.8568	0.870374	0.163885	0.171046	0.18462
NH + H → NH2	-67.7182	-93.8039	-92.7605	-93.8826	-68.1702	-99.161	-97.2595	-98.1176	-98.5447	-99.2397	-98.1442	-98.1823	-98.148	-97.1008	-97.1389	-97.1046	-98.2229	-98.261	-98.2267	-98.5945	-98.6327	-98.5983	-97.5511	-97.5893	-97.5549	-98.6732	-98.7114	-98.6771	5.77621	0.419109	1.43591	0.985584	5.16863	0.669571	0.188474	0.828325	0.378001	5.37081	0.70866	0.0137025	1.0305	0.580178		0.985584	0.947432	0.981747	0.378001	0.339849	0.374164
Si + 2 H2 → SiH4	-90.5964	-100.342	-96.9039	-97.8983	-91.8893	-107.376	-104.367	-103.938	-105.583	-104.933	-104.162	-104.276	-104.171	-100.725	-100.838	-100.733	-101.719	-101.833	-101.727	-105.485	-105.599	-105.494	-102.047	-102.161	-102.056	-103.042	-103.155	-103.05	6.63542	0.398872	2.81486	1.49224	7.96681	0.503567	0.932524	4.14625	2.82364	7.7554	0.0711027	0.721112	3.93484	2.61223		1.49224	1.37859	1.48372	2.82364	2.70999	2.81512
CS + S → CS2	-67.9733	-107.512	-91.4207	-96.7579	-70.4824	-117.664	-101.382	-101.572	-107.712	-106.909	-112.993	-110.895	-112.969	-96.9019	-94.8033	-96.8775	-102.239	-100.141	-102.215	-115.335	-113.236	-115.31	-99.2431	-97.1445	-99.2187	-104.58	-102.482	-104.556	10.5573	0.405831	5.0761	2.7349	10.0917	0.130074	0.0597895	4.61048	2.26928	10.8162	0.138301	0.664667	5.33494	2.99374		2.7349	4.8335	2.75935	2.26928	4.36788	2.29373
NH2 + H → NH3	-85.748	-112.563	-109.839	-110.987	-86.1332	-116.911	-113.471	-114.187	-114.759	-115.335	-115.966	-115.953	-115.962	-113.242	-113.229	-113.238	-114.391	-114.377	-114.387	-116.351	-116.337	-116.347	-113.627	-113.613	-113.623	-114.775	-114.762	-114.771	4.66028	0.312326	1.25653	0.872128	4.00705	0.374717	0.340905	0.603302	0.218897	4.23914	0.467465	0.108817	0.835389	0.450985		0.872128	0.885717	0.876253	0.218897	0.232486	0.223022
2 H2 + O2 → 2 H2O	-133.111	-113.68	-124.74	-121.51	-132.341	-119.045	-130.676	-130.105	-127.276	-126.875	-120.782	-121.059	-120.783	-131.841	-132.118	-131.843	-128.612	-128.889	-128.613	-120.263	-120.54	-120.264	-131.322	-131.599	-131.324	-128.093	-128.37	-128.094	6.31572	0.951035	0.785654	0.266632	6.60943	0.673564	1.24475	0.491943	0.0270789	6.50019	0.734586	1.1355	0.601188	0.0821658		0.266632	0.543803	0.268281	0.0270789	0.250092	0.0254295
CO2 + C → 2 CO	-104.113	-128.335	-125.393	-127.472	-104.715	-130.489	-126.812	-127.546	-129.041	-129.625	-130.552	-130.582	-130.559	-127.61	-127.639	-127.616	-129.689	-129.718	-129.695	-131.064	-131.094	-131.071	-128.122	-128.151	-128.128	-130.201	-130.23	-130.207	1.95206	0.201255	0.265069	0.777142	1.44198	0.0225114	0.71134	0.775154	1.28723	1.5507	0.0190835	0.602623	0.666437	1.17851		0.777142	0.806699	0.783379	1.28723	1.31678	1.29346
CO + O → CO2	-73.8018	-131.549	-113.049	-118.286	-75.576	-141.433	-122.555	-122.933	-128.58	-128.17	-139.601	-139.663	-139.582	-121.101	-121.163	-121.081	-126.338	-126.4	-126.318	-141.289	-141.351	-141.269	-122.789	-122.851	-122.769	-128.025	-128.088	-128.006	10.6987	0.815038	2.64707	0.959161	10.5316	1.02586	0.647938	2.47997	0.792061	11.2551	0.961211	1.37146	3.20349	1.51558		0.959161	0.897067	0.978603	0.792061	0.729966	0.811503
C + H2O → CO + H2	-102.85	-136.434	-126.77	-131.224	-104.663	-140.904	-130.697	-131.24	-135.69	-135.695	-139.433	-139.361	-139.437	-129.769	-129.697	-129.773	-134.223	-134.151	-134.228	-141.085	-141.013	-141.089	-131.421	-131.349	-131.425	-135.875	-135.803	-135.88	4.20849	0.261576	1.20951	0.442532	4.06612	0.13898	0.40395	1.06713	0.584905	4.22665	0.239258	0.243423	1.22766	0.424378		0.442532	0.370435	0.446865	0.584905	0.512809	0.589238
N2H4 + O2 → N2 + 2 H2O	-144.945	-130.873	-138.698	-137.213	-144.864	-130.979	-138.958	-138.803	-137.237	-137.319	-134.082	-134.393	-134.113	-141.907	-142.217	-141.938	-140.422	-140.732	-140.453	-134.111	-134.422	-134.142	-141.935	-142.246	-141.966	-140.451	-140.761	-140.482	0.100926	0.00478505	3.10809	3.1369	0.0165373	0.243715	0.0891741	3.19248	3.22129	0.40606	0.429555	0.511772	3.61507	3.64389		3.1369	3.44715	3.16788	3.22129	3.53153	3.25227
2 NH → N2 + H2	-101.132	-175.848	-155.781	-162.688	-103.515	-184.37	-162.867	-164.302	-170.451	-171.21	-183.059	-183.102	-183.066	-162.991	-163.034	-162.999	-169.899	-169.942	-169.906	-185.246	-185.289	-185.253	-165.179	-165.222	-165.186	-172.086	-172.129	-172.093	8.668	0.146406	1.45738	0.729969	7.43488	0.348128	1.08671	0.224263	1.96309	8.01687	0.253621	0.504727	0.806248	1.3811		0.729969	0.773136	0.737257	1.96309	2.00625	1.97038
C + S2 → CS2	-124.649	-175.945	-160.412	-168.234	-125.647	-183.479	-167.544	-167.946	-176.417	-175.768	-181.688	-179.482	-181.679	-166.154	-163.948	-166.145	-173.976	-171.77	-173.967	-182.76	-180.554	-182.751	-167.226	-165.02	-167.217	-175.049	-172.842	-175.039	7.11845	0.415587	1.37566	0.303551	6.82909	0.303033	0.704951	1.0863	0.0141879	6.85745	1.32633	0.676586	1.11466	0.0425521		0.303551	2.50961	0.313104	0.0141879	2.22025	0.023741
2 CO+ 2 NO → N2 + 2 CO2	-160.046	-187.373	-170.325	-172.692	-160.594	-195.4	-179.521	-178.351	-182.351	-180.718	-194.589	-194.68	-194.581	-177.54	-177.632	-177.533	-179.907	-179.999	-179.9	-195.18	-195.272	-195.173	-178.132	-178.224	-178.125	-180.499	-180.591	-180.492	8.63875	0.612415	1.42354	0.831662	9.52223	0.326548	1.4959	2.30703	1.71515	9.66828	0.0087095	1.64195	2.45308	1.8612		0.831662	0.739882	0.838775	1.71515	1.62337	1.72226
CH4 + 2 O2 → CO2 + 2 H2O	-204.882	-173.402	-189.558	-187.469	-205.65	-182.791	-199.367	-198.946	-197.526	-196.858	-185.286	-185.673	-185.303	-201.441	-201.829	-201.459	-199.353	-199.741	-199.371	-186.312	-186.7	-186.33	-202.468	-202.856	-202.486	-200.38	-200.767	-200.398	10.5208	1.13194	1.36307	2.38962	10.6948	0.885024	1.30595	1.18907	2.21561	10.2691	0.212265	0.880273	1.61474	2.64128		2.38962	2.77723	2.40754	2.21561	2.60322	2.23354
4 NH3 + 5 O2 → 4 NO + 6H2O	-263.465	-161.013	-219.082	-212.435	-265.308	-171.343	-228.885	-229.411	-222.156	-222.764	-177.456	-178.306	-177.518	-235.524	-236.374	-235.587	-228.877	-229.728	-228.94	-179.803	-180.653	-179.866	-237.871	-238.722	-237.934	-231.225	-232.075	-231.287	11.5926	1.263	4.84991	7.1972	11.2639	1.46054	0.934351	5.17857	7.52585	10.0598	0.338398	0.269815	6.38273	8.73002		7.1972	8.04744	7.25988	7.52585	8.3761	7.58853
2 NH3 + 2 NO + O → 2 N2 + 3 H2O	-199.16	-262.108	-244.503	-247.347	-198.826	-268.214	-249.924	-250.609	-252.926	-253.452	-271.149	-271.635	-271.152	-253.544	-254.03	-253.547	-256.387	-256.873	-256.39	-270.792	-271.278	-270.795	-253.187	-253.673	-253.19	-256.03	-256.516	-256.033	6.70104	0.595387	2.33954	1.98259	5.56375	0.142979	0.541896	3.47683	3.11987	5.99135	0.412238	0.114303	3.04923	2.69227		1.98259	2.4687	1.98565	3.11987	3.60599	3.12294
C + O2 → CO2	-234.699	-258.213	-252.887	-256.488	-236.951	-270.364	-265.258	-265.039	-269.615	-268.639	-269.095	-269.199	-269.099	-263.769	-263.873	-263.773	-267.37	-267.473	-267.374	-271.368	-271.472	-271.372	-266.042	-266.146	-266.046	-269.643	-269.746	-269.647	12.7806	0.629138	1.89843	0.374553	13.2997	0.929013	1.14819	2.41748	0.144495	13.4028	0.275153	1.25128	2.52057	0.247587		0.374553	0.477974	0.378632	0.144495	0.0410741	0.140416
CS2 + 3 O2 → CO2 + 2 SO2	-245.165	-225.927	-243.802	-244.92	-258.893	-254.833	-271.88	-272.708	-273.56	-273.826	-244.292	-246.639	-244.347	-262.167	-264.514	-262.222	-263.285	-265.632	-263.34	-257.658	-260.005	-257.713	-275.534	-277.881	-275.589	-276.652	-278.999	-276.707	27.4068	1.49887	9.04178	4.32446	27.8623	0.215228	1.04333	9.49732	3.86892	26.7676	1.87157	2.13806	8.4026	4.96364		4.32446	6.67141	4.37941	3.86892	6.21587	3.92387
CH4 + 4 NO → 2 N2 + CO2 + 2 H2O	-263.801	-288.393	-275.218	-274.821	-262.364	-293.838	-281.517	-280.663	-281.081	-280.266	-297.377	-297.801	-297.385	-284.202	-284.626	-284.21	-283.805	-284.228	-283.813	-296.066	-296.489	-296.074	-282.891	-283.314	-282.899	-282.493	-282.917	-282.501	6.1411	0.695986	2.84298	1.53147	6.02381	0.274882	0.578699	2.96027	1.64876	5.90149	0.358788	0.456372	3.08259	1.77108		1.53147	1.95491	1.53948	1.64876	2.0722	1.65677
CH4 + NH3 + 3 O → HCN + 3 H2O	-144.328	-298.724	-259.934	-271.273	-146.746	-318.506	-277.137	-279.716	-289.814	-291.055	-318.144	-318.684	-318.11	-279.353	-279.894	-279.32	-290.692	-291.233	-290.659	-320.371	-320.911	-320.337	-281.58	-282.121	-281.547	-292.919	-293.46	-292.886	21.8749	2.09276	2.45569	0.228526	19.436	2.23352	0.346107	0.016818	2.21034	21.3397	2.79816	1.55764	1.92056	0.306595		0.228526	0.312058	0.261908	2.21034	2.75093	2.17696
2 C + H2 → C2H2	-212.77	-292.317	-268.15	-275.678	-215.116	-307.78	-283.601	-283.613	-291.993	-291.141	-303.423	-303.436	-303.415	-279.257	-279.27	-279.248	-286.785	-286.798	-286.776	-305.681	-305.694	-305.672	-281.514	-281.527	-281.505	-289.042	-289.055	-289.034	16.3683	0.90519	5.2616	3.00416	16.8097	1.35905	1.34667	5.70309	3.44565	17.6941	1.37947	2.23106	6.58747	4.33003		3.00416	2.99119	3.01271	3.44565	3.43268	3.4542
4 NH3 + 3 O2 → 2 N2 + 6 H2O	-322.384	-276.005	-304.742	-299.786	-322.022	-282.39	-311.035	-311.128	-305.711	-306.172	-289.547	-290.433	-289.6	-318.285	-319.171	-318.338	-313.329	-314.215	-313.382	-289.556	-290.443	-289.609	-318.294	-319.18	-318.347	-313.338	-314.224	-313.391	7.2129	0.827047	6.32982	6.33905	6.59296	0.300638	0.207104	6.94977	6.95899	5.69214	0.232656	0.693717	7.85059	7.85981		6.33905	7.22513	6.39182	6.95899	7.84507	7.01177
MAE																													8.09782	0.541322	2.88636	1.57805	7.7335	0.562103	0.62087	2.59554	1.38863	8.02209	0.609102	0.650042	2.97707	1.70633		1.57805	1.82466	1.59106	1.38863	1.63951	1.39986
RMS																													9.90127	0.700001	3.78644	2.1869	9.55782	0.722131	0.757943	3.59938	2.09283	9.82004	0.842526	0.841486	3.9188	2.46143		2.1869	2.58167	2.2016	2.09283	2.48156	2.10662
MAX																													27.4068	2.09276	9.29102	7.1972	27.8623	2.23352	1.52618	10.493	7.52585	26.7676	2.79816	2.23106	10.2351	8.73002		7.1972	8.04744	7.25988	7.52585	8.3761	7.58853
																													Standard	F12	PBE	PBE + CABS	Standard	F12	F12-Δ	PBE	PBE + CABS	Standard	F12	F12-Δ	PBE	PBE + CABS		PBE + CABS	P86 + CABS	PW91 + CABS	PBE + CABS	P86 + CABS	PW91 + CABS
																													MP2				CCSD					CCSD(T)						MP2			CCSD
[truncated: 3 more columns]

## Sheet: cc-pVTZ-F12
627.509	HF energy (a.u.)	MP2 energy (a.u.)	CCSD energy (a.u.)	CCSD(T) energy (a.u.)	HF energy + CABS corr. (a.u.)	MP2-F12 energy (a.u.)	CCSD(F12*) energy (a.u.)	MP2-F12 + [CCSD - MP2] energy (a.u.)	CCSD(F12*)(T+) energy (a.u.)	MP2-F12 + [CCSD(T) - MP2] energy (a.u.)	MP2 + PBE energy (a.u.)	MP2 + P86 energy (a.u.)	MP2 + PW91 energy (a.u.)	CCSD + PBE energy (a.u.)	CCSD + P86 energy (a.u.)	CCSD + PW91 energy (a.u.)	CCSD(T) + PBE energy (a.u.)	CCSD(T) + P86 energy (a.u.)	CCSD(T) + PW91 energy (a.u.)	MP2 + CABS + PBE energy (a.u.)	MP2 + CABS + P86 energy (a.u.)	MP2 + CABS + PW91 energy (a.u.)	CCSD + CABS + PBE energy (a.u.)	CCSD + CABS + P86 energy (a.u.)	CCSD + CABS + PW91 energy (a.u.)	CCSD(T) + CABS + PBE energy (a.u.)	CCSD(T) + CABS + P86 energy (a.u.)	CCSD(T) + CABS+ PW91 energy (a.u.)	Error, MP2 energy	Error, MP2-F12 energy	Error, MP2 + PBE energy	Error, MP2 + CABS + PBE, energy	Error, CCSD energy	Error, CCSD(F12*) energy	Error, MP2-F12 + [CCSD - MP2] energy	Error, CCSD + PBE energy	Error, CCSD + CABS + PBE, energy	Error, CCSD(T) energy	Error, CCSD(F12*)(T+) energy	Error, MP2-F12 + [CCSD(T) - MP2] energy	Error, CCSD(T) + PBE energy	Error, CCSD(T) + CABS + PBE, energy		Error, MP2 + CABS + PBE, energy	Error, MP2 + CABS + P86, energy	Error, MP2 + CABS + PW91, energy	Error, CCSD + CABS + PBE energy	Error, CCSD + CABS + P86 energy	Error, CCSD + CABS + PW91 energy
F2	-198.77	-199.324	-199.326	-199.346	-198.772	-199.379	-199.366	-199.381	-199.388	-199.401	-199.375	-199.376	-199.376	-199.378	-199.378	-199.378	-199.398	-199.398	-199.398	-199.377	-199.377	-199.377	-199.379	-199.379	-199.379	-199.4	-199.4	-199.4
Cl2	-919.009	-919.402	-919.435	-919.455	-919.01	-919.462	-919.476	-919.495	-919.498	-919.515	-919.448	-919.449	-919.448	-919.481	-919.482	-919.481	-919.501	-919.501	-919.501	-919.449	-919.45	-919.449	-919.482	-919.483	-919.482	-919.502	-919.502	-919.502
ClF	-558.916	-559.387	-559.404	-559.423	-558.918	-559.444	-559.444	-559.461	-559.464	-559.48	-559.435	-559.436	-559.436	-559.452	-559.453	-559.452	-559.472	-559.472	-559.472	-559.437	-559.437	-559.437	-559.454	-559.454	-559.454	-559.473	-559.473	-559.473
ClO	-534.308	-534.72	-534.75	-534.769	-534.309	-534.771	-534.784	-534.801	-534.805	-534.82	-534.761	-534.762	-534.762	-534.791	-534.791	-534.791	-534.811	-534.811	-534.811	-534.763	-534.763	-534.763	-534.793	-534.793	-534.793	-534.812	-534.812	-534.812
Si2	-577.757	-577.949	-577.97	-577.986	-577.758	-577.966	-577.977	-577.987	-577.995	-578.003	-577.959	-577.959	-577.959	-577.979	-577.979	-577.979	-577.996	-577.996	-577.996	-577.959	-577.959	-577.959	-577.979	-577.979	-577.979	-577.996	-577.996	-577.996
NH	-54.9776	-55.129	-55.1467	-55.1512	-54.978	-55.1427	-55.155	-55.1604	-55.1597	-55.1649	-55.14	-55.14	-55.14	-55.1577	-55.1577	-55.1577	-55.1622	-55.1622	-55.1622	-55.1404	-55.1404	-55.1404	-55.1581	-55.1581	-55.1581	-55.1626	-55.1626	-55.1626
CH	-38.2794	-38.3896	-38.4129	-38.4167	-38.2796	-38.3992	-38.4176	-38.4225	-38.4215	-38.4262	-38.3967	-38.3968	-38.3968	-38.4201	-38.4201	-38.4201	-38.4238	-38.4238	-38.4238	-38.397	-38.397	-38.397	-38.4203	-38.4203	-38.4203	-38.424	-38.424	-38.424
S2	-795.091	-795.442	-795.457	-795.48	-795.092	-795.484	-795.484	-795.5	-795.508	-795.522	-795.472	-795.472	-795.472	-795.487	-795.487	-795.487	-795.51	-795.51	-795.51	-795.473	-795.473	-795.473	-795.488	-795.488	-795.488	-795.51	-795.511	-795.51
OH	-75.4212	-75.6365	-75.6492	-75.6554	-75.4219	-75.6594	-75.6649	-75.6721	-75.6716	-75.6783	-75.6568	-75.6569	-75.6569	-75.6695	-75.6696	-75.6696	-75.6757	-75.6758	-75.6757	-75.6575	-75.6576	-75.6576	-75.6702	-75.6703	-75.6703	-75.6764	-75.6765	-75.6764
HCl	-460.112	-460.322	-460.343	-460.352	-460.112	-460.352	-460.363	-460.373	-460.372	-460.382	-460.346	-460.346	-460.346	-460.366	-460.366	-460.366	-460.375	-460.375	-460.375	-460.346	-460.346	-460.346	-460.367	-460.367	-460.367	-460.376	-460.376	-460.376
P2	-681.496	-681.787	-681.801	-681.825	-681.497	-681.817	-681.818	-681.832	-681.843	-681.855	-681.807	-681.807	-681.807	-681.821	-681.821	-681.821	-681.845	-681.845	-681.845	-681.807	-681.807	-681.807	-681.822	-681.822	-681.822	-681.845	-681.845	-681.845
O2	-149.652	-150.162	-150.137	-150.16	-149.653	-150.204	-150.166	-150.18	-150.191	-150.203	-150.199	-150.199	-150.199	-150.175	-150.175	-150.175	-150.198	-150.198	-150.198	-150.201	-150.201	-150.201	-150.176	-150.176	-150.176	-150.199	-150.199	-150.199
SO	-472.398	-472.822	-472.821	-472.844	-472.399	-472.864	-472.849	-472.863	-472.873	-472.886	-472.856	-472.856	-472.856	-472.855	-472.855	-472.855	-472.877	-472.877	-472.877	-472.857	-472.857	-472.857	-472.856	-472.856	-472.856	-472.879	-472.879	-472.879
SiH2(3B1)	-290.026	-290.12	-290.142	-290.146	-290.027	-290.129	-290.147	-290.152	-290.151	-290.155	-290.126	-290.126	-290.126	-290.148	-290.148	-290.148	-290.152	-290.152	-290.152	-290.126	-290.126	-290.126	-290.149	-290.149	-290.149	-290.152	-290.152	-290.152
HF	-100.068	-100.357	-100.357	-100.365	-100.069	-100.387	-100.38	-100.388	-100.389	-100.396	-100.385	-100.385	-100.385	-100.386	-100.386	-100.386	-100.394	-100.394	-100.394	-100.386	-100.386	-100.386	-100.387	-100.387	-100.387	-100.395	-100.395	-100.395
NO	-129.297	-129.727	-129.724	-129.745	-129.298	-129.764	-129.749	-129.761	-129.771	-129.782	-129.759	-129.759	-129.759	-129.756	-129.756	-129.756	-129.777	-129.777	-129.777	-129.76	-129.76	-129.76	-129.757	-129.757	-129.757	-129.778	-129.778	-129.778
SiH2(1A1)	-290.035	-290.147	-290.174	-290.178	-290.035	-290.158	-290.179	-290.185	-290.183	-290.189	-290.154	-290.154	-290.154	-290.181	-290.181	-290.181	-290.185	-290.185	-290.185	-290.154	-290.155	-290.154	-290.182	-290.182	-290.182	-290.186	-290.186	-290.186
PH2	-341.887	-342.034	-342.06	-342.066	-341.887	-342.05	-342.068	-342.076	-342.075	-342.082	-342.045	-342.045	-342.045	-342.071	-342.071	-342.071	-342.077	-342.077	-342.077	-342.045	-342.045	-342.045	-342.071	-342.071	-342.071	-342.077	-342.077	-342.077
HOCl	-534.931	-535.389	-535.408	-535.428	-534.933	-535.444	-535.445	-535.462	-535.467	-535.483	-535.434	-535.434	-535.434	-535.452	-535.452	-535.452	-535.473	-535.473	-535.473	-535.435	-535.435	-535.435	-535.453	-535.454	-535.454	-535.474	-535.474	-535.474
CS	-435.361	-435.676	-435.69	-435.713	-435.361	-435.706	-435.708	-435.721	-435.732	-435.744	-435.698	-435.698	-435.698	-435.713	-435.713	-435.713	-435.735	-435.736	-435.735	-435.698	-435.699	-435.699	-435.713	-435.713	-435.713	-435.736	-435.736	-435.736
CN	-92.2185	-92.5612	-92.5636	-92.5857	-92.2191	-92.5853	-92.5777	-92.5876	-92.6007	-92.6098	-92.5801	-92.5802	-92.5802	-92.5825	-92.5826	-92.5825	-92.6046	-92.6047	-92.6047	-92.5807	-92.5808	-92.5807	-92.5831	-92.5831	-92.5831	-92.6052	-92.6053	-92.6052
CH2(1A1)	-38.8953	-39.0383	-39.0631	-39.0684	-38.8956	-39.0511	-39.07	-39.0759	-39.0755	-39.0812	-39.048	-39.048	-39.048	-39.0728	-39.0729	-39.0729	-39.0781	-39.0781	-39.0781	-39.0483	-39.0484	-39.0483	-39.0732	-39.0732	-39.0732	-39.0784	-39.0785	-39.0784
NH2	-55.586	-55.7831	-55.7992	-55.8057	-55.5866	-55.8013	-55.8107	-55.8173	-55.8176	-55.8238	-55.7977	-55.7977	-55.7977	-55.8137	-55.8138	-55.8138	-55.8202	-55.8203	-55.8202	-55.7983	-55.7983	-55.7983	-55.8143	-55.8144	-55.8144	-55.8208	-55.8209	-55.8209
SH2	-398.719	-398.916	-398.94	-398.949	-398.72	-398.94	-398.954	-398.964	-398.964	-398.973	-398.933	-398.933	-398.933	-398.958	-398.958	-398.958	-398.966	-398.966	-398.966	-398.934	-398.934	-398.934	-398.958	-398.958	-398.958	-398.967	-398.967	-398.967
CH2(3B1)	-38.9347	-39.0614	-39.08	-39.0838	-38.935	-39.0723	-39.0863	-39.0909	-39.0903	-39.0947	-39.0694	-39.0695	-39.0695	-39.088	-39.0881	-39.0881	-39.0919	-39.0919	-39.0919	-39.0698	-39.0698	-39.0698	-39.0884	-39.0884	-39.0884	-39.0922	-39.0922	-39.0922
SiO	-363.85	-364.204	-364.203	-364.223	-363.852	-364.237	-364.224	-364.236	-364.245	-364.256	-364.231	-364.231	-364.231	-364.23	-364.23	-364.23	-364.249	-364.249	-364.249	-364.232	-364.232	-364.232	-364.231	-364.231	-364.231	-364.25	-364.25	-364.25
N2	-108.987	-109.382	-109.376	-109.397	-108.988	-109.412	-109.396	-109.407	-109.417	-109.427	-109.407	-109.407	-109.407	-109.402	-109.402	-109.402	-109.422	-109.422	-109.422	-109.407	-109.408	-109.408	-109.402	-109.402	-109.402	-109.423	-109.423	-109.423
SiH3	-290.645	-290.765	-290.791	-290.795	-290.645	-290.777	-290.798	-290.804	-290.802	-290.807	-290.773	-290.773	-290.773	-290.8	-290.8	-290.8	-290.804	-290.804	-290.804	-290.774	-290.774	-290.774	-290.8	-290.8	-290.8	-290.804	-290.804	-290.804
H2O	-76.0649	-76.3382	-76.3427	-76.3516	-76.0659	-76.3654	-76.3619	-76.3699	-76.3714	-76.3789	-76.3619	-76.362	-76.362	-76.3664	-76.3665	-76.3665	-76.3753	-76.3754	-76.3754	-76.3629	-76.363	-76.363	-76.3674	-76.3675	-76.3675	-76.3764	-76.3765	-76.3764
PH3	-342.494	-342.668	-342.696	-342.704	-342.494	-342.686	-342.706	-342.715	-342.714	-342.722	-342.681	-342.681	-342.681	-342.709	-342.709	-342.709	-342.716	-342.716	-342.716	-342.681	-342.681	-342.681	-342.71	-342.71	-342.71	-342.717	-342.717	-342.717
CO	-112.787	-113.16	-113.161	-113.179	-112.788	-113.192	-113.182	-113.193	-113.201	-113.211	-113.187	-113.188	-113.187	-113.188	-113.188	-113.188	-113.207	-113.207	-113.207	-113.188	-113.188	-113.188	-113.189	-113.189	-113.189	-113.208	-113.208	-113.208
SO2	-547.315	-548.009	-547.997	-548.035	-547.319	-548.079	-548.046	-548.068	-548.086	-548.106	-548.066	-548.066	-548.066	-548.055	-548.055	-548.055	-548.093	-548.093	-548.093	-548.069	-548.07	-548.069	-548.058	-548.058	-548.058	-548.096	-548.096	-548.096
H2O2	-150.848	-151.367	-151.373	-151.393	-150.849	-151.417	-151.407	-151.423	-151.43	-151.444	-151.411	-151.411	-151.411	-151.416	-151.417	-151.416	-151.437	-151.437	-151.437	-151.413	-151.413	-151.413	-151.418	-151.418	-151.418	-151.439	-151.439	-151.439
HCO	-113.295	-113.686	-113.69	-113.709	-113.296	-113.72	-113.712	-113.724	-113.732	-113.743	-113.715	-113.715	-113.715	-113.718	-113.719	-113.719	-113.737	-113.738	-113.738	-113.716	-113.716	-113.716	-113.719	-113.72	-113.72	-113.738	-113.739	-113.738
NH3	-56.2233	-56.4661	-56.4776	-56.4862	-56.2241	-56.4879	-56.4919	-56.4994	-56.5009	-56.5079	-56.4835	-56.4836	-56.4835	-56.495	-56.495	-56.495	-56.5035	-56.5036	-56.5036	-56.4843	-56.4844	-56.4844	-56.4958	-56.4959	-56.4958	-56.5044	-56.5044	-56.5044
CH3	-39.5756	-39.7424	-39.7621	-39.7673	-39.5761	-39.7571	-39.7708	-39.7768	-39.7763	-39.782	-39.7535	-39.7534	-39.7535	-39.7732	-39.7731	-39.7732	-39.7784	-39.7783	-39.7784	-39.754	-39.7539	-39.754	-39.7737	-39.7736	-39.7737	-39.7789	-39.7788	-39.7789
HCN	-92.9118	-93.2729	-93.2743	-93.2938	-92.9124	-93.3003	-93.2912	-93.3017	-93.3116	-93.3213	-93.2947	-93.2948	-93.2947	-93.2961	-93.2962	-93.2961	-93.3156	-93.3157	-93.3157	-93.2952	-93.2953	-93.2953	-93.2966	-93.2967	-93.2967	-93.3162	-93.3163	-93.3162
SiH4	-291.268	-291.413	-291.443	-291.448	-291.268	-291.428	-291.451	-291.458	-291.455	-291.463	-291.424	-291.424	-291.424	-291.454	-291.454	-291.454	-291.458	-291.458	-291.458	-291.424	-291.424	-291.424	-291.454	-291.454	-291.454	-291.458	-291.459	-291.458
H2CO	-113.92	-114.332	-114.34	-114.358	-113.921	-114.368	-114.364	-114.377	-114.384	-114.395	-114.363	-114.363	-114.363	-114.371	-114.371	-114.371	-114.389	-114.39	-114.389	-114.364	-114.364	-114.364	-114.372	-114.372	-114.372	-114.39	-114.391	-114.39
CO2	-187.719	-188.35	-188.337	-188.368	-187.72	-188.406	-188.376	-188.393	-188.409	-188.425	-188.399	-188.399	-188.399	-188.386	-188.387	-188.387	-188.418	-188.418	-188.418	-188.4	-188.401	-188.4	-188.388	-188.388	-188.388	-188.419	-188.419	-188.419
CH3Cl	-499.155	-499.54	-499.571	-499.588	-499.156	-499.585	-499.6	-499.616	-499.618	-499.633	-499.575	-499.575	-499.575	-499.605	-499.606	-499.605	-499.622	-499.623	-499.622	-499.576	-499.576	-499.576	-499.606	-499.606	-499.606	-499.623	-499.623	-499.623
C2H2	-76.8532	-77.1741	-77.1843	-77.2019	-76.8538	-77.1989	-77.1991	-77.209	-77.2175	-77.2266	-77.1926	-77.1926	-77.1926	-77.2027	-77.2028	-77.2028	-77.2204	-77.2204	-77.2204	-77.193	-77.1931	-77.1931	-77.2032	-77.2033	-77.2032	-77.2208	-77.2209	-77.2209
CH4	-40.2159	-40.4176	-40.4375	-40.4442	-40.2165	-40.4351	-40.4481	-40.4551	-40.4552	-40.4618	-40.4308	-40.4309	-40.4308	-40.4508	-40.4508	-40.4508	-40.4575	-40.4575	-40.4575	-40.4314	-40.4315	-40.4315	-40.4514	-40.4515	-40.4514	-40.4581	-40.4582	-40.4581
N2H4	-111.234	-111.689	-111.705	-111.724	-111.235	-111.73	-111.732	-111.746	-111.751	-111.764	-111.721	-111.721	-111.721	-111.737	-111.738	-111.738	-111.756	-111.756	-111.756	-111.723	-111.723	-111.723	-111.739	-111.739	-111.739	-111.757	-111.757	-111.757
CH3SH	-437.765	-438.139	-438.173	-438.19	-437.766	-438.178	-438.196	-438.211	-438.214	-438.228	-438.168	-438.168	-438.168	-438.201	-438.201	-438.201	-438.218	-438.218	-438.218	-438.169	-438.169	-438.169	-438.202	-438.202	-438.202	-438.219	-438.219	-438.219
CH3OH	-115.099	-115.542	-115.559	-115.576	-115.1	-115.584	-115.587	-115.601	-115.604	-115.617	-115.577	-115.577	-115.577	-115.594	-115.594	-115.594	-115.61	-115.61	-115.61	-115.578	-115.578	-115.578	-115.595	-115.595	-115.595	-115.611	-115.612	-115.612
Si2H6	-581.383	-581.653	-581.704	-581.714	-581.384	-581.682	-581.719	-581.732	-581.729	-581.742	-581.673	-581.673	-581.673	-581.723	-581.723	-581.723	-581.733	-581.733	-581.733	-581.674	-581.674	-581.674	-581.724	-581.724	-581.724	-581.734	-581.734	-581.734
C2H4	-78.0689	-78.4134	-78.4366	-78.4525	-78.0697	-78.4415	-78.4536	-78.4647	-78.4703	-78.4807	-78.4347	-78.4348	-78.4347	-78.4579	-78.458	-78.4579	-78.4739	-78.4739	-78.4739	-78.4355	-78.4356	-78.4355	-78.4587	-78.4587	-78.4587	-78.4747	-78.4747	-78.4747
C2H6	-79.2646	-79.6424	-79.6728	-79.6871	-79.2656	-79.6745	-79.6923	-79.7049	-79.7074	-79.7192	-79.6666	-79.6666	-79.6666	-79.697	-79.6971	-79.697	-79.7113	-79.7114	-79.7113	-79.6676	-79.6677	-79.6676	-79.698	-79.6981	-79.698	-79.7123	-79.7124	-79.7124
F	-99.4092	-99.6292	-99.6399	-99.6446	-99.4098	-99.6545	-99.6584	-99.6652	-99.6635	-99.6699	-99.6535	-99.6536	-99.6536	-99.6642	-99.6644	-99.6643	-99.6689	-99.6691	-99.669	-99.6541	-99.6543	-99.6542	-99.6648	-99.665	-99.6649	-99.6695	-99.6697	-99.6696
C	-37.6883	-37.764	-37.7834	-37.7858	-37.6884	-37.7698	-37.7856	-37.7892	-37.7881	-37.7916	-37.7681	-37.7681	-37.7681	-37.7874	-37.7875	-37.7874	-37.7898	-37.7899	-37.7898	-37.7682	-37.7682	-37.7682	-37.7875	-37.7876	-37.7875	-37.7899	-37.79	-37.7899
H	-0.499946	-0.499946	-0.499946	-0.499946	-0.499946	-0.499946	-0.499946	-0.499946	-0.499946	-0.499946	-0.499946	-0.499946	-0.499946	-0.499946	-0.499946	-0.499946	-0.499946	-0.499946	-0.499946	-0.499946	-0.499946	-0.499946	-0.499946	-0.499946	-0.499946	-0.499946	-0.499946	-0.499946
Cl	-459.483	-459.655	-459.677	-459.684	-459.483	-459.681	-459.694	-459.704	-459.702	-459.71	-459.676	-459.676	-459.676	-459.698	-459.698	-459.698	-459.705	-459.705	-459.705	-459.676	-459.676	-459.676	-459.698	-459.698	-459.698	-459.705	-459.705	-459.705
N	-54.4002	-54.5051	-54.5205	-54.5233	-54.4004	-54.5138	-54.5253	-54.5292	-54.5282	-54.532	-54.5118	-54.5118	-54.5118	-54.5273	-54.5273	-54.5273	-54.53	-54.53	-54.53	-54.512	-54.512	-54.512	-54.5274	-54.5275	-54.5275	-54.5302	-54.5302	-54.5302
O	-74.811	-74.9699	-74.9856	-74.9893	-74.8114	-74.9878	-74.9976	-75.0035	-75.0015	-75.0072	-74.9859	-74.986	-74.986	-75.0016	-75.0017	-75.0017	-75.0053	-75.0054	-75.0054	-74.9864	-74.9864	-74.9864	-75.0021	-75.0021	-75.0021	-75.0058	-75.0058	-75.0058
P	-340.718	-340.805	-340.822	-340.826	-340.718	-340.813	-340.826	-340.83	-340.83	-340.835	-340.81	-340.81	-340.81	-340.827	-340.827	-340.827	-340.832	-340.832	-340.832	-340.81	-340.81	-340.81	-340.827	-340.827	-340.827	-340.832	-340.832	-340.832
Si	-288.854	-288.917	-288.934	-288.937	-288.854	-288.922	-288.936	-288.94	-288.939	-288.942	-288.92	-288.92	-288.92	-288.937	-288.937	-288.937	-288.94	-288.94	-288.94	-288.92	-288.92	-288.92	-288.937	-288.937	-288.937	-288.94	-288.94	-288.94
S	-397.507	-397.635	-397.657	-397.663	-397.507	-397.652	-397.666	-397.674	-397.672	-397.679	-397.648	-397.648	-397.648	-397.669	-397.669	-397.669	-397.675	-397.675	-397.675	-397.648	-397.648	-397.648	-397.669	-397.669	-397.669	-397.675	-397.675	-397.675
HCOOH	-188.855	-189.512	-189.514	-189.543	-188.857	-189.573	-189.556	-189.575	-189.587	-189.604	-189.565	-189.565	-189.565	-189.567	-189.567	-189.567	-189.596	-189.596	-189.596	-189.567	-189.567	-189.567	-189.569	-189.569	-189.569	-189.598	-189.598	-189.598
CS2	-832.98	-833.493	-833.503	-833.541	-832.981	-833.546	-833.536	-833.557	-833.576	-833.594	-833.531	-833.531	-833.531	-833.542	-833.542	-833.542	-833.579	-833.579	-833.579	-833.532	-833.532	-833.532	-833.543	-833.543	-833.543	-833.58	-833.58	-833.58
HNCO	-167.84	-168.444	-168.438	-168.469	-167.842	-168.496	-168.473	-168.49	-168.506	-168.521	-168.488	-168.488	-168.488	-168.481	-168.482	-168.481	-168.513	-168.513	-168.513	-168.489	-168.489	-168.489	-168.483	-168.483	-168.483	-168.514	-168.514	-168.514
COCl2	-1031.82	-1032.61	-1032.64	-1032.68	-1031.82	-1032.71	-1032.7	-1032.73	-1032.74	-1032.77	-1032.69	-1032.69	-1032.69	-1032.71	-1032.71	-1032.71	-1032.75	-1032.75	-1032.75	-1032.69	-1032.69	-1032.69	-1032.71	-1032.71	-1032.71	-1032.75	-1032.75	-1032.75
SO3	-622.185	-623.123	-623.104	-623.152	-622.19	-623.22	-623.173	-623.201	-623.225	-623.25	-623.203	-623.204	-623.204	-623.184	-623.185	-623.184	-623.232	-623.233	-623.233	-623.208	-623.209	-623.208	-623.189	-623.189	-623.189	-623.237	-623.238	-623.237
SH	-398.104	-398.268	-398.292	-398.299	-398.105	-398.288	-398.303	-398.312	-398.311	-398.319	-398.283	-398.283	-398.283	-398.307	-398.307	-398.307	-398.314	-398.314	-398.314	-398.283	-398.283	-398.283	-398.307	-398.307	-398.307	-398.314	-398.314	-398.314
NO2	-204.112	-204.832	-204.806	-204.847	-204.114	-204.892	-204.847	-204.866	-204.89	-204.907	-204.885	-204.885	-204.885	-204.858	-204.859	-204.859	-204.899	-204.899	-204.899	-204.886	-204.887	-204.886	-204.86	-204.86	-204.86	-204.901	-204.901	-204.901
H2	-1.13339	-1.16478	-1.17262	-1.17262	-1.13351	-1.16772	-1.17407	-1.17555	-1.17407	-1.17555	-1.16698	-1.16699	-1.16699	-1.17482	-1.17483	-1.17482	-1.17482	-1.17483	-1.17482	-1.1671	-1.16711	-1.16711	-1.17494	-1.17495	-1.17494	-1.17494	-1.17495	-1.17494
Atomization energies (kcal/mol)
F2	-30.3843	40.8812	28.7955	35.774	-30.1393	43.664	30.7394	31.5783	38.0415	38.5568	42.9096	42.9141	42.9037	30.8239	30.8285	30.818	37.8024	37.807	37.7965	43.1337	43.1382	43.1278	31.0481	31.0526	31.0422	38.0265	38.0311	38.0206	2.8962	0.113424	0.867812	0.64368	2.2823	0.338462	0.500477	0.253912	0.0297796	2.71367	0.446153	0.0691127	0.685276	0.461144		0.64368	0.639138	0.649575	0.0297796	0.0252377	0.0356748
Cl2	26.3084	57.9199	50.5127	54.5251	26.7878	62.6078	54.6469	55.2006	59.0368	59.2129	60.6397	60.6529	60.6341	53.2325	53.2457	53.2269	57.2449	57.2581	57.2392	61.0732	61.0864	61.0676	53.666	53.6792	53.6604	57.6784	57.6916	57.6727	4.70338	0.015567	1.98365	1.55015	4.3753	0.241157	0.312512	1.65557	1.22207	4.90225	0.390606	0.214439	2.18253	1.74902		1.55015	1.53693	1.55576	1.22207	1.20885	1.22768
ClF	14.8519	64.3746	54.2037	59.1115	15.3095	67.8215	57.0578	57.6505	62.2546	62.5584	66.5707	66.5644	66.5647	56.3998	56.3934	56.3938	61.3077	61.3013	61.3017	66.9965	66.9901	66.9905	56.8255	56.8192	56.8195	61.7334	61.7271	61.7274	3.41319	0.0337082	1.21706	0.791295	3.05351	0.199405	0.393391	0.857374	0.431612	3.37921	0.236132	0.0676905	1.18307	0.757312		0.791295	0.797672	0.797304	0.431612	0.437989	0.437621
ClO	8.46839	59.4747	54.3108	60.1158	9.04038	63.7661	57.6912	58.6022	63.847	64.4072	62.4958	62.4909	62.4903	57.3319	57.327	57.3264	63.1369	63.132	63.1314	63.0236	63.0187	63.0181	57.8597	57.8549	57.8542	63.6647	63.6599	63.6592	4.29743	0.00602243	1.27634	0.748509	3.83005	0.449651	0.461358	0.808957	0.281129	4.26962	0.538402	0.021795	1.24852	0.720691		0.748509	0.753373	0.753997	0.281129	0.285993	0.286617
Si2	30.6431	72.7185	63.5885	70.5626	30.8869	76.5228	66.5388	67.3928	73.8386	74.3669	74.7231	74.7169	74.7233	65.5931	65.5869	65.5933	72.5672	72.561	72.5674	74.9334	74.9272	74.9336	65.8034	65.7972	65.8036	72.7775	72.7712	72.7777	4.13718	0.332886	2.13257	1.92231	3.35681	0.406497	0.447486	1.3522	1.14193	3.82218	0.546167	0.0178909	1.81758	1.60731		1.92231	1.92853	1.92211	1.14193	1.14815	1.14173
NH	48.5794	77.8122	79.2248	80.3203	48.7134	80.9584	81.4096	82.371	82.5804	83.4665	80.4548	80.4683	80.4586	81.8673	81.8809	81.8711	82.9628	82.9763	82.9666	80.5877	80.6012	80.5915	82.0003	82.0138	82.0041	83.0957	83.1093	83.0995	3.20451	0.0582889	0.561985	0.429048	2.42968	0.24485	0.716542	0.212846	0.345783	2.49768	0.237506	0.648539	0.144843	0.27778		0.429048	0.415511	0.425244	0.345783	0.35932	0.349587
CH	57.187	78.8729	81.3516	82.1838	57.2674	81.2208	82.8424	83.6995	83.7324	84.5317	80.779	80.7857	80.7813	83.2577	83.2644	83.26	84.0899	84.0966	84.0922	80.8595	80.8662	80.8618	83.3382	83.3449	83.3405	84.1703	84.177	84.1726	2.36969	0.0217979	0.463598	0.383126	1.67128	0.18055	0.676609	0.234808	0.315281	1.71157	0.162945	0.636318	0.194518	0.27499		0.383126	0.376421	0.380827	0.315281	0.321986	0.31758
S2	48.6078	107.297	89.8395	97.0131	49.0313	113.182	94.99	95.7245	102.652	102.898	110.884	110.91	110.881	93.4269	93.4521	93.4231	100.6	100.626	100.597	111.246	111.271	111.242	93.788	93.8133	93.7843	100.962	100.987	100.958	6.25435	0.369344	2.66703	2.30587	5.65405	0.503554	0.23096	2.06673	1.70557	6.31605	0.676944	0.431049	2.72874	2.36758		2.30587	2.28058	2.30962	1.70557	1.68028	1.70931
OH	69.1802	104.568	102.669	104.222	69.364	107.753	105.075	105.854	106.728	107.407	107.257	107.295	107.258	105.359	105.397	105.36	106.911	106.949	106.912	107.439	107.477	107.441	105.541	105.579	105.542	107.093	107.131	107.095	3.28673	0.101738	0.597313	0.414956	2.64572	0.240166	0.539272	0.0436968	0.226054	2.77365	0.267778	0.411344	0.0842311	0.0981259		0.414956	0.376943	0.413713	0.226054	0.264067	0.227297
HCl	80.6815	104.861	103.744	105.099	80.8445	107.286	105.715	106.169	107.167	107.525	106.639	106.643	106.635	105.522	105.526	105.518	106.877	106.881	106.873	106.797	106.802	106.794	105.681	105.685	105.677	107.036	107.04	107.032	2.45739	0.0319107	0.679505	0.520616	2.05771	0.086745	0.36777	0.279823	0.120935	2.16595	0.0979353	0.25953	0.388064	0.229176		0.520616	0.516354	0.52418	0.120935	0.116673	0.124499
P2	37.3275	111.131	98.5311	107.996	37.6729	119.965	104.89	107.365	114.946	116.831	117.001	117.015	117.007	104.401	104.415	104.407	113.867	113.881	113.872	117.288	117.302	117.294	104.688	104.702	104.694	114.154	114.168	114.159	9.24543	0.411319	3.37529	3.0881	7.33761	0.979201	1.49649	1.46747	1.18029	7.79708	0.847516	1.03703	1.92694	1.63976		3.0881	3.0741	3.08263	1.18029	1.16628	1.17481
O2	18.8152	139.475	104.24	114.067	19.0992	143.622	107.481	108.387	117.709	118.214	142.713	142.762	142.704	107.478	107.527	107.469	117.305	117.354	117.296	142.957	143.006	142.948	107.722	107.772	107.713	117.549	117.598	117.54	4.31503	0.167714	1.07718	0.833123	3.56893	0.327643	0.578389	0.331082	0.0870203	4.14694	0.505246	0.00038057	0.90909	0.665028		0.833123	0.78363	0.84179	0.0870203	0.0375268	0.0956871
SO	50.0942	135.961	111.917	120.286	50.7131	140.83	116.124	116.786	124.886	125.156	139.417	139.453	139.411	115.373	115.409	115.367	123.743	123.779	123.737	139.963	139.999	139.957	115.919	115.955	115.913	124.289	124.325	124.283	4.85271	0.0168912	1.39662	0.8505	4.44365	0.236184	0.42595	0.98756	0.441442	4.92427	0.324783	0.054668	1.46818	0.92206		0.8505	0.814008	0.85642	0.441442	0.40495	0.447362
SiH2(3B1)	108.106	127.734	130.778	131.145	108.239	130.082	132.668	133.126	133.082	133.493	129.6	129.608	129.602	132.644	132.652	132.646	133.012	133.019	133.013	129.734	129.741	129.735	132.778	132.786	132.779	133.145	133.153	133.147	2.30163	0.0463381	0.434913	0.301653	2.02257	0.131792	0.325398	0.155853	0.0225936	2.02208	0.0849991	0.325892	0.155359	0.0220999		0.301653	0.293762	0.299886	0.0225936	0.0147019	0.0208257
HF	99.537	142.717	136.515	138.522	99.808	145.97	139.126	139.768	141.256	141.775	145.233	145.243	145.23	139.031	139.042	139.028	141.038	141.049	141.036	145.502	145.512	145.499	139.3	139.31	139.297	141.307	141.318	141.305	3.354	0.100975	0.837811	0.568854	2.82365	0.212187	0.42937	0.307465	0.0385078	2.98247	0.248257	0.27055	0.466286	0.197328		0.568854	0.558249	0.571436	0.0385078	0.027903	0.0410898
NO	53.7856	158.443	136.875	146.043	54.0848	164.691	141.678	143.124	151.287	152.292	164.027	164.071	164.026	142.459	142.504	142.459	151.628	151.672	151.627	164.275	164.319	164.274	142.708	142.752	142.707	151.876	151.92	151.875	6.39806	0.14915	0.813562	0.565331	5.29993	0.497049	0.948984	0.284572	0.532804	5.7434	0.500083	0.505513	0.158899	0.0893325		0.565331	0.52121	0.566195	0.532804	0.576924	0.531939
SiH2(1A1)	113.396	144.545	150.729	151.445	113.52	148.061	152.71	154.245	153.491	154.961	147.186	147.193	147.19	153.37	153.377	153.373	154.086	154.093	154.089	147.311	147.318	147.314	153.495	153.502	153.498	154.21	154.218	154.214	3.47534	0.0411241	0.833963	0.709491	2.26347	0.282259	1.25299	0.377904	0.502376	2.27034	0.223933	1.24612	0.371037	0.495509		0.709491	0.702358	0.706179	0.502376	0.509509	0.505688
PH2	105.713	144.051	149.296	150.584	105.885	148.721	152.251	153.966	153.659	155.254	147.515	147.517	147.519	152.76	152.762	152.764	154.049	154.05	154.052	147.689	147.69	147.692	152.933	152.935	152.937	154.222	154.224	154.226	4.74729	0.0773572	1.28303	1.1096	3.41965	0.46394	1.25029	0.0446139	0.218041	3.44402	0.369184	1.22592	0.0202432	0.193671		1.1096	1.10794	1.10578	0.218041	0.219708	0.221867
HOCl	86.0789	166.009	153.692	159.991	86.5817	172.307	158.698	159.99	165.379	166.289	170.71	170.751	170.704	158.393	158.434	158.387	164.692	164.733	164.686	171.185	171.227	171.18	158.868	158.909	158.862	165.168	165.209	165.162	6.3369	0.0387581	1.6358	1.16027	5.33212	0.325764	0.966024	0.631015	0.155486	5.76827	0.379952	0.529876	1.06716	0.591634		1.16027	1.11893	1.166	0.155486	0.114151	0.161216
CS	103.864	173.276	156.806	166.108	104.176	178.552	161.021	162.082	170.82	171.384	177.149	177.167	177.148	160.679	160.697	160.677	169.981	169.999	169.979	177.405	177.424	177.404	160.935	160.953	160.934	170.237	170.255	170.235	5.26942	0.00629063	1.39682	1.14064	4.41577	0.200614	0.859943	0.543163	0.286988	4.73826	0.0262138	0.537451	0.865656	0.609481		1.14064	1.12219	1.1419	0.286988	0.268538	0.288244
CN	81.5341	183.328	162.956	173.604	81.7651	189.328	167.402	168.956	178.428	179.604	188.427	188.445	188.429	168.056	168.073	168.058	178.704	178.721	178.706	188.599	188.616	188.601	168.227	168.244	168.229	178.875	178.892	178.877	6.08358	0.0836528	0.9839	0.812428	4.8466	0.400562	1.15332	0.253074	0.424545	5.22797	0.403779	0.771951	0.128296	0.0431753		0.812428	0.795331	0.810396	0.424545	0.441643	0.426577
CH2(1A1)	129.944	172.188	175.629	177.41	130.099	176.574	178.487	180.015	180.376	181.796	175.717	175.735	175.721	179.158	179.176	179.162	180.94	180.958	180.943	175.874	175.892	175.877	179.315	179.333	179.318	181.096	181.114	181.099	4.44995	0.0638152	0.920493	0.764224	3.17824	0.320707	1.20789	0.351217	0.507485	3.2778	0.311839	1.10833	0.251655	0.407924		0.764224	0.746276	0.760596	0.507485	0.525434	0.511114
NH2	116.637	174.573	174.961	177.303	116.918	180.476	179.165	180.864	181.66	183.206	179.441	179.463	179.447	179.829	179.851	179.834	182.171	182.193	182.177	179.721	179.742	179.726	180.108	180.13	180.113	182.45	182.472	182.456	6.02371	0.120396	1.15556	0.876299	4.62303	0.419007	1.28028	0.245109	0.524375	4.76833	0.4116	1.13498	0.0998133	0.379079		0.876299	0.854504	0.87081	0.524375	0.54617	0.529864
SH2	133.36	176.071	177.719	179.806	133.604	180.498	180.938	182.146	183.169	184.233	179.39	179.406	179.389	181.038	181.054	181.037	183.125	183.141	183.124	179.632	179.648	179.631	181.28	181.296	181.279	183.367	183.383	183.366	4.46899	0.0422954	1.15069	0.908375	3.4779	0.259309	0.948796	0.159602	0.0827163	3.60024	0.237362	0.826454	0.281943	0.039625		0.908375	0.89213	0.909252	0.0827163	0.0989612	0.0818394
CH2(3B1)	154.668	186.669	186.184	187.07	154.823	189.91	188.738	189.425	189.691	190.311	189.188	189.193	189.189	188.703	188.708	188.704	189.589	189.594	189.59	189.343	189.348	189.344	188.858	188.863	188.859	189.744	189.749	189.745	3.32794	0.0870774	0.808991	0.65418	2.72505	0.17082	0.515816	0.206097	0.0512867	2.79657	0.175703	0.444296	0.277618	0.122807		0.65418	0.649261	0.653564	0.0512867	0.0463677	0.05067
SiO	116.291	199.39	177.991	186.19	116.649	205.208	182.614	183.809	191.196	192.008	203.885	203.967	203.887	182.486	182.568	182.488	190.685	190.767	190.687	204.198	204.28	204.2	182.799	182.881	182.801	190.998	191.08	191	5.7717	0.046301	1.27673	0.963782	4.97855	0.355006	0.839454	0.483579	0.170629	5.30143	0.295573	0.516576	0.806457	0.493507		0.963782	0.881863	0.961477	0.170629	0.0887099	0.168324
N2	117.124	233.163	210.507	219.953	117.431	241.112	216.531	218.457	226.396	227.902	240.432	240.465	240.438	217.776	217.809	217.783	227.222	227.255	227.228	240.663	240.696	240.669	218.007	218.04	218.014	227.453	227.486	227.459	8.03426	0.0847985	0.765195	0.534102	6.52846	0.504713	1.421	0.740604	0.971698	6.89922	0.456139	1.05025	0.369851	0.600944		0.534102	0.501046	0.527825	0.971698	1.00475	0.977974
SiH3	182.322	218.532	224.294	224.888	182.512	222.813	227.167	228.575	227.834	229.169	221.888	221.893	221.892	227.649	227.654	227.653	228.244	228.249	228.248	222.078	222.083	222.082	227.839	227.845	227.843	228.434	228.44	228.438	4.22426	0.0567421	0.868904	0.678284	3.1396	0.265889	1.1414	0.215755	0.406375	3.14447	0.199332	1.13654	0.210891	0.401512		0.678284	0.673151	0.674434	0.406375	0.411508	0.410225
H2O	159.392	231.163	224.122	227.412	159.766	237.055	228.666	230.013	232.15	233.303	236.001	236.034	236.001	228.96	228.992	228.959	232.25	232.282	232.249	236.372	236.405	236.371	229.331	229.363	229.33	232.62	232.653	232.62	6.08222	0.190672	1.24423	0.873317	4.94631	0.402149	0.945234	0.108321	0.262589	5.18957	0.451301	0.701978	0.351577	0.019333		0.873317	0.840695	0.873807	0.262589	0.295211	0.262099
PH3	172.952	227.868	234.893	236.801	173.202	234.337	239.05	241.362	241.125	243.271	232.698	232.695	232.703	239.723	239.719	239.728	241.632	241.628	241.637	232.953	232.949	232.957	239.977	239.974	239.982	241.886	241.882	241.891	6.53225	0.0627526	1.70175	1.44763	4.72142	0.56464	1.74808	0.109087	0.363204	4.78549	0.461608	1.68401	0.045016	0.299133		1.44763	1.45144	1.44273	0.363204	0.3594	0.368108
CO	180.48	267.127	245.714	253.537	180.768	272.479	250.158	251.066	258.381	258.889	271.967	272.005	271.964	250.554	250.592	250.55	258.377	258.415	258.374	272.176	272.215	272.173	250.763	250.801	250.76	258.586	258.624	258.583	5.40789	0.0564442	0.568448	0.359331	4.70113	0.257409	0.650318	0.138314	0.347431	5.02598	0.182499	0.325474	0.18653	0.0225871		0.359331	0.320808	0.362467	0.347431	0.385954	0.344295
SO2	116.968	271.846	231.425	247.113	118.605	283.325	241.447	242.903	257.945	258.592	280.25	280.342	280.243	239.829	239.921	239.821	255.517	255.609	255.51	281.69	281.782	281.683	241.269	241.361	241.262	256.957	257.049	256.95	11.4217	0.057165	3.01737	1.57724	10.4905	0.468527	0.988391	2.08614	0.646017	11.2101	0.377521	0.268778	2.80575	1.36563		1.57724	1.48534	1.58474	0.646017	0.554113	0.653516
H2O2	141.662	268.221	251.929	260.381	142.19	277.221	258.797	260.93	267.724	269.381	275.564	275.642	275.561	259.272	259.35	259.269	267.724	267.802	267.721	276.077	276.154	276.073	259.785	259.862	259.781	268.237	268.314	268.233	9.25719	0.256331	1.91393	1.40126	7.53392	0.66526	1.46694	0.190656	0.322012	8.08615	0.74305	0.914716	0.742879	0.230211		1.40126	1.32349	1.40456	0.322012	0.399782	0.318713
HCO	185.514	283.866	263.95	272.012	185.835	290.364	269.173	270.447	277.649	278.509	289.415	289.449	289.412	269.499	269.532	269.495	277.561	277.594	277.557	289.684	289.717	289.68	269.767	269.8	269.763	277.829	277.862	277.825	6.6189	0.121166	1.07005	0.801769	5.58287	0.359149	0.914868	0.0340199	0.234265	5.9717	0.334372	0.526037	0.42285	0.154565		0.801769	0.768542	0.805357	0.234265	0.267492	0.230677
NH3	202.832	289.434	286.931	290.573	203.246	297.631	292.878	295.128	296.741	298.769	296.103	296.128	296.109	293.6	293.625	293.606	297.242	297.266	297.247	296.514	296.539	296.52	294.011	294.036	294.017	297.653	297.677	297.658	8.38568	0.188709	1.71662	1.30567	6.49836	0.551174	1.69861	0.170705	0.581656	6.72506	0.556391	1.47191	0.0559957	0.354955		1.30567	1.28088	1.30013	0.581656	0.606437	0.587192
CH3	243.148	300.334	300.527	302.287	243.382	305.906	304.533	306.1	306.412	307.859	304.716	304.661	304.718	304.909	304.854	304.912	306.668	306.613	306.671	304.952	304.897	304.955	305.145	305.091	305.148	306.905	306.85	306.907	5.69419	0.122047	1.31258	1.07618	4.33094	0.325464	1.2412	0.0506693	0.287073	4.45741	0.331585	1.11474	0.0758001	0.160604		1.07618	1.13099	1.07358	0.287073	0.232265	0.289672
HCN	202.854	316.191	295.208	304.233	203.084	324.327	301.42	303.344	310.847	312.369	323.095	323.115	323.099	302.112	302.132	302.116	311.137	311.157	311.141	323.268	323.288	323.272	302.285	302.305	302.289	311.31	311.33	311.314	8.26391	0.127953	1.36009	1.18697	6.64859	0.43641	1.48736	0.255221	0.428341	7.01428	0.400493	1.12167	0.110472	0.062648		1.18697	1.16676	1.18316	0.428341	0.448554	0.432159
SiH4	259.539	311.73	319.708	320.484	259.774	317.743	323.461	325.721	324.327	326.497	316.448	316.459	316.453	324.426	324.437	324.432	325.202	325.213	325.208	316.682	316.693	316.688	324.66	324.672	324.666	325.436	325.448	325.442	5.95209	0.0608468	1.23406	0.99977	4.14084	0.387162	1.8721	0.577195	0.81148	4.14787	0.304585	1.86507	0.570163	0.804448		0.99977	0.988236	0.994036	0.81148	0.823014	0.817214
H2CO	263.996	375.11	358.333	365.909	264.34	383.405	364.765	366.629	372.75	374.204	382.133	382.186	382.131	365.356	365.41	365.355	372.932	372.985	372.93	382.441	382.494	382.439	365.664	365.718	365.663	373.24	373.293	373.238	8.46816	0.17268	1.44523	1.13705	6.91844	0.48662	1.37704	0.104485	0.412667	7.31689	0.47585	0.978593	0.293959	0.0142224		1.13705	1.08357	1.13862	0.412667	0.466143	0.411101
CO2	256.315	405.224	365.421	378.944	256.661	414.624	373.54	374.821	387.794	388.344	413.59	413.665	413.581	373.787	373.862	373.778	387.31	387.385	387.301	413.834	413.909	413.825	374.031	374.106	374.022	387.554	387.629	387.545	9.5596	0.15954	1.19368	0.949655	8.57518	0.456382	0.824874	0.209267	0.0347577	9.16062	0.30989	0.239438	0.794702	0.550678		0.949655	0.874385	0.958389	0.0347577	0.110028	0.026024
CH3Cl	303.387	389.86	382.808	387.704	303.794	398.161	389.243	391.108	394.478	396.005	396.049	396.057	396.045	388.997	389.005	388.993	393.893	393.902	393.889	396.446	396.454	396.442	389.394	389.402	389.39	394.29	394.298	394.286	8.32159	0.0213992	2.13261	1.73563	6.7468	0.312211	1.55338	0.557825	0.160848	7.08872	0.314949	1.21147	0.899738	0.502762		1.73563	1.72755	1.73978	0.160848	0.152766	0.164995
C2H2	299.142	405.544	387.597	395.653	299.348	413.78	394.014	395.834	402.444	403.889	412.007	412.017	412.009	394.061	394.071	394.062	402.116	402.126	402.118	412.172	412.182	412.173	394.225	394.235	394.226	402.281	402.291	402.282	8.49299	0.256652	2.02956	1.86517	6.8514	0.434604	1.38493	0.387973	0.223589	7.20832	0.417625	1.02801	0.744891	0.580506		1.86517	1.85521	1.8638	0.223589	0.213625	0.222215
CH4	331.175	410.259	410.643	413.344	331.493	417.63	415.833	418.014	418.705	420.714	416.024	416.037	416.027	416.408	416.421	416.411	419.108	419.122	419.112	416.347	416.36	416.35	416.731	416.745	416.735	419.431	419.445	419.435	7.51242	0.141768	1.74815	1.4249	5.6182	0.428607	1.75245	0.146073	0.469324	5.79679	0.435762	1.57387	0.0325114	0.290739		1.4249	1.41131	1.42125	0.469324	0.482912	0.472975
N2H4	271.931	426.276	417.034	424.948	272.635	440.639	427.7	431.398	436.1	439.311	437.948	437.989	437.955	428.707	428.748	428.714	436.62	436.661	436.627	438.638	438.68	438.645	429.397	429.438	429.404	437.311	437.352	437.317	14.6478	0.28467	2.97515	2.2849	11.6142	0.948781	2.74887	0.0583834	0.748639	12.0854	0.933378	2.27774	0.412738	0.277517		2.2849	2.24381	2.27809	0.748639	0.789728	0.755445
CH3SH	357.743	464.427	459.605	465.324	358.241	474.669	467.281	469.848	473.369	475.566	472.178	472.198	472.177	467.357	467.376	467.356	473.075	473.095	473.074	472.668	472.688	472.667	467.847	467.867	467.846	473.565	473.585	473.564	10.3052	0.0629102	2.554	2.06392	8.16298	0.487487	2.07927	0.411812	0.0782655	8.50157	0.456405	1.74069	0.750396	0.260319		2.06392	2.04414	2.06491	0.0782655	0.0980418	0.0772709
CH3OH	376.197	507.342	496.068	502.512	376.732	518.538	504.576	507.264	511.426	513.708	516.349	516.39	516.348	505.074	505.115	505.073	511.519	511.56	511.518	516.877	516.918	516.876	505.602	505.643	505.601	512.047	512.088	512.046	11.4558	0.259685	2.44897	1.92097	9.19236	0.684191	2.00376	0.185528	0.34247	9.62067	0.706778	1.57545	0.613838	0.0858407		1.92097	1.88015	1.92212	0.34247	0.383288	0.341324
Si2H6	423.626	514.694	524.596	527.283	424.055	525.757	531.944	535.66	534.894	538.347	523.046	523.053	523.054	532.948	532.955	532.957	535.635	535.642	535.644	523.467	523.474	523.475	533.369	533.376	533.378	536.056	536.063	536.065	10.9991	0.0644861	2.64669	2.22566	8.10972	0.761616	2.95383	0.242654	0.663676	8.25447	0.643345	2.80908	0.0979071	0.518929		2.22566	2.21882	2.21733	0.663676	0.670522	0.67201
C2H4	434.533	555.746	545.98	552.992	434.905	566.128	553.766	556.362	561.151	563.374	564.015	564.025	564.018	554.249	554.259	554.251	561.261	561.271	561.263	564.378	564.389	564.381	554.612	554.622	554.614	561.624	561.634	561.626	10.5897	0.207631	2.32059	1.95739	8.31655	0.530485	2.06556	0.0473981	0.3158	8.6727	0.513893	1.70941	0.403547	0.0403494		1.95739	1.94715	1.95509	0.3158	0.326041	0.318099
C2H6	557.421	699.513	694.294	700.262	557.927	712.367	703.671	707.148	710.01	713.115	709.575	709.595	709.579	704.356	704.376	704.36	710.324	710.343	710.327	710.084	710.104	710.088	704.866	704.886	704.869	710.833	710.853	710.837	13.0725	0.219094	3.01071	2.50135	10.0662	0.689763	2.78725	0.00436132	0.505	10.4398	0.691926	2.41365	0.377967	0.131394		2.50135	2.48138	2.49766	0.505	0.524971	0.508686
MAE																													6.4641	0.118781	1.49197	1.16989	5.21527	0.405751	1.1476	0.441383	0.421712	5.51356	0.400924	0.878618	0.638408	0.473163		1.16989	1.14767	1.16981	0.421712	0.4274	0.424015
RMS																													7.09893	0.153381	1.67038	1.3331	5.73455	0.447144	1.32368	0.663393	0.544223	6.05256	0.44379	1.09934	0.924079	0.687338		1.3331	1.3137	1.33264	0.544223	0.54886	0.546513
MAX																													14.6478	0.411319	3.37529	3.0881	11.6142	0.979201	2.95383	2.08614	1.70557	12.0854	0.933378	2.80908	2.80575	2.36758		3.0881	3.0741	3.08263	1.70557	1.68028	1.70931
																													Standard	F12	PBE	PBE + CABS	Standard	F12	F12-Δ	PBE	PBE + CABS	Standard	F12	F12-Δ	PBE	PBE + CABS		PBE + CABS	P86 + CABS	PW91 + CABS	PBE + CABS	P86 + CABS	PW91 + CABS
																													MP2				CCSD					CCSD(T)						MP2			CCSD
Closed-shell reaction energies (kcal/mol)
CO + H2 → H2CO	0.258492	-4.51379	-4.23274	-3.98499	0.27748	-5.61516	-5.30798	-5.33412	-5.06969	-5.08636	-5.31461	-5.32288	-5.31326	-5.03357	-5.04184	-5.03221	-4.78581	-4.79408	-4.78445	-5.33896	-5.34723	-5.33761	-5.05792	-5.06619	-5.05656	-4.81016	-4.81843	-4.8088	1.17639	0.075014	0.375566	0.351215	1.11481	0.0395694	0.0134336	0.313986	0.289635	1.18841	0.103709	0.0870344	0.387586	0.363235		0.351215	0.342944	0.35257	0.289635	0.281364	0.29099
CO + H2O → CO2 + H2	-0.218439	-10.4017	-3.97124	-6.38126	0.0238566	-10.4014	-4.01502	-3.97096	-6.56311	-6.38099	-10.4728	-10.4836	-10.4706	-4.04238	-4.05319	-4.0402	-6.45241	-6.46321	-6.45023	-10.2115	-10.2223	-10.2094	-3.78109	-3.7919	-3.77891	-6.19112	-6.20193	-6.18894	0.0466331	0.0463547	0.117776	0.143512	0.0302467	0.0135337	0.0305251	0.0408966	0.220391	0.0475826	0.134267	0.0478611	0.0235606	0.237727		0.143512	0.132704	0.145693	0.220391	0.209584	0.222573
CH3OH + HCl → CH3Cl + H2O	-5.89984	-8.8205	-7.11826	-7.50496	-5.98306	-9.39063	-7.61788	-7.68839	-8.03509	-8.0751	-9.06275	-9.05837	-9.06282	-7.36051	-7.35613	-7.36058	-7.74722	-7.74284	-7.74729	-9.14375	-9.13937	-9.14382	-7.44151	-7.43713	-7.44158	-7.82822	-7.82384	-7.82829	0.49061	0.0795242	0.248359	0.167358	0.443046	0.056575	0.127088	0.200795	0.119794	0.491664	0.0384639	0.0784699	0.249413	0.168412		0.167358	0.171734	0.167286	0.119794	0.12417	0.119722
H2O + CO → HCOOH	-1.88169	-9.12501	-6.95522	-7.84565	-1.81508	-10.1734	-8.00905	-8.00357	-8.99765	-8.894	-9.87648	-9.8464	-9.87203	-7.70669	-7.67661	-7.70224	-8.59711	-8.56703	-8.59267	-9.83682	-9.80674	-9.83237	-7.66703	-7.63695	-7.66258	-8.55745	-8.52737	-8.553	1.07126	0.0229156	0.319797	0.359459	1.09745	0.0436271	0.0491058	0.345988	0.38565	1.17594	0.0239355	0.127592	0.424474	0.464136		0.359459	0.389539	0.363907	0.38565	0.415729	0.390097
CH3OH + H2S → CH3SH + H2O	-7.57791	-12.1764	-9.9402	-10.4173	-7.67095	-12.6874	-10.4331	-10.4512	-10.924	-10.9283	-12.4405	-12.4358	-12.441	-10.2042	-10.1996	-10.2048	-10.6814	-10.6767	-10.6819	-12.5311	-12.5265	-12.5317	-10.2949	-10.2902	-10.2954	-10.772	-10.7674	-10.7726	0.462588	0.048398	0.19856	0.107888	0.439031	0.0538631	0.0719546	0.175003	0.0843313	0.470219	0.036434	0.0407662	0.206192	0.11552		0.107888	0.112553	0.107351	0.0843313	0.0889965	0.0837942
CS2 + 2 H2O → CO2 + 2 H2S	-29.7733	-7.59615	-17.9488	-13.987	-29.3257	-4.98661	-15.6826	-15.3392	-11.4958	-11.3775	-6.6555	-6.69748	-6.65146	-17.0081	-17.0501	-17.0041	-13.0464	-13.0884	-13.0423	-6.18834	-6.23031	-6.18429	-16.541	-16.5829	-16.5369	-12.5792	-12.6212	-12.5752	2.8379	0.228357	1.89725	1.43009	2.42854	0.162322	0.181004	1.48789	1.02072	2.69228	0.20102	0.0827429	1.75164	1.28447		1.43009	1.47206	1.42604	1.02072	1.0627	1.01668
C2H6 + H2 → 2 CH4	-21.1538	-17.537	-18.606	-18.0392	-21.2106	-17.5822	-18.6959	-18.6512	-18.1005	-18.0844	-17.6211	-17.6216	-17.6218	-18.6901	-18.6906	-18.6908	-18.1232	-18.1238	-18.1239	-17.6835	-17.684	-17.6842	-18.7525	-18.753	-18.7532	-18.1857	-18.1862	-18.1864	0.0684284	0.0232196	0.0156312	0.0780577	0.0677091	0.0221907	0.0225003	0.0163505	0.078777	0.0512719	0.0100445	0.00606315	0.0327877	0.0952141		0.0780577	0.0785817	0.078748	0.078777	0.0793009	0.0794673
HNCO+ H2O → CO2 + NH3	-23.2423	-20.885	-21.2064	-20.9209	-23.1738	-20.5257	-20.8685	-20.8471	-20.5936	-20.5616	-20.7391	-20.7508	-20.739	-21.0605	-21.0722	-21.0604	-20.775	-20.7867	-20.7749	-20.6528	-20.6645	-20.6528	-20.9743	-20.986	-20.9742	-20.6887	-20.7005	-20.6887	0.400979	0.0416794	0.255028	0.168809	0.356406	0.0184708	0.00289373	0.210455	0.124236	0.382368	0.0550773	0.023068	0.236417	0.150197		0.168809	0.18052	0.168768	0.124236	0.135947	0.124194
CH4 + Cl2 → CH3Cl+ HCl	-26.5853	-26.5418	-25.3959	-24.9348	-26.357	-25.209	-24.4777	-24.0631	-23.9039	-23.602	-26.0247	-26.0102	-26.0189	-24.8787	-24.8643	-24.873	-24.4177	-24.4032	-24.4119	-25.8238	-25.8093	-25.818	-24.6779	-24.6634	-24.6721	-24.2168	-24.2023	-24.211	1.43683	0.104025	0.91969	0.718803	1.18899	0.270808	0.143812	0.671854	0.470967	1.44437	0.413484	0.111569	0.927234	0.726347		0.718803	0.704337	0.713052	0.470967	0.456501	0.465216
Cl2 + F2 → 2 ClF	-33.7797	-29.9481	-29.099	-27.9239	-33.9706	-29.3713	-28.7292	-28.5222	-27.4309	-27.3472	-29.5922	-29.5617	-29.5917	-28.7432	-28.7126	-28.7426	-27.5681	-27.5376	-27.5676	-29.7861	-29.7556	-29.7856	-28.9371	-28.9065	-28.9365	-27.762	-27.7315	-27.7615	0.773196	0.196407	0.417353	0.611243	0.550582	0.18081	0.0262065	0.19474	0.38863	0.857496	0.364496	0.280707	0.501653	0.695543		0.611243	0.580726	0.61073	0.38863	0.358112	0.388117
CO+ Cl2 → COCl2	-13.6311	-32.8002	-24.8278	-27.298	-13.543	-32.9749	-25.3051	-25.0026	-27.9233	-27.4727	-32.9064	-32.8774	-32.8965	-24.934	-24.905	-24.9241	-27.4041	-27.3752	-27.3943	-32.8524	-32.8235	-32.8426	-24.8801	-24.8511	-24.8702	-27.3502	-27.3212	-27.3403	0.0241102	0.198857	0.130282	0.0763523	0.156086	0.321155	0.0186604	0.0499142	0.103844	0.101042	0.524312	0.0737043	0.00512968	0.0488		0.0763523	0.0473762	0.0664775	0.103844	0.13282	0.113719
CO2 + 3 H2 → CH3OH + H2O	-27.9496	-22.8763	-29.6094	-25.8205	-28.2886	-25.036	-31.8043	-31.769	-27.8833	-27.9801	-24.2073	-24.1854	-24.2056	-30.9403	-30.9184	-30.9386	-27.1514	-27.1295	-27.1497	-24.638	-24.6161	-24.6363	-31.3711	-31.3492	-31.3694	-27.5821	-27.5603	-27.5805	2.32679	0.167151	0.995862	0.565121	2.25598	0.0610313	0.0963406	0.925051	0.494311	2.34211	0.279261	0.182472	1.01118	0.580442		0.565121	0.586997	0.5668	0.494311	0.516186	0.49599
HCHO+ H2 → CH3OH	-28.4266	-28.7642	-29.3479	-28.2168	-28.5422	-29.8222	-30.5114	-30.4059	-29.3768	-29.2747	-29.3655	-29.3461	-29.363	-29.9491	-29.9298	-29.9466	-28.818	-28.7987	-28.8155	-29.5106	-29.4912	-29.5081	-30.0942	-30.0749	-30.0917	-28.9631	-28.9438	-28.9606	1.10377	0.0457826	0.50252	0.357418	1.17141	0.00792826	0.113432	0.570169	0.425068	1.20128	0.0412857	0.143298	0.600035	0.454934		0.357418	0.376758	0.359924	0.425068	0.444407	0.427573
CO + 2 H2 → CH3OH	-28.1681	-33.278	-33.5806	-32.2017	-28.2647	-35.4374	-35.8194	-35.74	-34.4464	-34.3611	-34.6801	-34.669	-34.6762	-34.9827	-34.9716	-34.9788	-33.6038	-33.5927	-33.5999	-34.8496	-34.8385	-34.8457	-35.1521	-35.1411	-35.1483	-33.7733	-33.7622	-33.7694	2.28015	0.120797	0.878086	0.708633	2.28622	0.0474976	0.126866	0.884155	0.714702	2.38969	0.144995	0.230333	0.987622	0.818169		0.708633	0.719701	0.712494	0.714702	0.725771	0.718563
C2H4 + H2 → C2H6	-39.1128	-40.2988	-39.9284	-38.8835	-39.1721	-40.9275	-40.6059	-40.5571	-39.5597	-39.5122	-40.7088	-40.7118	-40.7073	-40.3384	-40.3415	-40.3369	-39.2935	-39.2966	-39.292	-40.7802	-40.7833	-40.7787	-40.4099	-40.4129	-40.4083	-39.365	-39.368	-39.3634	0.598919	0.029759	0.188903	0.117454	0.647136	0.0303639	0.0184577	0.23712	0.165671	0.664592	0.0116093	0.0359141	0.254576	0.183127		0.117454	0.114406	0.118993	0.165671	0.162623	0.167209
SO3 + CO → SO2 + CO2	-38.9259	-47.2041	-43.5465	-45.1075	-38.189	-45.7746	-41.9055	-42.1169	-43.4797	-43.678	-46.6073	-46.6199	-46.6055	-42.9497	-42.9623	-42.9479	-44.5107	-44.5233	-44.5089	-45.9359	-45.9485	-45.9341	-42.2783	-42.2908	-42.2765	-43.8393	-43.8519	-43.8375	1.34543	0.084154	0.748607	0.0771703	1.62809	0.0129415	0.198512	1.03127	0.359837	1.66623	0.0384232	0.236651	1.06941	0.397975		0.0771703	0.089766	0.0753803	0.359837	0.372432	0.358047
H2 + Cl2 → 2 HCl	-51.2799	-48.3331	-48.5888	-47.2867	-51.0519	-46.6536	-47.4838	-46.9093	-45.9982	-45.6072	-47.7865	-47.7751	-47.782	-48.0422	-48.0308	-48.0378	-46.7401	-46.7287	-46.7356	-47.596	-47.5846	-47.5916	-47.8518	-47.8404	-47.8473	-46.5496	-46.5383	-46.5452	1.67248	0.00703257	1.12586	0.935425	1.36239	0.257309	0.317124	0.815772	0.625333	1.67286	0.384378	0.00665528	1.12624	0.935802		0.935425	0.924045	0.930983	0.625333	0.613953	0.620891
C2H2 + H2 → C2H4	-51.6164	-46.7337	-49.996	-48.9524	-51.7076	-47.0368	-50.4524	-50.2991	-49.4077	-49.2555	-47.1567	-47.1503	-47.1547	-50.419	-50.4126	-50.417	-49.3755	-49.3691	-49.3735	-47.2808	-47.2744	-47.2788	-50.5431	-50.5367	-50.5411	-49.4996	-49.4932	-49.4976	0.212871	0.0902434	0.210187	0.334286	0.36264	0.0937613	0.059525	0.0604189	0.184518	0.361872	0.0933751	0.0587569	0.061187	0.185286		0.334286	0.327881	0.332287	0.184518	0.178113	0.182518
SO2 + H2O2 → SO3 + H2O	-54.64	-53.8347	-48.3531	-47.3297	-55.279	-56.2036	-51.3447	-50.722	-50.36	-49.6986	-55.4527	-55.4317	-55.4517	-49.9711	-49.9501	-49.9701	-48.9477	-48.9267	-48.9467	-56.0173	-55.9963	-56.0163	-50.5357	-50.5147	-50.5347	-49.5123	-49.4913	-49.5113	2.32216	0.0467175	0.70414	0.139553	2.91454	0.0770782	0.545662	1.29652	0.731933	2.9043	0.125935	0.535426	1.28628	0.721696		0.139553	0.160549	0.140552	0.731933	0.752929	0.732932
CO+ 3 H2 → CH4 + H2O	-58.7625	-63.8898	-63.8918	-62.0586	-58.9427	-66.2726	-66.4433	-66.2746	-64.5758	-64.4414	-65.5046	-65.4923	-65.5022	-65.5067	-65.4943	-65.5042	-63.6734	-63.6611	-63.671	-65.7655	-65.7532	-65.7631	-65.7676	-65.7552	-65.7651	-63.9343	-63.922	-63.9319	2.53511	0.15233	0.920271	0.659369	2.55587	0.00442129	0.17309	0.941031	0.68013	2.65286	0.135637	0.270087	1.03803	0.777127		0.659369	0.671728	0.66185	0.68013	0.692488	0.68261
HCN+ 3 H2 → CH4 + NH3	-79.8283	-73.0973	-77.2069	-74.5238	-80.107	-75.001	-79.3929	-79.1106	-76.7011	-76.4275	-74.4789	-74.477	-74.4754	-78.5884	-78.5865	-78.585	-75.9053	-75.9035	-75.9019	-74.8158	-74.8139	-74.8124	-78.9254	-78.9235	-78.922	-76.2423	-76.2404	-76.2389	1.98256	0.0788583	0.601015	0.264075	2.16045	0.0255553	0.256757	0.778913	0.441974	2.20005	0.0227321	0.296348	0.818505	0.481565		0.264075	0.265964	0.267482	0.441974	0.443863	0.445381
H2O2 + H2 → 2 H2O	-93.3475	-90.6372	-87.9284	-86.056	-93.4918	-91.5767	-89.2352	-88.868	-87.2766	-86.9956	-91.5872	-91.568	-91.5866	-88.8784	-88.8592	-88.8778	-87.006	-86.9868	-87.0054	-91.7416	-91.7224	-91.741	-89.0329	-89.0137	-89.0323	-87.1605	-87.1413	-87.1599	1.02336	0.0837911	0.0733087	0.0811289	1.2562	0.0506029	0.316625	0.306142	0.151705	1.19048	0.030091	0.250914	0.240431	0.0859935		0.0811289	0.0619212	0.0805218	0.151705	0.170912	0.152312
CO+ H2O2 → CO2 + H2O	-93.5659	-101.039	-91.8996	-92.4373	-93.468	-101.978	-93.2502	-92.8389	-93.8397	-93.3766	-102.06	-102.052	-102.057	-92.9208	-92.9124	-92.918	-93.4585	-93.4501	-93.4557	-101.953	-101.945	-101.95	-92.814	-92.8056	-92.8112	-93.3516	-93.3432	-93.3488	0.976729	0.0374364	0.0444677	0.0623827	1.28644	0.0641366	0.34715	0.265246	0.372096	1.23807	0.164358	0.298775	0.21687	0.323721		0.0623827	0.0707832	0.0651716	0.372096	0.380497	0.374885
2 NH3 + 3 Cl2 → N2 + 6 HCl	-116.623	-109.699	-107.571	-105.827	-115.643	-101.744	-101.124	-99.6159	-98.8058	-97.8719	-106.138	-106.108	-106.129	-104.01	-103.979	-104.001	-102.266	-102.235	-102.257	-105.2	-105.17	-105.191	-103.072	-103.041	-103.063	-101.328	-101.297	-101.319	8.10291	0.147857	4.54197	3.60399	7.24792	0.800637	0.707136	3.68698	2.749	8.26197	1.24085	0.306918	4.70103	3.76305		3.60399	3.57339	3.59464	2.749	2.7184	2.73965
3 N2H4 → 4 NH3 + N2	-112.66	-112.072	-107.128	-107.4	-112.509	-109.72	-104.944	-104.776	-105.061	-105.048	-111	-111.009	-111.008	-106.055	-106.064	-106.063	-106.327	-106.336	-106.335	-110.804	-110.813	-110.812	-105.859	-105.868	-105.867	-106.131	-106.14	-106.139	2.36632	0.0143742	1.2938	1.09793	2.3208	0.136933	0.0311513	1.24827	1.0524	2.45661	0.118434	0.104659	1.38408	1.18821		1.09793	1.10685	1.10593	1.0524	1.06132	1.06041
H2 + F2 → 2 HF	-145.683	-141.084	-135.847	-132.884	-145.906	-142.964	-138.214	-137.728	-135.172	-134.764	-142.705	-142.715	-142.703	-137.469	-137.479	-137.467	-134.505	-134.515	-134.503	-142.944	-142.954	-142.942	-137.708	-137.718	-137.706	-134.744	-134.754	-134.742	1.92792	0.0473054	0.306592	0.0675232	2.2625	0.103731	0.381889	0.641175	0.402107	2.14878	0.139281	0.268166	0.527453	0.288384		0.0675232	0.0575376	0.0697175	0.402107	0.392121	0.404301
CH4 + 4 H2O2 → CO2 + 6 H2O	-314.846	-309.061	-291.793	-288.547	-315.001	-310.436	-294.512	-293.168	-291.094	-289.922	-311.317	-311.263	-311.315	-294.049	-293.996	-294.047	-290.803	-290.749	-290.801	-311.413	-311.359	-311.41	-294.145	-294.091	-294.143	-290.899	-290.845	-290.897	1.51171	0.13648	0.744813	0.840373	2.49916	0.220367	1.12393	0.242641	0.14708	2.15666	0.390268	0.781428	0.0998645	0.195425		0.840373	0.786708	0.838243	0.14708	0.200745	0.14921
2 NH3 + 3 F2 → N2 + 6 HF	-399.834	-387.951	-369.347	-362.617	-400.206	-390.676	-373.314	-372.072	-366.326	-365.343	-390.894	-390.927	-390.891	-372.29	-372.323	-372.287	-365.56	-365.594	-365.558	-391.244	-391.278	-391.242	-372.64	-372.674	-372.638	-365.911	-365.944	-365.908	2.6983	0.0270382	0.244607	0.595147	3.62677	0.339902	0.90143	0.683861	0.333322	3.20295	0.505558	0.477615	0.260046	0.0904933		0.595147	0.628642	0.592544	0.333322	0.299826	0.335924
MAE																													1.56344	0.0850664	0.679297	0.525706	1.63276	0.125612	0.228652	0.654379	0.475649	1.7005	0.206133	0.194428	0.729605	0.565036		0.525706	0.526311	0.525505	0.475649	0.481136	0.476535
RMS																													2.17948	0.104337	1.09718	0.86681	2.17713	0.204952	0.358519	0.967682	0.696463	2.30962	0.32497	0.261944	1.15556	0.898946		0.86681	0.86449	0.865413	0.696463	0.697178	0.695835
MAX																													8.10291	0.228357	4.54197	3.60399	7.24792	0.800637	1.12393	3.68698	2.749	8.26197	1.24085	0.781428	4.70103	3.76305		3.60399	3.57339	3.59464	2.749	2.7184	2.73965
																													Standard	F12	PBE	PBE + CABS	Standard	F12	F12-Δ	PBE	PBE + CABS	Standard	F12	F12-Δ	PBE	PBE + CABS		PBE + CABS	P86 + CABS	PW91 + CABS	PBE + CABS	P86 + CABS	PW91 + CABS
																													MP2				CCSD					CCSD(T)						MP2			CCSD
Open-shell reaction energies (kcal/mol)
HCl + H → Cl + H2	-3.09325	1.39233	-4.64242	-3.2873	-3.00484	1.97515	-3.58433	-4.05961	-2.13215	-2.70448	1.78755	1.78513	1.78106	-4.2472	-4.24962	-4.25369	-2.89208	-2.8945	-2.89857	1.87172	1.8693	1.86524	-4.16303	-4.16545	-4.16952	-2.80791	-2.81033	-2.81439	0.573507	0.0093112	0.178286	0.094112	0.9552	0.102897	0.372383	0.55998	0.475806	1.06344	0.091707	0.480623	0.668221	0.584047		0.094112	0.0965322	0.100601	0.475806	0.478226	0.482295
H2O + F2 → 2 HF + O	-70.0663	-13.389	-20.1121	-13.8584	-69.9895	-11.2207	-18.8471	-17.9439	-12.3211	-11.6902	-11.555	-11.5391	-11.5562	-18.2781	-18.2622	-18.2794	-12.0244	-12.0085	-12.0256	-11.4979	-11.4819	-11.4991	-18.221	-18.2051	-18.2222	-11.9673	-11.9513	-11.9685	2.27042	0.102145	0.436416	0.379289	1.58131	0.316238	0.58697	0.252698	0.309825	1.93828	0.400939	0.229991	0.104281	0.0471536		0.379289	0.363335	0.380511	0.309825	0.32578	0.308603
CH4 + OH → CH3 + H2O	-2.18479	-16.6703	-11.3365	-12.1328	-2.29009	-17.5783	-12.291	-12.2445	-13.13	-13.0409	-17.4362	-17.3624	-17.4334	-12.1024	-12.0286	-12.0996	-12.8987	-12.825	-12.896	-17.5379	-17.4641	-17.5351	-12.2041	-12.1303	-12.2013	-13.0004	-12.9267	-12.9977	0.977258	0.0692124	0.211348	0.109642	1.01333	0.05884	0.105286	0.247421	0.145715	1.07654	0.0793459	0.168499	0.310634	0.208929		0.109642	0.183429	0.112427	0.145715	0.219503	0.148501
OH + H2 → H2O + H	-6.43703	-23.1272	-13.0661	-14.8034	-6.55249	-23.9911	-14.2918	-13.93	-16.1229	-15.6673	-23.8931	-23.881	-23.8884	-13.832	-13.8199	-13.8273	-15.5693	-15.5572	-15.5646	-24.0069	-23.9948	-24.0023	-13.9458	-13.9337	-13.9411	-15.6831	-15.6711	-15.6785	0.911606	0.0477116	0.145695	0.031856	1.19809	0.0276588	0.334191	0.432174	0.318335	1.31341	0.00611975	0.449519	0.547502	0.433664		0.031856	0.0439291	0.0365154	0.318335	0.330408	0.322995
CO + OH → CO2 + H	-6.65547	-33.5288	-17.0373	-21.1847	-6.52863	-34.3925	-18.3068	-17.9009	-22.686	-22.0483	-34.3659	-34.3646	-34.3591	-17.8744	-17.8731	-17.8675	-22.0217	-22.0204	-22.0149	-34.2185	-34.2172	-34.2116	-17.7269	-17.7256	-17.7201	-21.8743	-21.873	-21.8674	0.864973	0.00135686	0.0279184	0.175368	1.22833	0.0411925	0.364716	0.391277	0.538727	1.361	0.140387	0.49738	0.523942	0.671391		0.175368	0.176633	0.182209	0.538727	0.539993	0.545568
CH3 + Cl2 → CH3Cl +Cl	-33.9307	-31.6063	-31.7679	-30.8927	-33.6242	-29.6466	-30.0628	-29.8081	-29.029	-28.9329	-30.694	-30.7437	-30.6929	-30.8555	-30.9052	-30.8544	-29.9803	-30.03	-29.9792	-30.4211	-30.4707	-30.4199	-30.5826	-30.6323	-30.5815	-29.7074	-29.757	-29.7062	2.07599	0.116214	1.16363	0.890701	1.95944	0.25441	0.00033396	1.04708	0.774152	2.27094	0.407243	0.311173	1.35859	1.08566		0.890701	0.94037	0.889565	0.774152	0.823821	0.773017
S + 2 HCl → H2S + Cl2	1.69442	-24.2699	-20.7442	-24.1331	1.29717	-28.5334	-24.155	-25.0078	-27.8716	-28.3966	-26.7521	-26.7731	-26.7528	-23.2265	-23.2474	-23.2271	-26.6153	-26.6363	-26.616	-27.1102	-27.1311	-27.1108	-23.5845	-23.6055	-23.5852	-26.9734	-26.9943	-26.974	4.25759	0.00595907	1.77534	1.41729	3.73779	0.326976	0.525767	1.25553	0.897487	4.1706	0.432097	0.0929565	1.68834	1.3303		1.41729	1.39635	1.41666	0.897487	0.876545	0.896848
2 NO + O2 → 2 NO2	13.5949	-29.6943	-16.4609	-26.5448	13.4088	-32.8517	-19.4237	-19.6183	-30.0008	-29.7022	-32.3352	-32.3487	-32.3305	-19.1019	-19.1153	-19.0971	-29.1857	-29.1992	-29.1809	-32.5126	-32.5261	-32.5079	-19.2792	-19.2927	-19.2745	-29.3631	-29.3766	-29.3583	3.18222	0.024794	0.541252	0.363865	3.06833	0.105475	0.0890944	0.427364	0.249977	3.14799	0.30801	0.00943233	0.507026	0.329639		0.363865	0.350383	0.368645	0.249977	0.236495	0.254756
N + O2 → NO + O	-34.9704	-18.9677	-32.6349	-31.9766	-34.9856	-21.0693	-34.1965	-34.7365	-33.5782	-34.0782	-21.3143	-21.309	-21.3221	-34.9815	-34.9761	-34.9893	-34.3232	-34.3179	-34.331	-21.3185	-21.3131	-21.3263	-34.9857	-34.9803	-34.9935	-34.3274	-34.322	-34.3352	2.08303	0.0185642	0.263622	0.267793	1.731	0.169406	0.370596	0.615654	0.619824	1.59646	0.00516279	0.505132	0.75019	0.754361		0.267793	0.262419	0.275595	0.619824	0.614451	0.627626
4 HCl+ O2 → 2 H2O + 2 Cl2	-29.8594	-19.2483	-30.0529	-29.4099	-30.6299	-26.5578	-36.2844	-37.3624	-35.996	-36.7194	-24.0144	-24.0395	-24.0251	-34.819	-34.8441	-34.8297	-34.1759	-34.2011	-34.1867	-24.7436	-24.7688	-24.7543	-35.5482	-35.5733	-35.5589	-34.9051	-34.9303	-34.9159	7.42661	0.117121	2.66056	1.93135	6.84347	0.61199	0.466021	2.07742	1.34821	7.37291	0.786827	0.0634205	2.60686	1.87765		1.93135	1.9062	1.92063	1.34821	1.32306	1.33749
NO+ H2O2 → NO2 + H2O	-20.3404	-47.527	-32.5435	-37.3367	-20.4205	-48.0701	-33.3211	-33.0866	-38.2807	-37.8798	-47.9612	-47.9475	-47.9573	-32.9777	-32.964	-32.9738	-37.7709	-37.7572	-37.7669	-48.0301	-48.0165	-48.0262	-33.0466	-33.033	-33.0427	-37.8398	-37.8262	-37.8359	0.57365	0.0305952	0.139519	0.0705529	0.731019	0.0465512	0.187964	0.296888	0.227922	0.750887	0.193132	0.207832	0.316756	0.24779		0.0705529	0.0842128	0.0744669	0.227922	0.241582	0.231836
2 NO → N2 + O2	-28.3679	-55.7527	-40.9973	-41.9325	-28.3606	-55.3516	-40.6566	-40.5963	-41.5307	-41.5315	-55.0906	-55.0849	-55.0899	-40.3352	-40.3295	-40.3346	-41.2704	-41.2648	-41.2698	-55.0693	-55.0636	-55.0686	-40.3139	-40.3082	-40.3133	-41.2491	-41.2435	-41.2485	0.446832	0.0457873	0.215255	0.236564	0.502466	0.161742	0.101421	0.159621	0.18093	0.440647	0.0387813	0.0396019	0.22144	0.242749		0.236564	0.242255	0.237225	0.18093	0.186621	0.181591
2 H2O2 → 2 H2O + O2	-54.2758	-65.3598	-48.6262	-48.1287	-54.2499	-63.2885	-47.2185	-46.5549	-46.5607	-46.0574	-63.5871	-63.5463	-63.5841	-46.8535	-46.8127	-46.8504	-46.356	-46.3152	-46.3529	-63.5476	-63.5068	-63.5446	-46.814	-46.7732	-46.811	-46.3165	-46.2757	-46.3135	2.03492	0.0363965	0.262214	0.222759	1.60629	0.198577	0.465023	0.166412	0.205867	1.64622	0.0782529	0.425096	0.126485	0.16594		0.222759	0.181957	0.219711	0.205867	0.246669	0.208915
Cl2 + H → HCl + Cl	-54.3731	-46.9408	-53.2313	-50.574	-54.0567	-44.6784	-51.0681	-50.9689	-48.1304	-48.3117	-45.9989	-45.99	-46.001	-52.2894	-52.2805	-52.2915	-49.6322	-49.6232	-49.6342	-45.7243	-45.7153	-45.7263	-52.0148	-52.0058	-52.0168	-49.3575	-49.3486	-49.3596	2.24599	0.0163438	1.30415	1.02954	2.31759	0.154412	0.0552585	1.37575	1.10114	2.7363	0.292671	0.473968	1.79446	1.51985		1.02954	1.02058	1.03158	1.10114	1.09218	1.10319
2 SO2 + O2 → 2 SO3	-55.0043	-42.3096	-48.08	-46.5307	-56.3081	-49.1187	-55.471	-54.8891	-54.1592	-53.3398	-47.3183	-47.3171	-47.3194	-53.0888	-53.0876	-53.0898	-51.5395	-51.5383	-51.5405	-48.487	-48.4858	-48.488	-54.2574	-54.2562	-54.2585	-52.7081	-52.7069	-52.7092	6.67924	0.129832	1.67049	0.501865	7.43537	0.0444206	0.626302	2.42663	1.258	7.45482	0.173617	0.645755	2.44608	1.27745		0.501865	0.503056	0.500814	1.258	1.25919	1.25695
Cl + OH → HOCl	-16.8988	-61.4413	-51.0222	-55.7693	-17.2177	-64.5544	-53.623	-54.1354	-58.6518	-58.8825	-63.453	-63.4563	-63.446	-53.0339	-53.0372	-53.0269	-57.781	-57.7843	-57.774	-63.7462	-63.7495	-63.7392	-53.3271	-53.3304	-53.3201	-58.0742	-58.0775	-58.0672	3.05017	0.0629803	1.03848	0.745312	2.6864	0.0855982	0.426752	0.674712	0.38154	2.99462	0.112174	0.118532	0.982932	0.68976		0.745312	0.741989	0.752284	0.38154	0.378217	0.388513
H2S + F2 → S + 2 HF	-96.098	-68.4807	-66.5144	-61.4637	-96.1512	-67.7773	-66.575	-65.811	-61.3018	-60.7603	-68.1664	-68.1669	-68.168	-66.2001	-66.2006	-66.2017	-61.1494	-61.1498	-61.151	-68.2379	-68.2383	-68.2395	-66.2716	-66.272	-66.2732	-61.2209	-61.2213	-61.2225	0.657193	0.0462319	0.342883	0.414347	0.112893	0.173398	0.590531	0.201417	0.129952	0.348957	0.187	0.354467	0.0346473	0.106112		0.414347	0.41477	0.415955	0.129952	0.12953	0.128344
2 NH2 → N2H4	-38.6568	-77.1294	-67.1133	-70.3417	-38.7984	-79.6859	-69.3707	-69.6698	-72.7802	-72.8982	-79.0657	-79.0632	-79.0615	-69.0496	-69.0471	-69.0455	-72.278	-72.2755	-72.2738	-79.1974	-79.1949	-79.1933	-69.1814	-69.1789	-69.1772	-72.4097	-72.4072	-72.4056	2.60035	0.0438773	0.664024	0.5323	2.36816	0.110768	0.188312	0.431835	0.300111	2.54869	0.110177	0.00778157	0.612365	0.480642		0.5323	0.534801	0.536472	0.300111	0.302611	0.304282
NO + N → O + N2	-63.3383	-74.7203	-73.6322	-73.9091	-63.3462	-76.4209	-74.8531	-75.3327	-75.1089	-75.6097	-76.4049	-76.3938	-76.4121	-75.3168	-75.3057	-75.3239	-75.5937	-75.5826	-75.6008	-76.3878	-76.3767	-76.3949	-75.2996	-75.2886	-75.3068	-75.5765	-75.5655	-75.5837	1.6362	0.0643515	0.048367	0.0312289	1.22853	0.00766386	0.472017	0.456032	0.438894	1.15582	0.0439441	0.544734	0.52875	0.511612		0.0312289	0.0201648	0.0383702	0.438894	0.42783	0.446035
O + 2 HCl → H2O + Cl2	-24.3373	-79.3616	-67.1465	-71.7384	-24.8646	-85.09	-71.8829	-72.8749	-76.8523	-77.4668	-83.3636	-83.4009	-83.3646	-71.1485	-71.1858	-71.1495	-75.7403	-75.7777	-75.7414	-83.8502	-83.8875	-83.8512	-71.6351	-71.6724	-71.6361	-76.227	-76.2643	-76.228	5.87082	0.142417	1.86887	1.38224	5.2062	0.469817	0.522205	1.20425	0.717615	5.75992	0.646036	0.0315199	1.75797	1.27134		1.38224	1.34492	1.38121	0.717615	0.680295	0.716589
2 SiH3 → Si2H6	-58.9826	-77.6289	-76.009	-77.5062	-59.0301	-80.1305	-77.6096	-78.5105	-79.2271	-80.0078	-79.2706	-79.2672	-79.2712	-77.6506	-77.6472	-77.6512	-79.1479	-79.1445	-79.1485	-79.3104	-79.3069	-79.311	-77.6904	-77.687	-77.691	-79.1877	-79.1842	-79.1883	2.55053	0.0489982	0.908877	0.869096	1.83051	0.229838	0.671023	0.188855	0.149075	1.96553	0.24468	0.536003	0.323876	0.284095		0.869096	0.872516	0.868462	0.149075	0.152495	0.14844
CH3 + SH → CH3SH	-53.3731	-81.0232	-74.6498	-77.6009	-53.5139	-83.2296	-76.5634	-76.8561	-79.6869	-79.8073	-82.556	-82.6184	-82.5524	-76.1826	-76.2449	-76.179	-79.1337	-79.196	-79.1301	-82.6883	-82.7506	-82.6847	-76.3149	-76.3772	-76.3113	-79.266	-79.3283	-79.2624	2.08766	0.118726	0.554825	0.422539	1.87791	0.0356784	0.328474	0.345078	0.212792	2.02621	0.0598094	0.180171	0.49338	0.361094		0.422539	0.360226	0.42615	0.212792	0.150478	0.216402
SO2 + O → SO3	-36.9097	-90.8922	-76.1601	-80.2988	-37.7037	-96.3704	-81.4762	-81.6383	-85.9339	-85.777	-95.0155	-95.0397	-95.0117	-80.2834	-80.3075	-80.2796	-84.4221	-84.4463	-84.4183	-95.7219	-95.746	-95.7181	-80.9897	-81.0139	-80.9859	-85.1285	-85.1526	-85.1246	5.49713	0.0189413	1.37384	0.667494	5.50215	0.186032	0.0239567	1.37885	0.67251	5.80088	0.165815	0.322687	1.67758	0.97124		0.667494	0.643343	0.671302	0.67251	0.648358	0.676318
CS + O → CO + S	-76.6157	-93.8511	-88.9081	-87.4294	-76.5925	-93.9268	-89.1366	-88.9838	-87.5608	-87.5051	-94.8179	-94.838	-94.8161	-89.8749	-89.895	-89.873	-88.3962	-88.4163	-88.3943	-94.7709	-94.7909	-94.769	-89.8279	-89.8479	-89.826	-88.3491	-88.3692	-88.3473	0.138469	0.0627349	0.828368	0.781309	0.28536	0.0567948	0.209626	0.681477	0.634419	0.287711	0.156285	0.211977	0.679126	0.632068		0.781309	0.801382	0.779429	0.634419	0.654491	0.632539
CH3 + Cl → CH3Cl	-60.2391	-89.5263	-82.2806	-85.4178	-60.412	-92.2543	-84.7097	-85.0087	-88.0657	-88.1458	-91.3337	-91.3966	-91.3269	-84.088	-84.1509	-84.0812	-87.2251	-87.288	-87.2184	-91.4942	-91.5571	-91.4875	-84.2486	-84.3114	-84.2418	-87.3857	-87.4486	-87.379	2.62739	0.100647	0.820025	0.659452	2.41586	0.0132525	0.312178	0.608494	0.447922	2.6313	0.0166363	0.096734	0.823938	0.663365		0.659452	0.596562	0.666198	0.447922	0.385031	0.454667
CH3OH + O → HCHO + H2O	-47.1906	-98.9304	-86.3875	-90.8083	-47.3743	-101.921	-88.8553	-89.3784	-93.4737	-93.7992	-101.785	-101.83	-101.784	-89.2416	-89.2868	-89.2406	-93.6624	-93.7077	-93.6615	-101.936	-101.981	-101.935	-89.3926	-89.4379	-89.3917	-93.8135	-93.8588	-93.8126	3.09457	0.103667	0.240488	0.0893943	2.67239	0.204579	0.318513	0.181692	0.332786	2.88578	0.220373	0.105123	0.031698	0.119396		0.0893943	0.0441148	0.090305	0.332786	0.378066	0.331875
CH3 + OH → CH3OH	-63.8696	-102.441	-92.8708	-96.0035	-63.9862	-104.88	-94.968	-95.3098	-98.2857	-98.4425	-104.376	-104.434	-104.371	-94.8066	-94.8643	-94.8017	-97.9393	-97.9969	-97.9343	-104.486	-104.543	-104.481	-94.9159	-94.9735	-94.9109	-98.0486	-98.1062	-98.0436	2.47488	0.0358996	0.539075	0.429838	2.2157	0.118561	0.223282	0.279894	0.170657	2.38961	0.107415	0.0493685	0.453807	0.34457		0.429838	0.372225	0.434826	0.170657	0.113043	0.175645
NH + H → NH2	-68.0578	-96.7609	-95.7357	-96.9827	-68.2048	-99.518	-97.7549	-98.4928	-99.0793	-99.7398	-98.9865	-98.9948	-98.9882	-97.9614	-97.9696	-97.9631	-99.2084	-99.2166	-99.2101	-99.1328	-99.1411	-99.1345	-98.1077	-98.116	-98.1094	-99.3547	-99.363	-99.3564	2.8192	0.0621074	0.59358	0.44725	2.19336	0.174157	0.563735	0.0322629	0.178592	2.27065	0.174094	0.486443	0.0450296	0.1013		0.44725	0.438993	0.445566	0.178592	0.186849	0.180276
Si + 2 H2 → SiH4	-91.9892	-104.793	-102.935	-103.711	-92.0758	-107.121	-104.863	-105.263	-105.728	-106.039	-106.746	-106.744	-106.745	-104.888	-104.886	-104.888	-105.664	-105.662	-105.663	-106.83	-106.829	-106.83	-104.972	-104.971	-104.972	-105.748	-105.747	-105.748	2.18433	0.143291	0.231619	0.146762	1.93583	0.00787736	0.391791	0.0168816	0.101739	1.94286	0.0746991	0.384759	0.0098497	0.0947067		0.146762	0.148592	0.146879	0.101739	0.0999085	0.101622
CS + S → CS2	-70.6145	-114.168	-97.8613	-103.638	-70.8359	-117.972	-101.38	-101.665	-107.517	-107.442	-116.562	-116.545	-116.558	-100.256	-100.238	-100.252	-106.033	-106.015	-106.028	-116.76	-116.742	-116.756	-100.454	-100.436	-100.449	-106.23	-106.213	-106.226	3.90162	0.0974345	1.50705	1.30922	3.65112	0.132409	0.153057	1.25656	1.05872	3.93598	0.0568183	0.131803	1.54142	1.34358		1.30922	1.32712	1.31342	1.05872	1.07663	1.06293
NH2 + H → NH3	-86.1951	-114.861	-111.97	-113.269	-86.3275	-117.155	-113.714	-114.264	-115.081	-115.563	-116.662	-116.665	-116.662	-113.771	-113.774	-113.771	-115.07	-115.073	-115.07	-116.794	-116.797	-116.794	-113.903	-113.906	-113.903	-115.202	-115.205	-115.202	2.36197	0.068313	0.561052	0.429367	1.87532	0.132168	0.418334	0.0744045	0.0572807	1.95673	0.14479	0.33693	0.155809	0.0241239		0.429367	0.42638	0.429319	0.0572807	0.0602678	0.0573284
2 H2 + O2 → 2 H2O	-132.419	-115.915	-127.231	-123.983	-132.734	-119.865	-131.252	-131.181	-127.992	-127.934	-119.587	-119.59	-119.589	-130.903	-130.906	-130.905	-127.656	-127.658	-127.658	-119.936	-119.938	-119.937	-131.252	-131.254	-131.254	-128.004	-128.007	-128.006	4.08164	0.131186	0.408832	0.0605016	4.11869	0.0973711	0.168227	0.445873	0.0975426	4.02719	0.0180708	0.076731	0.354377	0.00604684		0.0605016	0.058115	0.0586671	0.0975426	0.0951561	0.0957081
CO2 + C → 2 CO	-104.644	-129.031	-126.008	-128.131	-104.876	-130.334	-126.776	-127.31	-128.967	-129.434	-130.344	-130.346	-130.347	-127.32	-127.322	-127.323	-129.444	-129.446	-129.446	-130.518	-130.52	-130.521	-127.495	-127.496	-127.497	-129.618	-129.62	-129.621	1.25619	0.0466511	0.0567837	0.230993	0.827078	0.0584353	0.475762	0.485895	0.660104	0.89133	0.0551074	0.41151	0.421643	0.595852		0.230993	0.232768	0.233455	0.660104	0.661879	0.662566
CO + O → CO2	-75.8356	-138.096	-119.707	-125.406	-75.8926	-142.145	-123.382	-123.755	-129.414	-129.455	-141.623	-141.66	-141.617	-123.233	-123.27	-123.227	-128.933	-128.97	-128.927	-141.658	-141.694	-141.652	-123.268	-123.305	-123.262	-128.968	-129.004	-128.962	4.1517	0.103095	0.625232	0.590324	3.87405	0.198974	0.174556	0.347581	0.312673	4.13465	0.127391	0.0860363	0.608173	0.573265		0.590324	0.553577	0.595922	0.312673	0.275926	0.318271
C + H2O → CO + H2	-104.863	-139.433	-129.979	-134.512	-104.852	-140.735	-130.791	-131.281	-135.53	-135.815	-140.817	-140.829	-140.817	-131.363	-131.375	-131.363	-135.896	-135.909	-135.897	-140.73	-140.742	-140.73	-131.276	-131.288	-131.276	-135.809	-135.822	-135.81	1.20956	0.0930058	0.17456	0.0874811	0.857325	0.0449016	0.445237	0.526791	0.439712	0.938912	0.0791595	0.363649	0.445204	0.358125		0.0874811	0.100064	0.0877614	0.439712	0.452295	0.439992
N2H4 + O2 → N2 + 2 H2O	-145.161	-129.739	-137.476	-135.761	-145.229	-130.961	-138.682	-138.698	-136.887	-136.983	-131.773	-131.781	-131.78	-139.511	-139.518	-139.518	-137.796	-137.803	-137.803	-131.812	-131.819	-131.819	-139.549	-139.557	-139.557	-137.834	-137.842	-137.841	1.2359	0.0137581	0.798689	0.837286	1.23793	0.0325875	0.0157863	0.796661	0.835258	1.04606	0.0798841	0.176078	0.988525	1.02712		0.837286	0.845004	0.844442	0.835258	0.842976	0.842414
2 NH → N2 + H2	-103.74	-181.007	-160.444	-167.698	-103.854	-184.506	-163.011	-163.944	-170.534	-171.198	-184.373	-184.386	-184.375	-163.811	-163.823	-163.812	-171.065	-171.078	-171.067	-184.413	-184.426	-184.415	-163.851	-163.863	-163.852	-171.105	-171.118	-171.107	3.50913	0.00944261	0.142444	0.102509	2.77162	0.204655	0.728069	0.595069	0.635003	3.00636	0.170768	0.493322	0.360321	0.400256		0.102509	0.0898457	0.100916	0.635003	0.647666	0.636596
C + S2 → CS2	-125.871	-180.147	-164.828	-172.733	-125.981	-183.342	-167.411	-168.023	-175.685	-175.928	-182.827	-182.802	-182.825	-167.508	-167.483	-167.506	-175.413	-175.388	-175.411	-182.92	-182.895	-182.918	-167.6	-167.576	-167.599	-175.506	-175.481	-175.504	2.91669	0.2782	0.236833	0.143986	2.41285	0.170531	0.782041	0.267007	0.359854	2.35819	0.593912	0.836697	0.321663	0.414511		0.143986	0.168728	0.145697	0.359854	0.335112	0.358143
2 CO+ 2 NO → N2 + 2 CO2	-161.224	-192.471	-176.17	-178.678	-161.047	-196.019	-179.939	-179.719	-182.649	-182.227	-195.624	-195.642	-195.62	-179.323	-179.342	-179.32	-181.831	-181.85	-181.828	-195.428	-195.446	-195.425	-179.128	-179.146	-179.125	-181.636	-181.654	-181.633	3.54155	0.00731088	0.388534	0.584089	3.67671	0.0914385	0.127856	0.523701	0.719256	3.68171	0.289244	0.132851	0.528696	0.724251		0.584089	0.565778	0.587278	0.719256	0.700945	0.722445
CH4 + 2 O2 → CO2 + 2 H2O	-206.294	-178.341	-194.541	-192.289	-206.501	-183.859	-200.076	-200.058	-197.972	-197.807	-184.143	-184.171	-184.147	-200.342	-200.37	-200.346	-198.091	-198.119	-198.095	-184.317	-184.345	-184.321	-200.517	-200.545	-200.521	-198.266	-198.294	-198.27	5.58155	0.0636873	0.220384	0.394854	5.71175	0.176787	0.193889	0.0901823	0.264653	5.4491	0.233762	0.0687638	0.352835	0.527306		0.394854	0.422793	0.398822	0.264653	0.292592	0.268621
4 NH3 + 5 O2 → 4 NO + 6H2O	-266.089	-165.638	-223.306	-216.018	-266.455	-172.459	-229.787	-230.126	-222.538	-222.839	-174.139	-174.164	-174.153	-231.806	-231.832	-231.821	-224.519	-224.545	-224.534	-174.493	-174.518	-174.508	-232.161	-232.186	-232.176	-224.873	-224.899	-224.888	6.96769	0.147223	1.53278	1.88706	7.03951	0.55818	0.21905	1.46095	1.81523	6.47609	0.0436559	0.34437	2.02437	2.37865		1.88706	1.91267	1.90184	1.81523	1.84085	1.83001
2 NH3 + 2 NO + O → 2 N2 + 3 H2O	-199.188	-264.062	-245.768	-248.908	-199.499	-268.744	-249.948	-250.45	-253.185	-253.59	-268.607	-268.633	-268.609	-250.313	-250.339	-250.314	-253.453	-253.479	-253.454	-268.863	-268.89	-268.865	-250.569	-250.595	-250.571	-253.709	-253.735	-253.711	4.74769	0.0658941	0.202712	0.0538385	4.29929	0.119427	0.382512	0.245693	0.502244	4.43022	0.153232	0.251579	0.114761	0.371312		0.0538385	0.0800134	0.0555768	0.502244	0.528419	0.503983
C + O2 → CO2	-237.5	-265.749	-261.181	-264.877	-237.562	-271.002	-266.058	-266.433	-270.086	-270.129	-270.877	-270.903	-270.877	-266.309	-266.334	-266.309	-270.005	-270.031	-270.005	-270.877	-270.903	-270.877	-266.309	-266.334	-266.309	-270.005	-270.031	-270.005	5.24457	0.00817467	0.116495	0.116532	5.00626	0.128739	0.246485	0.121815	0.121778	5.01369	0.195356	0.239057	0.114387	0.11435		0.116532	0.0907556	0.116599	0.121778	0.147555	0.121711
CS2 + 3 O2 → CO2 + 2 SO2	-259.327	-243.047	-260.882	-261.222	-261.562	-253.883	-271.587	-271.718	-272.222	-272.058	-252.241	-252.351	-252.248	-270.076	-270.186	-270.084	-270.416	-270.526	-270.424	-254.179	-254.289	-254.186	-272.014	-272.124	-272.022	-272.354	-272.464	-272.362	10.2868	0.549077	1.093	0.845085	10.7824	0.0774824	0.053489	1.58858	0.349497	10.4657	0.533838	0.370205	1.27187	0.666213		0.845085	0.955137	0.852813	0.349497	0.459549	0.357226
CH4 + 4 NO → 2 N2 + CO2 + 2 H2O	-263.03	-289.846	-276.535	-276.154	-263.222	-294.562	-281.389	-281.251	-281.033	-280.87	-294.324	-294.341	-294.327	-281.013	-281.03	-281.016	-280.632	-280.649	-280.635	-294.456	-294.472	-294.459	-281.145	-281.161	-281.147	-280.764	-280.78	-280.767	4.68788	0.0278873	0.210127	0.0782731	4.70682	0.146697	0.00895347	0.22906	0.0972069	4.5678	0.311325	0.147968	0.0900462	0.0418072		0.0782731	0.0617156	0.075627	0.0972069	0.0806494	0.0945608
CH4 + NH3 + 3 O → HCN + 3 H2O	-147.023	-309.987	-269.999	-282.551	-147.642	-320.23	-278.707	-280.242	-291.85	-292.794	-318.971	-319.051	-318.964	-278.984	-279.063	-278.977	-291.536	-291.616	-291.529	-319.523	-319.603	-319.516	-279.535	-279.615	-279.528	-292.088	-292.167	-292.081	10.6125	0.369492	1.62801	1.07636	9.37097	0.663077	0.871999	0.386518	0.165129	10.0611	0.762243	0.181822	1.0767	0.525048		1.07636	0.996653	1.0832	0.165129	0.244838	0.158288
2 C + H2 → C2H2	-215.367	-302.076	-279.211	-287.266	-215.499	-308.469	-284.715	-285.604	-293.144	-293.66	-307.156	-307.16	-307.155	-284.292	-284.295	-284.29	-292.347	-292.351	-292.346	-307.246	-307.249	-307.245	-284.381	-284.385	-284.38	-292.437	-292.44	-292.435	6.60911	0.215431	1.52834	1.43867	5.7489	0.244962	0.644777	0.66813	0.578459	6.10582	0.227983	0.287859	1.02505	0.935377		1.43867	1.43538	1.44022	0.578459	0.575178	0.580011
4 NH3 + 3 O2 → 2 N2 + 6 H2O	-322.825	-277.143	-305.301	-299.884	-323.177	-283.162	-311.101	-311.319	-305.6	-305.902	-284.32	-284.334	-284.333	-312.477	-312.491	-312.49	-307.06	-307.074	-307.073	-284.631	-284.646	-284.645	-312.789	-312.803	-312.802	-307.371	-307.386	-307.385	6.07402	0.0556486	1.10227	1.41393	6.03458	0.234696	0.0162076	1.14171	1.45337	5.5948	0.121219	0.423574	1.58149	1.89315		1.41393	1.42817	1.42739	1.45337	1.46761	1.46683
MAE																													3.39314	0.0870235	0.699649	0.562947	3.17591	0.16684	0.33375	0.618038	0.500906	3.28105	0.207316	0.278989	0.745898	0.631838		0.562947	0.559102	0.565615	0.500906	0.505579	0.50332
RMS																													4.15291	0.13039	0.924929	0.75253	3.96286	0.222241	0.401342	0.817007	0.63636	4.05014	0.280731	0.336752	0.993524	0.826714		0.75253	0.749805	0.754811	0.63636	0.639823	0.638992
MAX																													10.6125	0.549077	2.66056	1.93135	10.7824	0.663077	0.871999	2.42663	1.81523	10.4657	0.786827	0.836697	2.60686	2.37865		1.93135	1.91267	1.92063	1.81523	1.84085	1.83001
																													Standard	F12	PBE	PBE + CABS	Standard	F12	F12-Δ	PBE	PBE + CABS	Standard	F12	F12-Δ	PBE	PBE + CABS		PBE + CABS	P86 + CABS	PW91 + CABS	PBE + CABS	P86 + CABS	PW91 + CABS
																													MP2				CCSD					CCSD(T)						MP2			CCSD
[truncated: 3 more columns]

## Sheet: cc-pVQZ-F12
627.509	HF energy (a.u.)	MP2 energy (a.u.)	CCSD energy (a.u.)	CCSD(T) energy (a.u.)	HF energy + CABS corr. (a.u.)	MP2-F12 energy (a.u.)	CCSD(F12*) energy (a.u.)	MP2-F12 + [CCSD - MP2] energy (a.u.)	CCSD(F12*)(T+) energy (a.u.)	MP2-F12 + [CCSD(T) - MP2] energy (a.u.)	MP2 + PBE energy (a.u.)	MP2 + P86 energy (a.u.)	MP2 + PW91 energy (a.u.)	CCSD + PBE energy (a.u.)	CCSD + P86 energy (a.u.)	CCSD + PW91 energy (a.u.)	CCSD(T) + PBE energy (a.u.)	CCSD(T) + P86 energy (a.u.)	CCSD(T) + PW91 energy (a.u.)	MP2 + CABS + PBE energy (a.u.)	MP2 + CABS + P86 energy (a.u.)	MP2 + CABS + PW91 energy (a.u.)	CCSD + CABS + PBE energy (a.u.)	CCSD + CABS + P86 energy (a.u.)	CCSD + CABS + PW91 energy (a.u.)	CCSD(T) + CABS + PBE energy (a.u.)	CCSD(T) + CABS + P86 energy (a.u.)	CCSD(T) + CABS+ PW91 energy (a.u.)	Error, MP2 energy	Error, MP2-F12 energy	Error, MP2 + PBE energy	Error, MP2 + CABS + PBE, energy	Error, CCSD energy	Error, CCSD(F12*) energy	Error, MP2-F12 + [CCSD - MP2] energy	Error, CCSD + PBE energy	Error, CCSD + CABS + PBE, energy	Error, CCSD(T) energy	Error, CCSD(F12*)(T+) energy	Error, MP2-F12 + [CCSD(T) - MP2] energy	Error, CCSD(T) + PBE energy	Error, CCSD(T) + CABS + PBE, energy		Error, MP2 + CABS + PBE, energy	Error, MP2 + CABS + P86, energy	Error, MP2 + CABS + PW91, energy	Error, CCSD + CABS + PBE energy	Error, CCSD + CABS + P86 energy	Error, CCSD + CABS + PW91 energy
F2	-198.774	-199.355	-199.354	-199.376	-198.774	-199.384	-199.373	-199.383	-199.395	-199.405	-199.385	-199.385	-199.385	-199.384	-199.384	-199.384	-199.406	-199.406	-199.406	-199.385	-199.385	-199.385	-199.384	-199.384	-199.384	-199.406	-199.406	-199.406
Cl2	-919.01	-919.433	-919.463	-919.485	-919.01	-919.466	-919.481	-919.497	-919.505	-919.519	-919.46	-919.46	-919.46	-919.49	-919.49	-919.49	-919.512	-919.512	-919.512	-919.46	-919.46	-919.46	-919.49	-919.49	-919.49	-919.512	-919.513	-919.512
ClF	-558.919	-559.418	-559.432	-559.452	-558.92	-559.449	-559.45	-559.462	-559.472	-559.483	-559.446	-559.446	-559.446	-559.46	-559.46	-559.46	-559.481	-559.481	-559.481	-559.446	-559.446	-559.446	-559.46	-559.46	-559.46	-559.481	-559.481	-559.481
ClO	-534.31	-534.748	-534.774	-534.795	-534.311	-534.774	-534.789	-534.801	-534.811	-534.822	-534.771	-534.771	-534.771	-534.797	-534.797	-534.797	-534.819	-534.819	-534.819	-534.771	-534.771	-534.771	-534.797	-534.798	-534.798	-534.819	-534.819	-534.819
Si2	-577.758	-577.959	-577.976	-577.994	-577.758	-577.968	-577.979	-577.985	-577.997	-578.003	-577.964	-577.964	-577.964	-577.981	-577.981	-577.981	-577.999	-577.999	-577.999	-577.964	-577.964	-577.964	-577.981	-577.981	-577.981	-577.999	-577.999	-577.999
NH	-54.9785	-55.1368	-55.1528	-55.1576	-54.9785	-55.1437	-55.1563	-55.1597	-55.1612	-55.1645	-55.1428	-55.1428	-55.1428	-55.1588	-55.1588	-55.1588	-55.1636	-55.1636	-55.1636	-55.1429	-55.1429	-55.1429	-55.1588	-55.1588	-55.1588	-55.1636	-55.1636	-55.1636
CH	-38.2799	-38.3949	-38.4165	-38.4205	-38.2799	-38.3997	-38.4185	-38.4214	-38.4225	-38.4253	-38.3987	-38.3988	-38.3988	-38.4204	-38.4204	-38.4204	-38.4243	-38.4243	-38.4243	-38.3988	-38.3988	-38.3988	-38.4204	-38.4205	-38.4205	-38.4244	-38.4244	-38.4244
S2	-795.092	-795.464	-795.476	-795.5	-795.093	-795.487	-795.487	-795.499	-795.512	-795.523	-795.481	-795.481	-795.481	-795.493	-795.493	-795.493	-795.517	-795.517	-795.517	-795.481	-795.481	-795.481	-795.493	-795.493	-795.493	-795.517	-795.517	-795.517
OH	-75.4228	-75.65	-75.6606	-75.6673	-75.4228	-75.6613	-75.6674	-75.6719	-75.6742	-75.6786	-75.6608	-75.6609	-75.6609	-75.6715	-75.6715	-75.6715	-75.6781	-75.6781	-75.6781	-75.6609	-75.6609	-75.6609	-75.6715	-75.6716	-75.6716	-75.6782	-75.6782	-75.6782
HCl	-460.113	-460.338	-460.357	-460.367	-460.113	-460.354	-460.366	-460.373	-460.376	-460.383	-460.351	-460.351	-460.351	-460.37	-460.37	-460.37	-460.38	-460.38	-460.38	-460.351	-460.351	-460.351	-460.37	-460.371	-460.37	-460.38	-460.38	-460.38
P2	-681.497	-681.803	-681.814	-681.838	-681.498	-681.819	-681.821	-681.83	-681.846	-681.855	-681.814	-681.814	-681.814	-681.825	-681.825	-681.825	-681.849	-681.849	-681.849	-681.814	-681.814	-681.814	-681.825	-681.825	-681.825	-681.849	-681.849	-681.849
O2	-149.655	-150.187	-150.158	-150.183	-149.655	-150.208	-150.171	-150.179	-150.196	-150.203	-150.207	-150.207	-150.207	-150.178	-150.178	-150.178	-150.203	-150.203	-150.203	-150.207	-150.207	-150.207	-150.178	-150.178	-150.178	-150.203	-150.203	-150.203
SO	-472.4	-472.846	-472.841	-472.865	-472.4	-472.867	-472.853	-472.862	-472.877	-472.886	-472.864	-472.864	-472.864	-472.859	-472.859	-472.859	-472.883	-472.883	-472.883	-472.864	-472.864	-472.864	-472.859	-472.859	-472.859	-472.883	-472.883	-472.883
SiH2(3B1)	-290.027	-290.125	-290.146	-290.15	-290.027	-290.13	-290.148	-290.151	-290.152	-290.154	-290.128	-290.128	-290.128	-290.149	-290.149	-290.149	-290.153	-290.153	-290.153	-290.128	-290.128	-290.128	-290.149	-290.149	-290.149	-290.153	-290.153	-290.153
HF	-100.07	-100.374	-100.373	-100.382	-100.07	-100.39	-100.384	-100.389	-100.392	-100.398	-100.39	-100.39	-100.39	-100.389	-100.39	-100.39	-100.398	-100.398	-100.398	-100.39	-100.39	-100.39	-100.39	-100.39	-100.39	-100.398	-100.398	-100.398
NO	-129.299	-129.748	-129.742	-129.764	-129.299	-129.767	-129.752	-129.76	-129.775	-129.782	-129.766	-129.766	-129.766	-129.759	-129.759	-129.759	-129.781	-129.781	-129.781	-129.766	-129.766	-129.766	-129.759	-129.759	-129.759	-129.781	-129.781	-129.781
SiH2(1A1)	-290.035	-290.153	-290.178	-290.182	-290.035	-290.159	-290.18	-290.184	-290.184	-290.188	-290.157	-290.157	-290.157	-290.182	-290.182	-290.182	-290.186	-290.186	-290.186	-290.157	-290.157	-290.157	-290.182	-290.182	-290.182	-290.186	-290.186	-290.186
PH2	-341.887	-342.043	-342.066	-342.073	-341.887	-342.051	-342.069	-342.074	-342.076	-342.081	-342.048	-342.048	-342.048	-342.072	-342.072	-342.072	-342.078	-342.079	-342.078	-342.049	-342.049	-342.049	-342.072	-342.072	-342.072	-342.079	-342.079	-342.079
HOCl	-534.934	-535.419	-535.434	-535.456	-534.934	-535.447	-535.45	-535.462	-535.473	-535.484	-535.444	-535.444	-535.444	-535.459	-535.459	-535.459	-535.481	-535.481	-535.481	-535.444	-535.444	-535.444	-535.459	-535.459	-535.459	-535.481	-535.481	-535.481
CS	-435.362	-435.692	-435.703	-435.727	-435.362	-435.708	-435.711	-435.719	-435.735	-435.743	-435.704	-435.704	-435.704	-435.715	-435.716	-435.715	-435.739	-435.739	-435.739	-435.704	-435.704	-435.704	-435.716	-435.716	-435.716	-435.739	-435.739	-435.739
CN	-92.2198	-92.5747	-92.5738	-92.5966	-92.2199	-92.5868	-92.5798	-92.5859	-92.603	-92.6088	-92.585	-92.585	-92.585	-92.5841	-92.5841	-92.5841	-92.6069	-92.607	-92.607	-92.585	-92.5851	-92.5851	-92.5842	-92.5842	-92.5842	-92.607	-92.607	-92.607
CH2(1A1)	-38.896	-39.0453	-39.0682	-39.0737	-38.896	-39.0517	-39.071	-39.0746	-39.0766	-39.0801	-39.0505	-39.0505	-39.0505	-39.0734	-39.0734	-39.0734	-39.0789	-39.0789	-39.0789	-39.0506	-39.0506	-39.0506	-39.0735	-39.0735	-39.0735	-39.079	-39.079	-39.079
NH2	-55.5871	-55.7933	-55.8074	-55.8143	-55.5872	-55.8024	-55.8123	-55.8164	-55.8193	-55.8233	-55.8012	-55.8013	-55.8012	-55.8153	-55.8153	-55.8153	-55.8222	-55.8222	-55.8222	-55.8013	-55.8014	-55.8013	-55.8154	-55.8154	-55.8154	-55.8223	-55.8223	-55.8223
SH2	-398.72	-398.928	-398.95	-398.96	-398.72	-398.941	-398.956	-398.963	-398.966	-398.972	-398.938	-398.938	-398.938	-398.96	-398.96	-398.96	-398.969	-398.969	-398.969	-398.938	-398.938	-398.938	-398.96	-398.96	-398.96	-398.97	-398.97	-398.97
CH2(3B1)	-38.9354	-39.0675	-39.0846	-39.0887	-38.9355	-39.073	-39.0872	-39.0901	-39.0914	-39.0941	-39.0718	-39.0718	-39.0718	-39.089	-39.089	-39.089	-39.093	-39.093	-39.093	-39.0719	-39.0719	-39.0719	-39.089	-39.089	-39.089	-39.093	-39.093	-39.093
SiO	-363.853	-364.223	-364.219	-364.239	-363.853	-364.239	-364.227	-364.235	-364.248	-364.255	-364.237	-364.237	-364.237	-364.233	-364.233	-364.233	-364.253	-364.253	-364.253	-364.237	-364.237	-364.237	-364.233	-364.233	-364.233	-364.253	-364.253	-364.253
[truncated: 183 more rows]
[truncated: 3 more columns]

## Sheet: summary
Atomization energies (kcal/mol)																Atomization energies (kcal/mol)
	MP2				CCSD					CCSD(T)						MP2			CCSD			CCSD(T)
[truncated: 25 more rows]
